# Supplementary material for: The genetics of aerotolerant growth in an alphaproteobacterium with a naturally reduced genome
Source: mBio. 2023 Oct 31;14(6):e01487-23. doi: 10.1128/mbio.01487-23 (PMC10746277; doi:10.1128/mbio.01487-23)
Supplement: Table S1 — Strains, plasmids, oligos, and media. [file mbio.01487-23-s0002.xlsx]

## Sheet: Strains
Strain number	Descriptiona	Source
sJMP6	Escherichia coli BW25113 F-, Δ(araD-araB)567, ΔlacZ4787(::rrnB-3), λ-, rph-1, Δ(rhaD-rhaB)568, hsdR514 (Keio collection WT)	[Baba PMID: 16738554]
sJMP146	Escherichia coli BW25141 ∆(araD-araB)567, ∆lacZ4787(::rrnB-3), ∆(phoB-phoR)580, λ-, galU95, ∆uidA3::pir+, recA1, endA9(D-ins)::FRT, rph-1, ∆(rhaD-rhaB)568, hsdR514 (pir+ cloning strain)	[Datsenko PMID: 10829079]
sJMP412	Zymomonas mobilis, ZM4, DhsdSc (ZMO1933), Dmrr (ZMO0028), DhsdSr (pZM32_028), Dcas3(ZMO0681), (strain PK15509)	[Lal, PMID: 34288704]
sJMP2591	Escherichia coli mating strain sJMP3049 with pTn7C1 (pJMP1039) transposase donor	This study
sJMP2618	Escherichia coli mating strain sJMP3049 with Z. mobilis MCi (Z-1 genes) pooled plasmid library, ampr, cmr	This study
sJMP2619	Escherichia coli mating strain sJMP3049 with Z. mobilis MCi (Z-2 controls) pooled plasmid library, ampr, cmr	This study
sJMP2620	Escherichia coli mating strain sJMP3049 with Z. mobilis MCi (Z-3mismatches) pooled plasmid library, ampr, cmr	This study
sJMP2621	Zymomonas mobilis ZM4 (sJMP412) with MCi library from pJMP2618 MCi (Z1-genes) pooled library inserted into the Tn7att site, cmr (Z. mobilis Mobile-CRISPRi (Z1-genes) pooled library)	This study
sJMP2622	Zymomonas mobilis ZM4 (sJMP412) with MCi library from pJMP2619 MCi (Z2-controls) pooled library inserted into the Tn7att site, cmr (Z. mobilis Mobile-CRISPRi (Z2-controls) pooled library)	This study
sJMP2623	Zymomonas mobilis ZM4 (sJMP412) with MCi library from pJMP2620 MCi (Z3-mismatches) pooled library inserted into the Tn7att site, cmr (Z. mobilis Mobile-CRISPRi (Z3-mismatches) pooled library)	This study
sJMP3049	Escherichia coli (derived from WM6026, sJMP3043) lacIq, rrnB3, DElacZ4787, hsdR514, DE(araBAD)567, DE(rhaBAD)568, rph-1 att-lambda::pAE12-del (oriR6K/cat::frt5), del 4229(dapA)::FRT (DAP-), del(endA)::FRT, uidA(DMluI)::pir(wt), attHK::pJK1006::del1/2(del oriR6K-cat::FRT5, del trfA::FRT), FRT inserted between mltB and srlA, recA1, attTn7::acrIIA4 (cms) (pir+, recAI mating strain with anti-CRISPR)	[Ward, bioRxiv]
sJMP3053	Escherichia coli (derived from BW25141, sJMP3034) ∆(araD-araB)567, ∆lacZ4787(::rrnB-3), ∆(phoB-phoR)580, l-, galU95, ∆uidA3::pir+, recA1, endA9(del-ins)::FRT, rph-1, ∆(rhaD-rhaB)568, hsdR514, attTn7::acrIIA4 (pir+, recAI cloning strain with anti-CRISPR)	[Ward, bioRxiv]
sJMP2554	Z. mobilis (sJMP412) with CRISPRi system from pJMP2480 in Tn7 att, cmr	[Banta PMID: 32978126]
sJMP6101	Z. mobilis (sJMP412) with CRISPRi system from pJMP6001 in Tn7 att, cmr (MCi-vC-control_00699)	This study
MT270	Z. mobilis (sJMP412) with CRISPRi system from pJMP6001 in Tn7 att, cmr (MCi-vC-control_00699)	This study
sJMP6102	Z. mobilis (sJMP412) with CRISPRi system from pJMP6002 in Tn7 att, cmr (MCi-vC-control_00105)	This study
sJMP6103	Z. mobilis (sJMP412) with CRISPRi system from pJMP6003 in Tn7 att, cmr (MCi-vC-ZMO1_ZMO1809)	This study
MT271	Z. mobilis (sJMP412) with CRISPRi system from pJMP6003 in Tn7 att, cmr (MCi-vC-ZMO1_ZMO1809)	This study
sJMP6104	Z. mobilis (sJMP412) with CRISPRi system from pJMP6004 in Tn7 att, cmr (MCi-vC-ZMO1_ZMO0239)	This study
sJMP6105	Z. mobilis (sJMP412) with CRISPRi system from pJMP6005 in Tn7 att, cmr (MCi-vC-ZMO1_ZMO0671)	This study
sJMP6106	Z. mobilis (sJMP412) with CRISPRi system from pJMP6006 in Tn7 att, cmr (MCi-vC-ZMO1_ZMO1420)	This study
sJMP6107	Z. mobilis (sJMP412) with CRISPRi system from pJMP6007 in Tn7 att, cmr (MCi-vC-ZMO1_ZMO1500)	This study
sJMP6108	Z. mobilis (sJMP412) with CRISPRi system from pJMP6008 in Tn7 att, cmr (MCi-vC-ZMO1_ZMO1842)	This study
sJMP6109	Z. mobilis (sJMP412) with CRISPRi system from pJMP6009 in Tn7 att, cmr (MCi-vC-ZMO1_ZMO0242)	This study
MT272	Z. mobilis (sJMP412) with CRISPRi system from pJMP6009 in Tn7 att, cmr (MCi-vC-ZMO1_ZMO0242)	This study
sJMP6110	Z. mobilis (sJMP412) with CRISPRi system from pJMP6010 in Tn7 att, cmr (MCi-vC-ZMO1_ZMO0299)	This study
sJMP6111	Z. mobilis (sJMP412) with CRISPRi system from pJMP6011 in Tn7 att, cmr (MCi-vC-ZMO1_ZMO0468)	This study
sJMP6112	Z. mobilis (sJMP412) with CRISPRi system from pJMP6012 in Tn7 att, cmr (MCi-vC-ZMO1_ZMO0804)	This study
sJMP6113	Z. mobilis (sJMP412) with CRISPRi system from pJMP6013 in Tn7 att, cmr (MCi-vC-ZMO1_ZMO0820)	This study
sJMP6114	Z. mobilis (sJMP412) with CRISPRi system from pJMP6014 in Tn7 att, cmr (MCi-vC-ZMO1_ZMO0923)	This study
sJMP6115	Z. mobilis (sJMP412) with CRISPRi system from pJMP6015 in Tn7 att, cmr (MCi-vC-ZMO1_ZMO0975)	This study
sJMP6116	Z. mobilis (sJMP412) with CRISPRi system from pJMP6016 in Tn7 att, cmr (MCi-vC-ZMO1_ZMO1036)	This study
sJMP6117	Z. mobilis (sJMP412) with CRISPRi system from pJMP6017 in Tn7 att, cmr (MCi-vC-ZMO1_ZMO1052)	This study
sJMP6118	Z. mobilis (sJMP412) with CRISPRi system from pJMP6018 in Tn7 att, cmr (MCi-vC-ZMO1_ZMO1097)	This study
sJMP6119	Z. mobilis (sJMP412) with CRISPRi system from pJMP6019 in Tn7 att, cmr (MCi-vC-ZMO1_ZMO1142)	This study
sJMP6120	Z. mobilis (sJMP412) with CRISPRi system from pJMP6020 in Tn7 att, cmr (MCi-vC-ZMO1_ZMO1494)	This study
sJMP6121	Z. mobilis (sJMP412) with CRISPRi system from pJMP6021 in Tn7 att, cmr (MCi-vC-ZMO1_ZMO1596)	This study
sJMP6122	Z. mobilis (sJMP412) with CRISPRi system from pJMP6022 in Tn7 att, cmr (MCi-vC-ZMO1_ZMO1531)	This study
sJMP6123	Z. mobilis (sJMP412) with CRISPRi system from pJMP6023 in Tn7 att, cmr (MCi-vC-ZMO1_ZMO1782)	This study
sJMP6124	Z. mobilis (sJMP412) with CRISPRi system from pJMP6024 in Tn7 att, cmr (MCi-vC-ZMO1_ZMO0667)	This study
sJMP6125	Z. mobilis (sJMP412) with CRISPRi system from pJMP6025 in Tn7 att, cmr (MCi-vC-ZMO1_ZMO0200)	This study
sJMP6126	Z. mobilis (sJMP412) with CRISPRi system from pJMP6026 in Tn7 att, cmr (MCi-vC-ZMO1_ZMO1026)	This study
sJMP6127	Z. mobilis (sJMP412) with CRISPRi system from pJMP6027 in Tn7 att, cmr (MCi-vC-ZMO1_ZMO1518)	This study
sJMP6128	Z. mobilis (sJMP412) with CRISPRi system from pJMP6028 in Tn7 att, cmr (MCi-vC-ZMO1_ZMO0027)	This study
sJMP6129	Z. mobilis (sJMP412) with CRISPRi system from pJMP6029 in Tn7 att, cmr (MCi-vC-ZMO1_ZMO1557)	This study
sJMP6130	Z. mobilis (sJMP412) with CRISPRi system from pJMP6030 in Tn7 att, cmr (MCi-vC-ZMO1_ZMO1502)	This study
sJMP6131	Z. mobilis (sJMP412) with CRISPRi system from pJMP6031 in Tn7 att, cmr (MCi-vC-ZMO1_ZMO0142)	This study
sJMP6132	Z. mobilis (sJMP412) with CRISPRi system from pJMP6032 in Tn7 att, cmr (MCi-vC-ZMO1_ZMO1496)	This study
sJMP6133	Z. mobilis (sJMP412) with CRISPRi system from pJMP6033 in Tn7 att, cmr (MCi-vC-control_00280)	This study
sJMP6134	Z. mobilis (sJMP412) with CRISPRi system from pJMP6034 in Tn7 att, cmr (MCi-vC-control_00365)	This study
sJMP6135	Z. mobilis (sJMP412) with CRISPRi system from pJMP6035 in Tn7 att, cmr (MCi-vC-ZMO1_ZMO0422)	This study
sJMP6136	Z. mobilis (sJMP412) with CRISPRi system from pJMP6036 in Tn7 att, cmr (MCi-vC-ZMO1_ZMO0428)	This study
sJMP6137	Z. mobilis (sJMP412) with CRISPRi system from pJMP6037 in Tn7 att, cmr (MCi-vC-ZMO1_ZMO0511)	This study
sJMP6138	Z. mobilis (sJMP412) with CRISPRi system from pJMP6038 in Tn7 att, cmr (MCi-vC-ZMO1_ZMO1874)	This study
sJMP6139	Z. mobilis (sJMP412) with CRISPRi system from pJMP6039 in Tn7 att, cmr (MCi-vC-ZMO1_ZMO1605)	This study
sJMP6140	Z. mobilis (sJMP412) with CRISPRi system from pJMP6040 in Tn7 att, cmr (MCi-vC-ZMO1_ZMO1961)	This study
sJMP6141	Z. mobilis (sJMP412) with CRISPRi system from pJMP6041 in Tn7 att, cmr (MCi-vC-ZMO1_ZMO1998)	This study
sJMP6142	Z. mobilis (sJMP412) with CRISPRi system from pJMP6042 in Tn7 att, cmr (MCi-vC-ZMO1_ZMO0443)	This study
sJMP6143	Z. mobilis (sJMP412) with CRISPRi system from pJMP6043 in Tn7 att, cmr (MCi-vC-ZMO1_ZMO1039)	This study
sJMP6144	Z. mobilis (sJMP412) with CRISPRi system from pJMP6044 in Tn7 att, cmr (MCi-vC-ZMO1_ZMO1060)	This study
sJMP6145	Z. mobilis (sJMP412) with CRISPRi system from pJMP6045 in Tn7 att, cmr (MCi-vC-ZMO1_ZMO1132)	This study
sJMP6146	Z. mobilis (sJMP412) with CRISPRi system from pJMP6046 in Tn7 att, cmr (MCi-vC-ZMO1_ZMO1133)	This study
sJMP6147	Z. mobilis (sJMP412) with CRISPRi system from pJMP6047 in Tn7 att, cmr (MCi-vC-ZMO1_ZMO1184)	This study
sJMP6148	Z. mobilis (sJMP412) with CRISPRi system from pJMP6048 in Tn7 att, cmr (MCi-vC-ZMO1_ZMO1198)	This study
sJMP6149	Z. mobilis (sJMP412) with CRISPRi system from pJMP6049 in Tn7 att, cmr (MCi-vC-ZMO1_ZMO1231)	This study
sJMP6150	Z. mobilis (sJMP412) with CRISPRi system from pJMP6050 in Tn7 att, cmr (MCi-vC-ZMO1_ZMO1354)	This study
sJMP6151	Z. mobilis (sJMP412) with CRISPRi system from pJMP6051 in Tn7 att, cmr (MCi-vC-ZMO1_ZMO1402)	This study
sJMP6152	Z. mobilis (sJMP412) with CRISPRi system from pJMP6052 in Tn7 att, cmr (MCi-vC-ZMO1_ZMO1411)	This study
sJMP6153	Z. mobilis (sJMP412) with CRISPRi system from pJMP6053 in Tn7 att, cmr (MCi-vC-ZMO1_ZMO1556)	This study
sJMP6154	Z. mobilis (sJMP412) with CRISPRi system from pJMP6054 in Tn7 att, cmr (MCi-vC-ZMO1_ZMO1733)	This study
sJMP6155	Z. mobilis (sJMP412) with CRISPRi system from pJMP6055 in Tn7 att, cmr (MCi-vC-ZMO1_ZMO1753)	This study
sJMP6156	Z. mobilis (sJMP412) with CRISPRi system from pJMP6056 in Tn7 att, cmr (MCi-vC-ZMO1_ZMO1790)	This study
sJMP6157	Z. mobilis (sJMP412) with CRISPRi system from pJMP6057 in Tn7 att, cmr (MCi-vC-ZMO1_ZMO1879)	This study
sJMP6158	Z. mobilis (sJMP412) with CRISPRi system from pJMP6058 in Tn7 att, cmr (MCi-vC-ZMO1_ZMO0220)	This study
sJMP6159	Z. mobilis (sJMP412) with CRISPRi system from pJMP6059 in Tn7 att, cmr (MCi-vC-ZMO1_ZMO1960)	This study
sJMP6160	Z. mobilis (sJMP412) with CRISPRi system from pJMP6060 in Tn7 att, cmr (MCi-vC-ZMO1_ZMO1868)	This study
sJMP6161	Z. mobilis (sJMP412) with CRISPRi system from pJMP6061 in Tn7 att, cmr (MCi-vC-ZMO1_ZMO1479)	This study
sJMP6162	Z. mobilis (sJMP412) with CRISPRi system from pJMP6062 in Tn7 att, cmr (MCi-vC-ZMO1_ZMO1571)	This study
sJMP6163	Z. mobilis (sJMP412) with CRISPRi system from pJMP6063 in Tn7 att, cmr (MCi-vC-ZMO1_ZMO0019)	This study
sJMP6164	Z. mobilis (sJMP412) with CRISPRi system from pJMP6064 in Tn7 att, cmr (MCi-vC-ZMO1_ZMO0236)	This study
sJMP6165	Z. mobilis (sJMP412) with CRISPRi system from pJMP6065 in Tn7 att, cmr (MCi-vC-control_00295)	This study
sJMP6166	Z. mobilis (sJMP412) with CRISPRi system from pJMP6066 in Tn7 att, cmr (MCi-vC-control_00225)	This study
sJMP6167	Z. mobilis (sJMP412) with CRISPRi system from pJMP6067 in Tn7 att, cmr (MCi-vC-ZMO1_ZMO0728)	This study
sJMP6168	Z. mobilis (sJMP412) with CRISPRi system from pJMP6068 in Tn7 att, cmr (MCi-vC-ZMO1_ZMO0999)	This study
sJMP6169	Z. mobilis (sJMP412) with CRISPRi system from pJMP6069 in Tn7 att, cmr (MCi-vC-ZMO1_ZMO0732)	This study
sJMP6170	Z. mobilis (sJMP412) with CRISPRi system from pJMP6070 in Tn7 att, cmr (MCi-vC-ZMO1_ZMO0884)	This study
sJMP6171	Z. mobilis (sJMP412) with CRISPRi system from pJMP6071 in Tn7 att, cmr (MCi-vC-ZMO1_ZMO1625)	This study
sJMP6172	Z. mobilis (sJMP412) with CRISPRi system from pJMP6072 in Tn7 att, cmr (MCi-vC-ZMO1_ZMO0321)	This study
sJMP6173	Z. mobilis (sJMP412) with CRISPRi system from pJMP6073 in Tn7 att, cmr (MCi-vC-ZMO1_ZMO1798)	This study
sJMP6174	Z. mobilis (sJMP412) with CRISPRi system from pJMP6074 in Tn7 att, cmr (MCi-vC-ZMO1_ZMO0294)	This study
sJMP6175	Z. mobilis (sJMP412) with CRISPRi system from pJMP6075 in Tn7 att, cmr (MCi-vC-ZMO1_ZMO0855)	This study
sJMP6176	Z. mobilis (sJMP412) with CRISPRi system from pJMP6076 in Tn7 att, cmr (MCi-vC-ZMO1_ZMO0765)	This study
sJMP6177	Z. mobilis (sJMP412) with CRISPRi system from pJMP6077 in Tn7 att, cmr (MCi-vC-ZMO1_ZMO0917)	This study
sJMP6178	Z. mobilis (sJMP412) with CRISPRi system from pJMP6078 in Tn7 att, cmr (MCi-vC-ZMO1_ZMO1724)	This study
sJMP6179	Z. mobilis (sJMP412) with CRISPRi system from pJMP6079 in Tn7 att, cmr (MCi-vC-ZMO1_ZMO1014)	This study
sJMP6180	Z. mobilis (sJMP412) with CRISPRi system from pJMP6080 in Tn7 att, cmr (MCi-vC-ZMO1_ZMOp36x029)	This study
sJMP6181	Z. mobilis (sJMP412) with CRISPRi system from pJMP6081 in Tn7 att, cmr (MCi-vC-ZMO1_ZMO0419)	This study
sJMP6182	Z. mobilis (sJMP412) with CRISPRi system from pJMP6082 in Tn7 att, cmr (MCi-vC-ZMO1_ZMO0550)	This study
sJMP6183	Z. mobilis (sJMP412) with CRISPRi system from pJMP6083 in Tn7 att, cmr (MCi-vC-ZMO1_ZMO0176)	This study
sJMP6184	Z. mobilis (sJMP412) with CRISPRi system from pJMP6084 in Tn7 att, cmr (MCi-vC-ZMO1_ZMO1622)	This study
sJMP6185	Z. mobilis (sJMP412) with CRISPRi system from pJMP6085 in Tn7 att, cmr (MCi-vC-ZMO1_ZMO0782)	This study
sJMP6186	Z. mobilis (sJMP412) with CRISPRi system from pJMP6086 in Tn7 att, cmr (MCi-vC-ZMO1_ZMO1996)	This study
sJMP6187	Z. mobilis (sJMP412) with CRISPRi system from pJMP6087 in Tn7 att, cmr (MCi-vC-ZMO1_ZMO1542)	This study
sJMP6188	Z. mobilis (sJMP412) with CRISPRi system from pJMP6088 in Tn7 att, cmr (MCi-vC-ZMO1_ZMO1115)	This study
sJMP6189	Z. mobilis (sJMP412) with CRISPRi system from pJMP6089 in Tn7 att, cmr (MCi-vC-ZMO1_ZMO1964)	This study
sJMP6190	Z. mobilis (sJMP412) with CRISPRi system from pJMP6090 in Tn7 att, cmr (MCi-vC-ZMO1_ZMO1321)	This study
sJMP6191	Z. mobilis (sJMP412) with CRISPRi system from pJMP6091 in Tn7 att, cmr (MCi-vC-ZMO1_ZMO1538)	This study
sJMP6192	Z. mobilis (sJMP412) with CRISPRi system from pJMP6092 in Tn7 att, cmr (MCi-vC-ZMO1_ZMO1146)	This study
sJMP6193	Z. mobilis (sJMP412) with CRISPRi system from pJMP6093 in Tn7 att, cmr (MCi-vC-ZMO1_ZMO0180)	This study
sJMP6194	Z. mobilis (sJMP412) with CRISPRi system from pJMP6094 in Tn7 att, cmr (MCi-vC-ZMO1_ZMO1270)	This study
sJMP6195	Z. mobilis (sJMP412) with CRISPRi system from pJMP6095 in Tn7 att, cmr (MCi-vC-ZMO1_ZMO1400)	This study
sJMP6196	Z. mobilis (sJMP412) with CRISPRi system from pJMP6096 in Tn7 att, cmr (MCi-vC-ZMO1_ZMO1414)	This study
sJMP7103	Z. mobilis (sJMP412) with CRISPRi system from pJMP7023 in Tn7 att, cmr (MCi-vC-GFP-mScar_mscar1)	This study
sJMP7104	Z. mobilis (sJMP412) with CRISPRi system from pJMP7025 in Tn7 att, cmr (MCi-vC-GFP-mScar_mscar2)	This study
sJMP7105	Z. mobilis (sJMP412) with CRISPRi system from pJMP7028 in Tn7 att, cmr (MCi-vC-GFP-mScar_mscar3)	This study
sJMP7106	Z. mobilis (sJMP412) with CRISPRi system from pJMP7029 in Tn7 att, cmr (MCi-vC-GFP-mScar_mscar4)	This study
sJMP7107	Z. mobilis (sJMP412) with CRISPRi system from pJMP7031 in Tn7 att, cmr (MCi-vC-GFP-mScar_mscar5)	This study
sJMP7108	Z. mobilis (sJMP412) with CRISPRi system from pJMP7033 in Tn7 att, cmr (MCi-vC-GFP-mScar_mscar6)	This study
sJMP7109	Z. mobilis (sJMP412) with CRISPRi system from pJMP7035 in Tn7 att, cmr (MCi-vC-GFP-mScar_mscar7)	This study
sJMP7110	Z. mobilis (sJMP412) with CRISPRi system from pJMP7038 in Tn7 att, cmr (MCi-vC-GFP-mScar_mscar8)	This study
sJMP7111	Z. mobilis (sJMP412) with CRISPRi system from pJMP7039 in Tn7 att, cmr (MCi-vC-GFP-mScar_mscar9)	This study
sJMP7112	Z. mobilis (sJMP412) with CRISPRi system from pJMP7041 in Tn7 att, cmr (MCi-vC-GFP-mScar_gfp1)	This study
sJMP7113	Z. mobilis (sJMP412) with CRISPRi system from pJMP7043 in Tn7 att, cmr (MCi-vC-GFP-mScar_gfp2)	This study
sJMP7114	Z. mobilis (sJMP412) with CRISPRi system from pJMP7045 in Tn7 att, cmr (MCi-vC-GFP-mScar_gfp3)	This study
sJMP7115	Z. mobilis (sJMP412) with CRISPRi system from pJMP7047 in Tn7 att, cmr (MCi-vC-GFP-mScar_gfp4)	This study
sJMP7116	Z. mobilis (sJMP412) with CRISPRi system from pJMP7049 in Tn7 att, cmr (MCi-vC-GFP-mScar_gfp5)	This study
sJMP7117	Z. mobilis (sJMP412) with CRISPRi system from pJMP7052 in Tn7 att, cmr (MCi-vC-GFP-mScar_gfp6)	This study
sJMP7118	Z. mobilis (sJMP412) with CRISPRi system from pJMP7053 in Tn7 att, cmr (MCi-vC-GFP-mScar_gfp7)	This study
sJMP7119	Z. mobilis (sJMP412) with CRISPRi system from pJMP7055 in Tn7 att, cmr (MCi-vC-GFP-mScar_gfp8)	This study
sJMP7120	Z. mobilis (sJMP412) with CRISPRi system from pJMP7057 in Tn7 att, cmr (MCi-vC-GFP-mScar_gfp9)	This study
sJMP7121	Z. mobilis (sJMP412) with CRISPRi system from pJMP7002 in Tn7 att, cmr (MCi-vC-GFP-mScar_BsaI)	This study
sJMP7189	E. coli (sJMP6) with CRISPRi system from pJMP7023 in Tn7 att, cmr (MCi-vC-GFP-mScar_mscar1)	This study
sJMP7190	E. coli (sJMP6) with CRISPRi system from pJMP7025 in Tn7 att, cmr (MCi-vC-GFP-mScar_mscar2)	This study
sJMP7191	E. coli (sJMP6) with CRISPRi system from pJMP7028 in Tn7 att, cmr (MCi-vC-GFP-mScar_mscar3)	This study
sJMP7192	E. coli (sJMP6) with CRISPRi system from pJMP7029 in Tn7 att, cmr (MCi-vC-GFP-mScar_mscar4)	This study
sJMP7193	E. coli (sJMP6) with CRISPRi system from pJMP7031 in Tn7 att, cmr (MCi-vC-GFP-mScar_mscar5)	This study
sJMP7194	E. coli (sJMP6) with CRISPRi system from pJMP7033 in Tn7 att, cmr (MCi-vC-GFP-mScar_mscar6)	This study
sJMP7195	E. coli (sJMP6) with CRISPRi system from pJMP7035 in Tn7 att, cmr (MCi-vC-GFP-mScar_mscar7)	This study
sJMP7196	E. coli (sJMP6) with CRISPRi system from pJMP7038 in Tn7 att, cmr (MCi-vC-GFP-mScar_mscar8)	This study
sJMP7197	E. coli (sJMP6) with CRISPRi system from pJMP7039 in Tn7 att, cmr (MCi-vC-GFP-mScar_mscar9)	This study
sJMP7198	E. coli (sJMP6) with CRISPRi system from pJMP7041 in Tn7 att, cmr (MCi-vC-GFP-mScar_gfp1)	This study
sJMP7199	E. coli (sJMP6) with CRISPRi system from pJMP7043 in Tn7 att, cmr (MCi-vC-GFP-mScar_gfp2)	This study
sJMP7200	E. coli (sJMP6) with CRISPRi system from pJMP7045 in Tn7 att, cmr (MCi-vC-GFP-mScar_gfp3)	This study
sJMP7201	E. coli (sJMP6) with CRISPRi system from pJMP7047 in Tn7 att, cmr (MCi-vC-GFP-mScar_gfp4)	This study
sJMP7202	E. coli (sJMP6) with CRISPRi system from pJMP7049 in Tn7 att, cmr (MCi-vC-GFP-mScar_gfp5)	This study
sJMP7203	E. coli (sJMP6) with CRISPRi system from pJMP7052 in Tn7 att, cmr (MCi-vC-GFP-mScar_gfp6)	This study
sJMP7204	E. coli (sJMP6) with CRISPRi system from pJMP7053 in Tn7 att, cmr (MCi-vC-GFP-mScar_gfp7)	This study
sJMP7205	E. coli (sJMP6) with CRISPRi system from pJMP7055 in Tn7 att, cmr (MCi-vC-GFP-mScar_gfp8)	This study
sJMP7206	E. coli (sJMP6) with CRISPRi system from pJMP7057 in Tn7 att, cmr (MCi-vC-GFP-mScar_gfp9)	This study
sJMP7207	E. coli (sJMP6) with CRISPRi system from pJMP7002 in Tn7 att, cmr (MCi-vC-GFP-mScar_BsaI)	This study
sJMP10647	Z. mobilis (sJMP412) with CRISPRi system from pJMP10592 in Tn7 att, cmr (MCi-vC-ispG)	This study
aampr, ampicillin resistant; cmr, chloramphenicol resistant; MCi, Mobile-CRISPRi

## Sheet: Plasmids
Plasmid	Description	Addgene #	Construction/notesa	Spacer sequenceb	Markerc	Source
pJMP1039	pTn7C1	119239	Tn7 transposase expression		ampr	[Peters PMID: 30617347]
pJMP2367	pMCi-vC-GFP-BsaI	160076	MCi plasmid. Zymo dCas9 promoter, Spy dCas9::3Xmyc, GFP expression, vC sgRNA promoter (non-targeting spacer/BsaI site).		ampr (backbone), cmr (transposon)	[Banta PMID: 32978126]
pJMP2375	pMCi-vC-GFP-gfp		MCi plasmid. Zymo dCas9 promoter, Spy dCas9::3Xmyc, GFP expression, vC sgRNA promoter (gfp-targeting spacer).	catctaattcaacaagaatt	ampr (backbone), cmr (transposon)	[Banta PMID: 32978126]
pJMP2480	pMCi-vC-BsaI	160080	MCi plasmid. Zymo dCas9 promoter, Spy dCas9::3Xmyc, vC sgRNA promoter (non-targeting spacer/BsaI site). For cloning new spacers.		ampr (backbone), cmr (transposon)	[Banta PMID: 32978126]
pJMP2618	pZM4-MCi_lib-genes		Z. mobilis ZM4 MCi pooled plasmid library-genes. 7652 guides: 4 perfect match spacers/gene. Contructed by amplification of pooled oligonucleotide library Z1-genes with oJMP197 and oJMP198, followed by BsaI digestion, and ligation into BsaI-digested pJMP2480.	library (see Supplemental table 5)	ampr, cmr	This study
pJMP2619	pZM4-MCi_lib-controls		Z. mobilis ZM4 MCi pooled plasmid library-controls: 1000 nontargeting control spacers. Contructed by amplification of pooled oligonucleotide library Z2-controls with oJMP463 and oJMP464, followed by BsaI digestion, and ligation into BsaI-digested pJMP2480.	library (see Supplemental table 5)	ampr, cmr	This study
pJMP2620	pZM4-MCi_lib-mismatches		Z. mobilis ZM4 MCi pooled plasmid library-mismatches: 10 mismatch spacers/putative essential gene. Contructed by amplification of pooled oligonucleotide library Z3-mismatches with oJMP465 and oJMP466, followed by BsaI digestion, and ligation into BsaI-digested pJMP2480.	library (see Supplemental table 5)	ampr, cmr	This study
pJMP6001	pMCi-vC-control_00699		MCi plasmid. non-targeting spacer. Annealed ZF_A01 oligonucleotides ligated into pJMP2480 BsaI site.	AAACGTGCAGGCGTAGCAAA	ampr, cmr	This study
pJMP6002	pMCi-vC-control_00105		MCi plasmid. non-targeting spacer. Annealed ZF_A02 oligonucleotides ligated into pJMP2480 BsaI site.	TTTGAGAGCGCTACACCGCA	ampr, cmr	This study
pJMP6003	pMCi-vC-ZMO1_ZMO1809		MCi plasmid. rnfE-targeting spacer. Annealed ZF_A03 oligonucleotides ligated into pJMP2480 BsaI site.	AAAGACCGTCTTTGGCGATA	ampr, cmr	This study
pJMP6004	pMCi-vC-ZMO1_ZMO0239		MCi plasmid. atpA-targeting spacer. Annealed ZF_A04 oligonucleotides ligated into pJMP2480 BsaI site.	GATGACTTTTGAAATTTCTG	ampr, cmr	This study
pJMP6005	pMCi-vC-ZMO1_ZMO0671		MCi plasmid. atpF-targeting spacer. Annealed ZF_A05 oligonucleotides ligated into pJMP2480 BsaI site.	GGCATCGCTTCAGACGTCGC	ampr, cmr	This study
pJMP6006	pMCi-vC-ZMO1_ZMO1420		MCi plasmid. purE-targeting spacer. Annealed ZF_A06 oligonucleotides ligated into pJMP2480 BsaI site.	CTAGATTCGTCTATAGAGGG	ampr, cmr	This study
pJMP6007	pMCi-vC-ZMO1_ZMO1500		MCi plasmid. hisF-targeting spacer. Annealed ZF_A07 oligonucleotides ligated into pJMP2480 BsaI site.	AAGGGATAATTCGGGTACAA	ampr, cmr	This study
pJMP6008	pMCi-vC-ZMO1_ZMO1842		MCi plasmid. apbE-targeting spacer. Annealed ZF_A08 oligonucleotides ligated into pJMP2480 BsaI site.	TAAAGCAATCGCACGGCGGC	ampr, cmr	This study
pJMP6009	pMCi-vC-ZMO1_ZMO0242		MCi plasmid. atpC-targeting spacer. Annealed ZF_A09 oligonucleotides ligated into pJMP2480 BsaI site.	CATAAAAGCATCGCCGGAAC	ampr, cmr	This study
pJMP6010	pMCi-vC-ZMO1_ZMO0299		MCi plasmid. purD-targeting spacer. Annealed ZF_A10 oligonucleotides ligated into pJMP2480 BsaI site.	GTTGCCTGTTGTGGCATAAA	ampr, cmr	This study
pJMP6011	pMCi-vC-ZMO1_ZMO0468		MCi plasmid. trpE-targeting spacer. Annealed ZF_A11 oligonucleotides ligated into pJMP2480 BsaI site.	TTCTTTCTCGATTGTTATTC	ampr, cmr	This study
pJMP6012	pMCi-vC-ZMO1_ZMO0804		MCi plasmid. argC-targeting spacer. Annealed ZF_A12 oligonucleotides ligated into pJMP2480 BsaI site.	CCAATCTTTCACGAATTTCA	ampr, cmr	This study
pJMP6013	pMCi-vC-ZMO1_ZMO0820		MCi plasmid. purL-targeting spacer. Annealed ZF_B01 oligonucleotides ligated into pJMP2480 BsaI site.	GCCATGACTGGCCACAGTCT	ampr, cmr	This study
pJMP6014	pMCi-vC-ZMO1_ZMO0923		MCi plasmid. argJ-targeting spacer. Annealed ZF_B02 oligonucleotides ligated into pJMP2480 BsaI site.	TGTATAACTGGGCGCAAGCG	ampr, cmr	This study
pJMP6015	pMCi-vC-ZMO1_ZMO0975		MCi plasmid. ZMO1_ZMO0975-targeting spacer. Annealed ZF_B03 oligonucleotides ligated into pJMP2480 BsaI site.	TTGCTGCCAGAATTATAATG	ampr, cmr	This study
pJMP6016	pMCi-vC-ZMO1_ZMO1036		MCi plasmid. argG-targeting spacer. Annealed ZF_B04 oligonucleotides ligated into pJMP2480 BsaI site.	ATTTCGGCTTTTTTACGGGC	ampr, cmr	This study
pJMP6017	pMCi-vC-ZMO1_ZMO1052		MCi plasmid. purC-targeting spacer. Annealed ZF_B05 oligonucleotides ligated into pJMP2480 BsaI site.	CTTCGTAAATTTGGCGACGA	ampr, cmr	This study
pJMP6018	pMCi-vC-ZMO1_ZMO1097		MCi plasmid. ZMO1_ZMO1097-targeting spacer. Annealed ZF_B06 oligonucleotides ligated into pJMP2480 BsaI site.	TAAAACATCGGCTTCAAAAC	ampr, cmr	This study
pJMP6019	pMCi-vC-ZMO1_ZMO1142		MCi plasmid. trxB-targeting spacer. Annealed ZF_B07 oligonucleotides ligated into pJMP2480 BsaI site.	ACTACCAAGGATAAAAACAC	ampr, cmr	This study
pJMP6020	pMCi-vC-ZMO1_ZMO1494		MCi plasmid. argB-targeting spacer. Annealed ZF_B08 oligonucleotides ligated into pJMP2480 BsaI site.	TTCAAGCAGGATTCTATCGG	ampr, cmr	This study
pJMP6021	pMCi-vC-ZMO1_ZMO1596		MCi plasmid. adhB-targeting spacer. Annealed ZF_B09 oligonucleotides ligated into pJMP2480 BsaI site.	CCAGAACTGCGGTAACAGTC	ampr, cmr	This study
pJMP6022	pMCi-vC-ZMO1_ZMO1531		MCi plasmid. purS-targeting spacer. Annealed ZF_B10 oligonucleotides ligated into pJMP2480 BsaI site.	CAAGCCGTTCCAATGCGTGA	ampr, cmr	This study
pJMP6023	pMCi-vC-ZMO1_ZMO1782		MCi plasmid. ZMO1_ZMO1782-targeting spacer. Annealed ZF_B11 oligonucleotides ligated into pJMP2480 BsaI site.	TAGTCAGAACTGTTCGATGA	ampr, cmr	This study
pJMP6024	pMCi-vC-ZMO1_ZMO0667		MCi plasmid. atpB-targeting spacer. Annealed ZF_B12 oligonucleotides ligated into pJMP2480 BsaI site.	TCCACGGTAAACTGATGCAT	ampr, cmr	This study
pJMP6025	pMCi-vC-ZMO1_ZMO0200		MCi plasmid. trpD-targeting spacer. Annealed ZF_C01 oligonucleotides ligated into pJMP2480 BsaI site.	CTAAGGGGGCGGGTCGGGTC	ampr, cmr	This study
pJMP6026	pMCi-vC-ZMO1_ZMO1026		MCi plasmid. ZMO1_ZMO1026-targeting spacer. Annealed ZF_C02 oligonucleotides ligated into pJMP2480 BsaI site.	TTCGATTTTGGCAAAATCTT	ampr, cmr	This study
pJMP6027	pMCi-vC-ZMO1_ZMO1518		MCi plasmid. cbbF3-targeting spacer. Annealed ZF_C03 oligonucleotides ligated into pJMP2480 BsaI site.	TATCATCTTCATAAGCGCTT	ampr, cmr	This study
pJMP6028	pMCi-vC-ZMO1_ZMO0027		MCi plasmid. purH-targeting spacer. Annealed ZF_C04 oligonucleotides ligated into pJMP2480 BsaI site.	ATCAGAAACGGAAAGCAGTG	ampr, cmr	This study
pJMP6029	pMCi-vC-ZMO1_ZMO1557		MCi plasmid. purF-targeting spacer. Annealed ZF_C05 oligonucleotides ligated into pJMP2480 BsaI site.	CGGAAAAGAGTTCGCTCGAA	ampr, cmr	This study
pJMP6030	pMCi-vC-ZMO1_ZMO1502		MCi plasmid. hisH-targeting spacer. Annealed ZF_C06 oligonucleotides ligated into pJMP2480 BsaI site.	TCCCGATGCCAATAATGCAT	ampr, cmr	This study
pJMP6031	pMCi-vC-ZMO1_ZMO0142		MCi plasmid. ZMO1_ZMO0142-targeting spacer. Annealed ZF_C07 oligonucleotides ligated into pJMP2480 BsaI site.	GCAATCAACTCGATATCGTC	ampr, cmr	This study
pJMP6032	pMCi-vC-ZMO1_ZMO1496		MCi plasmid. ppc-targeting spacer. Annealed ZF_C08 oligonucleotides ligated into pJMP2480 BsaI site.	GGGTTCTGATTAATTGTGCG	ampr, cmr	This study
pJMP6033	pMCi-vC-control_00280		MCi plasmid. non-targeting spacer. Annealed ZF_C09 oligonucleotides ligated into pJMP2480 BsaI site.	TTTATAAACTTTGTCATTAC	ampr, cmr	This study
pJMP6034	pMCi-vC-control_00365		MCi plasmid. non-targeting spacer. Annealed ZF_C10 oligonucleotides ligated into pJMP2480 BsaI site.	ATAAAGTAGGCCCATATTCG	ampr, cmr	This study
pJMP6035	pMCi-vC-ZMO1_ZMO0422		MCi plasmid. ZMO1_ZMO0422-targeting spacer. Annealed ZF_C11 oligonucleotides ligated into pJMP2480 BsaI site.	AATTTTTGCACAGTAGGTAA	ampr, cmr	This study
pJMP6036	pMCi-vC-ZMO1_ZMO0428		MCi plasmid. ZMO1_ZMO0428-targeting spacer. Annealed ZF_C12 oligonucleotides ligated into pJMP2480 BsaI site.	CACCCGAAGGCGTTTCTAAA	ampr, cmr	This study
pJMP6037	pMCi-vC-ZMO1_ZMO0511		MCi plasmid. ZMO1_ZMO0511-targeting spacer. Annealed ZF_D01 oligonucleotides ligated into pJMP2480 BsaI site.	GGGTTCTCCGGCGGGAGCTA	ampr, cmr	This study
pJMP6038	pMCi-vC-ZMO1_ZMO1874		MCi plasmid. bolA2-targeting spacer. Annealed ZF_D02 oligonucleotides ligated into pJMP2480 BsaI site.	CAAATCGACGACTTCAACAT	ampr, cmr	This study
pJMP6039	pMCi-vC-ZMO1_ZMO1605		MCi plasmid. pdhB-targeting spacer. Annealed ZF_D03 oligonucleotides ligated into pJMP2480 BsaI site.	TCCATCGTTGGAGACAGAGC	ampr, cmr	This study
pJMP6040	pMCi-vC-ZMO1_ZMO1961		MCi plasmid. ZMO1_ZMO1961-targeting spacer. Annealed ZF_D04 oligonucleotides ligated into pJMP2480 BsaI site.	ATCTCGGGCGTATTCTATCA	ampr, cmr	This study
pJMP6041	pMCi-vC-ZMO1_ZMO1998		MCi plasmid. hemE-targeting spacer. Annealed ZF_D05 oligonucleotides ligated into pJMP2480 BsaI site.	CCTGCGAGGAGCTTTAACAG	ampr, cmr	This study
pJMP6042	pMCi-vC-ZMO1_ZMO0443		MCi plasmid. nrdF-targeting spacer. Annealed ZF_D06 oligonucleotides ligated into pJMP2480 BsaI site.	AAACCGGAGATGCCTTAAGC	ampr, cmr	This study
pJMP6043	pMCi-vC-ZMO1_ZMO1039		MCi plasmid. nrdA-targeting spacer. Annealed ZF_D07 oligonucleotides ligated into pJMP2480 BsaI site.	GTCAGCAAAGCGTCCCGACT	ampr, cmr	This study
pJMP6044	pMCi-vC-ZMO1_ZMO1060		MCi plasmid. sod-targeting spacer. Annealed ZF_D08 oligonucleotides ligated into pJMP2480 BsaI site.	TTTGGCGCCAAAGGGCAGGG	ampr, cmr	This study
pJMP6045	pMCi-vC-ZMO1_ZMO1132		MCi plasmid. lipA-targeting spacer. Annealed ZF_D09 oligonucleotides ligated into pJMP2480 BsaI site.	GCTGGTTTTTTCATCAGGTG	ampr, cmr	This study
pJMP6046	pMCi-vC-ZMO1_ZMO1133		MCi plasmid. ZMO1_ZMO1133-targeting spacer. Annealed ZF_D10 oligonucleotides ligated into pJMP2480 BsaI site.	CAGGCGATAACCAGAACCTT	ampr, cmr	This study
pJMP6047	pMCi-vC-ZMO1_ZMO1184		MCi plasmid. fixC-targeting spacer. Annealed ZF_D11 oligonucleotides ligated into pJMP2480 BsaI site.	TTATAGCCCCAGAAAGAATA	ampr, cmr	This study
pJMP6048	pMCi-vC-ZMO1_ZMO1198		MCi plasmid. hemA-targeting spacer. Annealed ZF_D12 oligonucleotides ligated into pJMP2480 BsaI site.	GATAGCGGCCTTCTTTATGC	ampr, cmr	This study
pJMP6049	pMCi-vC-ZMO1_ZMO1231		MCi plasmid. recJ-targeting spacer. Annealed ZF_E01 oligonucleotides ligated into pJMP2480 BsaI site.	TGATAAGAATACGATCAATC	ampr, cmr	This study
pJMP6050	pMCi-vC-ZMO1_ZMO1354		MCi plasmid. motB3-targeting spacer. Annealed ZF_E02 oligonucleotides ligated into pJMP2480 BsaI site.	CGGTGCAGCTATTGCGCTAG	ampr, cmr	This study
pJMP6051	pMCi-vC-ZMO1_ZMO1402		MCi plasmid. ZMO1_ZMO1402-targeting spacer. Annealed ZF_E03 oligonucleotides ligated into pJMP2480 BsaI site.	GAAAATAATCGCTGCTTTGT	ampr, cmr	This study
pJMP6052	pMCi-vC-ZMO1_ZMO1411		MCi plasmid. fur-targeting spacer. Annealed ZF_E04 oligonucleotides ligated into pJMP2480 BsaI site.	TCGTAAAGAGACTCGACATC	ampr, cmr	This study
pJMP6053	pMCi-vC-ZMO1_ZMO1556		MCi plasmid. gshA-targeting spacer. Annealed ZF_E05 oligonucleotides ligated into pJMP2480 BsaI site.	GACTTTCAATCGGATGATTT	ampr, cmr	This study
pJMP6054	pMCi-vC-ZMO1_ZMO1733		MCi plasmid. oxyR-targeting spacer. Annealed ZF_E06 oligonucleotides ligated into pJMP2480 BsaI site.	ACTGCAGTTGTTTGAGCGTA	ampr, cmr	This study
pJMP6055	pMCi-vC-ZMO1_ZMO1753		MCi plasmid. fpr-targeting spacer. Annealed ZF_E07 oligonucleotides ligated into pJMP2480 BsaI site.	TCAACCGTCAGGACTTTATT	ampr, cmr	This study
pJMP6056	pMCi-vC-ZMO1_ZMO1790		MCi plasmid. hemB-targeting spacer. Annealed ZF_E08 oligonucleotides ligated into pJMP2480 BsaI site.	TGGCAAATTGCCAAAGCATT	ampr, cmr	This study
pJMP6057	pMCi-vC-ZMO1_ZMO1879		MCi plasmid. ZMO1_ZMO1790-targeting spacer. Annealed ZF_E09 oligonucleotides ligated into pJMP2480 BsaI site.	CGCGTTGCCGGATATTGTGT	ampr, cmr	This study
pJMP6058	pMCi-vC-ZMO1_ZMO0220		MCi plasmid. fdxA-targeting spacer. Annealed ZF_E10 oligonucleotides ligated into pJMP2480 BsaI site.	CATATATTTACAACGGATAC	ampr, cmr	This study
pJMP6059	pMCi-vC-ZMO1_ZMO1960		MCi plasmid. ZMO1_ZMO1960-targeting spacer. Annealed ZF_E11 oligonucleotides ligated into pJMP2480 BsaI site.	CTAACATCAATAAGAGCGCT	ampr, cmr	This study
pJMP6060	pMCi-vC-ZMO1_ZMO1868		MCi plasmid. birA-targeting spacer. Annealed ZF_E12 oligonucleotides ligated into pJMP2480 BsaI site.	ATTCTGTTTCTTCCACCACG	ampr, cmr	This study
pJMP6061	pMCi-vC-ZMO1_ZMO1479		MCi plasmid. etfA-targeting spacer. Annealed ZF_F01 oligonucleotides ligated into pJMP2480 BsaI site.	TTCGCTGTCAATCTGAAGAG	ampr, cmr	This study
pJMP6062	pMCi-vC-ZMO1_ZMO1571		MCi plasmid. cydA-targeting spacer. Annealed ZF_F02 oligonucleotides ligated into pJMP2480 BsaI site.	TATTCGGGCGAGCATTAAAG	ampr, cmr	This study
pJMP6063	pMCi-vC-ZMO1_ZMO0019		MCi plasmid. ZMO1_ZMO0019-targeting spacer. Annealed ZF_F03 oligonucleotides ligated into pJMP2480 BsaI site.	GTTTTCATCTCCGTTAAGAT	ampr, cmr	This study
pJMP6064	pMCi-vC-ZMO1_ZMO0236		MCi plasmid. ZMO1_ZMO0236-targeting spacer. Annealed ZF_F04 oligonucleotides ligated into pJMP2480 BsaI site.	AAGATAGGCTTCTTCAGAAG	ampr, cmr	This study
pJMP6065	pMCi-vC-control_00295		MCi plasmid. non-targeting spacer. Annealed ZF_F05 oligonucleotides ligated into pJMP2480 BsaI site.	AGGTCCCACAATCTAGACAC	ampr, cmr	This study
pJMP6066	pMCi-vC-control_00225		MCi plasmid. non-targeting spacer-targeting spacer. Annealed ZF_F06 oligonucleotides ligated into pJMP2480 BsaI site.	TACGAATTTTTACGACCCAA	ampr, cmr	This study
pJMP6067	pMCi-vC-ZMO1_ZMO0728		MCi plasmid. rplL-targeting spacer. Annealed ZF_F07 oligonucleotides ligated into pJMP2480 BsaI site.	AGCAGCAGCAACTGCAACAG	ampr, cmr	This study
pJMP6068	pMCi-vC-ZMO1_ZMO0999		MCi plasmid. ZMO1_ZMO0999-targeting spacer. Annealed ZF_F08 oligonucleotides ligated into pJMP2480 BsaI site.	TCGATGCCTTTTGAGTCACA	ampr, cmr	This study
pJMP6069	pMCi-vC-ZMO1_ZMO0732		MCi plasmid. rpoC-targeting spacer. Annealed ZF_F09 oligonucleotides ligated into pJMP2480 BsaI site.	AAATGCTCTGTACTGGCAAG	ampr, cmr	This study
pJMP6070	pMCi-vC-ZMO1_ZMO0884		MCi plasmid. rplM-targeting spacer. Annealed ZF_F10 oligonucleotides ligated into pJMP2480 BsaI site.	CATTTTTTTTCGACGGTTGC	ampr, cmr	This study
pJMP6071	pMCi-vC-ZMO1_ZMO1625		MCi plasmid. rnpA-targeting spacer. Annealed ZF_F11 oligonucleotides ligated into pJMP2480 BsaI site.	CGTGCCGGCGCTTGCGCACG	ampr, cmr	This study
pJMP6072	pMCi-vC-ZMO1_ZMO0321		MCi plasmid. dhfrIII-targeting spacer. Annealed ZF_F12 oligonucleotides ligated into pJMP2480 BsaI site.	AAATCAGCAGAAATATGCCA	ampr, cmr	This study
pJMP6073	pMCi-vC-ZMO1_ZMO1798		MCi plasmid. rpsA-targeting spacer. Annealed ZF_G01 oligonucleotides ligated into pJMP2480 BsaI site.	GCTGCAAAATCATCGCGAGT	ampr, cmr	This study
pJMP6074	pMCi-vC-ZMO1_ZMO0294		MCi plasmid. ZMO1_ZMO0294-targeting spacer. Annealed ZF_G02 oligonucleotides ligated into pJMP2480 BsaI site.	ATACGTTATTGCCTACCTGG	ampr, cmr	This study
pJMP6075	pMCi-vC-ZMO1_ZMO0855		MCi plasmid. ispA2-targeting spacer. Annealed ZF_G03 oligonucleotides ligated into pJMP2480 BsaI site.	AAGCGGCGACGGGGGTCTTC	ampr, cmr	This study
pJMP6076	pMCi-vC-ZMO1_ZMO0765		MCi plasmid. thrS-targeting spacer. Annealed ZF_G04 oligonucleotides ligated into pJMP2480 BsaI site.	AGAAATAGAGGCGGCGATCT	ampr, cmr	This study
pJMP6077	pMCi-vC-ZMO1_ZMO0917		MCi plasmid. ZMO1_ZMO0917-targeting spacer. Annealed ZF_G05 oligonucleotides ligated into pJMP2480 BsaI site.	TCACGCTTGCCGTAACGGAT	ampr, cmr	This study
pJMP6078	pMCi-vC-ZMO1_ZMO1724		MCi plasmid. murA-targeting spacer. Annealed ZF_G06 oligonucleotides ligated into pJMP2480 BsaI site.	TAGCGCCGGAAACAGGAATT	ampr, cmr	This study
pJMP6079	pMCi-vC-ZMO1_ZMO1014		MCi plasmid. infA-targeting spacer. Annealed ZF_G07 oligonucleotides ligated into pJMP2480 BsaI site.	TTGAACACGGAACATCGCAT	ampr, cmr	This study
pJMP6080	pMCi-vC-ZMO1_ZMOp36x029		MCi plasmid. ZMO1_ZMOp36x029-targeting spacer. Annealed ZF_G08 oligonucleotides ligated into pJMP2480 BsaI site.	TCTAGGCTTTTAGCTTTGTC	ampr, cmr	This study
pJMP6081	pMCi-vC-ZMO1_ZMO0419		MCi plasmid. plsC-targeting spacer. Annealed ZF_G09 oligonucleotides ligated into pJMP2480 BsaI site.	AAATATGACCAGAAATAGCG	ampr, cmr	This study
pJMP6082	pMCi-vC-ZMO1_ZMO0550		MCi plasmid. rpsO-targeting spacer. Annealed ZF_G10 oligonucleotides ligated into pJMP2480 BsaI site.	GTTCGGTCAGAATAGCAACC	ampr, cmr	This study
pJMP6083	pMCi-vC-ZMO1_ZMO0176		MCi plasmid. tklB-targeting spacer. Annealed ZF_G11 oligonucleotides ligated into pJMP2480 BsaI site.	AGGCACGAATGGCATTAGCG	ampr, cmr	This study
pJMP6084	pMCi-vC-ZMO1_ZMO1622		MCi plasmid. dnaG-targeting spacer. Annealed ZF_G12 oligonucleotides ligated into pJMP2480 BsaI site.	TTCAGGAGGAAGGAAGTGGC	ampr, cmr	This study
pJMP6085	pMCi-vC-ZMO1_ZMO0782		MCi plasmid. gatB-targeting spacer. Annealed ZF_H01 oligonucleotides ligated into pJMP2480 BsaI site.	CCACCATTTCTTTGGCTGGC	ampr, cmr	This study
pJMP6086	pMCi-vC-ZMO1_ZMO1996		MCi plasmid. rho-targeting spacer. Annealed ZF_H02 oligonucleotides ligated into pJMP2480 BsaI site.	GGCCATTTTGACGAGTTCAG	ampr, cmr	This study
pJMP6087	pMCi-vC-ZMO1_ZMO1542		MCi plasmid. ssb-targeting spacer. Annealed ZF_H03 oligonucleotides ligated into pJMP2480 BsaI site.	TTGCTAAAGCTTCTTATTTC	ampr, cmr	This study
pJMP6088	pMCi-vC-ZMO1_ZMO1115		MCi plasmid. bacA-targeting spacer. Annealed ZF_H04 oligonucleotides ligated into pJMP2480 BsaI site.	GAGGATAAGGTGACCGGTCG	ampr, cmr	This study
pJMP6089	pMCi-vC-ZMO1_ZMO1964		MCi plasmid. gltX2-targeting spacer. Annealed ZF_H05 oligonucleotides ligated into pJMP2480 BsaI site.	GCAAAGCGGGTAACAACGGA	ampr, cmr	This study
pJMP6090	pMCi-vC-ZMO1_ZMO1321		MCi plasmid. guaB-targeting spacer. Annealed ZF_H06 oligonucleotides ligated into pJMP2480 BsaI site.	GGGAAGAACATCAGAGGCTG	ampr, cmr	This study
pJMP6091	pMCi-vC-ZMO1_ZMO1538		MCi plasmid. dnaE-targeting spacer. Annealed ZF_H07 oligonucleotides ligated into pJMP2480 BsaI site.	AAAATCCGTAACGGAACGAA	ampr, cmr	This study
pJMP6092	pMCi-vC-ZMO1_ZMO1146		MCi plasmid. fabZ-targeting spacer. Annealed ZF_H08 oligonucleotides ligated into pJMP2480 BsaI site.	CAACCAGCAGCATCGGAAAA	ampr, cmr	This study
pJMP6093	pMCi-vC-ZMO1_ZMO0180		MCi plasmid. ispG-targeting spacer. Annealed ZF_H09 oligonucleotides ligated into pJMP2480 BsaI site.	CGGCGCTCTATATGGCGCCA	ampr, cmr	This study
pJMP6094	pMCi-vC-ZMO1_ZMO1270		MCi plasmid. ZMO1_ZMO1270-targeting spacer. Annealed ZF_H10 oligonucleotides ligated into pJMP2480 BsaI site.	TCCTTACGGATAGCAATCAG	ampr, cmr	This study
pJMP6095	pMCi-vC-ZMO1_ZMO1400		MCi plasmid. ZMO1_ZMO1400-targeting spacer. Annealed ZF_H11 oligonucleotides ligated into pJMP2480 BsaI site.	CAACTTCAATAAAGCGGTTC	ampr, cmr	This study
pJMP6096	pMCi-vC-ZMO1_ZMO1414		MCi plasmid. ZMO1_ZMO1414-targeting spacer. Annealed ZF_H12 oligonucleotides ligated into pJMP2480 BsaI site.	TTCTATCAAAGCAACAGAAC	ampr, cmr	This study
pJMP7001	PH-PLCD1_mScarlet_IRES_SYFP2_PH_N1	85069	template plasmid for mScarlet-I gene		kanr	[Bindels PMID: 27869816]
pJMP7002	pMCi-vC-GFP-mScar_BsaI		MCi plasmid. Zymo dCas9 promoter, Spy dcas9::3Xmyc, GFP-mScarlet-I expression, vC sgRNA promoter (non-targeting spacer/BsaI site). Gibson assembled from pJMP2367 digested with XhoI, mScarlet-I expression cassette amplified from pJMP7001 with oJMP484 and oJMP485, and sfgfp expression cassette amplified from pJMP2367 with oJMP486 and oJMP487.		ampr, cmr	This study
pJMP7023	pMCi-vC-GFP-mScar_mscar1		MCi plasmid. Annealed oJMP523 and oJMP524 ligated into pJMP7002 BsaI site. mscar_1 spacer.	CTCGAACTCGTGGCCGTTCA	ampr, cmr	This study
pJMP7025	pMCi-vC-GFP-mScar_mscar2		MCi plasmid. Annealed oJMP525 and oJMP526 ligated into pJMP7002 BsaI site. mscar_2 spacer.	TCTGGGTGCCCTCGTAGGGG	ampr, cmr	This study
pJMP7028	pMCi-vC-GFP-mScar_mscar3		MCi plasmid. Annealed oJMP527 and oJMP528 ligated into pJMP7002 BsaI site. mscar_3 spacer.	CTTGGTCACCTTCAGCTTGG	ampr, cmr	This study
pJMP7029	pMCi-vC-GFP-mScar_mscar4		MCi plasmid. Annealed oJMP529 and oJMP530 ligated into pJMP7002 BsaI site. mscar_4 spacer.	TGTCCCAGGAGAAGGGCAGG	ampr, cmr	This study
pJMP7031	pMCi-vC-GFP-mScar_mscar5		MCi plasmid. Annealed oJMP531 and oJMP532 ligated into pJMP7002 BsaI site. mScar_5 spacer.	CCACTTGAAGCCCTCGGGGA	ampr, cmr	This study
pJMP7033	pMCi-vC-GFP-mScar_mscar6		MCi plasmid. Annealed oJMP533 and oJMP534 ligated into pJMP7002 BsaI site. mscar_6 spacer.	GGAGCTTCACCTTGTAGATC	ampr, cmr	This study
pJMP7035	pMCi-vC-GFP-mScar_mscar7		MCi plasmid. Annealed oJMP535 and oJMP5236 ligated into pJMP7002 BsaI site. mscar_7 spacer.	CCTTCAGCACGCCGTCCTCG	ampr, cmr	This study
pJMP7038	pMCi-vC-GFP-mScar_mscar8		MCi plasmid. Annealed oJMP537 and oJMP538 ligated into pJMP7002 BsaI site. mscar_8 spacer.	GGGCATCTGCACGGGCTTCT	ampr, cmr	This study
pJMP7039	pMCi-vC-GFP-mScar_mscar9		MCi plasmid. Annealed oJMP539 and oJMP540 ligated into pJMP7002 BsaI site. mscar_9 spacer.	CGTCCATGCCGCCGGTGGAG	ampr, cmr	This study
pJMP7041	pMCi-vC-GFP-mScar_gfp1		MCi plasmid. Annealed oJMP541 and oJMP542 ligated into pJMP7002 BsaI site. gfp_1 spacer.	CATCTAATTCAACAAGAATT	ampr, cmr	This study
pJMP7043	pMCi-vC-GFP-mScar_gfp2		MCi plasmid. Annealed oJMP543 and oJMP544 ligated into pJMP7002 BsaI site. gfp_2 spacer.	CATCACCTTCACCCTCTCCA	ampr, cmr	This study
pJMP7045	pMCi-vC-GFP-mScar_gfp3		MCi plasmid. Annealed oJMP545 and oJMP546 ligated into pJMP7002 BsaI site. gfp_3 spacer.	AGTAGTGCAAATAAATTTAA	ampr, cmr	This study
pJMP7047	pMCi-vC-GFP-mScar_gfp4		MCi plasmid. Annealed oJMP547 and oJMP548 ligated into pJMP7002 BsaI site. gfp_4 spacer.	ACAAGTGTTGGCCACGGAAC	ampr, cmr	This study
pJMP7049	pMCi-vC-GFP-mScar_gfp5		MCi plasmid. Annealed oJMP549 and oJMP550 ligated into pJMP7002 BsaI site. gfp_5 spacer.	CTGTACATAACCTTCGGGCA	ampr, cmr	This study
pJMP7052	pMCi-vC-GFP-mScar_gfp6		MCi plasmid. Annealed oJMP551 and oJMP552 ligated into pJMP7002 BsaI site. gfp_6 spacer.	TTAACTCGATACGATTAACA	ampr, cmr	This study
pJMP7053	pMCi-vC-GFP-mScar_gfp7		MCi plasmid. Annealed oJMP553 and oJMP554 ligated into pJMP7002 BsaI site. gfp_7 spacer.	CGGAACCATCTTCAACGTTG	ampr, cmr	This study
pJMP7055	pMCi-vC-GFP-mScar_gfp8		MCi plasmid. Annealed oJMP555 and oJMP556 ligated into pJMP7002 BsaI site. gfp_8 spacer.	TGGTTGTCTGGTAAAAGGAC	ampr, cmr	This study
pJMP7057	pMCi-vC-GFP-mScar_gfp9		MCi plasmid. Annealed oJMP557 and oJMP558 ligated into pJMP7002 BsaI site. gfp_9 spacer.	CAGCAGTTACAAACTCAAGA	ampr, cmr	This study
pJMP10592	pMCi-vC-ispG2		MCi plasmid. ispG-targeting spacer. Annealed oligonucleotides oJMP2085 and oJMP2086 ligated into pJMP2480 BsaI site.	CCATGATCTTGCGCGATTTG	ampr, cmr	This study
aMCi, Mobile-CRISPRi
ball sequences are 5'-3'
campr, ampicillin resistance; cmr, chloramphenicol resistance; kanr, kanamycin resistance

## Sheet: Oligos
Oligonucleotides and Synthetic DNA
Number	Sequencea	Description	Usage
Z1-genes	GTCTATTGAAGTACCTGCGGTCTCTtagtNNNNNNNNNNNNNNNNNNNNgtttAGAGACCTATCTTGGAGGAGCATCG	Pooled oligo library (4 perfect match/gene) 7652 oligos.	pooled CRISPRi library amplification template
Z2-controls	TAGTCAGAGAGTCGAGAGGGTCTCTtagtNNNNNNNNNNNNNNNNNNNNgtttAGAGACCAACTAATGGCTCCAAACC	Pooled oligo library (non-targeting controls) 1000 oligos.	pooled CRISPRi library amplification template
Z3-mismatches	TTGGAAAGCAGTACTGCAGGTCTCTtagtNNNNNNNNNNNNNNNNNNNNgtttAGAGACCTAGGCCCACTTACACATC	Pooled oligo library (mismatch to putative essential genes) 6302 oligos.	pooled CRISPRi library amplification template
oJMP063	AGCCCGGTATTTTGGAAATAGC	sequencing primer	check sequence of newly cloned spacers
oJMP197	GTCTATTGAAGTACCTGC	ZMO-genes_amplify_A	amplify pooled spacer library (genes)
oJMP198	CGATGCTCCTCCAAGATA	ZMO-genes_amplify_B	amplify pooled spacer library (genes)
oJMP463	TAGTCAGAGAGTCGAGAG	ZMO-controls_amplify_A	amplify pooled spacer library (controls)
oJMP464	GGTTTGGAGCCATTAGTT	ZMO-controls_amplify_B	amplify pooled spacer library (controls)
oJMP465	TTGGAAAGCAGTACTGCA	ZMO-mismatch_amplify_A	amplify pooled spacer library (mismatches)
oJMP466	GATGTGTAAGTGGGCCTA	ZMO-mismatch_amplify_B	amplify pooled spacer library (mismatches)
oJMP484	ataccgggctaatacggtttAAACGAAAATTTATCAAAAAGAGTATTGACTTAAAGTCTAACCTATAGGATACTTACAGCCACCTCTTAAAGCTTGGGAGGCGAGGTAATACTACAAAATAAAGGAGGTTTTTTatggtgagcaagggcgag	PT7A1-mScarlet_A	amplify mscarlet-I expression cassette
oJMP485	CTATGGTCGCCCTCCTGTTATTActtgtacagctcgtccatgc	mScarlet_B	amplify mscarlet-I expression cassette
oJMP486	TAACAGGAGGGCGACCATAGATTCGGAGGTAGGAatgagcaaaggagaagaacttttcac	RBS-gfp_A	amplify gfp expression cassette
oJMP487	gcaaatccaggaggtcgtttAAACTTATTAtttgtagagctcatccatgccat	gfp_B	amplify gfp expression cassette
oJMP523	TAGTCTCGAACTCGTGGCCGTTCA	mScar_1_T	anneal oligos to clone individual spacers
oJMP524	AAACTGAACGGCCACGAGTTCGAG	mScar_1_B	anneal oligos to clone individual spacers
oJMP525	TAGTTCTGGGTGCCCTCGTAGGGG	mScar_2_T	anneal oligos to clone individual spacers
oJMP526	AAACCCCCTACGAGGGCACCCAGA	mScar_2_B	anneal oligos to clone individual spacers
oJMP527	TAGTCTTGGTCACCTTCAGCTTGG	mScar_3_T	anneal oligos to clone individual spacers
oJMP528	AAACCCAAGCTGAAGGTGACCAAG	mScar_3_B	anneal oligos to clone individual spacers
oJMP529	TAGTTGTCCCAGGAGAAGGGCAGG	mScar_4_T	anneal oligos to clone individual spacers
oJMP530	AAACCCTGCCCTTCTCCTGGGACA	mScar_4_B	anneal oligos to clone individual spacers
oJMP531	TAGTCCACTTGAAGCCCTCGGGGA	mScar_5_T	anneal oligos to clone individual spacers
oJMP532	AAACTCCCCGAGGGCTTCAAGTGG	mScar_5_B	anneal oligos to clone individual spacers
oJMP533	TAGTGGAGCTTCACCTTGTAGATC	mScar_6_T	anneal oligos to clone individual spacers
oJMP534	AAACGATCTACAAGGTGAAGCTCC	mScar_6_B	anneal oligos to clone individual spacers
oJMP535	TAGTCCTTCAGCACGCCGTCCTCG	mScar_7_T	anneal oligos to clone individual spacers
oJMP536	AAACCGAGGACGGCGTGCTGAAGG	mScar_7_B	anneal oligos to clone individual spacers
oJMP537	TAGTGGGCATCTGCACGGGCTTCT	mScar_8_T	anneal oligos to clone individual spacers
oJMP538	AAACAGAAGCCCGTGCAGATGCCC	mScar_8_B	anneal oligos to clone individual spacers
oJMP539	TAGTCGTCCATGCCGCCGGTGGAG	mScar_9_T	anneal oligos to clone individual spacers
oJMP540	AAACCTCCACCGGCGGCATGGACG	mScar_9_B	anneal oligos to clone individual spacers
oJMP541	TAGTCATCTAATTCAACAAGAATT	sfGFP_1_T	anneal oligos to clone individual spacers
oJMP542	AAACAATTCTTGTTGAATTAGATG	sfGFP_1_B	anneal oligos to clone individual spacers
oJMP543	TAGTCATCACCTTCACCCTCTCCA	sfGFP_2_T	anneal oligos to clone individual spacers
oJMP544	AAACTGGAGAGGGTGAAGGTGATG	sfGFP_2_B	anneal oligos to clone individual spacers
oJMP545	TAGTAGTAGTGCAAATAAATTTAA	sfGFP_3_T	anneal oligos to clone individual spacers
oJMP546	AAACTTAAATTTATTTGCACTACT	sfGFP_3_B	anneal oligos to clone individual spacers
oJMP547	TAGTACAAGTGTTGGCCACGGAAC	sfGFP_4_T	anneal oligos to clone individual spacers
oJMP548	AAACGTTCCGTGGCCAACACTTGT	sfGFP_4_B	anneal oligos to clone individual spacers
oJMP549	TAGTCTGTACATAACCTTCGGGCA	sfGFP_5_T	anneal oligos to clone individual spacers
oJMP550	AAACTGCCCGAAGGTTATGTACAG	sfGFP_5_B	anneal oligos to clone individual spacers
oJMP551	TAGTTTAACTCGATACGATTAACA	sfGFP_6_T	anneal oligos to clone individual spacers
oJMP552	AAACTGTTAATCGTATCGAGTTAA	sfGFP_6_B	anneal oligos to clone individual spacers
oJMP553	TAGTCGGAACCATCTTCAACGTTG	sfGFP_7_T	anneal oligos to clone individual spacers
oJMP554	AAACCAACGTTGAAGATGGTTCCG	sfGFP_7_B	anneal oligos to clone individual spacers
oJMP555	TAGTTGGTTGTCTGGTAAAAGGAC	sfGFP_8_T	anneal oligos to clone individual spacers
oJMP556	AAACGTCCTTTTACCAGACAACCA	sfGFP_8_B	anneal oligos to clone individual spacers
oJMP557	TAGTCAGCAGTTACAAACTCAAGA	sfGFP_9_T	anneal oligos to clone individual spacers
oJMP558	AAACTCTTGAGTTTGTAACTGCTG	sfGFP_9_B	anneal oligos to clone individual spacers
oJMP697	ACACTCTTTCCCTACACGACGCTCTTCCGATCTCGACTCGGTGCCACTTTTTC	F primer for index PCR with partial Illumina TruSeq adapter	amplify sample for NGS
oJMP698	GTGACTGGAGTTCAGACGTGTGCTCTTCCGATCTACTACTCTTGCCTACTACCTATCGAC	R primer for index PCR with partial Illumina TruSeq adapter	amplify sample for NGS
ZF_A01B	AAACTTTGCTACGCCTGCACGTTT	control_00699_B	anneal oligos to clone individual spacers
ZF_A01T	TAGTAAACGTGCAGGCGTAGCAAA	control_00699_T	anneal oligos to clone individual spacers
ZF_A02B	AAACTGCGGTGTAGCGCTCTCAAA	control_00105_B	anneal oligos to clone individual spacers
ZF_A02T	TAGTTTTGAGAGCGCTACACCGCA	control_00105_T	anneal oligos to clone individual spacers
ZF_A03B	AAACTATCGCCAAAGACGGTCTTT	ZMO1809_B	anneal oligos to clone individual spacers
ZF_A03T	TAGTAAAGACCGTCTTTGGCGATA	ZMO1809_T	anneal oligos to clone individual spacers
ZF_A04B	AAACCAGAAATTTCAAAAGTCATC	ZMO0239_B	anneal oligos to clone individual spacers
ZF_A04T	TAGTGATGACTTTTGAAATTTCTG	ZMO0239_T	anneal oligos to clone individual spacers
ZF_A05B	AAACGCGACGTCTGAAGCGATGCC	ZMO0671_B	anneal oligos to clone individual spacers
ZF_A05T	TAGTGGCATCGCTTCAGACGTCGC	ZMO0671_T	anneal oligos to clone individual spacers
ZF_A06B	AAACCCCTCTATAGACGAATCTAG	ZMO1420_B	anneal oligos to clone individual spacers
ZF_A06T	TAGTCTAGATTCGTCTATAGAGGG	ZMO1420_T	anneal oligos to clone individual spacers
ZF_A07B	AAACTTGTACCCGAATTATCCCTT	ZMO1500_B	anneal oligos to clone individual spacers
ZF_A07T	TAGTAAGGGATAATTCGGGTACAA	ZMO1500_T	anneal oligos to clone individual spacers
ZF_A08B	AAACGCCGCCGTGCGATTGCTTTA	ZMO1842_B	anneal oligos to clone individual spacers
ZF_A08T	TAGTTAAAGCAATCGCACGGCGGC	ZMO1842_T	anneal oligos to clone individual spacers
ZF_A09B	AAACGTTCCGGCGATGCTTTTATG	ZMO0242_B	anneal oligos to clone individual spacers
ZF_A09T	TAGTCATAAAAGCATCGCCGGAAC	ZMO0242_T	anneal oligos to clone individual spacers
ZF_A10B	AAACTTTATGCCACAACAGGCAAC	ZMO0299_B	anneal oligos to clone individual spacers
ZF_A10T	TAGTGTTGCCTGTTGTGGCATAAA	ZMO0299_T	anneal oligos to clone individual spacers
ZF_A11B	AAACGAATAACAATCGAGAAAGAA	ZMO0468_B	anneal oligos to clone individual spacers
ZF_A11T	TAGTTTCTTTCTCGATTGTTATTC	ZMO0468_T	anneal oligos to clone individual spacers
ZF_A12B	AAACTGAAATTCGTGAAAGATTGG	ZMO0804_B	anneal oligos to clone individual spacers
ZF_A12T	TAGTCCAATCTTTCACGAATTTCA	ZMO0804_T	anneal oligos to clone individual spacers
ZF_T01B	AAACAGACTGTGGCCAGTCATGGC	ZMO0820_B	anneal oligos to clone individual spacers
ZF_T01T	TAGTGCCATGACTGGCCACAGTCT	ZMO0820_T	anneal oligos to clone individual spacers
ZF_T02B	AAACCGCTTGCGCCCAGTTATACA	ZMO0923_B	anneal oligos to clone individual spacers
ZF_T02T	TAGTTGTATAACTGGGCGCAAGCG	ZMO0923_T	anneal oligos to clone individual spacers
ZF_T03B	AAACCATTATAATTCTGGCAGCAA	ZMO0975_B	anneal oligos to clone individual spacers
ZF_T03T	TAGTTTGCTGCCAGAATTATAATG	ZMO0975_T	anneal oligos to clone individual spacers
ZF_T04B	AAACGCCCGTAAAAAAGCCGAAAT	ZMO1036_B	anneal oligos to clone individual spacers
ZF_T04T	TAGTATTTCGGCTTTTTTACGGGC	ZMO1036_T	anneal oligos to clone individual spacers
ZF_T05B	AAACTCGTCGCCAAATTTACGAAG	ZMO1052_B	anneal oligos to clone individual spacers
ZF_T05T	TAGTCTTCGTAAATTTGGCGACGA	ZMO1052_T	anneal oligos to clone individual spacers
ZF_T06B	AAACGTTTTGAAGCCGATGTTTTA	ZMO1097_B	anneal oligos to clone individual spacers
ZF_T06T	TAGTTAAAACATCGGCTTCAAAAC	ZMO1097_T	anneal oligos to clone individual spacers
ZF_T07B	AAACGTGTTTTTATCCTTGGTAGT	ZMO1142_B	anneal oligos to clone individual spacers
ZF_T07T	TAGTACTACCAAGGATAAAAACAC	ZMO1142_T	anneal oligos to clone individual spacers
ZF_T08B	AAACCCGATAGAATCCTGCTTGAA	ZMO1494_B	anneal oligos to clone individual spacers
ZF_T08T	TAGTTTCAAGCAGGATTCTATCGG	ZMO1494_T	anneal oligos to clone individual spacers
ZF_T09B	AAACGACTGTTACCGCAGTTCTGG	ZMO1596_B	anneal oligos to clone individual spacers
ZF_T09T	TAGTCCAGAACTGCGGTAACAGTC	ZMO1596_T	anneal oligos to clone individual spacers
ZF_T10B	AAACTCACGCATTGGAACGGCTTG	ZMO1531_B	anneal oligos to clone individual spacers
ZF_T10T	TAGTCAAGCCGTTCCAATGCGTGA	ZMO1531_T	anneal oligos to clone individual spacers
ZF_T11B	AAACTCATCGAACAGTTCTGACTA	ZMO1782_B	anneal oligos to clone individual spacers
ZF_T11T	TAGTTAGTCAGAACTGTTCGATGA	ZMO1782_T	anneal oligos to clone individual spacers
ZF_T12B	AAACATGCATCAGTTTACCGTGGA	ZMO0667_B	anneal oligos to clone individual spacers
ZF_T12T	TAGTTCCACGGTAAACTGATGCAT	ZMO0667_T	anneal oligos to clone individual spacers
ZF_C01B	AAACGACCCGACCCGCCCCCTTAG	ZMO0200_B	anneal oligos to clone individual spacers
ZF_C01T	TAGTCTAAGGGGGCGGGTCGGGTC	ZMO0200_T	anneal oligos to clone individual spacers
ZF_C02B	AAACAAGATTTTGCCAAAATCGAA	ZMO1026_B	anneal oligos to clone individual spacers
ZF_C02T	TAGTTTCGATTTTGGCAAAATCTT	ZMO1026_T	anneal oligos to clone individual spacers
ZF_C03B	AAACAAGCGCTTATGAAGATGATA	ZMO1518_B	anneal oligos to clone individual spacers
ZF_C03T	TAGTTATCATCTTCATAAGCGCTT	ZMO1518_T	anneal oligos to clone individual spacers
ZF_C04B	AAACCACTGCTTTCCGTTTCTGAT	ZMO0027_B	anneal oligos to clone individual spacers
ZF_C04T	TAGTATCAGAAACGGAAAGCAGTG	ZMO0027_T	anneal oligos to clone individual spacers
ZF_C05B	AAACTTCGAGCGAACTCTTTTCCG	ZMO1557_B	anneal oligos to clone individual spacers
ZF_C05T	TAGTCGGAAAAGAGTTCGCTCGAA	ZMO1557_T	anneal oligos to clone individual spacers
ZF_C06B	AAACATGCATTATTGGCATCGGGA	ZMO1502_B	anneal oligos to clone individual spacers
ZF_C06T	TAGTTCCCGATGCCAATAATGCAT	ZMO1502_T	anneal oligos to clone individual spacers
ZF_C07B	AAACGACGATATCGAGTTGATTGC	ZMO0142_B	anneal oligos to clone individual spacers
ZF_C07T	TAGTGCAATCAACTCGATATCGTC	ZMO0142_T	anneal oligos to clone individual spacers
ZF_C08B	AAACCGCACAATTAATCAGAACCC	ZMO1496_B	anneal oligos to clone individual spacers
ZF_C08T	TAGTGGGTTCTGATTAATTGTGCG	ZMO1496_T	anneal oligos to clone individual spacers
ZF_C09B	AAACGTAATGACAAAGTTTATAAA	control_00280_B	anneal oligos to clone individual spacers
ZF_C09T	TAGTTTTATAAACTTTGTCATTAC	control_00280_T	anneal oligos to clone individual spacers
ZF_C10B	AAACCGAATATGGGCCTACTTTAT	control_00365_B	anneal oligos to clone individual spacers
ZF_C10T	TAGTATAAAGTAGGCCCATATTCG	control_00365_T	anneal oligos to clone individual spacers
ZF_C11B	AAACTTACCTACTGTGCAAAAATT	ZMO0422_B	anneal oligos to clone individual spacers
ZF_C11T	TAGTAATTTTTGCACAGTAGGTAA	ZMO0422_T	anneal oligos to clone individual spacers
ZF_C12B	AAACTTTAGAAACGCCTTCGGGTG	ZMO0428_B	anneal oligos to clone individual spacers
ZF_C12T	TAGTCACCCGAAGGCGTTTCTAAA	ZMO0428_T	anneal oligos to clone individual spacers
ZF_D01B	AAACTAGCTCCCGCCGGAGAACCC	ZMO0511_B	anneal oligos to clone individual spacers
ZF_D01T	TAGTGGGTTCTCCGGCGGGAGCTA	ZMO0511_T	anneal oligos to clone individual spacers
ZF_D02B	AAACATGTTGAAGTCGTCGATTTG	ZMO1874_B	anneal oligos to clone individual spacers
ZF_D02T	TAGTCAAATCGACGACTTCAACAT	ZMO1874_T	anneal oligos to clone individual spacers
ZF_D03B	AAACGCTCTGTCTCCAACGATGGA	ZMO1605_B	anneal oligos to clone individual spacers
ZF_D03T	TAGTTCCATCGTTGGAGACAGAGC	ZMO1605_T	anneal oligos to clone individual spacers
ZF_D04B	AAACTGATAGAATACGCCCGAGAT	ZMO1961_B	anneal oligos to clone individual spacers
ZF_D04T	TAGTATCTCGGGCGTATTCTATCA	ZMO1961_T	anneal oligos to clone individual spacers
ZF_D05B	AAACCTGTTAAAGCTCCTCGCAGG	ZMO1998_B	anneal oligos to clone individual spacers
ZF_D05T	TAGTCCTGCGAGGAGCTTTAACAG	ZMO1998_T	anneal oligos to clone individual spacers
ZF_D06B	AAACGCTTAAGGCATCTCCGGTTT	ZMO0443_B	anneal oligos to clone individual spacers
ZF_D06T	TAGTAAACCGGAGATGCCTTAAGC	ZMO0443_T	anneal oligos to clone individual spacers
ZF_D07B	AAACAGTCGGGACGCTTTGCTGAC	ZMO1039_B	anneal oligos to clone individual spacers
ZF_D07T	TAGTGTCAGCAAAGCGTCCCGACT	ZMO1039_T	anneal oligos to clone individual spacers
ZF_D08B	AAACCCCTGCCCTTTGGCGCCAAA	ZMO1060_B	anneal oligos to clone individual spacers
ZF_D08T	TAGTTTTGGCGCCAAAGGGCAGGG	ZMO1060_T	anneal oligos to clone individual spacers
ZF_D09B	AAACCACCTGATGAAAAAACCAGC	ZMO1132_B	anneal oligos to clone individual spacers
ZF_D09T	TAGTGCTGGTTTTTTCATCAGGTG	ZMO1132_T	anneal oligos to clone individual spacers
ZF_D10B	AAACAAGGTTCTGGTTATCGCCTG	ZMO1133_B	anneal oligos to clone individual spacers
ZF_D10T	TAGTCAGGCGATAACCAGAACCTT	ZMO1133_T	anneal oligos to clone individual spacers
ZF_D11B	AAACTATTCTTTCTGGGGCTATAA	ZMO1184_B	anneal oligos to clone individual spacers
ZF_D11T	TAGTTTATAGCCCCAGAAAGAATA	ZMO1184_T	anneal oligos to clone individual spacers
ZF_D12B	AAACGCATAAAGAAGGCCGCTATC	ZMO1198_B	anneal oligos to clone individual spacers
ZF_D12T	TAGTGATAGCGGCCTTCTTTATGC	ZMO1198_T	anneal oligos to clone individual spacers
ZF_E01B	AAACGATTGATCGTATTCTTATCA	ZMO1231_B	anneal oligos to clone individual spacers
ZF_E01T	TAGTTGATAAGAATACGATCAATC	ZMO1231_T	anneal oligos to clone individual spacers
ZF_E02B	AAACCTAGCGCAATAGCTGCACCG	ZMO1354_B	anneal oligos to clone individual spacers
ZF_E02T	TAGTCGGTGCAGCTATTGCGCTAG	ZMO1354_T	anneal oligos to clone individual spacers
ZF_E03B	AAACACAAAGCAGCGATTATTTTC	ZMO1402_B	anneal oligos to clone individual spacers
ZF_E03T	TAGTGAAAATAATCGCTGCTTTGT	ZMO1402_T	anneal oligos to clone individual spacers
ZF_E04B	AAACGATGTCGAGTCTCTTTACGA	ZMO1411_B	anneal oligos to clone individual spacers
ZF_E04T	TAGTTCGTAAAGAGACTCGACATC	ZMO1411_T	anneal oligos to clone individual spacers
ZF_E05B	AAACAAATCATCCGATTGAAAGTC	ZMO1556_B	anneal oligos to clone individual spacers
ZF_E05T	TAGTGACTTTCAATCGGATGATTT	ZMO1556_T	anneal oligos to clone individual spacers
ZF_E06B	AAACTACGCTCAAACAACTGCAGT	ZMO1733_B	anneal oligos to clone individual spacers
ZF_E06T	TAGTACTGCAGTTGTTTGAGCGTA	ZMO1733_T	anneal oligos to clone individual spacers
ZF_E07B	AAACAATAAAGTCCTGACGGTTGA	ZMO1753_B	anneal oligos to clone individual spacers
ZF_E07T	TAGTTCAACCGTCAGGACTTTATT	ZMO1753_T	anneal oligos to clone individual spacers
ZF_E08B	AAACAATGCTTTGGCAATTTGCCA	ZMO1790_B	anneal oligos to clone individual spacers
ZF_E08T	TAGTTGGCAAATTGCCAAAGCATT	ZMO1790_T	anneal oligos to clone individual spacers
ZF_E09B	AAACACACAATATCCGGCAACGCG	ZMO1879_B	anneal oligos to clone individual spacers
ZF_E09T	TAGTCGCGTTGCCGGATATTGTGT	ZMO1879_T	anneal oligos to clone individual spacers
ZF_E10B	AAACGTATCCGTTGTAAATATATG	ZMO0220_B	anneal oligos to clone individual spacers
ZF_E10T	TAGTCATATATTTACAACGGATAC	ZMO0220_T	anneal oligos to clone individual spacers
ZF_E11B	AAACAGCGCTCTTATTGATGTTAG	ZMO1960_B	anneal oligos to clone individual spacers
ZF_E11T	TAGTCTAACATCAATAAGAGCGCT	ZMO1960_T	anneal oligos to clone individual spacers
ZF_E12B	AAACCGTGGTGGAAGAAACAGAAT	ZMO1868_B	anneal oligos to clone individual spacers
ZF_E12T	TAGTATTCTGTTTCTTCCACCACG	ZMO1868_T	anneal oligos to clone individual spacers
ZF_F01B	AAACCTCTTCAGATTGACAGCGAA	ZMO1479_B	anneal oligos to clone individual spacers
ZF_F01T	TAGTTTCGCTGTCAATCTGAAGAG	ZMO1479_T	anneal oligos to clone individual spacers
ZF_F02B	TAGTTATTCGGGCGAGCATTAAAG	ZMO1571_T	anneal oligos to clone individual spacers
ZF_F02T	AAACCTTTAATGCTCGCCCGAATA	ZMO1571_B	anneal oligos to clone individual spacers
ZF_F03B	AAACATCTTAACGGAGATGAAAAC	ZMO0019_B	anneal oligos to clone individual spacers
ZF_F03T	TAGTGTTTTCATCTCCGTTAAGAT	ZMO0019_T	anneal oligos to clone individual spacers
ZF_F04B	AAACCTTCTGAAGAAGCCTATCTT	ZMO0236_B	anneal oligos to clone individual spacers
ZF_F04T	TAGTAAGATAGGCTTCTTCAGAAG	ZMO0236_T	anneal oligos to clone individual spacers
ZF_F05B	AAACGTGTCTAGATTGTGGGACCT	control_00295_B	anneal oligos to clone individual spacers
ZF_F05T	TAGTAGGTCCCACAATCTAGACAC	control_00295_T	anneal oligos to clone individual spacers
ZF_F06B	AAACTTGGGTCGTAAAAATTCGTA	control_00225_B	anneal oligos to clone individual spacers
ZF_F06T	TAGTTACGAATTTTTACGACCCAA	control_00225_T	anneal oligos to clone individual spacers
ZF_F07B	AAACCTGTTGCAGTTGCTGCTGCT	ZMO0728_B	anneal oligos to clone individual spacers
ZF_F07T	TAGTAGCAGCAGCAACTGCAACAG	ZMO0728_T	anneal oligos to clone individual spacers
ZF_F08B	AAACTGTGACTCAAAAGGCATCGA	ZMO0999_B	anneal oligos to clone individual spacers
ZF_F08T	TAGTTCGATGCCTTTTGAGTCACA	ZMO0999_T	anneal oligos to clone individual spacers
ZF_F09B	AAACCTTGCCAGTACAGAGCATTT	ZMO0732_B	anneal oligos to clone individual spacers
ZF_F09T	TAGTAAATGCTCTGTACTGGCAAG	ZMO0732_T	anneal oligos to clone individual spacers
ZF_F10B	AAACGCAACCGTCGAAAAAAAATG	ZMO0884_B	anneal oligos to clone individual spacers
ZF_F10T	TAGTCATTTTTTTTCGACGGTTGC	ZMO0884_T	anneal oligos to clone individual spacers
ZF_F11B	AAACCGTGCGCAAGCGCCGGCACG	ZMO1625_B	anneal oligos to clone individual spacers
ZF_F11T	TAGTCGTGCCGGCGCTTGCGCACG	ZMO1625_T	anneal oligos to clone individual spacers
ZF_F12B	AAACTGGCATATTTCTGCTGATTT	ZMO0321_B	anneal oligos to clone individual spacers
ZF_F12T	TAGTAAATCAGCAGAAATATGCCA	ZMO0321_T	anneal oligos to clone individual spacers
ZF_G01B	AAACACTCGCGATGATTTTGCAGC	ZMO1798_B	anneal oligos to clone individual spacers
ZF_G01T	TAGTGCTGCAAAATCATCGCGAGT	ZMO1798_T	anneal oligos to clone individual spacers
ZF_G02B	AAACCCAGGTAGGCAATAACGTAT	ZMO0294_B	anneal oligos to clone individual spacers
ZF_G02T	TAGTATACGTTATTGCCTACCTGG	ZMO0294_T	anneal oligos to clone individual spacers
ZF_G03B	AAACGAAGACCCCCGTCGCCGCTT	ZMO0855_B	anneal oligos to clone individual spacers
ZF_G03T	TAGTAAGCGGCGACGGGGGTCTTC	ZMO0855_T	anneal oligos to clone individual spacers
ZF_G04B	AAACAGATCGCCGCCTCTATTTCT	ZMO0765_B	anneal oligos to clone individual spacers
ZF_G04T	TAGTAGAAATAGAGGCGGCGATCT	ZMO0765_T	anneal oligos to clone individual spacers
ZF_G05B	AAACATCCGTTACGGCAAGCGTGA	ZMO0917_B	anneal oligos to clone individual spacers
ZF_G05T	TAGTTCACGCTTGCCGTAACGGAT	ZMO0917_T	anneal oligos to clone individual spacers
ZF_G06B	AAACAATTCCTGTTTCCGGCGCTA	ZMO1724_B	anneal oligos to clone individual spacers
ZF_G06T	TAGTTAGCGCCGGAAACAGGAATT	ZMO1724_T	anneal oligos to clone individual spacers
ZF_G07B	AAACATGCGATGTTCCGTGTTCAA	ZMO1014_B	anneal oligos to clone individual spacers
ZF_G07T	TAGTTTGAACACGGAACATCGCAT	ZMO1014_T	anneal oligos to clone individual spacers
ZF_G08B	AAACGACAAAGCTAAAAGCCTAGA	ZMOp36x029_B	anneal oligos to clone individual spacers
ZF_G08T	TAGTTCTAGGCTTTTAGCTTTGTC	ZMOp36x029_T	anneal oligos to clone individual spacers
ZF_G09B	AAACCGCTATTTCTGGTCATATTT	ZMO0419_B	anneal oligos to clone individual spacers
ZF_G09T	TAGTAAATATGACCAGAAATAGCG	ZMO0419_T	anneal oligos to clone individual spacers
ZF_G10B	AAACGGTTGCTATTCTGACCGAAC	ZMO0550_B	anneal oligos to clone individual spacers
ZF_G10T	TAGTGTTCGGTCAGAATAGCAACC	ZMO0550_T	anneal oligos to clone individual spacers
ZF_G11B	AAACCGCTAATGCCATTCGTGCCT	ZMO0176_B	anneal oligos to clone individual spacers
ZF_G11T	TAGTAGGCACGAATGGCATTAGCG	ZMO0176_T	anneal oligos to clone individual spacers
ZF_G12B	AAACGCCACTTCCTTCCTCCTGAA	ZMO1622_B	anneal oligos to clone individual spacers
ZF_G12T	TAGTTTCAGGAGGAAGGAAGTGGC	ZMO1622_T	anneal oligos to clone individual spacers
ZF_H01B	AAACGCCAGCCAAAGAAATGGTGG	ZMO0782_B	anneal oligos to clone individual spacers
ZF_H01T	TAGTCCACCATTTCTTTGGCTGGC	ZMO0782_T	anneal oligos to clone individual spacers
ZF_H02B	AAACCTGAACTCGTCAAAATGGCC	ZMO1996_B	anneal oligos to clone individual spacers
ZF_H02T	TAGTGGCCATTTTGACGAGTTCAG	ZMO1996_T	anneal oligos to clone individual spacers
ZF_H03B	AAACGAAATAAGAAGCTTTAGCAA	ZMO1542_B	anneal oligos to clone individual spacers
ZF_H03T	TAGTTTGCTAAAGCTTCTTATTTC	ZMO1542_T	anneal oligos to clone individual spacers
ZF_H04B	AAACCGACCGGTCACCTTATCCTC	ZMO1115_B	anneal oligos to clone individual spacers
ZF_H04T	TAGTGAGGATAAGGTGACCGGTCG	ZMO1115_T	anneal oligos to clone individual spacers
ZF_H05B	AAACTCCGTTGTTACCCGCTTTGC	ZMO1964_B	anneal oligos to clone individual spacers
ZF_H05T	TAGTGCAAAGCGGGTAACAACGGA	ZMO1964_T	anneal oligos to clone individual spacers
ZF_H06B	AAACCAGCCTCTGATGTTCTTCCC	ZMO1321_B	anneal oligos to clone individual spacers
ZF_H06T	TAGTGGGAAGAACATCAGAGGCTG	ZMO1321_T	anneal oligos to clone individual spacers
ZF_H07B	AAACTTCGTTCCGTTACGGATTTT	ZMO1538_B	anneal oligos to clone individual spacers
ZF_H07T	TAGTAAAATCCGTAACGGAACGAA	ZMO1538_T	anneal oligos to clone individual spacers
ZF_H08B	AAACTTTTCCGATGCTGCTGGTTG	ZMO1146_B	anneal oligos to clone individual spacers
ZF_H08T	TAGTCAACCAGCAGCATCGGAAAA	ZMO1146_T	anneal oligos to clone individual spacers
ZF_H09B	AAACTGGCGCCATATAGAGCGCCG	ZMO0180_B	anneal oligos to clone individual spacers
ZF_H09T	TAGTCGGCGCTCTATATGGCGCCA	ZMO0180_T	anneal oligos to clone individual spacers
ZF_H10B	AAACCTGATTGCTATCCGTAAGGA	ZMO1270_B	anneal oligos to clone individual spacers
ZF_H10T	TAGTTCCTTACGGATAGCAATCAG	ZMO1270_T	anneal oligos to clone individual spacers
ZF_H11B	AAACGAACCGCTTTATTGAAGTTG	ZMO1400_B	anneal oligos to clone individual spacers
ZF_H11T	TAGTCAACTTCAATAAAGCGGTTC	ZMO1400_T	anneal oligos to clone individual spacers
ZF_H12B	AAACGTTCTGTTGCTTTGATAGAA	ZMO1414_B	anneal oligos to clone individual spacers
ZF_H12T	TAGTTTCTATCAAAGCAACAGAAC	ZMO1414_T	anneal oligos to clone individual spacers
oJMP2085	TAGTCCATGATCTTGCGCGATTTG	ZMO_ispG-T	anneal oligos to clone individual spacers
oJMP2086	AAACCAAATCGCGCAAGATCATGG	ZMO_ispG-B	anneal oligos to clone individual spacers
aall sequences are 5'-3'

## Sheet: Media
LB Broth, Lennox (LB)
(BD 240230)
sterilized by autoclaving
per liter
Component	Quantity (g)	Notes
Tryptone (BD 211705)	10
Yeast Extract (BD 212750)	5
NaCl2 (Fisher S271)	5
Rich Medium Glucose (RMG)
sterilized by autoclaving
per liter
Component	Quantity	Notes
Yeast Extract (BD 212750)	10 g
KH2PO4 (Sigma P9791)	2 g
Glucose (Sigma G7528)	0.02	added after autoclaving from filter sterile 20% stock
1M Potassium Phosphate Buffer, pH 6.2
sterilize by filtration
per liter
Component	Quantity (ml)	Notes
1M K2HPO4 (Sigma P795496)	192
1M KH2PO4 (Sigma P9791)	808
Total	1000
Zymomonas Rich Defined Medium (ZRDM)
filter sterilize
per liter
Component	Stock concentration	Volume added (ml)	Final Concentration (g/l)	Notes
Sterile ddH2O	N/A	535.5	N/A
Phosphate buffer, pH 6.2	1 M	40	N/A	see recipe above
Glucose (Sigma G7528)	0.2	100	20
NaCl (Fisher S271)	0.05	10	0.5
(NH4)2SO2 (Fisher S271)	0.1	10	1
MgSO4 · 7 H2O (Sigma 63138)	0.2	1	0.2
Na2MoO4 · 2 H2O (Acros AC206370050)	0.025	1	0.025
CaCl2·2 H2O (Sigma C3306)	0.02	0.5	0.01
Calcium pantothenate (Sigma 21210)	0.001	1	0.001	store stock at 4°C
FeSO4·7H2O (Sigma F7002)	0.0025	1	0.0025	store stock at 4°C in dark
5X Teknova EZ Supplement (M2104)	5X	200	1X	thaw stock at 4°C just before use
10X Teknova ACGU Solution (M2103)	10X	100	1X	thaw stock at 4°C just before use
Total		1000
Zymomonas Minimal Medium (ZMM)
filter sterilize
per liter
Component	Stock concentration	Volume added (ml)	Final Concentration (g/l)	Notes
Sterile ddH2O	N/A	835.5	N/A
Phosphate buffer, pH 6.2	1 M	40	N/A	see recipe above
Glucose (Sigma G7528)	0.2	100	20
NaCl (Fisher S271)	0.05	10	0.5
(NH4)2SO2 (Fisher S271)	0.1	10	1
MgSO4 · 7 H2O (Sigma 63138)	0.2	1	0.2
Na2MoO4 · 2 H2O (Acros AC206370050)	0.025	1	0.025
CaCl2·2 H2O (Sigma C3306)	0.02	0.5	0.01
Calcium pantothenate (Sigma 21210)	0.001	1	0.001	store stock at 4°C
FeSO4·7H2O (Sigma F7002)	0.0025	1	0.0025	store stock at 4°C in dark
Total		1000
Zymomonas Minimal Medium + labeled glucose
filter sterilize
per liter
Component	Quantity (g)	Notes
D-Glucose U-13C6 (Cambridge CLM-1396-10)	20
K2HPO4	1
KH2PO4	1
NaCl	0.5
(NH4)2SO2	1
MgSO4 · 7 H2O	0.2
Na2MoO4 · 2 H2O	0.025
CaCl2·2 H2O	0.02
Calcium pantothenate	0.005
FeSO4·7H2O	0.0025
		1000
