# Supplementary material for: The genetics of aerotolerant growth in an alphaproteobacterium with a naturally reduced genome
Source: mBio. 2023 Oct 31;14(6):e01487-23. doi: 10.1128/mbio.01487-23 (PMC10746277; doi:10.1128/mbio.01487-23)
Supplement: Table S2 — Ortholog conservation. [file mbio.01487-23-s0003.xlsx]

## Sheet: Table S2
Supplemental Table S2 Ortholog Conservation
Term	Description
Presence in Tractable Alphas	Ortholog categories: unique among genomes, common to Tractable Alphas, other remaining genes
Essential in Tractable Alphas	Number of Tractable Alphas in which the ortholog is essential
genome	locus_tag	Presence in Tractable Alphas	Essential in Tractable Alphas	Gene	Gene product
Zymomonas mobilis	ZMO1_ZMO0010	Unique among genomes	0	ZMO1_ZMO0010	DUF45 domain-containing protein
Zymomonas mobilis	ZMO1_ZMO0011	Unique among genomes	0	ZMO1_ZMO0011	uncharacterized protein
Zymomonas mobilis	ZMO1_ZMO0021	Unique among genomes	0	ykgF	iron-sulfur cluster-binding protein YkgF
Zymomonas mobilis	ZMO1_ZMO0026	Unique among genomes	0	ZMO1_ZMO0026	Sel1 domain protein repeat-containing protein
Zymomonas mobilis	ZMO1_ZMO0057	Unique among genomes	0	ZMO1_ZMO0057	bacterial PH domain-containing protein
Zymomonas mobilis	ZMO1_ZMO0060	Unique among genomes	0	ZMO1_ZMO0060	uncharacterized protein
Zymomonas mobilis	ZMO1_ZMO0066	Unique among genomes	0	ZMO1_ZMO0066	hypothetical protein
Zymomonas mobilis	ZMO1_ZMO0078	Unique among genomes	0	cheW	chemotaxis protein CheW
Zymomonas mobilis	ZMO1_ZMO0087	Unique among genomes	0	ZMO1_ZMO0087	uncharacterized protein
Zymomonas mobilis	ZMO1_ZMO0088	Unique among genomes	0	ZMO1_ZMO0088	hypothetical protein
Zymomonas mobilis	ZMO1_ZMO0089	Unique among genomes	0	ZMO1_ZMO0089	hypothetical protein
Zymomonas mobilis	ZMO1_ZMO0091	Unique among genomes	0	ZMO1_ZMO0091	hypothetical protein
Zymomonas mobilis	ZMO1_ZMO0092	Unique among genomes	0	ZMO1_ZMO0092	uncharacterized protein
Zymomonas mobilis	ZMO1_ZMO0095	Unique among genomes	0	ZMO1_ZMO0095	hypothetical protein
Zymomonas mobilis	ZMO1_ZMO0100	Unique among genomes	0	ZMO1_ZMO0100	HxlR family transcriptional regulator
Zymomonas mobilis	ZMO1_ZMO0102	Unique among genomes	0	ZMO1_ZMO0102	hypothetical protein
Zymomonas mobilis	ZMO1_ZMO0109	Unique among genomes	0	ZMO1_ZMO0109	hypothetical protein
Zymomonas mobilis	ZMO1_ZMO0114	Unique among genomes	0	trpGD	glutamine amidotransferase of anthranilate synthase
Zymomonas mobilis	ZMO1_ZMO0122	Unique among genomes	0	ZMO1_ZMO0122	uncharacterized protein
Zymomonas mobilis	ZMO1_ZMO0133	Unique among genomes	0	ZMO1_ZMO0133	Sel1 domain protein repeat-containing protein
Zymomonas mobilis	ZMO1_ZMO0134	Unique among genomes	0	ZMO1_ZMO0134	Sel1 domain protein repeat-containing protein
Zymomonas mobilis	ZMO1_ZMO0135	Unique among genomes	0	ZMO1_ZMO0135	Sel1 domain protein repeat-containing protein
Zymomonas mobilis	ZMO1_ZMO0136	Unique among genomes	0	ZMO1_ZMO0136	Sel1 domain protein repeat-containing protein
Zymomonas mobilis	ZMO1_ZMO0137	Unique among genomes	0	ZMO1_ZMO0137	Sel1 domain protein repeat-containing protein
Zymomonas mobilis	ZMO1_ZMO0156	Unique among genomes	0	ZMO1_ZMO0156	uncharacterized protein
Zymomonas mobilis	ZMO1_ZMO0174	Unique among genomes	0	ZMO1_ZMO0174	putative SnoaL-like polynucleotide cyclase
Zymomonas mobilis	ZMO1_ZMO0175	Unique among genomes	0	ZMO1_ZMO0175	uncharacterized protein
Zymomonas mobilis	ZMO1_ZMO0188	Unique among genomes	0	fhuE	outer membrane receptor for ferric iron uptake
Zymomonas mobilis	ZMO1_ZMO0223	Unique among genomes	0	ZMO1_ZMO0223	putative auto-transporter adhesin head GIN domain
Zymomonas mobilis	ZMO1_ZMO0252	Unique among genomes	0	ZMO1_ZMO0252	major intrinsic protein
Zymomonas mobilis	ZMO1_ZMO0263	Unique among genomes	0	ZMO1_ZMO0263	uncharacterized protein
Zymomonas mobilis	ZMO1_ZMO0264	Unique among genomes	0	ZMO1_ZMO0264	uncharacterized protein
Zymomonas mobilis	ZMO1_ZMO0265	Unique among genomes	0	ZMO1_ZMO0265	uncharacterized protein
Zymomonas mobilis	ZMO1_ZMO0266	Unique among genomes	0	ZMO1_ZMO0266	hypothetical protein
Zymomonas mobilis	ZMO1_ZMO0267	Unique among genomes	0	ZMO1_ZMO0267	uncharacterized protein
Zymomonas mobilis	ZMO1_ZMO0268	Unique among genomes	0	ZMO1_ZMO0268	uncharacterized protein
Zymomonas mobilis	ZMO1_ZMO0269	Unique among genomes	0	ZMO1_ZMO0269	uncharacterized protein
Zymomonas mobilis	ZMO1_ZMO0270	Unique among genomes	0	ZMO1_ZMO0270	uncharacterized protein
Zymomonas mobilis	ZMO1_ZMO0282	Unique among genomes	0	ZMO1_ZMO0282	MFP subunit of RND efflux system transporter
Zymomonas mobilis	ZMO1_ZMO0285	Unique among genomes	0	ZMO1_ZMO0285	NodT family RND efflux system outer membrane lipoprotein
Zymomonas mobilis	ZMO1_ZMO0305	Unique among genomes	0	ZMO1_ZMO0305	stress responsive alpha-beta barrel domain protein
Zymomonas mobilis	ZMO1_ZMO0315	Unique among genomes	0	ZMO1_ZMO0315	uncharacterized protein
Zymomonas mobilis	ZMO1_ZMO0346	Unique among genomes	0	amtB	ammonium transporter
Zymomonas mobilis	ZMO1_ZMO0350	Unique among genomes	0	ZMO1_ZMO0350	putative ParB-like nuclease
Zymomonas mobilis	ZMO1_ZMO0352	Unique among genomes	0	ZMO1_ZMO0352	uncharacterized protein
Zymomonas mobilis	ZMO1_ZMO0361	Unique among genomes	0	ZMO1_ZMO0361	uncharacterized protein
Zymomonas mobilis	ZMO1_ZMO0373	Unique among genomes	0	ZMO1_ZMO0373	hypothetical protein
Zymomonas mobilis	ZMO1_ZMO0374	Unique among genomes	0	sacB	levansucrase
Zymomonas mobilis	ZMO1_ZMO0375	Unique among genomes	0	sacC	levansucrase/invertase
Zymomonas mobilis	ZMO1_ZMO0378	Unique among genomes	0	ZMO1_ZMO0378	helix-turn-helix domain-containing protein
Zymomonas mobilis	ZMO1_ZMO0379	Unique among genomes	0	ZMO1_ZMO0379	PBSX family phage terminase large subunit
Zymomonas mobilis	ZMO1_ZMO0380	Unique among genomes	0	ZMO1_ZMO0380	hypothetical protein
Zymomonas mobilis	ZMO1_ZMO0381	Unique among genomes	0	ZMO1_ZMO0381	hypothetical protein
Zymomonas mobilis	ZMO1_ZMO0383	Unique among genomes	0	ZMO1_ZMO0383	hypothetical protein
Zymomonas mobilis	ZMO1_ZMO0384	Unique among genomes	0	ZMO1_ZMO0384	hypothetical protein
Zymomonas mobilis	ZMO1_ZMO0385	Unique among genomes	0	ZMO1_ZMO0385	hypothetical protein
Zymomonas mobilis	ZMO1_ZMO0387	Unique among genomes	0	ZMO1_ZMO0387	uncharacterized protein
Zymomonas mobilis	ZMO1_ZMO0388	Unique among genomes	0	ZMO1_ZMO0388	hypothetical protein
Zymomonas mobilis	ZMO1_ZMO0391	Unique among genomes	0	ZMO1_ZMO0391	hypothetical protein
Zymomonas mobilis	ZMO1_ZMO0392	Unique among genomes	0	ZMO1_ZMO0392	hypothetical protein
Zymomonas mobilis	ZMO1_ZMO0394	Unique among genomes	0	ZMO1_ZMO0394	hypothetical protein
Zymomonas mobilis	ZMO1_ZMO0397	Unique among genomes	0	ZMO1_ZMO0397	hypothetical protein
Zymomonas mobilis	ZMO1_ZMO0399	Unique among genomes	0	ZMO1_ZMO0399	peptidase S74 domain-containing protein
Zymomonas mobilis	ZMO1_ZMO0400	Unique among genomes	0	ZMO1_ZMO0400	hypothetical protein
Zymomonas mobilis	ZMO1_ZMO0401	Unique among genomes	0	ZMO1_ZMO0401	diguanylate cyclase/phosphodiesterase
Zymomonas mobilis	ZMO1_ZMO0432	Unique among genomes	0	rocF	ureohydrolase-like protein
Zymomonas mobilis	ZMO1_ZMO0440	Unique among genomes	0	ZMO1_ZMO0440	hypothetical protein
Zymomonas mobilis	ZMO1_ZMO0469	Unique among genomes	0	ZMO1_ZMO0469	hypothetical protein
Zymomonas mobilis	ZMO1_ZMO0481	Unique among genomes	0	ZMO1_ZMO0481	uncharacterized protein
Zymomonas mobilis	ZMO1_ZMO0484	Unique among genomes	0	ZMO1_ZMO0484	MgtC/SapB transporter
Zymomonas mobilis	ZMO1_ZMO0489	Unique among genomes	0	ZMO1_ZMO0489	hypothetical protein
Zymomonas mobilis	ZMO1_ZMO0509	Unique among genomes	0	ZMO1_ZMO0509	uncharacterized protein
Zymomonas mobilis	ZMO1_ZMO0543	Unique among genomes	0	acnA	aconitate hydratase
Zymomonas mobilis	ZMO1_ZMO0547	Unique among genomes	0	ZMO1_ZMO0547	voltage-gated chloride channel protein
Zymomonas mobilis	ZMO1_ZMO0555	Unique among genomes	0	ZMO1_ZMO0555	DUF448 domain-containing protein
Zymomonas mobilis	ZMO1_ZMO0566	Unique among genomes	0	ZMO1_ZMO0566	major facilitator superfamily transporter
Zymomonas mobilis	ZMO1_ZMO0595	Unique among genomes	0	ZMO1_ZMO0595	hypothetical protein
Zymomonas mobilis	ZMO1_ZMO0655	Unique among genomes	0	add1	adenosine/AMP deaminase
Zymomonas mobilis	ZMO1_ZMO0674	Unique among genomes	0	ZMO1_ZMO0674	uncharacterized protein
Zymomonas mobilis	ZMO1_ZMO0680	Unique among genomes	0	ZMO1_ZMO0680	CRISPR-associated protein Cas1
Zymomonas mobilis	ZMO1_ZMO0681	Unique among genomes	0	ZMO1_ZMO0681	CRISPR-associated helicase Cas3 family
Zymomonas mobilis	ZMO1_ZMO0682	Unique among genomes	0	ZMO1_ZMO0682	CRISPR-associated protein Csy1 family
Zymomonas mobilis	ZMO1_ZMO0683	Unique among genomes	0	ZMO1_ZMO0683	CRISPR-associated protein Csy2 family
Zymomonas mobilis	ZMO1_ZMO0684	Unique among genomes	0	ZMO1_ZMO0684	CRISPR-associated protein Csy3 family
Zymomonas mobilis	ZMO1_ZMO0685	Unique among genomes	0	ZMO1_ZMO0685	CRISPR-associated protein Csy4 family
Zymomonas mobilis	ZMO1_ZMO0686	Unique among genomes	0	ZMO1_ZMO0686	signal transduction protein
Zymomonas mobilis	ZMO1_ZMO0687	Unique among genomes	0	budB	acetolactate synthase large subunit
Zymomonas mobilis	ZMO1_ZMO0693	Unique among genomes	0	ZMO1_ZMO0693	OsmC family protein
Zymomonas mobilis	ZMO1_ZMO0695	Unique among genomes	0	ZMO1_ZMO0695	uncharacterized protein
Zymomonas mobilis	ZMO1_ZMO0699	Unique among genomes	0	ZMO1_ZMO0699	hypothetical protein
Zymomonas mobilis	ZMO1_ZMO0756	Unique among genomes	0	ZMO1_ZMO0756	TPR repeat-containing protein
Zymomonas mobilis	ZMO1_ZMO0757	Unique among genomes	0	ZMO1_ZMO0757	TPR repeat-containing protein
Zymomonas mobilis	ZMO1_ZMO0758	Unique among genomes	0	dhbB	isochorismatase hydrolase
Zymomonas mobilis	ZMO1_ZMO0767	Unique among genomes	0	ZMO1_ZMO0767	uncharacterized protein
Zymomonas mobilis	ZMO1_ZMO0768	Unique among genomes	0	ZMO1_ZMO0768	hypothetical protein
Zymomonas mobilis	ZMO1_ZMO0786	Unique among genomes	0	ZMO1_ZMO0786	uncharacterized protein
Zymomonas mobilis	ZMO1_ZMO0787	Unique among genomes	0	ZMO1_ZMO0787	glucose-methanol-choline oxidoreductase
Zymomonas mobilis	ZMO1_ZMO0788	Unique among genomes	0	cccA1	CccA and cytochrom C domain-containing protein
Zymomonas mobilis	ZMO1_ZMO0793	Unique among genomes	0	ZMO1_ZMO0793	uncharacterized protein
Zymomonas mobilis	ZMO1_ZMO0796	Unique among genomes	0	ZMO1_ZMO0796	hypothetical protein
Zymomonas mobilis	ZMO1_ZMO0797	Unique among genomes	0	ZMO1_ZMO0797	short-chain dehydrogenase/reductase SDR
Zymomonas mobilis	ZMO1_ZMO0798	Unique among genomes	0	ZMO1_ZMO0798	NodT family RND efflux system outer membrane lipoprotein
Zymomonas mobilis	ZMO1_ZMO0799	Unique among genomes	0	ZMO1_ZMO0799	ABC-2 type transporter
Zymomonas mobilis	ZMO1_ZMO0815	Unique among genomes	0	ZMO1_ZMO0815	hypothetical protein
Zymomonas mobilis	ZMO1_ZMO0841	Unique among genomes	0	clcA	chloride channel core
Zymomonas mobilis	ZMO1_ZMO0849	Unique among genomes	0	ZMO1_ZMO0849	Alg9 family protein mannosyltransferase
Zymomonas mobilis	ZMO1_ZMO0868	Unique among genomes	0	hpnB	hopene-associated glycosyltransferase HpnB
Zymomonas mobilis	ZMO1_ZMO0870	Unique among genomes	0	hpnD	squalene synthase HpnD
Zymomonas mobilis	ZMO1_ZMO0894	Unique among genomes	0	ZMO1_ZMO0894	NERD (the nuclease-related domain) domain-containing protein
Zymomonas mobilis	ZMO1_ZMO0895	Unique among genomes	0	ZMO1_ZMO0895	hypothetical protein
Zymomonas mobilis	ZMO1_ZMO0901	Unique among genomes	0	ZMO1_ZMO0901	hypothetical protein
Zymomonas mobilis	ZMO1_ZMO0904	Unique among genomes	0	bga	beta-galactosidase
Zymomonas mobilis	ZMO1_ZMO0915	Unique among genomes	0	copA	copper-translocating P-type ATPase
Zymomonas mobilis	ZMO1_ZMO0920	Unique among genomes	0	ZMO1_ZMO0920	uncharacterized protein
Zymomonas mobilis	ZMO1_ZMO0921	Unique among genomes	0	ZMO1_ZMO0921	uncharacterized protein
Zymomonas mobilis	ZMO1_ZMO0922	Unique among genomes	0	ZMO1_ZMO0922	helix-turn-helix domain-containing protein
Zymomonas mobilis	ZMO1_ZMO0929	Unique among genomes	0	ZMO1_ZMO0929	hypothetical protein
Zymomonas mobilis	ZMO1_ZMO0930	Unique among genomes	0	ZMO1_ZMO0930	hypothetical protein
Zymomonas mobilis	ZMO1_ZMO0931	Unique among genomes	0	ZMO1_ZMO0931	hypothetical protein
Zymomonas mobilis	ZMO1_ZMO0934	Unique among genomes	0	zliE	secretion-related protein
Zymomonas mobilis	ZMO1_ZMO0961	Unique among genomes	0	cccA2	class I cytochrome c
Zymomonas mobilis	ZMO1_ZMO0968	Unique among genomes	0	ZMO1_ZMO0968	hypothetical protein
Zymomonas mobilis	ZMO1_ZMO0975	Unique among genomes	0	ZMO1_ZMO0975	putative membrane spanning protein
Zymomonas mobilis	ZMO1_ZMO0994	Unique among genomes	0	ZMO1_ZMO0994	uncharacterized protein
Zymomonas mobilis	ZMO1_ZMO1026	Unique among genomes	0	ZMO1_ZMO1026	uncharacterized protein
Zymomonas mobilis	ZMO1_ZMO1030	Unique among genomes	0	ZMO1_ZMO1030	putative EfiE/EfiG/ABC2 family lantabiotic-exporting membrane pepmease
Zymomonas mobilis	ZMO1_ZMO1045	Unique among genomes	0	ZMO1_ZMO1045	phosphate-selective porin O and P
Zymomonas mobilis	ZMO1_ZMO1062	Unique among genomes	0	pspD	putative peripheral inner membrane phage shock protein pspD
Zymomonas mobilis	ZMO1_ZMO1080	Unique among genomes	0	ZMO1_ZMO1080	uncharacterized protein
Zymomonas mobilis	ZMO1_ZMO1081	Unique among genomes	0	ZMO1_ZMO1081	uncharacterized protein
Zymomonas mobilis	ZMO1_ZMO1129	Unique among genomes	0	ZMO1_ZMO1129	uncharacterized protein
Zymomonas mobilis	ZMO1_ZMO1134	Unique among genomes	0	ZMO1_ZMO1134	hypothetical protein
Zymomonas mobilis	ZMO1_ZMO1143	Unique among genomes	0	ZMO1_ZMO1143	chloramphenicol acetyltransferase
Zymomonas mobilis	ZMO1_ZMO1177	Unique among genomes	0	ZMO1_ZMO1177	winged helix family two component transcriptional regulator
Zymomonas mobilis	ZMO1_ZMO1196	Unique among genomes	0	ZMO1_ZMO1196	major facilitator superfamily transporter
Zymomonas mobilis	ZMO1_ZMO1205	Unique among genomes	0	ZMO1_ZMO1205	hypothetical protein
Zymomonas mobilis	ZMO1_ZMO1206	Unique among genomes	0	ZMO1_ZMO1206	LysR family transcriptional regulator
Zymomonas mobilis	ZMO1_ZMO1248	Unique among genomes	0	ZMO1_ZMO1248	uncharacterized protein
Zymomonas mobilis	ZMO1_ZMO1249	Unique among genomes	0	ZMO1_ZMO1249	hypothetical protein
Zymomonas mobilis	ZMO1_ZMO1251	Unique among genomes	0	ZMO1_ZMO1251	uncharacterized protein
Zymomonas mobilis	ZMO1_ZMO1257	Unique among genomes	0	ZMO1_ZMO1257	hypothetical protein
Zymomonas mobilis	ZMO1_ZMO1265	Unique among genomes	0	ZMO1_ZMO1265	DUF1847 domain-containing protein
Zymomonas mobilis	ZMO1_ZMO1276	Unique among genomes	0	ZMO1_ZMO1276	uncharacterized protein
Zymomonas mobilis	ZMO1_ZMO1284	Unique among genomes	0	sldC	sorbitol dehydrogenase cytochrome c subunit
Zymomonas mobilis	ZMO1_ZMO1285	Unique among genomes	0	sldL	solbitol dehydrogenase large subunit
Zymomonas mobilis	ZMO1_ZMO1286	Unique among genomes	0	sldS	sorbitol dehydrogenase small subunit
Zymomonas mobilis	ZMO1_ZMO1296	Unique among genomes	0	ZMO1_ZMO1296	uncharacterized protein
Zymomonas mobilis	ZMO1_ZMO1299	Unique among genomes	0	bcbG	putative capsular polysaccharide biosynthesis protein BcbG
Zymomonas mobilis	ZMO1_ZMO1300	Unique among genomes	0	bcbE	putative capsular polysaccharide biosynthesis protein BcbE
Zymomonas mobilis	ZMO1_ZMO1301	Unique among genomes	0	ZMO1_ZMO1301	uncharacterized protein
Zymomonas mobilis	ZMO1_ZMO1315	Unique among genomes	0	ZMO1_ZMO1315	uncharacterized protein
Zymomonas mobilis	ZMO1_ZMO1353	Unique among genomes	0	ZMO1_ZMO1353	DUF336 domain-containing protein
Zymomonas mobilis	ZMO1_ZMO1372	Unique among genomes	0	ZMO1_ZMO1372	short-chain dehydrogenase/reductase SDR
Zymomonas mobilis	ZMO1_ZMO1373	Unique among genomes	0	ZMO1_ZMO1373	uncharacterized protein
Zymomonas mobilis	ZMO1_ZMO1377	Unique among genomes	0	ZMO1_ZMO1377	uncharacterized protein
Zymomonas mobilis	ZMO1_ZMO1378	Unique among genomes	0	eutP	ethanolamine transporter
Zymomonas mobilis	ZMO1_ZMO1383	Unique among genomes	0	ZMO1_ZMO1383	hypothetical protein
Zymomonas mobilis	ZMO1_ZMO1398	Unique among genomes	0	ZMO1_ZMO1398	hypothetical protein
Zymomonas mobilis	ZMO1_ZMO1406	Unique among genomes	0	ZMO1_ZMO1406	alpha/beta hydrolase fold protein
Zymomonas mobilis	ZMO1_ZMO1437	Unique among genomes	0	ZMO1_ZMO1437	lysine transporter LysE
Zymomonas mobilis	ZMO1_ZMO1448	Unique among genomes	0	ZMO1_ZMO1448	hypothetical protein
Zymomonas mobilis	ZMO1_ZMO1458	Unique among genomes	0	ZMO1_ZMO1458	uncharacterized protein
Zymomonas mobilis	ZMO1_ZMO1460	Unique among genomes	0	sseA	3-mercaptopyruvate sulfurtransferase
Zymomonas mobilis	ZMO1_ZMO1461	Unique among genomes	0	ZMO1_ZMO1461	aminoglycoside phosphotransferase
Zymomonas mobilis	ZMO1_ZMO1464	Unique among genomes	0	ZMO1_ZMO1464	hypothetical protein
Zymomonas mobilis	ZMO1_ZMO1468	Unique among genomes	0	ZMO1_ZMO1468	uncharacterized protein
Zymomonas mobilis	ZMO1_ZMO1473	Unique among genomes	0	ZMO1_ZMO1473	uncharacterized protein
Zymomonas mobilis	ZMO1_ZMO1476	Unique among genomes	0	ZMO1_ZMO1476	uncharacterized protein
Zymomonas mobilis	ZMO1_ZMO1477	Unique among genomes	0	ZMO1_ZMO1477	uncharacterized protein
Zymomonas mobilis	ZMO1_ZMO1479	Unique among genomes	0	etfA	electron transfer flavoprotein subunit alpha
Zymomonas mobilis	ZMO1_ZMO1483	Unique among genomes	0	ZMO1_ZMO1483	hypothetical protein
Zymomonas mobilis	ZMO1_ZMO1485	Unique among genomes	0	ZMO1_ZMO1485	deoxyguanosinetriphosphate triphosphohydrolase
Zymomonas mobilis	ZMO1_ZMO1506	Unique among genomes	0	ZMO1_ZMO1506	uncharacterized protein
Zymomonas mobilis	ZMO1_ZMO1525	Unique among genomes	0	ZMO1_ZMO1525	multidrug efflux pump subunit TolC
Zymomonas mobilis	ZMO1_ZMO1536	Unique among genomes	0	ZMO1_ZMO1536	ATPase involved in DNA repair
Zymomonas mobilis	ZMO1_ZMO1567	Unique among genomes	0	ZMO1_ZMO1567	aminoglycoside phosphotransferase
Zymomonas mobilis	ZMO1_ZMO1573	Unique among genomes	0	ZMO1_ZMO1573	Dyp-type peroxidase family
Zymomonas mobilis	ZMO1_ZMO1574	Unique among genomes	0	ZMO1_ZMO1574	LysR family transcriptional regulator
Zymomonas mobilis	ZMO1_ZMO1578	Unique among genomes	0	ZMO1_ZMO1578	short-chain dehydrogenase/reductase SDR
Zymomonas mobilis	ZMO1_ZMO1581	Unique among genomes	0	ZMO1_ZMO1581	antibiotic biosynthesis monooxygenase
Zymomonas mobilis	ZMO1_ZMO1587	Unique among genomes	0	ZMO1_ZMO1587	hypothetical protein
Zymomonas mobilis	ZMO1_ZMO1602	Unique among genomes	0	ZMO1_ZMO1602	peptidase
Zymomonas mobilis	ZMO1_ZMO1610	Unique among genomes	0	ZMO1_ZMO1610	uncharacterized protein
Zymomonas mobilis	ZMO1_ZMO1611	Unique among genomes	0	ZMO1_ZMO1611	uncharacterized protein
Zymomonas mobilis	ZMO1_ZMO1620	Unique among genomes	0	ZMO1_ZMO1620	hypothetical protein
Zymomonas mobilis	ZMO1_ZMO1629	Unique among genomes	0	ZMO1_ZMO1629	hypothetical protein
Zymomonas mobilis	ZMO1_ZMO1630	Unique among genomes	0	ZMO1_ZMO1630	hypothetical protein
Zymomonas mobilis	ZMO1_ZMO1633	Unique among genomes	0	ZMO1_ZMO1633	uncharacterized protein
Zymomonas mobilis	ZMO1_ZMO1635	Unique among genomes	0	ZMO1_ZMO1635	hypothetical protein
Zymomonas mobilis	ZMO1_ZMO1660	Unique among genomes	0	ZMO1_ZMO1660	uncharacterized protein
Zymomonas mobilis	ZMO1_ZMO1670	Unique among genomes	0	ZMO1_ZMO1670	uncharacterized protein
Zymomonas mobilis	ZMO1_ZMO1671	Unique among genomes	0	ZMO1_ZMO1671	uncharacterized protein
Zymomonas mobilis	ZMO1_ZMO1700	Unique among genomes	0	ZMO1_ZMO1700	uncharacterized protein
Zymomonas mobilis	ZMO1_ZMO1728	Unique among genomes	0	ZMO1_ZMO1728	uncharacterized protein
Zymomonas mobilis	ZMO1_ZMO1752	Unique among genomes	0	ZMO1_ZMO1752	uncharacterized protein
Zymomonas mobilis	ZMO1_ZMO1756	Unique among genomes	0	gntP	gluconate transporter GntP
Zymomonas mobilis	ZMO1_ZMO1757	Unique among genomes	0	gntK	gluconate kinase GntK
Zymomonas mobilis	ZMO1_ZMO1759	Unique among genomes	0	ZMO1_ZMO1759	HNH endonuclease
Zymomonas mobilis	ZMO1_ZMO1763	Unique among genomes	0	ZMO1_ZMO1763	uncharacterized protein
Zymomonas mobilis	ZMO1_ZMO1775	Unique among genomes	0	ZMO1_ZMO1775	hypothetical protein
Zymomonas mobilis	ZMO1_ZMO1782	Unique among genomes	0	ZMO1_ZMO1782	hypothetical protein
Zymomonas mobilis	ZMO1_ZMO1784	Unique among genomes	0	ZMO1_ZMO1784	hypothetical protein
Zymomonas mobilis	ZMO1_ZMO1786	Unique among genomes	0	ZMO1_ZMO1786	uncharacterized protein
Zymomonas mobilis	ZMO1_ZMO1802	Unique among genomes	0	ZMO1_ZMO1802	hypothetical protein
Zymomonas mobilis	ZMO1_ZMO1805	Unique among genomes	0	cbbZ	HAD superfamily phosphoglycolate phosphatase
Zymomonas mobilis	ZMO1_ZMO1815	Unique among genomes	0	ZMO1_ZMO1815	TonB-dependent siderophore receptor
Zymomonas mobilis	ZMO1_ZMO1816	Unique among genomes	0	nifA	nif-specific transcriptional activator NifA
Zymomonas mobilis	ZMO1_ZMO1822	Unique among genomes	0	ZMO1_ZMO1822	TonB-dependent siderophore receptor
Zymomonas mobilis	ZMO1_ZMO1841	Unique among genomes	0	rseC	positive regulator of sigma E RseC/MucC
Zymomonas mobilis	ZMO1_ZMO1846	Unique among genomes	0	ZMO1_ZMO1846	ABC transporter related protein
Zymomonas mobilis	ZMO1_ZMO1872	Unique among genomes	0	ZMO1_ZMO1872	uncharacterized protein
Zymomonas mobilis	ZMO1_ZMO1880	Unique among genomes	0	ZMO1_ZMO1880	uncharacterized protein
Zymomonas mobilis	ZMO1_ZMO1883	Unique among genomes	0	serA2	D-3-phosphoglycerate dehydrogenase
Zymomonas mobilis	ZMO1_ZMO1916	Unique among genomes	0	bioH	pimeloyl-[acyl-carrier protein] methyl ester esterase BioH
Zymomonas mobilis	ZMO1_ZMO1919	Unique among genomes	0	ZMO1_ZMO1919	thiol-disulfide isomerase
Zymomonas mobilis	ZMO1_ZMO1920	Unique among genomes	0	ZMO1_ZMO1920	uncharacterized protein
Zymomonas mobilis	ZMO1_ZMO1932	Unique among genomes	0	ZMO1_ZMO1932	uncharacterized protein
Zymomonas mobilis	ZMO1_ZMO1951	Unique among genomes	0	rraA	ribonuclease activity regulator RraA family
Zymomonas mobilis	ZMO1_ZMO1952	Unique among genomes	0	panB1	3-methyl-2-oxobutanoate hydroxymethyltransferase
Zymomonas mobilis	ZMO1_ZMO1966	Unique among genomes	0	ZMO1_ZMO1966	uncharacterized protein
Zymomonas mobilis	ZMO1_ZMO1969	Unique among genomes	0	ZMO1_ZMO1969	Sel1 domain protein repeat-containing protein
Zymomonas mobilis	ZMO1_ZMO1973	Unique among genomes	0	ZMO1_ZMO1973	lysine exporter protein (LYSE/YGGA)
Zymomonas mobilis	ZMO1_ZMO1975	Unique among genomes	0	ZMO1_ZMO1975	ornithine cyclodeaminase
Zymomonas mobilis	ZMO1_ZMO1976	Unique among genomes	0	ZMO1_ZMO1976	uncharacterized protein
Zymomonas mobilis	ZMO1_ZMO1977	Unique among genomes	0	ZMO1_ZMO1977	major facilitator superfamily transporter
Zymomonas mobilis	ZMO1_ZMO2001	Unique among genomes	0	ZMO1_ZMO2001	hypothetical protein
Zymomonas mobilis	ZMO1_ZMO2013	Unique among genomes	0	ZMO1_ZMO2013	hypothetical protein
Zymomonas mobilis	ZMO1_ZMO2014	Unique among genomes	0	ZMO1_ZMO2014	uncharacterized protein
Zymomonas mobilis	ZMO1_ZMO2015	Unique among genomes	0	ZMO1_ZMO2015	uncharacterized protein
Zymomonas mobilis	ZMO1_ZMO2017	Unique among genomes	0	ZMO1_ZMO2017	capsule biosynthesis phosphatase
Zymomonas mobilis	ZMO1_ZMO2020	Unique among genomes	0	ZMO1_ZMO2020	hypothetical protein
Zymomonas mobilis	ZMO1_ZMO2024	Unique among genomes	0	ZMO1_ZMO2024	hypothetical protein
Zymomonas mobilis	ZMO1_ZMO2026	Unique among genomes	0	ZMO1_ZMO2026	uncharacterized protein
Zymomonas mobilis	ZMO1_ZMO2027	Unique among genomes	0	ZMO1_ZMO2027	hypothetical protein
Zymomonas mobilis	ZMO1_ZMO2029	Unique among genomes	0	ZMO1_ZMO2029	hypothetical protein
Zymomonas mobilis	ZMO1_ZMO2030	Unique among genomes	0	ZMO1_ZMO2030	hypothetical protein
Zymomonas mobilis	ZMO1_ZMO2032	Unique among genomes	0	ZMO1_ZMO2032	DNA repair protein RadC
Zymomonas mobilis	ZMO1_ZMO2033	Unique among genomes	0	ZMO1_ZMO2033	XRE family transcriptional regulator
Zymomonas mobilis	ZMO1_ZMO2039	Unique among genomes	0	ZMO1_ZMO2039	hypothetical protein
Zymomonas mobilis	ZMO1_ZMO2040	Unique among genomes	0	ZMO1_ZMO2040	Sel1 domain protein repeat-containing protein
Zymomonas mobilis	ZMO1_ZMO2042	Unique among genomes	0	ZMO1_ZMO2042	N/A
Zymomonas mobilis	ZMO1_ZMO2046	Unique among genomes	0	ZMO1_ZMO2046	N/A
Zymomonas mobilis	ZMO1_ZMO2047	Unique among genomes	0	ZMO1_ZMO2047	N/A
Zymomonas mobilis	ZMO1_ZMO2048	Unique among genomes	0	ZMO1_ZMO2048	N/A
Zymomonas mobilis	ZMO1_ZMO2049	Unique among genomes	0	ZMO1_ZMO2049	N/A
Zymomonas mobilis	ZMO1_ZMO2052	Unique among genomes	0	ZMO1_ZMO2052	N/A
Zymomonas mobilis	ZMO1_ZMO2053	Unique among genomes	0	ZMO1_ZMO2053	N/A
Zymomonas mobilis	ZMO1_ZMO2054	Unique among genomes	0	ZMO1_ZMO2054	N/A
Zymomonas mobilis	ZMO1_ZMO2055	Unique among genomes	0	ZMO1_ZMO2055	N/A
Zymomonas mobilis	ZMO1_ZMO2056	Unique among genomes	0	ZMO1_ZMO2056	N/A
Zymomonas mobilis	ZMO1_ZMO2060	Unique among genomes	0	ZMO1_ZMO2060	N/A
Zymomonas mobilis	ZMO1_ZMO2061	Unique among genomes	0	ZMO1_ZMO2061	N/A
Zymomonas mobilis	ZMO1_ZMO2062	Unique among genomes	0	ZMO1_ZMO2062	N/A
Zymomonas mobilis	ZMO1_ZMO2064	Unique among genomes	0	ZMO1_ZMO2064	N/A
Zymomonas mobilis	ZMO1_ZMO2065	Unique among genomes	0	ZMO1_ZMO2065	N/A
Zymomonas mobilis	ZMO1_ZMO2066	Unique among genomes	0	ZMO1_ZMO2066	N/A
Zymomonas mobilis	ZMO1_ZMO2067	Unique among genomes	0	ZMO1_ZMO2067	N/A
Zymomonas mobilis	ZMO1_ZMO2068	Unique among genomes	0	ZMO1_ZMO2068	N/A
Zymomonas mobilis	ZMO1_ZMO2070	Unique among genomes	0	ZMO1_ZMO2070	N/A
Zymomonas mobilis	ZMO1_ZMO2071	Unique among genomes	0	ZMO1_ZMO2071	N/A
Zymomonas mobilis	ZMO1_ZMO2072	Unique among genomes	0	ZMO1_ZMO2072	N/A
Zymomonas mobilis	ZMO1_ZMO2073	Unique among genomes	0	ZMO1_ZMO2073	N/A
Zymomonas mobilis	ZMO1_ZMO2074	Unique among genomes	0	ZMO1_ZMO2074	N/A
Zymomonas mobilis	ZMO1_ZMO2075	Unique among genomes	0	ZMO1_ZMO2075	N/A
Zymomonas mobilis	ZMO1_ZMO2076	Unique among genomes	0	ZMO1_ZMO2076	N/A
Zymomonas mobilis	ZMO1_ZMO2077	Unique among genomes	0	ZMO1_ZMO2077	N/A
Zymomonas mobilis	ZMO1_ZMOp32x005	Unique among genomes	0	ZMO1_ZMOp32x005	uncharacterized protein
Zymomonas mobilis	ZMO1_ZMOp32x009	Unique among genomes	0	ZMO1_ZMOp32x009	SinI-like DNA-binding domain protein
Zymomonas mobilis	ZMO1_ZMOp32x010	Unique among genomes	0	ZMO1_ZMOp32x010	Macro or A1pp domain protein
Zymomonas mobilis	ZMO1_ZMOp32x011	Unique among genomes	0	ZMO1_ZMOp32x011	uncharacterized protein
Zymomonas mobilis	ZMO1_ZMOp32x012	Unique among genomes	0	ZMO1_ZMOp32x012	hypothetical protein
Zymomonas mobilis	ZMO1_ZMOp32x013	Unique among genomes	0	ZMO1_ZMOp32x013	hypothetical protein
Zymomonas mobilis	ZMO1_ZMOp32x014	Unique among genomes	0	ZMO1_ZMOp32x014	N/A
Zymomonas mobilis	ZMO1_ZMOp32x015	Unique among genomes	0	ZMO1_ZMOp32x015	Azospirillum phage Cd Gp10 family protein
Zymomonas mobilis	ZMO1_ZMOp32x016	Unique among genomes	0	ZMO1_ZMOp32x016	winged helix-turn-helix DNA-binding domain
Zymomonas mobilis	ZMO1_ZMOp32x019	Unique among genomes	0	ZMO1_ZMOp32x019	hypothetical protein
Zymomonas mobilis	ZMO1_ZMOp32x023	Unique among genomes	0	ZMO1_ZMOp32x023	MTH538 TIR-like domain
Zymomonas mobilis	ZMO1_ZMOp32x030	Unique among genomes	0	ZMO1_ZMOp32x030	N/A
Zymomonas mobilis	ZMO1_ZMOp32x031	Unique among genomes	0	ZMO1_ZMOp32x031	N/A
Zymomonas mobilis	ZMO1_ZMOp32x032	Unique among genomes	0	ZMO1_ZMOp32x032	N/A
Zymomonas mobilis	ZMO1_ZMOp32x033	Unique among genomes	0	ZMO1_ZMOp32x033	N/A
Zymomonas mobilis	ZMO1_ZMOp33x001	Unique among genomes	0	ZMO1_ZMOp33x001	hypothetical protein
Zymomonas mobilis	ZMO1_ZMOp33x003	Unique among genomes	0	ZMO1_ZMOp33x003	CopG family transcriptional regulator
Zymomonas mobilis	ZMO1_ZMOp33x007	Unique among genomes	0	ZMO1_ZMOp33x007	hypothetical protein
Zymomonas mobilis	ZMO1_ZMOp33x014	Unique among genomes	0	ZMO1_ZMOp33x014	protein of unknown function DUF4089
Zymomonas mobilis	ZMO1_ZMOp33x017	Unique among genomes	0	ZMO1_ZMOp33x017	carboxymuconolactone decarboxylase-like protein
Zymomonas mobilis	ZMO1_ZMOp33x028	Unique among genomes	0	ZMO1_ZMOp33x028	winged helix-turn-helix DNA-binding domain protein
Zymomonas mobilis	ZMO1_ZMOp33x029	Unique among genomes	0	ZMO1_ZMOp33x029	Azospirillum phage Cd Gp10 family protein
Zymomonas mobilis	ZMO1_ZMOp33x030	Unique among genomes	0	ZMO1_ZMOp33x030	N/A
Zymomonas mobilis	ZMO1_ZMOp33x031	Unique among genomes	0	ZMO1_ZMOp33x031	uncharacterized protein
Zymomonas mobilis	ZMO1_ZMOp33x032	Unique among genomes	0	ZMO1_ZMOp33x032	hypothetical protein
Zymomonas mobilis	ZMO1_ZMOp33x033	Unique among genomes	0	ZMO1_ZMOp33x033	hypothetical protein
Zymomonas mobilis	ZMO1_ZMOp33x034	Unique among genomes	0	ZMO1_ZMOp33x034	hypothetical protein
Zymomonas mobilis	ZMO1_ZMOp33x039	Unique among genomes	0	ZMO1_ZMOp33x039	hypothetical protein
Zymomonas mobilis	ZMO1_ZMOp36x002	Unique among genomes	0	ZMO1_ZMOp36x002	hypothetical protein
Zymomonas mobilis	ZMO1_ZMOp36x003	Unique among genomes	0	ZMO1_ZMOp36x003	hypothetical protein
Zymomonas mobilis	ZMO1_ZMOp36x004	Unique among genomes	0	ZMO1_ZMOp36x004	bacteriophage tail completion protein R
Zymomonas mobilis	ZMO1_ZMOp36x005	Unique among genomes	0	ZMO1_ZMOp36x005	phage virion morphogensis protein
Zymomonas mobilis	ZMO1_ZMOp36x006	Unique among genomes	0	ZMO1_ZMOp36x006	baseplate assembly protein J
Zymomonas mobilis	ZMO1_ZMOp36x008	Unique among genomes	0	ZMO1_ZMOp36x008	bulb-type lectin domain protein
Zymomonas mobilis	ZMO1_ZMOp36x009	Unique among genomes	0	ZMO1_ZMOp36x009	uncharacterized protein
Zymomonas mobilis	ZMO1_ZMOp36x010	Unique among genomes	0	ZMO1_ZMOp36x010	phage baseplate assembly protein V/Gp45
Zymomonas mobilis	ZMO1_ZMOp36x015	Unique among genomes	0	ZMO1_ZMOp36x015	phage tail tape measure protein
Zymomonas mobilis	ZMO1_ZMOp36x017	Unique among genomes	0	ZMO1_ZMOp36x017	phage late control D family protein
Zymomonas mobilis	ZMO1_ZMOp36x018	Unique among genomes	0	ZMO1_ZMOp36x018	uncharacterized protein
Zymomonas mobilis	ZMO1_ZMOp36x019	Unique among genomes	0	ZMO1_ZMOp36x019	hypothetical protein
Zymomonas mobilis	ZMO1_ZMOp36x020	Unique among genomes	0	ZMO1_ZMOp36x020	hypothetical protein
Zymomonas mobilis	ZMO1_ZMOp36x022	Unique among genomes	0	ZMO1_ZMOp36x022	uncharacterized protein
Zymomonas mobilis	ZMO1_ZMOp36x028	Unique among genomes	0	ZMO1_ZMOp36x028	uncharacterized protein
Zymomonas mobilis	ZMO1_ZMOp36x031	Unique among genomes	0	ZMO1_ZMOp36x031	helix-turn-helix XRE super family protein
Zymomonas mobilis	ZMO1_ZMOp36x032	Unique among genomes	0	ZMO1_ZMOp36x032	uncharacterized protein
Zymomonas mobilis	ZMO1_ZMOp36x035	Unique among genomes	0	ZMO1_ZMOp36x035	Azospirillum phage Cd Gp10 family protein
Zymomonas mobilis	ZMO1_ZMOp36x036	Unique among genomes	0	ZMO1_ZMOp36x036	winged helix-turn-helix DNA-binding domain protein
Zymomonas mobilis	ZMO1_ZMOp36x038	Unique among genomes	0	ZMO1_ZMOp36x038	uncharacterized protein
Zymomonas mobilis	ZMO1_ZMOp36x040	Unique among genomes	0	ZMO1_ZMOp36x040	Arc-type ribbon-helix-helix
Zymomonas mobilis	ZMO1_ZMOp36x041	Unique among genomes	0	ZMO1_ZMOp36x041	PBSX family phage portal protein
Zymomonas mobilis	ZMO1_ZMOp36x042	Unique among genomes	0	ZMO1_ZMOp36x042	putative ATPase terminase subunit protein
Zymomonas mobilis	ZMO1_ZMOp36x043	Unique among genomes	0	ZMO1_ZMOp36x043	capsid scaffolding protein GpO
Zymomonas mobilis	ZMO1_ZMOp36x044	Unique among genomes	0	ZMO1_ZMOp36x044	bacteriophage P2 GpN major capsid
Zymomonas mobilis	ZMO1_ZMOp36x045	Unique among genomes	0	ZMO1_ZMOp36x045	bacteriophage P2 GpM family protein
Zymomonas mobilis	ZMO1_ZMOp36x048	Unique among genomes	0	ZMO1_ZMOp36x048	N/A
Zymomonas mobilis	ZMO1_ZMOp36x049	Unique among genomes	0	ZMO1_ZMOp36x049	N/A
Zymomonas mobilis	ZMO1_ZMOp36x050	Unique among genomes	0	ZMO1_ZMOp36x050	N/A
Zymomonas mobilis	ZMO1_ZMOp36x051	Unique among genomes	0	ZMO1_ZMOp36x051	N/A
Zymomonas mobilis	ZMO1_ZMOp36x052	Unique among genomes	0	ZMO1_ZMOp36x052	N/A
Zymomonas mobilis	ZMO1_ZMOp36x053	Unique among genomes	0	ZMO1_ZMOp36x053	N/A
Zymomonas mobilis	ZMO1_ZMOp39x001	Unique among genomes	0	ZMO1_ZMOp39x001	hypothetical protein
Zymomonas mobilis	ZMO1_ZMOp39x002	Unique among genomes	0	ZMO1_ZMOp39x002	hypothetical protein
Zymomonas mobilis	ZMO1_ZMOp39x003	Unique among genomes	0	ZMO1_ZMOp39x003	hypothetical protein
Zymomonas mobilis	ZMO1_ZMOp39x004	Unique among genomes	0	ZMO1_ZMOp39x004	uncharacterized protein
Zymomonas mobilis	ZMO1_ZMOp39x008	Unique among genomes	0	ZMO1_ZMOp39x008	NAD(P)-dependent oxidoreductase
Zymomonas mobilis	ZMO1_ZMOp39x010	Unique among genomes	0	ZMO1_ZMOp39x010	putative partitioning protein ParB
Zymomonas mobilis	ZMO1_ZMOp39x012	Unique among genomes	0	ZMO1_ZMOp39x012	TonB-dependent receptor
Zymomonas mobilis	ZMO1_ZMOp39x013	Unique among genomes	0	ZMO1_ZMOp39x013	type I ABC transporter ATPase
Zymomonas mobilis	ZMO1_ZMOp39x014	Unique among genomes	0	ZMO1_ZMOp39x014	type I ABC transporter ATPase
Zymomonas mobilis	ZMO1_ZMOp39x017	Unique among genomes	0	ZMO1_ZMOp39x017	hypothetical protein
Zymomonas mobilis	ZMO1_ZMOp39x020	Unique among genomes	0	ZMO1_ZMOp39x020	hypothetical protein
Zymomonas mobilis	ZMO1_ZMOp39x024	Unique among genomes	0	ZMO1_ZMOp39x024	hypothetical protein
Zymomonas mobilis	ZMO1_ZMOp39x025	Unique among genomes	0	ZMO1_ZMOp39x025	ParG family protein
Zymomonas mobilis	ZMO1_ZMOp39x028	Unique among genomes	0	ZMO1_ZMOp39x028	Arc-type ribbon-helix-helix
Zymomonas mobilis	ZMO1_ZMOp39x030	Unique among genomes	0	ZMO1_ZMOp39x030	uncharacterized protein
Zymomonas mobilis	ZMO1_ZMOp39x032	Unique among genomes	0	ZMO1_ZMOp39x032	winged helix-turn-helix DNA-binding domain protein
Zymomonas mobilis	ZMO1_ZMOp39x033	Unique among genomes	0	ZMO1_ZMOp39x033	hypothetical protein
Zymomonas mobilis	ZMO1_ZMOp39x034	Unique among genomes	0	ZMO1_ZMOp39x034	XRE family transcriptional regulator
Zymomonas mobilis	ZMO1_ZMOp39x036	Unique among genomes	0	ZMO1_ZMOp39x036	N/A
Zymomonas mobilis	ZMO1_ZMOp39x037	Unique among genomes	0	ZMO1_ZMOp39x037	N/A
Zymomonas mobilis	ZMO1_ZMO0002	Common to Tractable Alphas	2	hisC1	histidinol-phosphate aminotransferase HisC
Zymomonas mobilis	ZMO1_ZMO0003	Common to Tractable Alphas	0	cysC	adenylyl-sulfate kinase
Zymomonas mobilis	ZMO1_ZMO0004	Common to Tractable Alphas	0	cysN	sulfate adenylyltransferase large subunit
Zymomonas mobilis	ZMO1_ZMO0007	Common to Tractable Alphas	1	cysH	phosphoadenosine phosphosulfate reductase
Zymomonas mobilis	ZMO1_ZMO0012	Common to Tractable Alphas	1	hemN1	coproporphyrinogen III oxidase
Zymomonas mobilis	ZMO1_ZMO0013	Common to Tractable Alphas	0	ZMO1_ZMO0013	rdgB/HAM1 family non-canonical purine NTP pyrophosphatase
Zymomonas mobilis	ZMO1_ZMO0014	Common to Tractable Alphas	1	rph	ribonuclease PH
Zymomonas mobilis	ZMO1_ZMO0015	Common to Tractable Alphas	0	hrcA	heat-inducible transcription repressor HrcA
Zymomonas mobilis	ZMO1_ZMO0016	Common to Tractable Alphas	4	grpE	GrpE protein
Zymomonas mobilis	ZMO1_ZMO0017	Common to Tractable Alphas	0	ZMO1_ZMO0017	RsmB-like methyltransferase
Zymomonas mobilis	ZMO1_ZMO0018	Common to Tractable Alphas	4	rpe	ribulose-phosphate 3-epimerase
Zymomonas mobilis	ZMO1_ZMO0019	Common to Tractable Alphas	0	ZMO1_ZMO0019	heparinase II/III family protein
Zymomonas mobilis	ZMO1_ZMO0027	Common to Tractable Alphas	3	purH	bifunctional phosphoribosyl aminoimidazole carboxamide formyltransferase/IMP cyclohydrolase
Zymomonas mobilis	ZMO1_ZMO0033	Common to Tractable Alphas	0	ZMO1_ZMO0033	putative zinc- or iron-chelating domain-containing protein
Zymomonas mobilis	ZMO1_ZMO0036	Common to Tractable Alphas	2	ZMO1_ZMO0036	DUF1491 domain-containing protein
Zymomonas mobilis	ZMO1_ZMO0037	Common to Tractable Alphas	0	nagE1	PTS IIA-like nitrogen-regulatory protein PtsN/NagE
Zymomonas mobilis	ZMO1_ZMO0038	Common to Tractable Alphas	0	ZMO1_ZMO0038	ribosomal protein S30Ae/sigma 54 modulation protein
Zymomonas mobilis	ZMO1_ZMO0039	Common to Tractable Alphas	2	dnaQ	DNA polymerase III epsilon subunit
Zymomonas mobilis	ZMO1_ZMO0040	Common to Tractable Alphas	6	coaE	dephospho-CoA kinase
Zymomonas mobilis	ZMO1_ZMO0041	Common to Tractable Alphas	4	aroE	shikimate 5-dehydrogenase
Zymomonas mobilis	ZMO1_ZMO0043	Common to Tractable Alphas	1	ZMO1_ZMO0043	Maf family protein
Zymomonas mobilis	ZMO1_ZMO0056	Common to Tractable Alphas	6	glmS	glucosamine/fructose-6-phosphate isomerizing aminotransferase
Zymomonas mobilis	ZMO1_ZMO0074	Common to Tractable Alphas	3	ZMO1_ZMO0074	endoribonuclease YbeY
Zymomonas mobilis	ZMO1_ZMO0075	Common to Tractable Alphas	0	phoH	PhoH family protein
Zymomonas mobilis	ZMO1_ZMO0077	Common to Tractable Alphas	0	miaB	MiaB family RNA modification enzyme
Zymomonas mobilis	ZMO1_ZMO0086	Common to Tractable Alphas	0	ZMO1_ZMO0086	SpoT/RelA (p)ppGpp synthetase I
Zymomonas mobilis	ZMO1_ZMO0094	Common to Tractable Alphas	0	bioB	biotin synthase
Zymomonas mobilis	ZMO1_ZMO0096	Common to Tractable Alphas	5	pgsA	CDP-diacylglycerol/glycerol-3-phosphate 3-phosphatidyltransferase
Zymomonas mobilis	ZMO1_ZMO0105	Common to Tractable Alphas	1	leuC	3-isopropylmalate dehydratase large subunit
Zymomonas mobilis	ZMO1_ZMO0106	Common to Tractable Alphas	2	leuD	3-isopropylmalate dehydratase small subunit
Zymomonas mobilis	ZMO1_ZMO0111	Common to Tractable Alphas	0	ZMO1_ZMO0111	ABC transporter related protein
Zymomonas mobilis	ZMO1_ZMO0121	Common to Tractable Alphas	0	ZMO1_ZMO0121	RarA recombination factor-like protein
Zymomonas mobilis	ZMO1_ZMO0142	Common to Tractable Alphas	0	ZMO1_ZMO0142	YggS family pyridoxal phosphate enzyme
Zymomonas mobilis	ZMO1_ZMO0149	Common to Tractable Alphas	0	trmB	tRNA (guanine-N(7)-)-methyltransferase
Zymomonas mobilis	ZMO1_ZMO0152	Common to Tractable Alphas	0	pyk	pyruvate kinase
Zymomonas mobilis	ZMO1_ZMO0153	Common to Tractable Alphas	0	yebC	YebC/PmpR family DNA-binding regulatory protein
Zymomonas mobilis	ZMO1_ZMO0154	Common to Tractable Alphas	1	ruvC	crossover junction endodeoxyribonuclease RuvC
Zymomonas mobilis	ZMO1_ZMO0155	Common to Tractable Alphas	3	ruvA	Holliday junction DNA helicase RuvA
Zymomonas mobilis	ZMO1_ZMO0158	Common to Tractable Alphas	3	ruvB	Holliday junction DNA helicase RuvB
Zymomonas mobilis	ZMO1_ZMO0160	Common to Tractable Alphas	1	ZMO1_ZMO0160	thioesterase superfamily protein
Zymomonas mobilis	ZMO1_ZMO0161	Common to Tractable Alphas	6	tolQ	MotA/TolQ/ExbB proton channel
Zymomonas mobilis	ZMO1_ZMO0162	Common to Tractable Alphas	7	tolR	Tol-Pal cell envelope complex membrane spanning protein TolR
Zymomonas mobilis	ZMO1_ZMO0165	Common to Tractable Alphas	5	tolB	Tol-Pal envelope complex beta propeller repeat protein TolB
Zymomonas mobilis	ZMO1_ZMO0166	Common to Tractable Alphas	6	ZMO1_ZMO0166	peptidoglycan-associated lipoprotein
Zymomonas mobilis	ZMO1_ZMO0173	Common to Tractable Alphas	1	zapA	cell division protein ZapA
Zymomonas mobilis	ZMO1_ZMO0176	Common to Tractable Alphas	5	tklB	transketolase
Zymomonas mobilis	ZMO1_ZMO0178	Common to Tractable Alphas	1	pgk	phosphoglycerate kinase
Zymomonas mobilis	ZMO1_ZMO0180	Common to Tractable Alphas	5	ispG	1-hydroxy-2-methyl-2-(E)-butenyl 4-diphosphate synthase
Zymomonas mobilis	ZMO1_ZMO0182	Common to Tractable Alphas	2	ahcY	S-adenosyl-L-homocysteine hydrolase
Zymomonas mobilis	ZMO1_ZMO0183	Common to Tractable Alphas	0	ZMO1_ZMO0183	ABC transporter-like protein
Zymomonas mobilis	ZMO1_ZMO0186	Common to Tractable Alphas	6	cysS	cysteinyl-tRNA synthetase
Zymomonas mobilis	ZMO1_ZMO0187	Common to Tractable Alphas	2	aroH	3-deoxy-7-phosphoheptulonate synthase
Zymomonas mobilis	ZMO1_ZMO0191	Common to Tractable Alphas	1	ZMO1_ZMO0191	DSBA oxidoreductase
Zymomonas mobilis	ZMO1_ZMO0193	Common to Tractable Alphas	1	ZMO1_ZMO0193	Rne/Rng family ribonuclease
Zymomonas mobilis	ZMO1_ZMO0195	Common to Tractable Alphas	1	amiA	N-acetylmuramoyl-L-alanine amidase
Zymomonas mobilis	ZMO1_ZMO0197	Common to Tractable Alphas	2	ZMO1_ZMO0197	1A family penicillin-binding protein
Zymomonas mobilis	ZMO1_ZMO0198	Common to Tractable Alphas	6	prfB	peptide chain release factor 2
Zymomonas mobilis	ZMO1_ZMO0199	Common to Tractable Alphas	1	lexA	SOS-response transcriptional repressor LexA
Zymomonas mobilis	ZMO1_ZMO0200	Common to Tractable Alphas	3	trpD	anthranilate phosphoribosyltransferase
Zymomonas mobilis	ZMO1_ZMO0201	Common to Tractable Alphas	2	trpG	glutamine amidotransferase of anthranilate synthase
Zymomonas mobilis	ZMO1_ZMO0206	Common to Tractable Alphas	3	proB	glutamate 5-kinase
Zymomonas mobilis	ZMO1_ZMO0207	Common to Tractable Alphas	6	obgE	GTP-binding protein Obg/CgtA
Zymomonas mobilis	ZMO1_ZMO0209	Common to Tractable Alphas	4	rpmA	ribosomal protein L27
Zymomonas mobilis	ZMO1_ZMO0211	Common to Tractable Alphas	4	rplU	ribosomal protein L21
Zymomonas mobilis	ZMO1_ZMO0215	Common to Tractable Alphas	1	ZMO1_ZMO0215	5-formyltetrahydrofolate cyclo-ligase
Zymomonas mobilis	ZMO1_ZMO0219	Common to Tractable Alphas	0	helY	putative DEAD/DEAH box helicase
Zymomonas mobilis	ZMO1_ZMO0220	Common to Tractable Alphas	6	fdxA	ferredoxin
Zymomonas mobilis	ZMO1_ZMO0221	Common to Tractable Alphas	5	ZMO1_ZMO0221	CarD family transcriptional regulator
Zymomonas mobilis	ZMO1_ZMO0227	Common to Tractable Alphas	1	polA	DNA polymerase I
Zymomonas mobilis	ZMO1_ZMO0232	Common to Tractable Alphas	0	ZMO1_ZMO0232	SpoU type tRNA/rRNA methyltransferase
Zymomonas mobilis	ZMO1_ZMO0234	Common to Tractable Alphas	0	ZMO1_ZMO0234	protease Do
Zymomonas mobilis	ZMO1_ZMO0236	Common to Tractable Alphas	5	ZMO1_ZMO0236	Mrp family Chromosome partitioning ATPase
Zymomonas mobilis	ZMO1_ZMO0238	Common to Tractable Alphas	6	atpH	ATP synthase F1 delta subunit
Zymomonas mobilis	ZMO1_ZMO0239	Common to Tractable Alphas	7	atpA	ATP synthase F0F1 alpha subunit
Zymomonas mobilis	ZMO1_ZMO0240	Common to Tractable Alphas	6	atpG1	ATP synthase F0F1 gamma subunit
Zymomonas mobilis	ZMO1_ZMO0241	Common to Tractable Alphas	7	atpD	ATP synthase F0F1 beta subunit
Zymomonas mobilis	ZMO1_ZMO0242	Common to Tractable Alphas	4	atpC	ATP synthase F0F1 epsilon subunit
Zymomonas mobilis	ZMO1_ZMO0246	Common to Tractable Alphas	0	hslV	ATP-dependent protease subunit HslV
Zymomonas mobilis	ZMO1_ZMO0247	Common to Tractable Alphas	0	hslU	heat shock protein ATPase subunit HslU
Zymomonas mobilis	ZMO1_ZMO0249	Common to Tractable Alphas	3	rpmG	ribosomal protein L33
Zymomonas mobilis	ZMO1_ZMO0257	Common to Tractable Alphas	1	ZMO1_ZMO0257	winged helix family two component transcriptional regulator
Zymomonas mobilis	ZMO1_ZMO0258	Common to Tractable Alphas	0	ZMO1_ZMO0258	histidine kinase
Zymomonas mobilis	ZMO1_ZMO0260	Common to Tractable Alphas	3	ccmA	heme exporter protein CcmA
Zymomonas mobilis	ZMO1_ZMO0262	Common to Tractable Alphas	2	ccmB	cytochrome c-type biogenesis protein CcmB
Zymomonas mobilis	ZMO1_ZMO0271	Common to Tractable Alphas	3	lnt	apolipoprotein N-acyltransferase
Zymomonas mobilis	ZMO1_ZMO0273	Common to Tractable Alphas	5	metK	S-adenosylmethionine synthase
Zymomonas mobilis	ZMO1_ZMO0274	Common to Tractable Alphas	0	rpoN	RNA polymerase factor sigma-54
Zymomonas mobilis	ZMO1_ZMO0275	Common to Tractable Alphas	5	ZMO1_ZMO0275	ABC transporter related protein
Zymomonas mobilis	ZMO1_ZMO0276	Common to Tractable Alphas	4	ZMO1_ZMO0276	OstA family protein
Zymomonas mobilis	ZMO1_ZMO0277	Common to Tractable Alphas	6	lptC	LPS export ABC transporter LptC
Zymomonas mobilis	ZMO1_ZMO0278	Common to Tractable Alphas	6	rnd1	ribonuclease D
Zymomonas mobilis	ZMO1_ZMO0279	Common to Tractable Alphas	3	ZMO1_ZMO0279	putative cold-shock DNA-binding protein
Zymomonas mobilis	ZMO1_ZMO0286	Common to Tractable Alphas	0	ZMO1_ZMO0286	DUF541 domain-containing protein
Zymomonas mobilis	ZMO1_ZMO0287	Common to Tractable Alphas	0	ZMO1_ZMO0287	MFP subunit of RND efflux system transporter
Zymomonas mobilis	ZMO1_ZMO0291	Common to Tractable Alphas	6	lgt	prolipoprotein diacylglyceryl transferase
Zymomonas mobilis	ZMO1_ZMO0294	Common to Tractable Alphas	5	ZMO1_ZMO0294	ribosomal protein L28
Zymomonas mobilis	ZMO1_ZMO0297	Common to Tractable Alphas	0	ZMO1_ZMO0297	HlyC/CorC family transporter
Zymomonas mobilis	ZMO1_ZMO0299	Common to Tractable Alphas	0	purD	phosphoribosylamine--glycine ligase
Zymomonas mobilis	ZMO1_ZMO0300	Common to Tractable Alphas	0	xseA	exodeoxyribonuclease VII large subunit
Zymomonas mobilis	ZMO1_ZMO0303	Common to Tractable Alphas	5	hemH	ferrochelatase
Zymomonas mobilis	ZMO1_ZMO0311	Common to Tractable Alphas	1	proC1	pyrroline-5-carboxylate reductase
Zymomonas mobilis	ZMO1_ZMO0312	Common to Tractable Alphas	0	ZMO1_ZMO0312	amidohydrolase
Zymomonas mobilis	ZMO1_ZMO0321	Common to Tractable Alphas	6	dhfrIII	dihydrofolate reductase region
Zymomonas mobilis	ZMO1_ZMO0322	Common to Tractable Alphas	6	ribF	riboflavin biosynthesis protein RibF
Zymomonas mobilis	ZMO1_ZMO0323	Common to Tractable Alphas	7	ileS	isoleucyl-tRNA synthetase
Zymomonas mobilis	ZMO1_ZMO0324	Common to Tractable Alphas	3	lspA	lipoprotein signal peptidase LspA
Zymomonas mobilis	ZMO1_ZMO0328	Common to Tractable Alphas	3	efp	translation elongation factor P
Zymomonas mobilis	ZMO1_ZMO0329	Common to Tractable Alphas	6	cbbF1	inositol monophosphatase
Zymomonas mobilis	ZMO1_ZMO0332	Common to Tractable Alphas	3	thiE1	thiamine phosphate synthase
Zymomonas mobilis	ZMO1_ZMO0342	Common to Tractable Alphas	2	aspB	aspartate aminotransferase
Zymomonas mobilis	ZMO1_ZMO0344	Common to Tractable Alphas	0	ZMO1_ZMO0344	peptidase U62 modulator of DNA gyrase
Zymomonas mobilis	ZMO1_ZMO0347	Common to Tractable Alphas	3	hfq	RNA chaperone Hfq
Zymomonas mobilis	ZMO1_ZMO0348	Common to Tractable Alphas	0	hflX	GTP-binding protein HflX
Zymomonas mobilis	ZMO1_ZMO0349	Common to Tractable Alphas	0	ZMO1_ZMO0349	DUF179 domain-containing protein
Zymomonas mobilis	ZMO1_ZMO0354	Common to Tractable Alphas	0	mutL	DNA mismatch repair protein MutL
Zymomonas mobilis	ZMO1_ZMO0362	Common to Tractable Alphas	0	uvrB	excinuclease ABC B subunit
Zymomonas mobilis	ZMO1_ZMO0363	Common to Tractable Alphas	0	tgt	tRNA-guanine(34) transglycosylase
Zymomonas mobilis	ZMO1_ZMO0364	Common to Tractable Alphas	7	ligA	DNA ligase (NAD(+)) LigA
Zymomonas mobilis	ZMO1_ZMO0367	Common to Tractable Alphas	0	zwf	glucose-6-phosphate 1-dehydrogenase
Zymomonas mobilis	ZMO1_ZMO0376	Common to Tractable Alphas	3	lon1	endopeptidase La
Zymomonas mobilis	ZMO1_ZMO0377	Common to Tractable Alphas	0	alkA	3-methyladenine DNA glycosylase/8-oxoguanine DNA glycosylase AlkA
Zymomonas mobilis	ZMO1_ZMO0402	Common to Tractable Alphas	4	ftsJ	ribosomal RNA methyltransferase RrmJ/FtsJ
Zymomonas mobilis	ZMO1_ZMO0403	Common to Tractable Alphas	1	ppx1	Ppx/GppA phosphatase
Zymomonas mobilis	ZMO1_ZMO0405	Common to Tractable Alphas	0	clpA	ATP-dependent Clp protease ATP-binding subunit clpA
Zymomonas mobilis	ZMO1_ZMO0406	Common to Tractable Alphas	0	ZMO1_ZMO0406	ABC-2 type transporter
Zymomonas mobilis	ZMO1_ZMO0408	Common to Tractable Alphas	4	argD	acetylornithine and succinylornithine aminotransferase
Zymomonas mobilis	ZMO1_ZMO0409	Common to Tractable Alphas	2	argF	ornithine carbamoyltransferase
Zymomonas mobilis	ZMO1_ZMO0410	Common to Tractable Alphas	0	hslO	Hsp33-like chaperonin hslO
Zymomonas mobilis	ZMO1_ZMO0411	Common to Tractable Alphas	6	gyrB1	DNA topoisomerase IV B subunit
Zymomonas mobilis	ZMO1_ZMO0416	Common to Tractable Alphas	2	ftsE	cell division ATP-binding protein FtsE
Zymomonas mobilis	ZMO1_ZMO0419	Common to Tractable Alphas	4	plsC	1-acyl-sn-glycerol-3-phosphate acyltransferase PlsC
Zymomonas mobilis	ZMO1_ZMO0420	Common to Tractable Alphas	3	tyrC	prephenate dehydratase
Zymomonas mobilis	ZMO1_ZMO0421	Common to Tractable Alphas	2	hisC2	histidinol-phosphate aminotransferase HisC
Zymomonas mobilis	ZMO1_ZMO0423	Common to Tractable Alphas	6	sufB	FeS assembly protein SufB
Zymomonas mobilis	ZMO1_ZMO0425	Common to Tractable Alphas	7	sufC	FeS assembly ATPase SufC
Zymomonas mobilis	ZMO1_ZMO0426	Common to Tractable Alphas	6	sufD	FeS assembly protein SufD
Zymomonas mobilis	ZMO1_ZMO0427	Common to Tractable Alphas	7	sufS	SufS subfamily cysteine desulfurase
Zymomonas mobilis	ZMO1_ZMO0428	Common to Tractable Alphas	4	ZMO1_ZMO0428	FeS assembly SUF system protein
Zymomonas mobilis	ZMO1_ZMO0429	Common to Tractable Alphas	0	ZMO1_ZMO0429	iron-sulfur cluster assembly accessory protein
Zymomonas mobilis	ZMO1_ZMO0430	Common to Tractable Alphas	0	ZMO1_ZMO0430	pyrimidine 5'-nucleotidase
Zymomonas mobilis	ZMO1_ZMO0431	Common to Tractable Alphas	7	dapD	2%2C3%2C4%2C5-tetrahydropyridine-2%2C6-dicarboxylate N-succinyltransferase
Zymomonas mobilis	ZMO1_ZMO0433	Common to Tractable Alphas	7	gmk	guanylate kinase
Zymomonas mobilis	ZMO1_ZMO0439	Common to Tractable Alphas	0	rluC	RluC/D family pseudouridine synthase
Zymomonas mobilis	ZMO1_ZMO0441	Common to Tractable Alphas	5	ZMO1_ZMO0441	ATP12 ATPase
Zymomonas mobilis	ZMO1_ZMO0448	Common to Tractable Alphas	0	ZMO1_ZMO0448	cell wall hydrolase SleB
Zymomonas mobilis	ZMO1_ZMO0449	Common to Tractable Alphas	3	ZMO1_ZMO0449	uncharacterized protein
Zymomonas mobilis	ZMO1_ZMO0453	Common to Tractable Alphas	6	engA	ribosome-associated GTPase EngA
Zymomonas mobilis	ZMO1_ZMO0458	Common to Tractable Alphas	5	lolD	lipoprotein-releasing system ATP-binding protein LolD
Zymomonas mobilis	ZMO1_ZMO0459	Common to Tractable Alphas	6	lolC	lipoprotein releasing system transmembrane protein LolC/E family
Zymomonas mobilis	ZMO1_ZMO0460	Common to Tractable Alphas	6	proS	proline--tRNA ligase
Zymomonas mobilis	ZMO1_ZMO0462	Common to Tractable Alphas	4	pyrG	CTP synthase
Zymomonas mobilis	ZMO1_ZMO0464	Common to Tractable Alphas	1	secG	preprotein translocase SecG subunit
Zymomonas mobilis	ZMO1_ZMO0465	Common to Tractable Alphas	3	tpiA	triosephosphate isomerase TpiA
Zymomonas mobilis	ZMO1_ZMO0467	Common to Tractable Alphas	2	ZMO1_ZMO0467	PpiC-type peptidyl-prolyl cis-trans isomerase
Zymomonas mobilis	ZMO1_ZMO0473	Common to Tractable Alphas	5	ribH	6%2C7-dimethyl-8-ribityllumazine synthase
Zymomonas mobilis	ZMO1_ZMO0475	Common to Tractable Alphas	5	ribC	riboflavin synthase alpha subunit
Zymomonas mobilis	ZMO1_ZMO0476	Common to Tractable Alphas	5	ribD	riboflavin biosynthesis protein RibD
Zymomonas mobilis	ZMO1_ZMO0478	Common to Tractable Alphas	6	ZMO1_ZMO0478	winged helix family two component transcriptional regulator
Zymomonas mobilis	ZMO1_ZMO0483	Common to Tractable Alphas	3	hom	homoserine dehydrogenase
Zymomonas mobilis	ZMO1_ZMO0487	Common to Tractable Alphas	0	ZMO1_ZMO0487	HpcH/HpaI aldolase
Zymomonas mobilis	ZMO1_ZMO0491	Common to Tractable Alphas	0	pepP	Xaa-Pro aminopeptidase PepP
Zymomonas mobilis	ZMO1_ZMO0492	Common to Tractable Alphas	1	glnB	nitrogen regulatory protein PII
Zymomonas mobilis	ZMO1_ZMO0493	Common to Tractable Alphas	4	glnA	type I glutamine synthetase
Zymomonas mobilis	ZMO1_ZMO0497	Common to Tractable Alphas	0	ZMO1_ZMO0497	phosphoglycolate phosphatase
Zymomonas mobilis	ZMO1_ZMO0498	Common to Tractable Alphas	6	glmU	bifunctional N-acetylglucosamine-1-phosphateuridyltransferase/glucosamine-1-phosphate acetyltransferase
Zymomonas mobilis	ZMO1_ZMO0499	Common to Tractable Alphas	2	pbpF	1A family penicillin-binding protein
Zymomonas mobilis	ZMO1_ZMO0505	Common to Tractable Alphas	0	rluC	pseudouridine synthase
Zymomonas mobilis	ZMO1_ZMO0506	Common to Tractable Alphas	0	prfB	peptide chain release factor 2
Zymomonas mobilis	ZMO1_ZMO0510	Common to Tractable Alphas	2	pdhC	dihydrolipoyllysine-residue acetyltransferase
Zymomonas mobilis	ZMO1_ZMO0512	Common to Tractable Alphas	1	lpd	dihydrolipoamide dehydrogenase
Zymomonas mobilis	ZMO1_ZMO0514	Common to Tractable Alphas	5	rpsG	ribosomal protein S7
Zymomonas mobilis	ZMO1_ZMO0515	Common to Tractable Alphas	6	ZMO1_ZMO0515	translation elongation factor G
Zymomonas mobilis	ZMO1_ZMO0516	Common to Tractable Alphas	1	ZMO1_ZMO0516	translation elongation factor Tu
Zymomonas mobilis	ZMO1_ZMO0517	Common to Tractable Alphas	7	rplC	ribosomal protein L3
Zymomonas mobilis	ZMO1_ZMO0518	Common to Tractable Alphas	6	rplD	ribosomal protein L4
Zymomonas mobilis	ZMO1_ZMO0519	Common to Tractable Alphas	6	rplW	ribosomal protein L23
Zymomonas mobilis	ZMO1_ZMO0520	Common to Tractable Alphas	6	rplB	ribosomal protein L2
Zymomonas mobilis	ZMO1_ZMO0521	Common to Tractable Alphas	7	rplV	ribosomal protein L22
Zymomonas mobilis	ZMO1_ZMO0522	Common to Tractable Alphas	7	rpsC	ribosomal protein S3
Zymomonas mobilis	ZMO1_ZMO0523	Common to Tractable Alphas	7	rplP	ribosomal protein L16
Zymomonas mobilis	ZMO1_ZMO0524	Common to Tractable Alphas	5	rpmC	ribosomal protein L29
Zymomonas mobilis	ZMO1_ZMO0525	Common to Tractable Alphas	4	rpsQ	ribosomal protein S17
Zymomonas mobilis	ZMO1_ZMO0526	Common to Tractable Alphas	6	rplN	ribosomal protein L14
Zymomonas mobilis	ZMO1_ZMO0527	Common to Tractable Alphas	7	rplX	ribosomal protein L24
Zymomonas mobilis	ZMO1_ZMO0528	Common to Tractable Alphas	7	rplE	ribosomal protein L5
Zymomonas mobilis	ZMO1_ZMO0529	Common to Tractable Alphas	6	rpsN	ribosomal protein S14
Zymomonas mobilis	ZMO1_ZMO0530	Common to Tractable Alphas	6	rpsH	ribosomal protein S8
Zymomonas mobilis	ZMO1_ZMO0531	Common to Tractable Alphas	7	rplF	ribosomal protein L6 signature 1
Zymomonas mobilis	ZMO1_ZMO0532	Common to Tractable Alphas	6	rplR	ribosomal protein L18
Zymomonas mobilis	ZMO1_ZMO0533	Common to Tractable Alphas	7	rpsE	ribosomal protein S5
Zymomonas mobilis	ZMO1_ZMO0534	Common to Tractable Alphas	2	rpmD	ribosomal protein L30
Zymomonas mobilis	ZMO1_ZMO0536	Common to Tractable Alphas	6	rplO	ribosomal protein L15
Zymomonas mobilis	ZMO1_ZMO0537	Common to Tractable Alphas	6	secY	preprotein translocase SecY subunit
Zymomonas mobilis	ZMO1_ZMO0538	Common to Tractable Alphas	4	adk	adenylate kinase
Zymomonas mobilis	ZMO1_ZMO0539	Common to Tractable Alphas	7	rpsM	ribosomal protein S13
Zymomonas mobilis	ZMO1_ZMO0540	Common to Tractable Alphas	7	rpsK	ribosomal protein S11
Zymomonas mobilis	ZMO1_ZMO0541	Common to Tractable Alphas	6	rpoA	DNA-directed RNA polymerase alpha subunit
Zymomonas mobilis	ZMO1_ZMO0542	Common to Tractable Alphas	6	rplQ	ribosomal protein L17
Zymomonas mobilis	ZMO1_ZMO0545	Common to Tractable Alphas	1	trpC	bifunctional N-(5-phosphoribosyl)anthranilate isomerase/indole-3-glycerolphosphate synthase
Zymomonas mobilis	ZMO1_ZMO0548	Common to Tractable Alphas	0	ZMO1_ZMO0548	signal transduction histidine kinase
Zymomonas mobilis	ZMO1_ZMO0549	Common to Tractable Alphas	5	pnp	polyribonucleotide nucleotidyltransferase
Zymomonas mobilis	ZMO1_ZMO0550	Common to Tractable Alphas	3	rpsO	ribosomal protein S15
Zymomonas mobilis	ZMO1_ZMO0551	Common to Tractable Alphas	0	truB	tRNA pseudouridine synthase B TruB
Zymomonas mobilis	ZMO1_ZMO0553	Common to Tractable Alphas	0	rbfA	ribosome-binding factor A
Zymomonas mobilis	ZMO1_ZMO0554	Common to Tractable Alphas	7	infB	translation initiation factor IF-2
Zymomonas mobilis	ZMO1_ZMO0556	Common to Tractable Alphas	4	nusA	transcription termination protein NusA
Zymomonas mobilis	ZMO1_ZMO0557	Common to Tractable Alphas	4	ZMO1_ZMO0557	DUF150/RimP N-terminal domain-containing protein
Zymomonas mobilis	ZMO1_ZMO0560	Common to Tractable Alphas	2	hisC3	histidinol-phosphate aminotransferase HisC
Zymomonas mobilis	ZMO1_ZMO0562	Common to Tractable Alphas	2	hisC4	histidinol-phosphate aminotransferase HisC
Zymomonas mobilis	ZMO1_ZMO0564	Common to Tractable Alphas	4	idsA	farnesyl diphosphate synthetase
Zymomonas mobilis	ZMO1_ZMO0565	Common to Tractable Alphas	0	hrpB	ATP-dependent helicase HrpB
Zymomonas mobilis	ZMO1_ZMO0567	Common to Tractable Alphas	5	sucD	succinyl-CoA synthetase alpha subunit
Zymomonas mobilis	ZMO1_ZMO0569	Common to Tractable Alphas	6	sdhC	succinate dehydrogenase (SQR) cytochrome b subunit
Zymomonas mobilis	ZMO1_ZMO0570	Common to Tractable Alphas	0	prmA	ribosomal L11 methyltransferase
Zymomonas mobilis	ZMO1_ZMO0574	Common to Tractable Alphas	0	ZMO1_ZMO0574	UvrD/REP helicase
Zymomonas mobilis	ZMO1_ZMO0575	Common to Tractable Alphas	1	rsmD	RsmD family protein
Zymomonas mobilis	ZMO1_ZMO0576	Common to Tractable Alphas	0	ZMO1_ZMO0576	pseudouridine synthase
Zymomonas mobilis	ZMO1_ZMO0582	Common to Tractable Alphas	5	folC	bifunctional folylpolyglutamate synthase/dihydrofolate synthase FolC
Zymomonas mobilis	ZMO1_ZMO0583	Common to Tractable Alphas	6	accD	acetyl-CoA carboxylase beta subunit
Zymomonas mobilis	ZMO1_ZMO0584	Common to Tractable Alphas	1	trpA	tryptophan synthase alpha subunit
Zymomonas mobilis	ZMO1_ZMO0585	Common to Tractable Alphas	3	trpB	tryptophan synthase beta subunit
Zymomonas mobilis	ZMO1_ZMO0586	Common to Tractable Alphas	2	trpF	phosphoribosylanthranilate isomerase
Zymomonas mobilis	ZMO1_ZMO0587	Common to Tractable Alphas	2	pyrF	orotidine 5'-phosphate decarboxylase
Zymomonas mobilis	ZMO1_ZMO0589	Common to Tractable Alphas	0	radA	DNA repair protein RadA
Zymomonas mobilis	ZMO1_ZMO0590	Common to Tractable Alphas	0	ZMO1_ZMO0590	uncharacterized protein
Zymomonas mobilis	ZMO1_ZMO0591	Common to Tractable Alphas	2	ZMO1_ZMO0591	NifU-like protein
Zymomonas mobilis	ZMO1_ZMO0593	Common to Tractable Alphas	6	aroB	3-dehydroquinate synthase
Zymomonas mobilis	ZMO1_ZMO0594	Common to Tractable Alphas	4	aroK	shikimate kinase
Zymomonas mobilis	ZMO1_ZMO0598	Common to Tractable Alphas	1	xerD	tyrosine recombinase XerD
Zymomonas mobilis	ZMO1_ZMO0599	Common to Tractable Alphas	5	accA	acetyl-CoA carboxyltransferase alpha subunit
Zymomonas mobilis	ZMO1_ZMO0601	Common to Tractable Alphas	4	ZMO1_ZMO0601	putative signal transduction histidine kinase
Zymomonas mobilis	ZMO1_ZMO0602	Common to Tractable Alphas	0	motB1	flagellar motor protein MotB
Zymomonas mobilis	ZMO1_ZMO0605	Common to Tractable Alphas	0	flgK	flagellar hook-associated protein FlgK
Zymomonas mobilis	ZMO1_ZMO0607	Common to Tractable Alphas	0	flgI	flagellar P-ring protein
Zymomonas mobilis	ZMO1_ZMO0608	Common to Tractable Alphas	0	flgH	flagellar L-ring protein
Zymomonas mobilis	ZMO1_ZMO0609	Common to Tractable Alphas	0	flgG	flagellar basal-body rod protein FlgG
Zymomonas mobilis	ZMO1_ZMO0611	Common to Tractable Alphas	0	flgE	flagellar hook protein FlgE
Zymomonas mobilis	ZMO1_ZMO0612	Common to Tractable Alphas	1	flgD	flagellar hook capping protein
Zymomonas mobilis	ZMO1_ZMO0613	Common to Tractable Alphas	0	flgC	flagellar basal-body rod protein FlgC
Zymomonas mobilis	ZMO1_ZMO0614	Common to Tractable Alphas	1	flgB	flagellar basal-body rod protein FlgB
Zymomonas mobilis	ZMO1_ZMO0629	Common to Tractable Alphas	0	fliC	flagellin domain-containing protein
Zymomonas mobilis	ZMO1_ZMO0632	Common to Tractable Alphas	1	fliE	flagellar hook-basal body complex subunit FliE
Zymomonas mobilis	ZMO1_ZMO0634	Common to Tractable Alphas	0	fliF	flagellar M-ring protein FliF
Zymomonas mobilis	ZMO1_ZMO0635	Common to Tractable Alphas	0	fliG	flagellar motor switch protein FliG
Zymomonas mobilis	ZMO1_ZMO0644	Common to Tractable Alphas	0	fliN	flagellar motor switch protein FliN
Zymomonas mobilis	ZMO1_ZMO0648	Common to Tractable Alphas	0	fliQ	flagellar biosynthesis protein FliQ
Zymomonas mobilis	ZMO1_ZMO0649	Common to Tractable Alphas	0	fliR	flagellar biosynthesis protein FliR
Zymomonas mobilis	ZMO1_ZMO0650	Common to Tractable Alphas	0	flhB	flagellar biosynthesis protein FlhB
Zymomonas mobilis	ZMO1_ZMO0660	Common to Tractable Alphas	5	dnaK	chaperone protein DnaK
Zymomonas mobilis	ZMO1_ZMO0662	Common to Tractable Alphas	3	purB	adenylosuccinate lyase
Zymomonas mobilis	ZMO1_ZMO0667	Common to Tractable Alphas	6	atpB	ATP synthase F0F1 A subunit
Zymomonas mobilis	ZMO1_ZMO0668	Common to Tractable Alphas	5	atpE	ATP synthase F0F1 C subunit
Zymomonas mobilis	ZMO1_ZMO0669	Common to Tractable Alphas	7	atpG2	ATP synthase F0F1 B/B' subunit
Zymomonas mobilis	ZMO1_ZMO0671	Common to Tractable Alphas	6	atpF	ATP synthase F0F1 B/B' subunit
Zymomonas mobilis	ZMO1_ZMO0672	Common to Tractable Alphas	0	uvrC	excinuclease ABC C subunit
Zymomonas mobilis	ZMO1_ZMO0673	Common to Tractable Alphas	1	recO	DNA repair protein RecO
Zymomonas mobilis	ZMO1_ZMO0691	Common to Tractable Alphas	0	gid	tRNA (uracil-5-)-methyltransferase Gid
Zymomonas mobilis	ZMO1_ZMO0692	Common to Tractable Alphas	5	gyrA	DNA gyrase A subunit
Zymomonas mobilis	ZMO1_ZMO0706	Common to Tractable Alphas	0	nth	endonuclease III
Zymomonas mobilis	ZMO1_ZMO0707	Common to Tractable Alphas	6	dapB	dihydrodipicolinate reductase
Zymomonas mobilis	ZMO1_ZMO0708	Common to Tractable Alphas	0	purN	phosphoribosylglycinamide formyltransferase
Zymomonas mobilis	ZMO1_ZMO0709	Common to Tractable Alphas	2	purM	phosphoribosylformylglycinamidine cyclo-ligase
Zymomonas mobilis	ZMO1_ZMO0711	Common to Tractable Alphas	4	ZMO1_ZMO0711	ATPase involved in DNA replication initiation
Zymomonas mobilis	ZMO1_ZMO0712	Common to Tractable Alphas	0	ppk	polyphosphate kinase
Zymomonas mobilis	ZMO1_ZMO0713	Common to Tractable Alphas	1	ppx	exopolyphosphatase
Zymomonas mobilis	ZMO1_ZMO0714	Common to Tractable Alphas	6	rnd2	ribonuclease D
Zymomonas mobilis	ZMO1_ZMO0715	Common to Tractable Alphas	7	aspS	aspartate--tRNA(Asp/Asn) ligase
Zymomonas mobilis	ZMO1_ZMO0719	Common to Tractable Alphas	0	ZMO1_ZMO0719	lytic transglycosylase catalytic
Zymomonas mobilis	ZMO1_ZMO0720	Common to Tractable Alphas	5	dapA1	dihydrodipicolinate synthase
Zymomonas mobilis	ZMO1_ZMO0721	Common to Tractable Alphas	3	smpB	SsrA-binding protein
Zymomonas mobilis	ZMO1_ZMO0724	Common to Tractable Alphas	6	nusG	transcription termination/antitermination factor NusG
Zymomonas mobilis	ZMO1_ZMO0725	Common to Tractable Alphas	6	rplK	ribosomal protein L11
Zymomonas mobilis	ZMO1_ZMO0726	Common to Tractable Alphas	5	rplA	ribosomal protein L1
Zymomonas mobilis	ZMO1_ZMO0727	Common to Tractable Alphas	6	rplJ	ribosomal protein L10
Zymomonas mobilis	ZMO1_ZMO0728	Common to Tractable Alphas	6	rplL	ribosomal protein L7/L12
Zymomonas mobilis	ZMO1_ZMO0731	Common to Tractable Alphas	6	rpoB	DNA-directed RNA polymerase beta subunit
Zymomonas mobilis	ZMO1_ZMO0732	Common to Tractable Alphas	5	rpoC	DNA-directed RNA polymerase beta' subunit
Zymomonas mobilis	ZMO1_ZMO0734	Common to Tractable Alphas	2	cysQ	3'(2')%2C5'-bisphosphate nucleotidase CysQ
Zymomonas mobilis	ZMO1_ZMO0735	Common to Tractable Alphas	5	accC	acetyl-CoA carboxylase complex biotin carboxylase subunit
Zymomonas mobilis	ZMO1_ZMO0736	Common to Tractable Alphas	6	accB	acetyl-CoA carboxylase complex biotin carboxyl carrier protein
Zymomonas mobilis	ZMO1_ZMO0737	Common to Tractable Alphas	4	aroD	type II 3-dehydroquinate dehydratase
Zymomonas mobilis	ZMO1_ZMO0743	Common to Tractable Alphas	0	prfC	peptide chain release factor 3
Zymomonas mobilis	ZMO1_ZMO0746	Common to Tractable Alphas	4	ZMO1_ZMO0746	DUF1058/SH3 domain-containing protein
Zymomonas mobilis	ZMO1_ZMO0748	Common to Tractable Alphas	0	cysK	cysteine synthase
Zymomonas mobilis	ZMO1_ZMO0749	Common to Tractable Alphas	3	rpoH	RNA polymerase sigma 32 subunit RpoH
Zymomonas mobilis	ZMO1_ZMO0750	Common to Tractable Alphas	0	rluD	23S rRNA pseudouridine synthase D RluD
Zymomonas mobilis	ZMO1_ZMO0752	Common to Tractable Alphas	5	ZMO1_ZMO0752	histidine phosphotransferase
Zymomonas mobilis	ZMO1_ZMO0753	Common to Tractable Alphas	0	ZMO1_ZMO0753	glutaredoxin 3
Zymomonas mobilis	ZMO1_ZMO0759	Common to Tractable Alphas	0	ZMO1_ZMO0759	hydroxyacylglutathione hydrolase
Zymomonas mobilis	ZMO1_ZMO0760	Common to Tractable Alphas	0	gloA2	glyoxalase/bleomycin resistance protein/dioxygenase
Zymomonas mobilis	ZMO1_ZMO0764	Common to Tractable Alphas	0	ZMO1_ZMO0764	alpha/beta hydrolase fold protein
Zymomonas mobilis	ZMO1_ZMO0765	Common to Tractable Alphas	5	thrS	threonyl-tRNA synthetase
Zymomonas mobilis	ZMO1_ZMO0766	Common to Tractable Alphas	0	glnD	bifunctional uridylyltransferase/uridylyl-removing protein GlnD
Zymomonas mobilis	ZMO1_ZMO0769	Common to Tractable Alphas	5	mnmA	tRNA 2-thiouridine(34) synthase MnmA
Zymomonas mobilis	ZMO1_ZMO0770	Common to Tractable Alphas	3	mgtE	magnesium transporter
Zymomonas mobilis	ZMO1_ZMO0773	Common to Tractable Alphas	0	ZMO1_ZMO0773	peptidyl-prolyl cis-trans isomerase cyclophilin type
Zymomonas mobilis	ZMO1_ZMO0782	Common to Tractable Alphas	6	gatB	glutamyl-tRNA(Gln) amidotransferase B subunit
Zymomonas mobilis	ZMO1_ZMO0783	Common to Tractable Alphas	7	gatA	glutamyl-tRNA(Gln) amidotransferase A subunit
Zymomonas mobilis	ZMO1_ZMO0784	Common to Tractable Alphas	4	gatC	glutamyl-tRNA(Gln) amidotransferase C subunit
Zymomonas mobilis	ZMO1_ZMO0785	Common to Tractable Alphas	1	ZMO1_ZMO0785	Holliday junction resolvase YqgF
Zymomonas mobilis	ZMO1_ZMO0791	Common to Tractable Alphas	3	pyrB	aspartate carbamoyltransferase
Zymomonas mobilis	ZMO1_ZMO0792	Common to Tractable Alphas	3	pyrC1	dihydroorotase
Zymomonas mobilis	ZMO1_ZMO0804	Common to Tractable Alphas	3	argC	N-acetyl-gamma-glutamyl-phosphate reductase
Zymomonas mobilis	ZMO1_ZMO0805	Common to Tractable Alphas	0	ZMO1_ZMO0805	NLP/P60 protein
Zymomonas mobilis	ZMO1_ZMO0806	Common to Tractable Alphas	0	pepA1	cytosol aminopeptidase
Zymomonas mobilis	ZMO1_ZMO0809	Common to Tractable Alphas	1	ZMO1_ZMO0809	DUF167 domain-containing protein
Zymomonas mobilis	ZMO1_ZMO0810	Common to Tractable Alphas	0	truA	tRNA pseudouridine(38-40) synthase TruA
Zymomonas mobilis	ZMO1_ZMO0811	Common to Tractable Alphas	3	fmt	methionyl-tRNA formyltransferase
Zymomonas mobilis	ZMO1_ZMO0812	Common to Tractable Alphas	0	recR	recombination protein RecR
Zymomonas mobilis	ZMO1_ZMO0813	Common to Tractable Alphas	5	defA	peptide deformylase
Zymomonas mobilis	ZMO1_ZMO0819	Common to Tractable Alphas	2	ugd	UDP-glucose 6-dehydrogenase
Zymomonas mobilis	ZMO1_ZMO0820	Common to Tractable Alphas	2	purL	phosphoribosylformylglycinamidine synthase subunit PurL
Zymomonas mobilis	ZMO1_ZMO0821	Common to Tractable Alphas	0	cysZ	cysteine synthase A
Zymomonas mobilis	ZMO1_ZMO0823	Common to Tractable Alphas	1	mraW	S-adenosyl-methyltransferase MraW
Zymomonas mobilis	ZMO1_ZMO0825	Common to Tractable Alphas	6	pbp2	penicillin-binding protein PBP2
Zymomonas mobilis	ZMO1_ZMO0826	Common to Tractable Alphas	6	murE	UDP-N-acetylmuramoyl-L-alanyl-D-glutamate-2%2C6-diaminopimelate ligase
Zymomonas mobilis	ZMO1_ZMO0827	Common to Tractable Alphas	6	murF	UDP-N-acetylmuramoyl-tripeptide-D-alanyl-D-alanine ligase
Zymomonas mobilis	ZMO1_ZMO0829	Common to Tractable Alphas	5	murD	UDP-N-acetylmuramoyl-L-alanine-D-glutamate ligase
Zymomonas mobilis	ZMO1_ZMO0830	Common to Tractable Alphas	7	ftsW	cell division protein FtsW
Zymomonas mobilis	ZMO1_ZMO0831	Common to Tractable Alphas	6	murG	undecaprenyldiphospho-muramoylpentapeptide beta-N-acetylglucosaminyltransferase
Zymomonas mobilis	ZMO1_ZMO0832	Common to Tractable Alphas	7	murC	UDP-N-acetylmuramate-L-alanine ligase
Zymomonas mobilis	ZMO1_ZMO0833	Common to Tractable Alphas	7	murB	UDP-N-acetylenolpyruvoylglucosamine reductase
Zymomonas mobilis	ZMO1_ZMO0834	Common to Tractable Alphas	6	ddl	D-alanine-D-alanine ligase
Zymomonas mobilis	ZMO1_ZMO0835	Common to Tractable Alphas	5	ftsQ	cell division protein FtsQ
Zymomonas mobilis	ZMO1_ZMO0836	Common to Tractable Alphas	5	ftsA	cell division protein FtsA
Zymomonas mobilis	ZMO1_ZMO0837	Common to Tractable Alphas	7	ftsZ	cell division protein FtsZ
Zymomonas mobilis	ZMO1_ZMO0842	Common to Tractable Alphas	0	dgtP	deoxyguanosinetriphosphate triphosphohydrolase
Zymomonas mobilis	ZMO1_ZMO0843	Common to Tractable Alphas	7	argS	arginine--tRNA ligase
Zymomonas mobilis	ZMO1_ZMO0845	Common to Tractable Alphas	6	alaS	alanine--tRNA ligase
Zymomonas mobilis	ZMO1_ZMO0851	Common to Tractable Alphas	4	pdxH	pyridoxamine 5'-phosphate oxidase
Zymomonas mobilis	ZMO1_ZMO0852	Common to Tractable Alphas	0	queA	tRNA preQ1(34) S-adenosylmethionine ribosyltransferase-isomerase QueA
Zymomonas mobilis	ZMO1_ZMO0853	Common to Tractable Alphas	0	ZMO1_ZMO0853	peptidyl-prolyl cis-trans isomerase cyclophilin type
Zymomonas mobilis	ZMO1_ZMO0854	Common to Tractable Alphas	5	coaD	pantetheine-phosphate adenylyltransferase
Zymomonas mobilis	ZMO1_ZMO0855	Common to Tractable Alphas	4	ispA2	geranylgeranyl pyrophosphate synthase
Zymomonas mobilis	ZMO1_ZMO0856	Common to Tractable Alphas	1	xseB	exodeoxyribonuclease VII small subunit
Zymomonas mobilis	ZMO1_ZMO0857	Common to Tractable Alphas	1	ZMO1_ZMO0857	DUF1013 domain-containing protein
Zymomonas mobilis	ZMO1_ZMO0860	Common to Tractable Alphas	5	ZMO1_ZMO0860	ferredoxin
Zymomonas mobilis	ZMO1_ZMO0861	Common to Tractable Alphas	6	dnaZX	DNA polymerase III subunits gamma and tau
Zymomonas mobilis	ZMO1_ZMO0862	Common to Tractable Alphas	0	ZMO1_ZMO0862	YbaB/EbfC family DNA-binding protein
Zymomonas mobilis	ZMO1_ZMO0875	Common to Tractable Alphas	6	ispH	4-hydroxy-3-methylbut-2-enyl diphosphate reductase
Zymomonas mobilis	ZMO1_ZMO0883	Common to Tractable Alphas	4	rpsI	ribosomal protein S9
Zymomonas mobilis	ZMO1_ZMO0884	Common to Tractable Alphas	6	rplM	ribosomal protein L13
Zymomonas mobilis	ZMO1_ZMO0886	Common to Tractable Alphas	0	ZMO1_ZMO0886	DUF192 domain-containing protein
Zymomonas mobilis	ZMO1_ZMO0900	Common to Tractable Alphas	6	gltX1	glutamyl-tRNA synthetase
Zymomonas mobilis	ZMO1_ZMO0913	Common to Tractable Alphas	2	ilvE	branched-chain amino acid aminotransferase
Zymomonas mobilis	ZMO1_ZMO0914	Common to Tractable Alphas	2	folD	bifunctional methylenetetrahydrofolate dehydrogenase/methenyltetrahydrofolate cyclohydrolase
Zymomonas mobilis	ZMO1_ZMO0923	Common to Tractable Alphas	3	argJ	arginine biosynthesis bifunctional protein ArgJ
Zymomonas mobilis	ZMO1_ZMO0924	Common to Tractable Alphas	4	secA	preprotein translocase SecA subunit
Zymomonas mobilis	ZMO1_ZMO0925	Common to Tractable Alphas	3	ZMO1_ZMO0925	cold-shock DNA-binding domain protein
Zymomonas mobilis	ZMO1_ZMO0927	Common to Tractable Alphas	0	aat	leucyl/phenylalanyl-tRNA--protein transferase
Zymomonas mobilis	ZMO1_ZMO0946	Common to Tractable Alphas	0	tig	trigger factor
Zymomonas mobilis	ZMO1_ZMO0948	Common to Tractable Alphas	5	clpP	ATP-dependent Clp protease proteolytic subunit ClpP
Zymomonas mobilis	ZMO1_ZMO0949	Common to Tractable Alphas	5	clpX	ATP-dependent Clp protease ATP-binding subunit ClpX
Zymomonas mobilis	ZMO1_ZMO0951	Common to Tractable Alphas	5	hemF	coproporphyrinogen oxidase
Zymomonas mobilis	ZMO1_ZMO0956	Common to Tractable Alphas	1	ZMO1_ZMO0956	ubiquinol-cytochrome c reductase iron-sulfur subunit
Zymomonas mobilis	ZMO1_ZMO0957	Common to Tractable Alphas	2	cytB	cytochrome b
Zymomonas mobilis	ZMO1_ZMO0959	Common to Tractable Alphas	0	ZMO1_ZMO0959	peptidoglycan transglycosylase
Zymomonas mobilis	ZMO1_ZMO0980	Common to Tractable Alphas	6	dnaN	DNA polymerase III beta subunit
Zymomonas mobilis	ZMO1_ZMO0984	Common to Tractable Alphas	4	nlpD	lipoprotein NlpD
Zymomonas mobilis	ZMO1_ZMO0985	Common to Tractable Alphas	0	surE	5'-nucleotidase SurE
Zymomonas mobilis	ZMO1_ZMO0986	Common to Tractable Alphas	6	serS	seryl-tRNA synthetase
Zymomonas mobilis	ZMO1_ZMO0987	Common to Tractable Alphas	1	ZMO1_ZMO0987	TraR/DksA family transcriptional regulator
Zymomonas mobilis	ZMO1_ZMO0988	Common to Tractable Alphas	1	ZMO1_ZMO0988	DUF465 domain-containing protein
Zymomonas mobilis	ZMO1_ZMO0989	Common to Tractable Alphas	0	ibpA	heat-shock protein IbpA
Zymomonas mobilis	ZMO1_ZMO0999	Common to Tractable Alphas	5	ZMO1_ZMO0999	L-threonylcarbamoyladenylate synthase
Zymomonas mobilis	ZMO1_ZMO1002	Common to Tractable Alphas	7	glmM	phosphoglucosamine mutase
Zymomonas mobilis	ZMO1_ZMO1003	Common to Tractable Alphas	4	thiD	bifunctional hydroxymethylpyrimidine/phosphomethylpyrimidine kinase
Zymomonas mobilis	ZMO1_ZMO1004	Common to Tractable Alphas	0	rnhB	ribonuclease H
Zymomonas mobilis	ZMO1_ZMO1005	Common to Tractable Alphas	4	ZMO1_ZMO1005	site-specific DNA-methyltransferase
Zymomonas mobilis	ZMO1_ZMO1006	Common to Tractable Alphas	5	folP	dihydropteroate synthase
Zymomonas mobilis	ZMO1_ZMO1008	Common to Tractable Alphas	2	glcD	glycolate oxidase subunit GlcD
Zymomonas mobilis	ZMO1_ZMO1013	Common to Tractable Alphas	0	ZMO1_ZMO1013	septum formation inhibitor Maf
Zymomonas mobilis	ZMO1_ZMO1014	Common to Tractable Alphas	4	infA	translation initiation factor IF-1
Zymomonas mobilis	ZMO1_ZMO1016	Common to Tractable Alphas	0	ZMO1_ZMO1016	MCE family protein
Zymomonas mobilis	ZMO1_ZMO1017	Common to Tractable Alphas	0	ZMO1_ZMO1017	iron ABC transporter ATP-binding protein
Zymomonas mobilis	ZMO1_ZMO1018	Common to Tractable Alphas	0	ZMO1_ZMO1018	DUF140 domain-containing protein
Zymomonas mobilis	ZMO1_ZMO1020	Common to Tractable Alphas	4	lysA1	diaminopimelate decarboxylase LysA
Zymomonas mobilis	ZMO1_ZMO1021	Common to Tractable Alphas	5	ZMO1_ZMO1021	alpha/beta fold family hydrolase-like protein
Zymomonas mobilis	ZMO1_ZMO1022	Common to Tractable Alphas	4	nifS1	cysteine desulfurase NifS/SufS
Zymomonas mobilis	ZMO1_ZMO1023	Common to Tractable Alphas	0	ZMO1_ZMO1023	putative 7-cyano-7-deazaguanine synthase QueC
Zymomonas mobilis	ZMO1_ZMO1032	Common to Tractable Alphas	0	rlmN	dual-specificity RNA methyltransferase RlmN
Zymomonas mobilis	ZMO1_ZMO1041	Common to Tractable Alphas	0	ZMO1_ZMO1041	NUDIX-like hydrolase
Zymomonas mobilis	ZMO1_ZMO1044	Common to Tractable Alphas	0	ZMO1_ZMO1044	large conductance mechanosensitive channel protein
Zymomonas mobilis	ZMO1_ZMO1048	Common to Tractable Alphas	0	pstC	phosphate ABC transporter inner membrane subunit PstC
Zymomonas mobilis	ZMO1_ZMO1049	Common to Tractable Alphas	1	pstA	phosphate ABC transporter inner membrane subunit PstA
Zymomonas mobilis	ZMO1_ZMO1050	Common to Tractable Alphas	0	pstB	phosphate ABC transporter ATPase subunit
Zymomonas mobilis	ZMO1_ZMO1052	Common to Tractable Alphas	1	purC	phosphoribosylaminoimidazole-succinocarboxamide synthase
Zymomonas mobilis	ZMO1_ZMO1054	Common to Tractable Alphas	5	parC	DNA topoisomerase IV A subunit
Zymomonas mobilis	ZMO1_ZMO1056	Common to Tractable Alphas	5	cca	polynucleotide adenylyltransferase
Zymomonas mobilis	ZMO1_ZMO1057	Common to Tractable Alphas	2	ZMO1_ZMO1057	GCN5-related N-acetyltransferase
Zymomonas mobilis	ZMO1_ZMO1059	Common to Tractable Alphas	5	ZMO1_ZMO1059	dihydroneopterin aldolase
Zymomonas mobilis	ZMO1_ZMO1060	Common to Tractable Alphas	1	sod	superoxide dismutase
Zymomonas mobilis	ZMO1_ZMO1067	Common to Tractable Alphas	5	sufE	sulfur acceptor protein
Zymomonas mobilis	ZMO1_ZMO1069	Common to Tractable Alphas	1	ZMO1_ZMO1069	heat shock protein DnaJ domain protein
Zymomonas mobilis	ZMO1_ZMO1070	Common to Tractable Alphas	6	ftsY	signal recognition particle-docking protein FtsY
Zymomonas mobilis	ZMO1_ZMO1071	Common to Tractable Alphas	0	ZMO1_ZMO1071	MiaB-like tRNA modifying enzyme
Zymomonas mobilis	ZMO1_ZMO1072	Common to Tractable Alphas	7	dapF	diaminopimelate epimerase
Zymomonas mobilis	ZMO1_ZMO1075	Common to Tractable Alphas	6	ffh	signal recognition particle protein
Zymomonas mobilis	ZMO1_ZMO1076	Common to Tractable Alphas	1	rpsP	ribosomal protein S16
Zymomonas mobilis	ZMO1_ZMO1077	Common to Tractable Alphas	5	rimM	16S rRNA processing protein RimM
Zymomonas mobilis	ZMO1_ZMO1078	Common to Tractable Alphas	3	trmD	tRNA (guanosine(37)-N1)-methyltransferase TrmD
Zymomonas mobilis	ZMO1_ZMO1079	Common to Tractable Alphas	5	rplS	ribosomal protein L19
Zymomonas mobilis	ZMO1_ZMO1088	Common to Tractable Alphas	1	rlpA	rare lipoprotein A RlpA
Zymomonas mobilis	ZMO1_ZMO1089	Common to Tractable Alphas	3	dacC	D-alanyl-D-alanine carboxypeptidase DacC
Zymomonas mobilis	ZMO1_ZMO1090	Common to Tractable Alphas	7	tmk	dTMP kinase
Zymomonas mobilis	ZMO1_ZMO1091	Common to Tractable Alphas	6	holB	DNA polymerase III subunit delta'
Zymomonas mobilis	ZMO1_ZMO1092	Common to Tractable Alphas	6	metG	methionine--tRNA ligase
Zymomonas mobilis	ZMO1_ZMO1093	Common to Tractable Alphas	0	ZMO1_ZMO1093	TatD family deoxyribonuclease
Zymomonas mobilis	ZMO1_ZMO1094	Common to Tractable Alphas	0	ZMO1_ZMO1094	metallo-beta-lactamase-like protein
Zymomonas mobilis	ZMO1_ZMO1095	Common to Tractable Alphas	0	mazG	nucleoside triphosphate pyrophosphohydrolase MazG
Zymomonas mobilis	ZMO1_ZMO1096	Common to Tractable Alphas	0	rnr	ribonuclease R
Zymomonas mobilis	ZMO1_ZMO1097	Common to Tractable Alphas	2	ZMO1_ZMO1097	thioredoxin-domain containing protein
Zymomonas mobilis	ZMO1_ZMO1098	Common to Tractable Alphas	0	addA	double-strand break repair helicase AddA
Zymomonas mobilis	ZMO1_ZMO1099	Common to Tractable Alphas	0	addB	double-strand break repair protein AddB
Zymomonas mobilis	ZMO1_ZMO1100	Common to Tractable Alphas	1	ZMO1_ZMO1100	nucleotidyl transferase
Zymomonas mobilis	ZMO1_ZMO1102	Common to Tractable Alphas	2	ZMO1_ZMO1102	histidine kinase
Zymomonas mobilis	ZMO1_ZMO1112	Common to Tractable Alphas	0	ispZ	septation protein IspZ
Zymomonas mobilis	ZMO1_ZMO1114	Common to Tractable Alphas	6	ung1	uracil-DNA glycosylase
Zymomonas mobilis	ZMO1_ZMO1115	Common to Tractable Alphas	3	bacA	undecaprenol kinase
Zymomonas mobilis	ZMO1_ZMO1117	Common to Tractable Alphas	1	gltB	glutamate synthase large subunit
Zymomonas mobilis	ZMO1_ZMO1118	Common to Tractable Alphas	6	ZMO1_ZMO1118	glutathione S-transferase
Zymomonas mobilis	ZMO1_ZMO1121	Common to Tractable Alphas	0	ZMO1_ZMO1121	MerR family transcriptional regulator
Zymomonas mobilis	ZMO1_ZMO1122	Common to Tractable Alphas	1	himA	integration host factor alpha subunit
Zymomonas mobilis	ZMO1_ZMO1124	Common to Tractable Alphas	4	ZMO1_ZMO1124	sigma-54-dependent Fis family transcriptional regulator
Zymomonas mobilis	ZMO1_ZMO1125	Common to Tractable Alphas	0	ntrY	histidine kinase
Zymomonas mobilis	ZMO1_ZMO1127	Common to Tractable Alphas	0	nifR3	putative tRNA dihydrouridine synthase
Zymomonas mobilis	ZMO1_ZMO1128	Common to Tractable Alphas	7	ispDF	bifunctional 2-C-methyl-D-erythritol 4-phosphate cytidylyltransferase/2-C-methyl-D-erythritol 2%2C4-cyclodiphosphate synthase
Zymomonas mobilis	ZMO1_ZMO1130	Common to Tractable Alphas	0	ZMO1_ZMO1130	CinA domain-containing protein
Zymomonas mobilis	ZMO1_ZMO1131	Common to Tractable Alphas	1	ZMO1_ZMO1131	putative coenzyme Q-binding protein
Zymomonas mobilis	ZMO1_ZMO1132	Common to Tractable Alphas	5	lipA	lipoic acid synthetase
Zymomonas mobilis	ZMO1_ZMO1133	Common to Tractable Alphas	3	ZMO1_ZMO1133	carbonate dehydratase
Zymomonas mobilis	ZMO1_ZMO1135	Common to Tractable Alphas	0	ZMO1_ZMO1135	peptidase U62 modulator of DNA gyrase
Zymomonas mobilis	ZMO1_ZMO1138	Common to Tractable Alphas	4	miaA	tRNA (adenosine(37)-N6)-dimethylallyltransferase MiaA
Zymomonas mobilis	ZMO1_ZMO1141	Common to Tractable Alphas	5	ilvC	ketol-acid reductoisomerase
Zymomonas mobilis	ZMO1_ZMO1142	Common to Tractable Alphas	4	trxB	thioredoxin reductase
Zymomonas mobilis	ZMO1_ZMO1145	Common to Tractable Alphas	2	rpmE	ribosomal protein L31
Zymomonas mobilis	ZMO1_ZMO1146	Common to Tractable Alphas	6	fabZ	beta-hydroxyacyl-(acyl-carrier-protein) dehydratase FabZ
Zymomonas mobilis	ZMO1_ZMO1148	Common to Tractable Alphas	7	ZMO1_ZMO1148	YaeT-like component of outer membrane protein assembly complex
Zymomonas mobilis	ZMO1_ZMO1149	Common to Tractable Alphas	1	ZMO1_ZMO1149	membrane-associated Zn-dependent metalloprotease
Zymomonas mobilis	ZMO1_ZMO1150	Common to Tractable Alphas	5	dxr	1-deoxy-D-xylulose 5-phosphate reductoisomerase
Zymomonas mobilis	ZMO1_ZMO1151	Common to Tractable Alphas	5	cdsA	phosphatidate cytidylyltransferase
Zymomonas mobilis	ZMO1_ZMO1152	Common to Tractable Alphas	6	uppS	undecaprenyl pyrophosphate synthase UppS
Zymomonas mobilis	ZMO1_ZMO1153	Common to Tractable Alphas	6	frr	ribosome recycling factor
Zymomonas mobilis	ZMO1_ZMO1154	Common to Tractable Alphas	6	pyrH	uridylate kinase
Zymomonas mobilis	ZMO1_ZMO1155	Common to Tractable Alphas	6	tsf	translation elongation factor Ts
Zymomonas mobilis	ZMO1_ZMO1156	Common to Tractable Alphas	5	rpsB	ribosomal protein S2
Zymomonas mobilis	ZMO1_ZMO1162	Common to Tractable Alphas	1	ZMO1_ZMO1162	histidine kinase
Zymomonas mobilis	ZMO1_ZMO1163	Common to Tractable Alphas	4	phoU	phosphate uptake regulator PhoU
Zymomonas mobilis	ZMO1_ZMO1164	Common to Tractable Alphas	1	phoB	transcriptional regulator PhoB
Zymomonas mobilis	ZMO1_ZMO1165	Common to Tractable Alphas	0	comF	amidophosphoribosyltransferase
Zymomonas mobilis	ZMO1_ZMO1166	Common to Tractable Alphas	2	recA	DNA recombination/repair protein RecA
Zymomonas mobilis	ZMO1_ZMO1179	Common to Tractable Alphas	0	ygcA	(uracil-5)-methyltransferase
Zymomonas mobilis	ZMO1_ZMO1182	Common to Tractable Alphas	5	ispE	4-diphosphocytidyl-2C-methyl-D-erythritol kinase
Zymomonas mobilis	ZMO1_ZMO1185	Common to Tractable Alphas	6	ZMO1_ZMO1185	uracil-DNA glycosylase superfamily protein
Zymomonas mobilis	ZMO1_ZMO1186	Common to Tractable Alphas	0	mltB	lytic transglycosylase
Zymomonas mobilis	ZMO1_ZMO1187	Common to Tractable Alphas	0	mutM	formamidopyrimidine-DNA glycosylase
Zymomonas mobilis	ZMO1_ZMO1188	Common to Tractable Alphas	6	ubiE	ubiquinone/menaquinone biosynthesis C-methyltransferase UbiE
Zymomonas mobilis	ZMO1_ZMO1189	Common to Tractable Alphas	3	ubiB1	2-octaprenylphenol hydroxylase UbiB
Zymomonas mobilis	ZMO1_ZMO1190	Common to Tractable Alphas	4	dfp	bifunctional phosphopantothenoylcysteine decarboxylase/phosphopantothenate--cysteine ligase
Zymomonas mobilis	ZMO1_ZMO1191	Common to Tractable Alphas	2	dut	deoxyuridine 5'-triphosphate nucleotidohydrolase Dut
Zymomonas mobilis	ZMO1_ZMO1192	Common to Tractable Alphas	5	thiF	ThiF/MoeB/HesA/family domain-containing protein
Zymomonas mobilis	ZMO1_ZMO1193	Common to Tractable Alphas	5	topA	DNA topoisomerase I
Zymomonas mobilis	ZMO1_ZMO1194	Common to Tractable Alphas	0	dprA	DNA protecting protein DprA
Zymomonas mobilis	ZMO1_ZMO1197	Common to Tractable Alphas	2	murI	glutamate racemase
Zymomonas mobilis	ZMO1_ZMO1198	Common to Tractable Alphas	4	hemA	5-aminolevulinic acid synthase
Zymomonas mobilis	ZMO1_ZMO1201	Common to Tractable Alphas	3	glyA	glycine hydroxymethyltransferase
Zymomonas mobilis	ZMO1_ZMO1202	Common to Tractable Alphas	2	nrdR	transcriptional regulator NrdR
Zymomonas mobilis	ZMO1_ZMO1203	Common to Tractable Alphas	0	trmH	TrmH family RNA methyltransferase
Zymomonas mobilis	ZMO1_ZMO1211	Common to Tractable Alphas	2	gor	glutathione reductase
Zymomonas mobilis	ZMO1_ZMO1214	Common to Tractable Alphas	1	ZMO1_ZMO1214	putative DEAD/DEAH box helicase
Zymomonas mobilis	ZMO1_ZMO1216	Common to Tractable Alphas	0	ZMO1_ZMO1216	signal transduction histidine kinase
Zymomonas mobilis	ZMO1_ZMO1218	Common to Tractable Alphas	5	tatC	twin-arginine translocase subunit TatC
Zymomonas mobilis	ZMO1_ZMO1219	Common to Tractable Alphas	3	tatB	twin-arginine translocase subunit TatB
Zymomonas mobilis	ZMO1_ZMO1220	Common to Tractable Alphas	4	tatA	twin-arginine translocase subunit TatA
Zymomonas mobilis	ZMO1_ZMO1222	Common to Tractable Alphas	6	ZMO1_ZMO1222	3-oxoacyl-(acyl-carrier-protein) reductase
Zymomonas mobilis	ZMO1_ZMO1223	Common to Tractable Alphas	7	fabD	malonyl CoA-acyl carrier protein transacylase
Zymomonas mobilis	ZMO1_ZMO1226	Common to Tractable Alphas	5	rpsR	ribosomal protein S18
Zymomonas mobilis	ZMO1_ZMO1227	Common to Tractable Alphas	0	rplI	ribosomal protein L9
Zymomonas mobilis	ZMO1_ZMO1231	Common to Tractable Alphas	3	recJ	single-stranded-DNA-specific exonuclease RecJ
Zymomonas mobilis	ZMO1_ZMO1233	Common to Tractable Alphas	0	cpsB	mannose-1-phosphate guanyltransferase CpsB
Zymomonas mobilis	ZMO1_ZMO1235	Common to Tractable Alphas	0	ZMO1_ZMO1235	Fur family ferric uptake regulator
Zymomonas mobilis	ZMO1_ZMO1246	Common to Tractable Alphas	4	ZMO1_ZMO1246	50S ribosomal protein L36
Zymomonas mobilis	ZMO1_ZMO1252	Common to Tractable Alphas	1	ccmI	putative cytochrome c-type biogenesis protein CcmI/NrfG
Zymomonas mobilis	ZMO1_ZMO1253	Common to Tractable Alphas	1	ccmH	cytochrome c-type biogenesis protein NrfF/CcmH
Zymomonas mobilis	ZMO1_ZMO1254	Common to Tractable Alphas	2	ccmG	thiol:disulfide oxidoreductase CcmG
Zymomonas mobilis	ZMO1_ZMO1255	Common to Tractable Alphas	2	ccmF	cytochrome c-type biogenesis protein CcmF/NfrE
Zymomonas mobilis	ZMO1_ZMO1256	Common to Tractable Alphas	2	ccmE	cytochrome c-type biogenesis protein CcmE/CycJ
Zymomonas mobilis	ZMO1_ZMO1258	Common to Tractable Alphas	3	ccmC	cytochrome C assembly protein CcmC/CycZ
Zymomonas mobilis	ZMO1_ZMO1267	Common to Tractable Alphas	5	guaA	GMP synthase large subunit
Zymomonas mobilis	ZMO1_ZMO1277	Common to Tractable Alphas	2	ZMO1_ZMO1277	aminodeoxychorismate lyase
Zymomonas mobilis	ZMO1_ZMO1278	Common to Tractable Alphas	3	fabF	3-oxoacyl-(acyl-carrier-protein) synthase 2
Zymomonas mobilis	ZMO1_ZMO1279	Common to Tractable Alphas	5	acpP	acyl carrier protein
Zymomonas mobilis	ZMO1_ZMO1289	Common to Tractable Alphas	0	ZMO1_ZMO1289	putative transglycosylase-associated protein
Zymomonas mobilis	ZMO1_ZMO1302	Common to Tractable Alphas	6	lipB	lipoate-protein ligase B
Zymomonas mobilis	ZMO1_ZMO1303	Common to Tractable Alphas	1	proC2	pyrroline-5-carboxylate reductase
Zymomonas mobilis	ZMO1_ZMO1304	Common to Tractable Alphas	1	ZMO1_ZMO1304	DUF1790 domain-containing protein
Zymomonas mobilis	ZMO1_ZMO1309	Common to Tractable Alphas	0	pepA2	leucyl aminopeptidase
Zymomonas mobilis	ZMO1_ZMO1311	Common to Tractable Alphas	5	ostA	organic solvent tolerance protein
Zymomonas mobilis	ZMO1_ZMO1313	Common to Tractable Alphas	3	pdxA	4-hydroxythreonine-4-phosphate dehydrogenase
Zymomonas mobilis	ZMO1_ZMO1314	Common to Tractable Alphas	1	ksgA	16S ribosomal RNA methyltransferase KsgA/Dim1 family protein
Zymomonas mobilis	ZMO1_ZMO1320	Common to Tractable Alphas	0	ZMO1_ZMO1320	16S rRNA C967 or C1407 C5-methylase RsmB/RsmF family
Zymomonas mobilis	ZMO1_ZMO1321	Common to Tractable Alphas	4	guaB	inosine-5'-monophosphate dehydrogenase
Zymomonas mobilis	ZMO1_ZMO1322	Common to Tractable Alphas	4	chvI	winged helix family two component transcriptional regulator
Zymomonas mobilis	ZMO1_ZMO1323	Common to Tractable Alphas	2	chvG	histidine kinase
Zymomonas mobilis	ZMO1_ZMO1324	Common to Tractable Alphas	2	ZMO1_ZMO1324	HPr kinase
Zymomonas mobilis	ZMO1_ZMO1326	Common to Tractable Alphas	3	nagE	PTS system fructose subfamily IIA component
Zymomonas mobilis	ZMO1_ZMO1327	Common to Tractable Alphas	0	ZMO1_ZMO1327	HPr family phosphocarrier
Zymomonas mobilis	ZMO1_ZMO1329	Common to Tractable Alphas	5	ppnK	NAD(+) kinase
Zymomonas mobilis	ZMO1_ZMO1335	Common to Tractable Alphas	0	wrbA	flavoprotein WrbA
Zymomonas mobilis	ZMO1_ZMO1348	Common to Tractable Alphas	4	map	type I methionine aminopeptidase
Zymomonas mobilis	ZMO1_ZMO1350	Common to Tractable Alphas	0	ZMO1_ZMO1350	putative nucleotide-utilizing enzyme
Zymomonas mobilis	ZMO1_ZMO1352	Common to Tractable Alphas	2	ZMO1_ZMO1352	intergral membrane protein
Zymomonas mobilis	ZMO1_ZMO1355	Common to Tractable Alphas	0	ZMO1_ZMO1355	ABC transporter related protein
Zymomonas mobilis	ZMO1_ZMO1356	Common to Tractable Alphas	7	dnaA	chromosomal replication initiator protein DnaA
Zymomonas mobilis	ZMO1_ZMO1358	Common to Tractable Alphas	4	rpsT	ribosomal protein S20
Zymomonas mobilis	ZMO1_ZMO1366	Common to Tractable Alphas	7	rpsD	30S ribosomal protein S4
Zymomonas mobilis	ZMO1_ZMO1370	Common to Tractable Alphas	2	ZMO1_ZMO1370	N-carbamoylputrescine amidase
Zymomonas mobilis	ZMO1_ZMO1375	Common to Tractable Alphas	2	rnc	ribonuclease III
Zymomonas mobilis	ZMO1_ZMO1384	Common to Tractable Alphas	4	era	GTP-binding protein Era
Zymomonas mobilis	ZMO1_ZMO1387	Common to Tractable Alphas	5	ZMO1_ZMO1387	winged helix family two component transcriptional regulator
Zymomonas mobilis	ZMO1_ZMO1389	Common to Tractable Alphas	1	dsbD	Thiol:disulfide interchange protein DsbD
Zymomonas mobilis	ZMO1_ZMO1394	Common to Tractable Alphas	6	lptG	LPS export ABC transporter permease LptG
Zymomonas mobilis	ZMO1_ZMO1395	Common to Tractable Alphas	0	hutG2	N-formylglutamate amidohydrolase
Zymomonas mobilis	ZMO1_ZMO1401	Common to Tractable Alphas	0	xthA1	exodeoxyribonuclease III XthA
Zymomonas mobilis	ZMO1_ZMO1402	Common to Tractable Alphas	2	ZMO1_ZMO1402	iron-sulfur cluster assembly accessory protein
Zymomonas mobilis	ZMO1_ZMO1403	Common to Tractable Alphas	0	ZMO1_ZMO1403	peptidase M23
Zymomonas mobilis	ZMO1_ZMO1404	Common to Tractable Alphas	1	rpoE	DNA-directed RNA polymerase specialized sigma subunit sigma 24 (sigma E) family RpoE
Zymomonas mobilis	ZMO1_ZMO1405	Common to Tractable Alphas	0	ZMO1_ZMO1405	two-component response regulator
Zymomonas mobilis	ZMO1_ZMO1407	Common to Tractable Alphas	4	asd	aspartate-semialdehyde dehydrogenase
Zymomonas mobilis	ZMO1_ZMO1411	Common to Tractable Alphas	2	fur	ferric uptake regulator Fur family
Zymomonas mobilis	ZMO1_ZMO1413	Common to Tractable Alphas	0	ZMO1_ZMO1413	ribosomal-protein-alanine N-acetyltransferase
Zymomonas mobilis	ZMO1_ZMO1414	Common to Tractable Alphas	5	ZMO1_ZMO1414	tRNA(adenosine(37)-N6)-threonylcarbamoyltransferase complex dimerization subunit type 1 TsaB
Zymomonas mobilis	ZMO1_ZMO1415	Common to Tractable Alphas	2	ZMO1_ZMO1415	Nfu/NifU-like scaffold protein
Zymomonas mobilis	ZMO1_ZMO1417	Common to Tractable Alphas	0	ZMO1_ZMO1417	putative DEAD/DEAH box helicase
Zymomonas mobilis	ZMO1_ZMO1419	Common to Tractable Alphas	5	ubiA	4-hydroxybenzoate polyprenyl transferase UbiA
Zymomonas mobilis	ZMO1_ZMO1420	Common to Tractable Alphas	2	purE	5-(carboxyamino)imidazole ribonucleotide mutase PurE
Zymomonas mobilis	ZMO1_ZMO1421	Common to Tractable Alphas	2	purK	phosphoribosylaminoimidazole carboxylase ATPase subunit PurK
Zymomonas mobilis	ZMO1_ZMO1424	Common to Tractable Alphas	0	clpB	ATP-dependent chaperone ClpB
Zymomonas mobilis	ZMO1_ZMO1433	Common to Tractable Alphas	5	holA	DNA polymerase III delta subunit
Zymomonas mobilis	ZMO1_ZMO1435	Common to Tractable Alphas	5	leuS	leucyl-tRNA synthetase
Zymomonas mobilis	ZMO1_ZMO1439	Common to Tractable Alphas	2	ZMO1_ZMO1439	carbon-nitrogen hydrolase
Zymomonas mobilis	ZMO1_ZMO1444	Common to Tractable Alphas	7	glyS	glycine--tRNA ligase subunit beta
Zymomonas mobilis	ZMO1_ZMO1446	Common to Tractable Alphas	7	glyQ	glycine--tRNA ligase subunit alpha
Zymomonas mobilis	ZMO1_ZMO1471	Common to Tractable Alphas	0	typA	GTP-binding protein TypA/BipA
Zymomonas mobilis	ZMO1_ZMO1478	Common to Tractable Alphas	0	pgl	6-phosphogluconolactonase
Zymomonas mobilis	ZMO1_ZMO1480	Common to Tractable Alphas	5	etfB	electron transfer flavoprotein subunit beta
Zymomonas mobilis	ZMO1_ZMO1481	Common to Tractable Alphas	3	sucC	succinyl-CoA ligase subunit beta
Zymomonas mobilis	ZMO1_ZMO1489	Common to Tractable Alphas	6	kdsB	3-deoxy-D-manno-octulosonate cytidylyltransferase
Zymomonas mobilis	ZMO1_ZMO1494	Common to Tractable Alphas	3	argB	acetylglutamate kinase
Zymomonas mobilis	ZMO1_ZMO1495	Common to Tractable Alphas	0	ZMO1_ZMO1495	ATP/cobalamin adenosyltransferase
Zymomonas mobilis	ZMO1_ZMO1498	Common to Tractable Alphas	0	apaH1	diadenosine tetraphosphate hydrolase
Zymomonas mobilis	ZMO1_ZMO1500	Common to Tractable Alphas	2	hisF	imidazole glycerol phosphate synthase cyclase subunit
Zymomonas mobilis	ZMO1_ZMO1501	Common to Tractable Alphas	2	hisA	1-(5-phosphoribosyl)-5-[(5-phosphoribosylamino)methylideneamino] imidazole-4-carboxamide isomerase
Zymomonas mobilis	ZMO1_ZMO1502	Common to Tractable Alphas	2	hisH	imidazole glycerol phosphate synthase subunit HisH
Zymomonas mobilis	ZMO1_ZMO1503	Common to Tractable Alphas	2	hisB	Imidazoleglycerol-phosphate dehydratase
Zymomonas mobilis	ZMO1_ZMO1504	Common to Tractable Alphas	0	ZMO1_ZMO1504	DUF1321 domain-containing protein
Zymomonas mobilis	ZMO1_ZMO1508	Common to Tractable Alphas	6	hisS	histidine--tRNA ligase
Zymomonas mobilis	ZMO1_ZMO1509	Common to Tractable Alphas	4	prfA	peptide chain release factor 1
Zymomonas mobilis	ZMO1_ZMO1510	Common to Tractable Alphas	3	prmC	protein-(glutamine-N5) methyltransferase release factor-specific
Zymomonas mobilis	ZMO1_ZMO1511	Common to Tractable Alphas	0	ZMO1_ZMO1511	uncharacterized protein
Zymomonas mobilis	ZMO1_ZMO1512	Common to Tractable Alphas	0	ZMO1_ZMO1512	ABC transporter related protein
Zymomonas mobilis	ZMO1_ZMO1513	Common to Tractable Alphas	7	pheT	phenylalanine--tRNA ligase subunit beta
Zymomonas mobilis	ZMO1_ZMO1514	Common to Tractable Alphas	7	pheS	phenylalanine--tRNA ligase subunit alpha
Zymomonas mobilis	ZMO1_ZMO1515	Common to Tractable Alphas	5	rplT	ribosomal protein L20
Zymomonas mobilis	ZMO1_ZMO1516	Common to Tractable Alphas	4	rpmI	ribosomal protein L35
Zymomonas mobilis	ZMO1_ZMO1518	Common to Tractable Alphas	1	cbbF3	inositol monophosphatase
Zymomonas mobilis	ZMO1_ZMO1519	Common to Tractable Alphas	6	prs	ribose-phosphate pyrophosphokinase
Zymomonas mobilis	ZMO1_ZMO1530	Common to Tractable Alphas	5	ZMO1_ZMO1530	KpsF/GutQ family protein
Zymomonas mobilis	ZMO1_ZMO1531	Common to Tractable Alphas	2	purS	phosphoribosylformylglycinamidine synthase subunit PurS
Zymomonas mobilis	ZMO1_ZMO1532	Common to Tractable Alphas	2	purQ	phosphoribosylformylglycinamidine synthase subunit PurQ
Zymomonas mobilis	ZMO1_ZMO1538	Common to Tractable Alphas	7	dnaE	DNA polymerase III alpha subunit
Zymomonas mobilis	ZMO1_ZMO1542	Common to Tractable Alphas	6	ssb	single-strand binding protein
Zymomonas mobilis	ZMO1_ZMO1543	Common to Tractable Alphas	2	cobT	cobalt chelatase subunit CobT
Zymomonas mobilis	ZMO1_ZMO1544	Common to Tractable Alphas	3	cobS	cobalt chelatase subunit CobS
Zymomonas mobilis	ZMO1_ZMO1545	Common to Tractable Alphas	1	ZMO1_ZMO1545	heat shock protein DnaJ domain protein
Zymomonas mobilis	ZMO1_ZMO1549	Common to Tractable Alphas	0	bolA1	BolA family protein
Zymomonas mobilis	ZMO1_ZMO1550	Common to Tractable Alphas	2	hisG	ATP phosphoribosyltransferase
Zymomonas mobilis	ZMO1_ZMO1551	Common to Tractable Alphas	2	hisD	histidinol dehydrogenase
Zymomonas mobilis	ZMO1_ZMO1552	Common to Tractable Alphas	5	nusB	transcription antitermination factor NusB
Zymomonas mobilis	ZMO1_ZMO1554	Common to Tractable Alphas	0	ZMO1_ZMO1554	16S rRNA (uracil(1498)-N(3))-methyltransferase
Zymomonas mobilis	ZMO1_ZMO1556	Common to Tractable Alphas	7	gshA	glutamate--cysteine ligase
Zymomonas mobilis	ZMO1_ZMO1557	Common to Tractable Alphas	0	purF	amidophosphoribosyltransferase
Zymomonas mobilis	ZMO1_ZMO1561	Common to Tractable Alphas	1	ZMO1_ZMO1561	short-chain dehydrogenase/reductase SDR
Zymomonas mobilis	ZMO1_ZMO1562	Common to Tractable Alphas	0	ZMO1_ZMO1562	RNA pyrophosphohydrolase
Zymomonas mobilis	ZMO1_ZMO1583	Common to Tractable Alphas	6	gyrB2	DNA gyrase B subunit
Zymomonas mobilis	ZMO1_ZMO1584	Common to Tractable Alphas	1	recF	DNA replication and repair protein RecF
Zymomonas mobilis	ZMO1_ZMO1588	Common to Tractable Alphas	0	uvrA	excinuclease ABC A subunit
Zymomonas mobilis	ZMO1_ZMO1591	Common to Tractable Alphas	0	ZMO1_ZMO1591	ABC transporter permease
Zymomonas mobilis	ZMO1_ZMO1592	Common to Tractable Alphas	1	alr	alanine racemase
Zymomonas mobilis	ZMO1_ZMO1601	Common to Tractable Alphas	1	rnhA	ribonuclease H
Zymomonas mobilis	ZMO1_ZMO1605	Common to Tractable Alphas	1	pdhB	pyruvate dehydrogenase E1 component subunit beta
Zymomonas mobilis	ZMO1_ZMO1606	Common to Tractable Alphas	3	pdhA	pyruvate dehydrogenase E1 component subunit alpha
Zymomonas mobilis	ZMO1_ZMO1607	Common to Tractable Alphas	4	ZMO1_ZMO1607	septum formation initiator
Zymomonas mobilis	ZMO1_ZMO1608	Common to Tractable Alphas	1	eno	enolase
Zymomonas mobilis	ZMO1_ZMO1617	Common to Tractable Alphas	4	carB	carbamoyl-phosphate synthase large chain
Zymomonas mobilis	ZMO1_ZMO1618	Common to Tractable Alphas	4	carA	carbamoyl-phosphate synthase small subunit
Zymomonas mobilis	ZMO1_ZMO1622	Common to Tractable Alphas	4	dnaG	DNA primase
Zymomonas mobilis	ZMO1_ZMO1623	Common to Tractable Alphas	7	rpoD	RNA polymerase sigma 70 subunit RpoD
Zymomonas mobilis	ZMO1_ZMO1624	Common to Tractable Alphas	0	ZMO1_ZMO1624	ATP-binding protein
Zymomonas mobilis	ZMO1_ZMO1625	Common to Tractable Alphas	5	rnpA	ribonuclease P protein component
Zymomonas mobilis	ZMO1_ZMO1626	Common to Tractable Alphas	5	yidC	YidC translocase/secretase
Zymomonas mobilis	ZMO1_ZMO1627	Common to Tractable Alphas	7	engB	GTP-binding protein HSR1-related protein
Zymomonas mobilis	ZMO1_ZMO1632	Common to Tractable Alphas	6	dapE	succinyl-diaminopimelate desuccinylase
Zymomonas mobilis	ZMO1_ZMO1634	Common to Tractable Alphas	0	ZMO1_ZMO1634	Smr domain-containing protein
Zymomonas mobilis	ZMO1_ZMO1636	Common to Tractable Alphas	1	ZMO1_ZMO1636	import inner membrane translocase subunit Tim44
Zymomonas mobilis	ZMO1_ZMO1638	Common to Tractable Alphas	0	secB	protein-export protein SecB
Zymomonas mobilis	ZMO1_ZMO1639	Common to Tractable Alphas	5	ZMO1_ZMO1639	integral membrane protein MviN
Zymomonas mobilis	ZMO1_ZMO1640	Common to Tractable Alphas	7	trpS	tryptophanyl-tRNA synthetase
Zymomonas mobilis	ZMO1_ZMO1643	Common to Tractable Alphas	7	tyrS	tyrosine--tRNA ligase
Zymomonas mobilis	ZMO1_ZMO1644	Common to Tractable Alphas	0	ZMO1_ZMO1644	ATP-dependent DNA helicase RecG
Zymomonas mobilis	ZMO1_ZMO1646	Common to Tractable Alphas	0	ZMO1_ZMO1646	transcription-repair coupling factor
Zymomonas mobilis	ZMO1_ZMO1647	Common to Tractable Alphas	5	folK	2-amino-4-hydroxy-6- hydroxymethyldihydropteridine pyrophosphokinase
Zymomonas mobilis	ZMO1_ZMO1651	Common to Tractable Alphas	0	ptsP	signal transduction protein
Zymomonas mobilis	ZMO1_ZMO1653	Common to Tractable Alphas	7	lysC	aspartate kinase
Zymomonas mobilis	ZMO1_ZMO1654	Common to Tractable Alphas	6	ubiG	ubiquinone biosynthesis O-methyltransferase
Zymomonas mobilis	ZMO1_ZMO1657	Common to Tractable Alphas	0	ZMO1_ZMO1657	uncharacterized protein
Zymomonas mobilis	ZMO1_ZMO1658	Common to Tractable Alphas	5	ZMO1_ZMO1658	tRNA(Ile)-lysidine synthetase
Zymomonas mobilis	ZMO1_ZMO1659	Common to Tractable Alphas	4	ftsH	ATP-dependent metalloprotease FtsH
Zymomonas mobilis	ZMO1_ZMO1661	Common to Tractable Alphas	2	proA	gamma-glutamyl phosphate reductase
Zymomonas mobilis	ZMO1_ZMO1662	Common to Tractable Alphas	4	nadD	nicotinate-nicotinamide nucleotide adenylyltransferase
Zymomonas mobilis	ZMO1_ZMO1663	Common to Tractable Alphas	0	ZMO1_ZMO1663	ribosome silencing factor RsfS
Zymomonas mobilis	ZMO1_ZMO1664	Common to Tractable Alphas	0	rlmH	rRNA large subunit methyltransferase H RlmH
Zymomonas mobilis	ZMO1_ZMO1665	Common to Tractable Alphas	2	ZMO1_ZMO1665	peptidase M23
Zymomonas mobilis	ZMO1_ZMO1667	Common to Tractable Alphas	2	ctpA	CtpA (carboxyl-terminal protease) family protein
Zymomonas mobilis	ZMO1_ZMO1668	Common to Tractable Alphas	1	dsbB	disulfide bond formation protein DsbB
Zymomonas mobilis	ZMO1_ZMO1675	Common to Tractable Alphas	4	ZMO1_ZMO1675	protein-disulfide isomerase-like protein
Zymomonas mobilis	ZMO1_ZMO1676	Common to Tractable Alphas	3	ZMO1_ZMO1676	DUF721 domain-containing protein
Zymomonas mobilis	ZMO1_ZMO1677	Common to Tractable Alphas	0	mutY	A/G-specific adenine glycosylase
Zymomonas mobilis	ZMO1_ZMO1678	Common to Tractable Alphas	1	pheA	prephenate dehydratase
Zymomonas mobilis	ZMO1_ZMO1684	Common to Tractable Alphas	3	serC	phosphoserine aminotransferase
Zymomonas mobilis	ZMO1_ZMO1685	Common to Tractable Alphas	0	serA1	D-3-phosphoglycerate dehydrogenase
Zymomonas mobilis	ZMO1_ZMO1687	Common to Tractable Alphas	3	purA	adenylosuccinate synthase
Zymomonas mobilis	ZMO1_ZMO1688	Common to Tractable Alphas	2	ygfZ	folate-binding protein YgfZ
Zymomonas mobilis	ZMO1_ZMO1691	Common to Tractable Alphas	0	ZMO1_ZMO1691	YihY/virulence factor BrkB family protein
Zymomonas mobilis	ZMO1_ZMO1692	Common to Tractable Alphas	5	fabI	enoyl-[acyl-carrier-protein] reductase FabI
Zymomonas mobilis	ZMO1_ZMO1693	Common to Tractable Alphas	6	aroC	chorismate synthase
Zymomonas mobilis	ZMO1_ZMO1699	Common to Tractable Alphas	0	xthA2	exodeoxyribonuclease III XthA
Zymomonas mobilis	ZMO1_ZMO1701	Common to Tractable Alphas	5	ZMO1_ZMO1701	outer membrane lipoprotein carrier protein LolA
Zymomonas mobilis	ZMO1_ZMO1702	Common to Tractable Alphas	5	ftsK	DNA translocase FtsK
Zymomonas mobilis	ZMO1_ZMO1703	Common to Tractable Alphas	5	ZMO1_ZMO1703	ubiquinone biosynthesis hydroxylase UbiH/UbiF/VisC/COQ6 family
Zymomonas mobilis	ZMO1_ZMO1704	Common to Tractable Alphas	0	lon2	ATP-dependent protease La (LON) substrate-binding domain
Zymomonas mobilis	ZMO1_ZMO1705	Common to Tractable Alphas	0	ZMO1_ZMO1705	thioredoxin domain-containing protein
Zymomonas mobilis	ZMO1_ZMO1707	Common to Tractable Alphas	1	pyrE	orotate phosphoribosyltransferase
Zymomonas mobilis	ZMO1_ZMO1708	Common to Tractable Alphas	5	pdxJ	pyridoxal phosphate biosynthetic protein PdxJ
Zymomonas mobilis	ZMO1_ZMO1709	Common to Tractable Alphas	4	acpS	Holo-[acyl-carrier-protein] synthase
Zymomonas mobilis	ZMO1_ZMO1710	Common to Tractable Alphas	2	lepB	signal peptidase I
Zymomonas mobilis	ZMO1_ZMO1713	Common to Tractable Alphas	4	rpsU	ribosomal protein S21
Zymomonas mobilis	ZMO1_ZMO1720	Common to Tractable Alphas	3	rpoZ	DNA-directed RNA polymerase omega subunit
Zymomonas mobilis	ZMO1_ZMO1722	Common to Tractable Alphas	0	adhC	Zn-dependent alcohol dehydrogenases class III
Zymomonas mobilis	ZMO1_ZMO1723	Common to Tractable Alphas	0	ZMO1_ZMO1723	laccase
Zymomonas mobilis	ZMO1_ZMO1724	Common to Tractable Alphas	7	murA	UDP-N-acetylglucosamine 1-carboxyvinyltransferase
Zymomonas mobilis	ZMO1_ZMO1725	Common to Tractable Alphas	0	ZMO1_ZMO1725	ATP-dependent Clp protease adaptor protein ClpS
Zymomonas mobilis	ZMO1_ZMO1729	Common to Tractable Alphas	0	ZMO1_ZMO1729	hypothetical protein
Zymomonas mobilis	ZMO1_ZMO1733	Common to Tractable Alphas	1	oxyR	transcriptional regulator OxyR
Zymomonas mobilis	ZMO1_ZMO1741	Common to Tractable Alphas	0	lepA	GTP-binding elongation factor 4 LepA
Zymomonas mobilis	ZMO1_ZMO1743	Common to Tractable Alphas	0	apaH2	bis(5'nucleosyl)-tetraphosphatase ApaH
Zymomonas mobilis	ZMO1_ZMO1745	Common to Tractable Alphas	1	metH2	methionine synthase MetH2
Zymomonas mobilis	ZMO1_ZMO1747	Common to Tractable Alphas	0	metF	5%2C10-methylenetetrahydrofolate reductase
Zymomonas mobilis	ZMO1_ZMO1755	Common to Tractable Alphas	7	thyB	thymidylate synthase
Zymomonas mobilis	ZMO1_ZMO1758	Common to Tractable Alphas	5	ZMO1_ZMO1758	outer membrane assembly lipoprotein YfiO
Zymomonas mobilis	ZMO1_ZMO1761	Common to Tractable Alphas	0	rsmI	ribosomal RNA small subunit methyltransferase I RsmI
Zymomonas mobilis	ZMO1_ZMO1762	Common to Tractable Alphas	0	ZMO1_ZMO1762	UPF0102 domain-containing protein
Zymomonas mobilis	ZMO1_ZMO1764	Common to Tractable Alphas	0	ZMO1_ZMO1764	murein L%2CD-transpeptidase YcbB/YkuD-like protein
Zymomonas mobilis	ZMO1_ZMO1767	Common to Tractable Alphas	5	galU	UTP-glucose-1-phosphate uridylyltransferase
Zymomonas mobilis	ZMO1_ZMO1768	Common to Tractable Alphas	4	lysA2	diaminopimelate decarboxylase
Zymomonas mobilis	ZMO1_ZMO1770	Common to Tractable Alphas	4	argH	argininosuccinate lyase
Zymomonas mobilis	ZMO1_ZMO1790	Common to Tractable Alphas	1	ZMO1_ZMO1790	ABC transporter related protein
Zymomonas mobilis	ZMO1_ZMO1794	Common to Tractable Alphas	0	ZMO1_ZMO1794	uncharacterized protein
Zymomonas mobilis	ZMO1_ZMO1796	Common to Tractable Alphas	4	aroA	3-phosphoshikimate 1-carboxyvinyltransferase
Zymomonas mobilis	ZMO1_ZMO1797	Common to Tractable Alphas	5	cmk	cytidylate kinase
Zymomonas mobilis	ZMO1_ZMO1798	Common to Tractable Alphas	4	rpsA	ribosomal protein S1
Zymomonas mobilis	ZMO1_ZMO1801	Common to Tractable Alphas	0	ihfB	integration host factor beta subunit
Zymomonas mobilis	ZMO1_ZMO1833	Common to Tractable Alphas	2	nifU	nitrogen-fixing NifU domain protein
Zymomonas mobilis	ZMO1_ZMO1845	Common to Tractable Alphas	1	ZMO1_ZMO1845	PhnA protein
Zymomonas mobilis	ZMO1_ZMO1866	Common to Tractable Alphas	0	ZMO1_ZMO1866	beta-lactamase domain protein
Zymomonas mobilis	ZMO1_ZMO1868	Common to Tractable Alphas	7	birA	biotin--[acetyl-CoA-carboxylase] ligase
Zymomonas mobilis	ZMO1_ZMO1873	Common to Tractable Alphas	2	ZMO1_ZMO1873	glutaredoxin-like protein
Zymomonas mobilis	ZMO1_ZMO1874	Common to Tractable Alphas	0	bolA2	BolA family transcriptional regulator
Zymomonas mobilis	ZMO1_ZMO1878	Common to Tractable Alphas	7	valS	valine--tRNA ligase
Zymomonas mobilis	ZMO1_ZMO1879	Common to Tractable Alphas	7	hemB	porphobilinogen synthase
Zymomonas mobilis	ZMO1_ZMO1890	Common to Tractable Alphas	0	ZMO1_ZMO1890	mitochondrial processing peptidase-like protein
Zymomonas mobilis	ZMO1_ZMO1891	Common to Tractable Alphas	4	thrC	threonine synthase
Zymomonas mobilis	ZMO1_ZMO1897	Common to Tractable Alphas	6	secD	protein-export membrane protein SecD
Zymomonas mobilis	ZMO1_ZMO1898	Common to Tractable Alphas	5	yajC	preprotein translocase YajC subunit
Zymomonas mobilis	ZMO1_ZMO1900	Common to Tractable Alphas	7	plsX	fatty acid/phospholipid synthesis protein PlsX
Zymomonas mobilis	ZMO1_ZMO1903	Common to Tractable Alphas	5	hemC	porphobilinogen deaminase
Zymomonas mobilis	ZMO1_ZMO1904	Common to Tractable Alphas	4	ZMO1_ZMO1904	tRNA(adenosine(37)-N6)-threonylcarbamoyltransferase complex transferase subunit TsaD
Zymomonas mobilis	ZMO1_ZMO1905	Common to Tractable Alphas	2	gpsA	glycerol-3-phosphate dehydrogenase (NAD(P)(+))
Zymomonas mobilis	ZMO1_ZMO1906	Common to Tractable Alphas	7	infC	translation initiation factor IF-3
Zymomonas mobilis	ZMO1_ZMO1907	Common to Tractable Alphas	0	mutS	DNA mismatch repair protein MutS
Zymomonas mobilis	ZMO1_ZMO1908	Common to Tractable Alphas	2	ZMO1_ZMO1908	outer membrane protein assembly factor BamE
Zymomonas mobilis	ZMO1_ZMO1909	Common to Tractable Alphas	1	ZMO1_ZMO1909	DUF177 domain-containing protein
Zymomonas mobilis	ZMO1_ZMO1910	Common to Tractable Alphas	1	rplY	50S ribosomal protein L25
Zymomonas mobilis	ZMO1_ZMO1911	Common to Tractable Alphas	5	ZMO1_ZMO1911	peptidyl-tRNA hydrolase
Zymomonas mobilis	ZMO1_ZMO1912	Common to Tractable Alphas	0	ychF	redox-regulated ATPase YchF
Zymomonas mobilis	ZMO1_ZMO1913	Common to Tractable Alphas	3	gshB	glutathione synthetase
Zymomonas mobilis	ZMO1_ZMO1914	Common to Tractable Alphas	1	xerC	integrase family protein
Zymomonas mobilis	ZMO1_ZMO1921	Common to Tractable Alphas	3	priA	primosomal protein N'
Zymomonas mobilis	ZMO1_ZMO1928	Common to Tractable Alphas	5	groES	chaperonin Cpn10
Zymomonas mobilis	ZMO1_ZMO1929	Common to Tractable Alphas	4	groEL	chaperonin GroEL
Zymomonas mobilis	ZMO1_ZMO1950	Common to Tractable Alphas	0	ZMO1_ZMO1950	aminotransferase
Zymomonas mobilis	ZMO1_ZMO1954	Common to Tractable Alphas	5	panC1	pantoate-beta-alanine ligase
Zymomonas mobilis	ZMO1_ZMO1956	Common to Tractable Alphas	0	recN	DNA repair protein RecN
Zymomonas mobilis	ZMO1_ZMO1963	Common to Tractable Alphas	5	gltA	citrate synthase I
Zymomonas mobilis	ZMO1_ZMO1964	Common to Tractable Alphas	6	gltX2	glutamate--tRNA ligase
Zymomonas mobilis	ZMO1_ZMO1965	Common to Tractable Alphas	0	ZMO1_ZMO1965	ComEC/Rec2-related protein
Zymomonas mobilis	ZMO1_ZMO1970	Common to Tractable Alphas	5	panB2	3-methyl-2-oxobutanoate hydroxymethyltransferase
Zymomonas mobilis	ZMO1_ZMO1978	Common to Tractable Alphas	6	parB	partition protein ParB
Zymomonas mobilis	ZMO1_ZMO1979	Common to Tractable Alphas	5	parA	partition protein ParA
Zymomonas mobilis	ZMO1_ZMO1980	Common to Tractable Alphas	0	gidB	16S rRNA methyltransferase GidB
Zymomonas mobilis	ZMO1_ZMO1981	Common to Tractable Alphas	1	gidA	glucose inhibited division protein A GidA
Zymomonas mobilis	ZMO1_ZMO1988	Common to Tractable Alphas	0	trmE	tRNA modification GTPase TrmE
Zymomonas mobilis	ZMO1_ZMO1989	Common to Tractable Alphas	0	ZMO1_ZMO1989	methylated-DNA--protein-cysteine methyltransferase
Zymomonas mobilis	ZMO1_ZMO1996	Common to Tractable Alphas	6	rho	transcription termination factor Rho
Zymomonas mobilis	ZMO1_ZMO1997	Common to Tractable Alphas	5	ZMO1_ZMO1997	CopD family protein
Zymomonas mobilis	ZMO1_ZMO1998	Common to Tractable Alphas	7	hemE	uroporphyrinogen decarboxylase
Zymomonas mobilis	ZMO1_ZMO2002	Common to Tractable Alphas	6	ZMO1_ZMO2002	ribosomal protein S12
Zymomonas mobilis	ZMO1_ZMO2003	Common to Tractable Alphas	6	ZMO1_ZMO2003	ribosomal protein S10
Zymomonas mobilis	ZMO1_ZMO2004	Common to Tractable Alphas	4	ZMO1_ZMO2004	ribosomal protein S19
Zymomonas mobilis	ZMO1_ZMO2005	Common to Tractable Alphas	4	ZMO1_ZMO2005	ATP synthase FoF1 assembly protein I
Zymomonas mobilis	ZMO1_ZMO2006	Common to Tractable Alphas	5	ZMO1_ZMO2006	preprotein translocase SecE subunit
Zymomonas mobilis	ZMO1_ZMO2009	Common to Tractable Alphas	1	ZMO1_ZMO2009	DUF465 domain-containing protein
Zymomonas mobilis	ZMO1_ZMO2012	Common to Tractable Alphas	5	ZMO1_ZMO2012	acyl carrier protein
Zymomonas mobilis	ZMO1_ZMO2023	Common to Tractable Alphas	0	ZMO1_ZMO2023	membrane-bound lytic murein transglycosylase MltA
Zymomonas mobilis	ZMO1_ZMO2031	Common to Tractable Alphas	4	ZMO1_ZMO2031	ribosomal protein L32
Zymomonas mobilis	ZMO1_ZMO2043	Common to Tractable Alphas	2	ZMO1_ZMO2043	N/A
Zymomonas mobilis	ZMO1_ZMOp36x034	Common to Tractable Alphas	2	ZMO1_ZMOp36x034	Azospirillum phage Cd Gp10 family protein
Zymomonas mobilis	ZMO1_ZMO0001	Remaining genes	0	ZMO1_ZMO0001	TonB-dependent receptor
Zymomonas mobilis	ZMO1_ZMO0005	Remaining genes	1	cysD	sulfate adenylyltransferase small subunit
Zymomonas mobilis	ZMO1_ZMO0006	Remaining genes	0	cysG1	siroheme synthase CysG
Zymomonas mobilis	ZMO1_ZMO0008	Remaining genes	1	cysI	sulfite reductase (NADPH) hemoprotein beta-component
Zymomonas mobilis	ZMO1_ZMO0009	Remaining genes	0	cysJ	sulfite reductase (NADPH) flavoprotein alpha chain
Zymomonas mobilis	ZMO1_ZMO0020	Remaining genes	0	ZMO1_ZMO0020	LUD domain-containing protein
Zymomonas mobilis	ZMO1_ZMO0022	Remaining genes	0	ZMO1_ZMO0022	Fe-S oxidoreductase
Zymomonas mobilis	ZMO1_ZMO0023	Remaining genes	0	ZMO1_ZMO0023	AsnC family transcriptional regulator
Zymomonas mobilis	ZMO1_ZMO0025	Remaining genes	0	ZMO1_ZMO0025	EamA/RhaT family transporter
Zymomonas mobilis	ZMO1_ZMO0028	Remaining genes	0	ZMO1_ZMO0028	restriction endonuclease
Zymomonas mobilis	ZMO1_ZMO0029	Remaining genes	0	ZMO1_ZMO0029	Sel1 domain protein repeat-containing protein
Zymomonas mobilis	ZMO1_ZMO0030	Remaining genes	0	gloA1	glyoxalase/bleomycin resistance protein/dioxygenase
Zymomonas mobilis	ZMO1_ZMO0031	Remaining genes	0	ZMO1_ZMO0031	TonB-dependent receptor
Zymomonas mobilis	ZMO1_ZMO0035	Remaining genes	0	ZMO1_ZMO0035	ankyrin repeat domain-containing protein
Zymomonas mobilis	ZMO1_ZMO0044	Remaining genes	0	ZMO1_ZMO0044	Sel1 domain protein repeat-containing protein
Zymomonas mobilis	ZMO1_ZMO0047	Remaining genes	0	ZMO1_ZMO0047	lysine exporter protein (LYSE/YGGA)
Zymomonas mobilis	ZMO1_ZMO0050	Remaining genes	0	ZMO1_ZMO0050	LysR family transcriptional regulator
Zymomonas mobilis	ZMO1_ZMO0052	Remaining genes	0	cynX	cyanate permease CynX
Zymomonas mobilis	ZMO1_ZMO0053	Remaining genes	0	pcaD	alpha/beta hydrolase fold protein
Zymomonas mobilis	ZMO1_ZMO0054	Remaining genes	0	marR	MarR family transcriptional regulator
Zymomonas mobilis	ZMO1_ZMO0055	Remaining genes	0	ZMO1_ZMO0055	anion permerase
Zymomonas mobilis	ZMO1_ZMO0059	Remaining genes	0	glxK	glycerate kinase
Zymomonas mobilis	ZMO1_ZMO0061	Remaining genes	0	ZMO1_ZMO0061	histidine acid phosphatase
Zymomonas mobilis	ZMO1_ZMO0062	Remaining genes	0	ZMO1_ZMO0062	aldo/keto reductase
Zymomonas mobilis	ZMO1_ZMO0064	Remaining genes	0	oprB1	carbohydrate-selective porin OprB
Zymomonas mobilis	ZMO1_ZMO0068	Remaining genes	0	ZMO1_ZMO0068	Sel1 domain protein repeat-containing protein
Zymomonas mobilis	ZMO1_ZMO0069	Remaining genes	0	ZMO1_ZMO0069	major tail tube protein
Zymomonas mobilis	ZMO1_ZMO0070	Remaining genes	0	grxB1	GrxB family glutaredoxin 2
Zymomonas mobilis	ZMO1_ZMO0072	Remaining genes	0	ZMO1_ZMO0072	NHL repeat-containing protein
Zymomonas mobilis	ZMO1_ZMO0073	Remaining genes	0	ZMO1_ZMO0073	CBS domain-containing protein
Zymomonas mobilis	ZMO1_ZMO0079	Remaining genes	0	cheY	response regulator receiver protein
Zymomonas mobilis	ZMO1_ZMO0080	Remaining genes	0	cheD	chemoreceptor glutamine deamidase CheD
Zymomonas mobilis	ZMO1_ZMO0081	Remaining genes	0	cheB1	chemotaxis signal transduction response regulator CheB
Zymomonas mobilis	ZMO1_ZMO0082	Remaining genes	0	cheR	CheR-type MCP methyltransferase
Zymomonas mobilis	ZMO1_ZMO0083	Remaining genes	0	cheA1	CheA signal transduction histidine kinase
Zymomonas mobilis	ZMO1_ZMO0084	Remaining genes	0	cheX	chemotaxis protein CheX
Zymomonas mobilis	ZMO1_ZMO0085	Remaining genes	0	mcp	methyl-accepting chemotaxis sensory transducer
Zymomonas mobilis	ZMO1_ZMO0090	Remaining genes	0	ZMO1_ZMO0090	short-chain dehydrogenase/reductase SDR
Zymomonas mobilis	ZMO1_ZMO0099	Remaining genes	0	ZMO1_ZMO0099	major facilitator superfamily transporter
Zymomonas mobilis	ZMO1_ZMO0101	Remaining genes	0	ZMO1_ZMO0101	NAD-dependent epimerase/dehydratase
Zymomonas mobilis	ZMO1_ZMO0103	Remaining genes	0	ZMO1_ZMO0103	beta-lactamase
Zymomonas mobilis	ZMO1_ZMO0107	Remaining genes	1	ZMO1_ZMO0107	uncharacterized protein
Zymomonas mobilis	ZMO1_ZMO0108	Remaining genes	0	ZMO1_ZMO0108	small multidrug resistance protein
Zymomonas mobilis	ZMO1_ZMO0110	Remaining genes	0	ZMO1_ZMO0110	glycosyl transferase family 2
Zymomonas mobilis	ZMO1_ZMO0112	Remaining genes	0	ZMO1_ZMO0112	uncharacterized protein
Zymomonas mobilis	ZMO1_ZMO0113	Remaining genes	1	pabB	aminodeoxychorismate synthase component 1 PabB
Zymomonas mobilis	ZMO1_ZMO0115	Remaining genes	0	pabC	aminotransferase class IV
Zymomonas mobilis	ZMO1_ZMO0116	Remaining genes	1	ZMO1_ZMO0116	BadM/Rrf2 family transcriptional regulator
Zymomonas mobilis	ZMO1_ZMO0117	Remaining genes	0	hcp	hydroxylamine reductase
Zymomonas mobilis	ZMO1_ZMO0119	Remaining genes	1	nhaA	Na+/H+ antiporter NhaA
Zymomonas mobilis	ZMO1_ZMO0120	Remaining genes	0	ZMO1_ZMO0120	dihydroorotate dehydrogenase/oxidase
Zymomonas mobilis	ZMO1_ZMO0124	Remaining genes	1	ZMO1_ZMO0124	ATPase-like protein
Zymomonas mobilis	ZMO1_ZMO0125	Remaining genes	0	ZMO1_ZMO0125	YbaK/EbsC-like prolyl-tRNA editing protein
Zymomonas mobilis	ZMO1_ZMO0127	Remaining genes	0	ZMO1_ZMO0127	S1/P1 nuclease
Zymomonas mobilis	ZMO1_ZMO0128	Remaining genes	0	ZMO1_ZMO0128	TonB-dependent receptor
Zymomonas mobilis	ZMO1_ZMO0130	Remaining genes	0	phoC	acid phosphatase
Zymomonas mobilis	ZMO1_ZMO0131	Remaining genes	0	ZMO1_ZMO0131	metallophosphoesterase
Zymomonas mobilis	ZMO1_ZMO0132	Remaining genes	0	ZMO1_ZMO0132	Sel1 domain protein repeat-containing protein
Zymomonas mobilis	ZMO1_ZMO0139	Remaining genes	0	ZMO1_ZMO0139	aminoglycoside phosphotransferase
Zymomonas mobilis	ZMO1_ZMO0140	Remaining genes	0	ptpA	protein tyrosine phosphatase
Zymomonas mobilis	ZMO1_ZMO0143	Remaining genes	0	ZMO1_ZMO0143	ABC transporter related protein
Zymomonas mobilis	ZMO1_ZMO0144	Remaining genes	4	nadB	L-aspartate oxidase
Zymomonas mobilis	ZMO1_ZMO0145	Remaining genes	0	ZMO1_ZMO0145	peptidase M28
Zymomonas mobilis	ZMO1_ZMO0148	Remaining genes	0	ZMO1_ZMO0148	uncharacterized protein
Zymomonas mobilis	ZMO1_ZMO0150	Remaining genes	0	ZMO1_ZMO0150	GCN5-related N-acetyltransferase
Zymomonas mobilis	ZMO1_ZMO0157	Remaining genes	0	lhdA	lactate dehydrogenase LdhA
Zymomonas mobilis	ZMO1_ZMO0164	Remaining genes	2	tolA	Tol-Pal cell envelope complex membrane achoring protein TolA
Zymomonas mobilis	ZMO1_ZMO0169	Remaining genes	0	ZMO1_ZMO0169	short-chain dehydrogenase/reductase
Zymomonas mobilis	ZMO1_ZMO0172	Remaining genes	0	thiC	thiamine biosynthesis protein ThiC
Zymomonas mobilis	ZMO1_ZMO0177	Remaining genes	1	gap	type I glyceraldehyde-3-phosphate dehydrogenase
Zymomonas mobilis	ZMO1_ZMO0179	Remaining genes	0	fbaB	fructose-bisphosphate aldolase
Zymomonas mobilis	ZMO1_ZMO0184	Remaining genes	0	ZMO1_ZMO0184	hypothetical protein
Zymomonas mobilis	ZMO1_ZMO0189	Remaining genes	0	sdaA	L-serine dehydratase 1
Zymomonas mobilis	ZMO1_ZMO0190	Remaining genes	0	ZMO1_ZMO0190	RpiR family transcriptional regulator
Zymomonas mobilis	ZMO1_ZMO0192	Remaining genes	1	ZMO1_ZMO0192	putative Zn-dependent metallopeptidase
Zymomonas mobilis	ZMO1_ZMO0202	Remaining genes	0	mcpA1	methyl-accepting chemotaxis sensory transducer
Zymomonas mobilis	ZMO1_ZMO0203	Remaining genes	0	pbrR	MerR family transcriptional regulator
Zymomonas mobilis	ZMO1_ZMO0204	Remaining genes	0	czcD	cation efflux protein
Zymomonas mobilis	ZMO1_ZMO0205	Remaining genes	1	ZMO1_ZMO0205	NAD-dependent epimerase/dehydratase
Zymomonas mobilis	ZMO1_ZMO0208	Remaining genes	0	ZMO1_ZMO0208	GCN5-related N-acetyltransferase
Zymomonas mobilis	ZMO1_ZMO0213	Remaining genes	0	shdA	AIDA autotransporter-like protein ShdA
Zymomonas mobilis	ZMO1_ZMO0214	Remaining genes	0	dinF	multidrug and toxic compound extrusion (MATE) efflux family protein
Zymomonas mobilis	ZMO1_ZMO0216	Remaining genes	2	ZMO1_ZMO0216	peptidase M23
Zymomonas mobilis	ZMO1_ZMO0222	Remaining genes	1	ZMO1_ZMO0222	DUF1330 domain-containing protein
Zymomonas mobilis	ZMO1_ZMO0224	Remaining genes	0	metW	putative methionine biosynthesis methylase MetW
Zymomonas mobilis	ZMO1_ZMO0225	Remaining genes	1	metX	homoserine O-acetyltransferase
Zymomonas mobilis	ZMO1_ZMO0226	Remaining genes	0	sdh	short-chain dehydrogenase/reductase SDR
Zymomonas mobilis	ZMO1_ZMO0228	Remaining genes	0	ZMO1_ZMO0228	putative polisoprenol-linked O-antigen translocase
Zymomonas mobilis	ZMO1_ZMO0229	Remaining genes	1	ZMO1_ZMO0229	ABC-type transport system permease
Zymomonas mobilis	ZMO1_ZMO0230	Remaining genes	1	fepC	ferric enterobactin transport ATP-binding protein FepC
Zymomonas mobilis	ZMO1_ZMO0231	Remaining genes	0	ZMO1_ZMO0231	uncharacterized protein
Zymomonas mobilis	ZMO1_ZMO0233	Remaining genes	0	ZMO1_ZMO0233	uncharacterized protein
Zymomonas mobilis	ZMO1_ZMO0243	Remaining genes	0	ZMO1_ZMO0243	uncharacterized protein
Zymomonas mobilis	ZMO1_ZMO0244	Remaining genes	1	ZMO1_ZMO0244	HU family DNA-binding protein
Zymomonas mobilis	ZMO1_ZMO0250	Remaining genes	2	ZMO1_ZMO0250	response regulator receiver protein
Zymomonas mobilis	ZMO1_ZMO0251	Remaining genes	0	ZMO1_ZMO0251	putative enamine deaminase RidA/yjgF
Zymomonas mobilis	ZMO1_ZMO0253	Remaining genes	2	tolC	TolC family type I secretion outer membrane protein
Zymomonas mobilis	ZMO1_ZMO0254	Remaining genes	0	cyaB	type I secretion system ATPase
Zymomonas mobilis	ZMO1_ZMO0255	Remaining genes	0	hlyD	HlyD family type I secretion membrane fusion protein
Zymomonas mobilis	ZMO1_ZMO0256	Remaining genes	0	ZMO1_ZMO0256	D-lactate dehydrogenase
Zymomonas mobilis	ZMO1_ZMO0281	Remaining genes	0	ZMO1_ZMO0281	TetR family transcriptional repressor of RND efflux transport system
Zymomonas mobilis	ZMO1_ZMO0283	Remaining genes	0	ZMO1_ZMO0283	hydrophobe/amphiphile efflux-1 (HAE1) family RND efflux system transporter
Zymomonas mobilis	ZMO1_ZMO0290	Remaining genes	0	ZMO1_ZMO0290	DUF445 domain-containing protein
Zymomonas mobilis	ZMO1_ZMO0293	Remaining genes	0	ZMO1_ZMO0293	sugar transporter
Zymomonas mobilis	ZMO1_ZMO0296	Remaining genes	2	ZMO1_ZMO0296	tRNA-specific adenosine deaminase
Zymomonas mobilis	ZMO1_ZMO0298	Remaining genes	1	ZMO1_ZMO0298	uncharacterized protein
Zymomonas mobilis	ZMO1_ZMO0301	Remaining genes	0	ZMO1_ZMO0301	PepSY-associated TM helix domain protein
Zymomonas mobilis	ZMO1_ZMO0302	Remaining genes	0	ZMO1_ZMO0302	aryl-sulfate sulfotransferase
Zymomonas mobilis	ZMO1_ZMO0306	Remaining genes	0	ZMO1_ZMO0306	glycosyl transferase group 1
Zymomonas mobilis	ZMO1_ZMO0307	Remaining genes	0	kpsC	capsule polysaccharide biosynthesis protein
Zymomonas mobilis	ZMO1_ZMO0309	Remaining genes	0	ZMO1_ZMO0309	short-chain dehydrogenase/reductase SDR
Zymomonas mobilis	ZMO1_ZMO0313	Remaining genes	0	ZMO1_ZMO0313	uncharacterized protein
Zymomonas mobilis	ZMO1_ZMO0314	Remaining genes	0	cls	cardiolipin synthetase
Zymomonas mobilis	ZMO1_ZMO0318	Remaining genes	0	ZMO1_ZMO0318	short-chain dehydrogenase/reductase SDR
Zymomonas mobilis	ZMO1_ZMO0319	Remaining genes	0	ZMO1_ZMO0319	WGR domain protein
Zymomonas mobilis	ZMO1_ZMO0325	Remaining genes	1	ZMO1_ZMO0325	uncharacterized protein
Zymomonas mobilis	ZMO1_ZMO0326	Remaining genes	0	ZMO1_ZMO0326	7-cyano-7-deazaguanine reductase
Zymomonas mobilis	ZMO1_ZMO0327	Remaining genes	0	metC	cystathionine beta-lyase
Zymomonas mobilis	ZMO1_ZMO0331	Remaining genes	0	ZMO1_ZMO0331	DUF882 domain-containing protein
Zymomonas mobilis	ZMO1_ZMO0335	Remaining genes	1	ZMO1_ZMO0335	ATPase MipZ
Zymomonas mobilis	ZMO1_ZMO0336	Remaining genes	0	ZMO1_ZMO0336	heat shock protein DnaJ domain protein
Zymomonas mobilis	ZMO1_ZMO0339	Remaining genes	1	exoC	phosphomannomutase
Zymomonas mobilis	ZMO1_ZMO0341	Remaining genes	0	ZMO1_ZMO0341	short-chain dehydrogenase/reductase SDR
Zymomonas mobilis	ZMO1_ZMO0343	Remaining genes	0	ZMO1_ZMO0343	aminotransferase class IV
Zymomonas mobilis	ZMO1_ZMO0345	Remaining genes	0	ZMO1_ZMO0345	endonuclease/exonuclease/phosphatase
Zymomonas mobilis	ZMO1_ZMO0351	Remaining genes	0	ZMO1_ZMO0351	putative DNA helicase
Zymomonas mobilis	ZMO1_ZMO0353	Remaining genes	1	ZMO1_ZMO0353	4-diphosphocytidyl-2C-methyl-D-erythritol synthase
Zymomonas mobilis	ZMO1_ZMO0355	Remaining genes	4	mreB	MreB/Mrl family cell shape determining protein
Zymomonas mobilis	ZMO1_ZMO0356	Remaining genes	4	mreC	rod shape-determining protein MreC
Zymomonas mobilis	ZMO1_ZMO0357	Remaining genes	1	ZMO1_ZMO0357	hypothetical protein
Zymomonas mobilis	ZMO1_ZMO0359	Remaining genes	3	mrdA	peptidoglycan D%2CD-transpeptidase MrdA
Zymomonas mobilis	ZMO1_ZMO0360	Remaining genes	4	mrdB	rod shape-determining protein MrdB (formly RodA)
Zymomonas mobilis	ZMO1_ZMO0366	Remaining genes	0	glf	glucose facilitated diffusion protein
Zymomonas mobilis	ZMO1_ZMO0368	Remaining genes	0	edd	6-phosphogluconate dehydratase
Zymomonas mobilis	ZMO1_ZMO0369	Remaining genes	0	glk	glucokinase
Zymomonas mobilis	ZMO1_ZMO0371	Remaining genes	0	racX	aspartate racemase
Zymomonas mobilis	ZMO1_ZMO0372	Remaining genes	0	ZMO1_ZMO0372	AsnC family transcriptional regulator
Zymomonas mobilis	ZMO1_ZMO0389	Remaining genes	0	ZMO1_ZMO0389	hypothetical protein
Zymomonas mobilis	ZMO1_ZMO0390	Remaining genes	0	ZMO1_ZMO0390	hypothetical protein
Zymomonas mobilis	ZMO1_ZMO0393	Remaining genes	0	ZMO1_ZMO0393	hypothetical protein
Zymomonas mobilis	ZMO1_ZMO0395	Remaining genes	0	ZMO1_ZMO0395	hypothetical protein
Zymomonas mobilis	ZMO1_ZMO0398	Remaining genes	0	ZMO1_ZMO0398	hypothetical protein
Zymomonas mobilis	ZMO1_ZMO0407	Remaining genes	3	ZMO1_ZMO0407	GcrA cell cycle regulator
Zymomonas mobilis	ZMO1_ZMO0412	Remaining genes	0	ZMO1_ZMO0412	multiple antibiotic resistance (MarC)-related protein
Zymomonas mobilis	ZMO1_ZMO0413	Remaining genes	0	ZMO1_ZMO0413	YggT family protein
Zymomonas mobilis	ZMO1_ZMO0414	Remaining genes	0	ZMO1_ZMO0414	MJ0042 family finger-like protein
Zymomonas mobilis	ZMO1_ZMO0417	Remaining genes	2	ftsX	cell division protein FtsX
Zymomonas mobilis	ZMO1_ZMO0418	Remaining genes	0	ZMO1_ZMO0418	DUF218 domain-containing protein
Zymomonas mobilis	ZMO1_ZMO0422	Remaining genes	1	ZMO1_ZMO0422	BadM/Rrf2 family transcriptional regulator
Zymomonas mobilis	ZMO1_ZMO0435	Remaining genes	0	ZMO1_ZMO0435	uncharacterized protein
Zymomonas mobilis	ZMO1_ZMO0436	Remaining genes	0	ZMO1_ZMO0436	MAPEG (Membrane Associated Proteins in Eicosanoid and Glutathione metabolism) family protein
Zymomonas mobilis	ZMO1_ZMO0437	Remaining genes	0	ZMO1_ZMO0437	hypothetical protein
Zymomonas mobilis	ZMO1_ZMO0442	Remaining genes	0	ZMO1_ZMO0442	HAD (haloacid dehalogenase) family phosphatase
Zymomonas mobilis	ZMO1_ZMO0443	Remaining genes	2	nrdF	ribonucleotide-diphosphate reductase subunit beta
Zymomonas mobilis	ZMO1_ZMO0444	Remaining genes	0	ZMO1_ZMO0444	lipolytic protein G-D-S-L family
Zymomonas mobilis	ZMO1_ZMO0445	Remaining genes	0	ZMO1_ZMO0445	GDSL lipase/esterase
Zymomonas mobilis	ZMO1_ZMO0446	Remaining genes	0	ZMO1_ZMO0446	membrane bound O-acyl transferase MBOAT family protein
Zymomonas mobilis	ZMO1_ZMO0447	Remaining genes	0	ZMO1_ZMO0447	hypothetical protein
Zymomonas mobilis	ZMO1_ZMO0452	Remaining genes	4	ZMO1_ZMO0452	pyrrolo-quinoline quinone
Zymomonas mobilis	ZMO1_ZMO0454	Remaining genes	0	fhs	formate--tetrahydrofolate ligase
Zymomonas mobilis	ZMO1_ZMO0456	Remaining genes	0	ZMO1_ZMO0456	ferredoxin
Zymomonas mobilis	ZMO1_ZMO0457	Remaining genes	0	grp	glutamate uptake regulatory protein
Zymomonas mobilis	ZMO1_ZMO0468	Remaining genes	1	trpE	anthranilate synthase component I
Zymomonas mobilis	ZMO1_ZMO0471	Remaining genes	0	ZMO1_ZMO0471	LysR family transcriptional regulator
Zymomonas mobilis	ZMO1_ZMO0472	Remaining genes	2	ZMO1_ZMO0472	rpsU-divergently transcribed protein
Zymomonas mobilis	ZMO1_ZMO0474	Remaining genes	2	ribB	3%2C4-dihydroxy-2-butanone 4-phosphate synthase
Zymomonas mobilis	ZMO1_ZMO0477	Remaining genes	0	ZMO1_ZMO0477	uncharacterized protein
Zymomonas mobilis	ZMO1_ZMO0479	Remaining genes	0	ZMO1_ZMO0479	peptidoglycan-binding LysM
Zymomonas mobilis	ZMO1_ZMO0480	Remaining genes	0	ZMO1_ZMO0480	histidine kinase
Zymomonas mobilis	ZMO1_ZMO0482	Remaining genes	1	glpX	fructose-1%2C6-bisphosphatase class II
Zymomonas mobilis	ZMO1_ZMO0485	Remaining genes	1	ZMO1_ZMO0485	acyl-CoA dehydrogenase domain protein
Zymomonas mobilis	ZMO1_ZMO0486	Remaining genes	0	ZMO1_ZMO0486	uncharacterized protein
Zymomonas mobilis	ZMO1_ZMO0488	Remaining genes	0	ZMO1_ZMO0488	uncharacterized protein
Zymomonas mobilis	ZMO1_ZMO0490	Remaining genes	0	ptrB	oligopeptidase B PtrB
Zymomonas mobilis	ZMO1_ZMO0494	Remaining genes	0	ZMO1_ZMO0494	Bcr/CflA subfamily drug resistance transporter
Zymomonas mobilis	ZMO1_ZMO0495	Remaining genes	1	ZMO1_ZMO0495	TamB/DUF490 domain-containing protein
Zymomonas mobilis	ZMO1_ZMO0496	Remaining genes	1	ZMO1_ZMO0496	outer membrane protein assembly factor
Zymomonas mobilis	ZMO1_ZMO0500	Remaining genes	0	ZMO1_ZMO0500	uncharacterized protein
Zymomonas mobilis	ZMO1_ZMO0501	Remaining genes	0	ZMO1_ZMO0501	polysaccharide synthesis protein GtrA
Zymomonas mobilis	ZMO1_ZMO0502	Remaining genes	0	ZMO1_ZMO0502	uncharacterized protein
Zymomonas mobilis	ZMO1_ZMO0503	Remaining genes	0	ZMO1_ZMO0503	glycosyl transferase family 2
Zymomonas mobilis	ZMO1_ZMO0507	Remaining genes	0	ZMO1_ZMO0507	GAF domain-containing protein
Zymomonas mobilis	ZMO1_ZMO0508	Remaining genes	0	ZMO1_ZMO0508	GCN5-related N-acetyltransferase
Zymomonas mobilis	ZMO1_ZMO0511	Remaining genes	0	ZMO1_ZMO0511	thioesterase superfamily protein
Zymomonas mobilis	ZMO1_ZMO0513	Remaining genes	0	ZMO1_ZMO0513	putative type 2 phosphatidic acid phosphatase
Zymomonas mobilis	ZMO1_ZMO0544	Remaining genes	0	citC	isocitrate dehydrogenase NADP-dependent
Zymomonas mobilis	ZMO1_ZMO0546	Remaining genes	0	sulP	sulfate transporter
Zymomonas mobilis	ZMO1_ZMO0552	Remaining genes	0	tdk	thymidine kinase
Zymomonas mobilis	ZMO1_ZMO0558	Remaining genes	0	ZMO1_ZMO0558	glucose sorbosone dehydrogenase
Zymomonas mobilis	ZMO1_ZMO0559	Remaining genes	0	ZMO1_ZMO0559	AAA domain-containing protein
Zymomonas mobilis	ZMO1_ZMO0561	Remaining genes	0	ZMO1_ZMO0561	TonB-dependent receptor plug domain
Zymomonas mobilis	ZMO1_ZMO0563	Remaining genes	2	ZMO1_ZMO0563	chorismate mutase
Zymomonas mobilis	ZMO1_ZMO0568	Remaining genes	4	sdhD	succinate dehydrogenase (SQR) hydrophobic subunit
Zymomonas mobilis	ZMO1_ZMO0571	Remaining genes	0	ZMO1_ZMO0571	MetI-like ABC transporter transmembrane protein
Zymomonas mobilis	ZMO1_ZMO0572	Remaining genes	0	ZMO1_ZMO0572	ABC transporter ATPase component
Zymomonas mobilis	ZMO1_ZMO0573	Remaining genes	0	grxB2	glutaredoxin 2 GrxB family
Zymomonas mobilis	ZMO1_ZMO0578	Remaining genes	0	ZMO1_ZMO0578	sodium:dicarboxylate symporter
Zymomonas mobilis	ZMO1_ZMO0581	Remaining genes	0	ZMO1_ZMO0581	major facilitator superfamily transporter
Zymomonas mobilis	ZMO1_ZMO0588	Remaining genes	0	ZMO1_ZMO0588	uncharacterized protein
Zymomonas mobilis	ZMO1_ZMO0592	Remaining genes	0	ZMO1_ZMO0592	DUF423 domain-containing protein
Zymomonas mobilis	ZMO1_ZMO0597	Remaining genes	0	ZMO1_ZMO0597	uncharacterized protein
Zymomonas mobilis	ZMO1_ZMO0603	Remaining genes	0	motA1	flagellar motor protein MotA
Zymomonas mobilis	ZMO1_ZMO0604	Remaining genes	0	flgL	flagellin domain protein
Zymomonas mobilis	ZMO1_ZMO0606	Remaining genes	0	ZMO1_ZMO0606	flagellar rod assembly protein/muramidase FlgJ
Zymomonas mobilis	ZMO1_ZMO0610	Remaining genes	0	flgF	flagellar basal-body rod protein FlgF
Zymomonas mobilis	ZMO1_ZMO0616	Remaining genes	0	motA2	flagellar motor protein MotA
Zymomonas mobilis	ZMO1_ZMO0617	Remaining genes	0	motB2	flagellar motor protein MotB
Zymomonas mobilis	ZMO1_ZMO0619	Remaining genes	0	flgA	flagella basal body P-ring formation protein FlgA
Zymomonas mobilis	ZMO1_ZMO0621	Remaining genes	0	flgM	flagellar biosynthesis anti-sigma factor FlgM
Zymomonas mobilis	ZMO1_ZMO0622	Remaining genes	1	ZMO1_ZMO0622	uncharacterized protein
Zymomonas mobilis	ZMO1_ZMO0624	Remaining genes	0	flhA	flagellar biosynthesis protein FlhA
Zymomonas mobilis	ZMO1_ZMO0625	Remaining genes	0	flhG	MinD-like ATPase FlhG
Zymomonas mobilis	ZMO1_ZMO0626	Remaining genes	0	fliA	RNA polymerase sigma 28 subunit FliA/WhiG
Zymomonas mobilis	ZMO1_ZMO0627	Remaining genes	0	ZMO1_ZMO0627	GT2 family glycosyltransferase
Zymomonas mobilis	ZMO1_ZMO0628	Remaining genes	0	ZMO1_ZMO0628	glycosyl transferase family 2
Zymomonas mobilis	ZMO1_ZMO0631	Remaining genes	0	ZMO1_ZMO0631	Fis family sigma54-specific transcriptional regulator
Zymomonas mobilis	ZMO1_ZMO0636	Remaining genes	0	fliH	negative regulator of FliI ATPase
Zymomonas mobilis	ZMO1_ZMO0637	Remaining genes	0	fliI	flagellum-specific ATP synthase FliI
Zymomonas mobilis	ZMO1_ZMO0638	Remaining genes	0	ZMO1_ZMO0638	hypothetical protein
Zymomonas mobilis	ZMO1_ZMO0642	Remaining genes	0	fliL	flagellar basal body-associated protein FliL
Zymomonas mobilis	ZMO1_ZMO0643	Remaining genes	0	fliM	flagellar motor switch protein FliM
Zymomonas mobilis	ZMO1_ZMO0646	Remaining genes	0	fliO	flagellar biosynthetic protein FliO
Zymomonas mobilis	ZMO1_ZMO0647	Remaining genes	0	fliP	flagellar biosynthesis protein FliP
Zymomonas mobilis	ZMO1_ZMO0651	Remaining genes	0	fliD	flagellar hook protein FliD
Zymomonas mobilis	ZMO1_ZMO0652	Remaining genes	0	fliS	flagellar biosynthesis protein FliS
Zymomonas mobilis	ZMO1_ZMO0653	Remaining genes	0	ZMO1_ZMO0653	AI-2E family transporter
Zymomonas mobilis	ZMO1_ZMO0654	Remaining genes	0	ZMO1_ZMO0654	polysaccharide deacetylase
Zymomonas mobilis	ZMO1_ZMO0656	Remaining genes	0	gpt	phosphoribosyltransferase
Zymomonas mobilis	ZMO1_ZMO0657	Remaining genes	0	astA	arginine/ornithine N-succinyltransferase beta subunit AstA
Zymomonas mobilis	ZMO1_ZMO0658	Remaining genes	0	ZMO1_ZMO0658	peptidase M20
Zymomonas mobilis	ZMO1_ZMO0659	Remaining genes	0	ZMO1_ZMO0659	HAD (haloacid dehalogenase)-superfamily subfamily IB hydrolase
Zymomonas mobilis	ZMO1_ZMO0661	Remaining genes	1	dnaJ	chaperone protein DnaJ
Zymomonas mobilis	ZMO1_ZMO0663	Remaining genes	0	radC	DNA repair protein RadC
Zymomonas mobilis	ZMO1_ZMO0664	Remaining genes	0	ZMO1_ZMO0664	uncharacterized protein
Zymomonas mobilis	ZMO1_ZMO0665	Remaining genes	0	ZMO1_ZMO0665	YnbE family lipoprotein
Zymomonas mobilis	ZMO1_ZMO0666	Remaining genes	0	ZMO1_ZMO0666	uncharacterized protein
Zymomonas mobilis	ZMO1_ZMO0675	Remaining genes	1	ZMO1_ZMO0675	LysR family transcriptional regulator
Zymomonas mobilis	ZMO1_ZMO0676	Remaining genes	1	ZMO1_ZMO0676	cystathionine gamma-synthase
Zymomonas mobilis	ZMO1_ZMO0677	Remaining genes	1	leuB	3-isopropylmalate dehydrogenase
Zymomonas mobilis	ZMO1_ZMO0678	Remaining genes	0	tdsD	nitroreductase
Zymomonas mobilis	ZMO1_ZMO0688	Remaining genes	0	ZMO1_ZMO0688	putative auxin efflux carrier
Zymomonas mobilis	ZMO1_ZMO0689	Remaining genes	0	gfo	glucose-fructose oxidoreductase
Zymomonas mobilis	ZMO1_ZMO0694	Remaining genes	0	ZMO1_ZMO0694	uncharacterized protein
Zymomonas mobilis	ZMO1_ZMO0697	Remaining genes	0	sugE	QacE family quaternary ammonium compound efflux SMR transporter
Zymomonas mobilis	ZMO1_ZMO0698	Remaining genes	0	ZMO1_ZMO0698	putative helix-turn-helix XRE-family like protein
Zymomonas mobilis	ZMO1_ZMO0703	Remaining genes	0	ZMO1_ZMO0703	peptidase S9 prolyl oligopeptidase active site domain protein
Zymomonas mobilis	ZMO1_ZMO0704	Remaining genes	1	ZMO1_ZMO0704	AMP-dependent synthetase and ligase
Zymomonas mobilis	ZMO1_ZMO0705	Remaining genes	0	ZMO1_ZMO0705	putative regulatory protein RecX
Zymomonas mobilis	ZMO1_ZMO0710	Remaining genes	0	ZMO1_ZMO0710	uncharacterized protein
Zymomonas mobilis	ZMO1_ZMO0716	Remaining genes	0	ZMO1_ZMO0716	DUF344/polyphosphate kinase 2 domain-containing protein
Zymomonas mobilis	ZMO1_ZMO0718	Remaining genes	0	greB	transcription elongation factor GreB
Zymomonas mobilis	ZMO1_ZMO0722	Remaining genes	0	ZMO1_ZMO0722	endothelin-converting enzyme 1
Zymomonas mobilis	ZMO1_ZMO0733	Remaining genes	0	ZMO1_ZMO0733	GCN5-related N-acetyltransferase
Zymomonas mobilis	ZMO1_ZMO0738	Remaining genes	4	thiG	thiazole biosynthesis protein ThiG
Zymomonas mobilis	ZMO1_ZMO0739	Remaining genes	0	ZMO1_ZMO0739	antibiotic biosynthesis monooxygenase
Zymomonas mobilis	ZMO1_ZMO0740	Remaining genes	0	csbD	general stress protein CsbD
Zymomonas mobilis	ZMO1_ZMO0744	Remaining genes	0	ZMO1_ZMO0744	uncharacterized protein
Zymomonas mobilis	ZMO1_ZMO0745	Remaining genes	0	ZMO1_ZMO0745	DUF1348 domain-containing protein
Zymomonas mobilis	ZMO1_ZMO0747	Remaining genes	0	ZMO1_ZMO0747	uncharacterized protein
Zymomonas mobilis	ZMO1_ZMO0751	Remaining genes	1	ZMO1_ZMO0751	Mov34/MPN/PAD-1 family protein
Zymomonas mobilis	ZMO1_ZMO0754	Remaining genes	0	ZMO1_ZMO0754	sterol-binding domain protein
Zymomonas mobilis	ZMO1_ZMO0763	Remaining genes	0	ZMO1_ZMO0763	tetratricopeptide domain protein
Zymomonas mobilis	ZMO1_ZMO0774	Remaining genes	0	ZMO1_ZMO0774	LysR family transcriptional regulator
Zymomonas mobilis	ZMO1_ZMO0776	Remaining genes	1	pmtA	phospholipid N-methyltransferase PmtA
Zymomonas mobilis	ZMO1_ZMO0777	Remaining genes	0	ZMO1_ZMO0777	MBL fold metallo-hydrolase
Zymomonas mobilis	ZMO1_ZMO0778	Remaining genes	0	ZMO1_ZMO0778	inner membrane transporter of efflux system
Zymomonas mobilis	ZMO1_ZMO0779	Remaining genes	0	ZMO1_ZMO0779	RND efflux pump membrane fusion protein
Zymomonas mobilis	ZMO1_ZMO0780	Remaining genes	0	ZMO1_ZMO0780	AcrB-like multidrug efflux transporter
Zymomonas mobilis	ZMO1_ZMO0781	Remaining genes	0	ZMO1_ZMO0781	LysR family transcriptional regulator
Zymomonas mobilis	ZMO1_ZMO0789	Remaining genes	0	ZMO1_ZMO0789	TonB-dependent receptor
Zymomonas mobilis	ZMO1_ZMO0794	Remaining genes	0	ZMO1_ZMO0794	prolyl oligopeptidase
Zymomonas mobilis	ZMO1_ZMO0795	Remaining genes	0	ZMO1_ZMO0795	TonB-dependent receptor plug domain
Zymomonas mobilis	ZMO1_ZMO0800	Remaining genes	0	ZMO1_ZMO0800	ABC transporter related protein
Zymomonas mobilis	ZMO1_ZMO0801	Remaining genes	0	ZMO1_ZMO0801	secretion protein HlyD family protein
Zymomonas mobilis	ZMO1_ZMO0803	Remaining genes	0	ZMO1_ZMO0803	sporulation domain protein
Zymomonas mobilis	ZMO1_ZMO0807	Remaining genes	0	rimO	ribosomal protein S12 methylthiotransferase RimO
Zymomonas mobilis	ZMO1_ZMO0814	Remaining genes	0	rmuC	DNA recombination protein RmuC
Zymomonas mobilis	ZMO1_ZMO0818	Remaining genes	0	queD	queuosine biosynthesis protein QueD
Zymomonas mobilis	ZMO1_ZMO0822	Remaining genes	0	ZMO1_ZMO0822	uncharacterized protein
Zymomonas mobilis	ZMO1_ZMO0824	Remaining genes	0	ZMO1_ZMO0824	uncharacterized protein
Zymomonas mobilis	ZMO1_ZMO0828	Remaining genes	7	mraY	phospho-N-acetylmuramoyl-pentapeptide transferase
Zymomonas mobilis	ZMO1_ZMO0840	Remaining genes	0	ZMO1_ZMO0840	sporulation domain-containing protein
Zymomonas mobilis	ZMO1_ZMO0844	Remaining genes	1	ZMO1_ZMO0844	sporulation domain-containing protein
Zymomonas mobilis	ZMO1_ZMO0846	Remaining genes	0	kefB	membrane component of Kef-type K+ transport system KefB
Zymomonas mobilis	ZMO1_ZMO0847	Remaining genes	0	oprB2	carbohydrate-selective porin OprB
Zymomonas mobilis	ZMO1_ZMO0850	Remaining genes	0	ntrC	Fis family sigma54-specific transcriptional regulator
Zymomonas mobilis	ZMO1_ZMO0859	Remaining genes	0	ZMO1_ZMO0859	aminotransferase class V
Zymomonas mobilis	ZMO1_ZMO0863	Remaining genes	0	dcd	deoxycytidine triphosphate deaminase
Zymomonas mobilis	ZMO1_ZMO0864	Remaining genes	1	cdd	cytidine deaminase
Zymomonas mobilis	ZMO1_ZMO0865	Remaining genes	6	dnaB	replicative DNA helicase
Zymomonas mobilis	ZMO1_ZMO0866	Remaining genes	0	ZMO1_ZMO0866	cation diffusion facilitator family transporter
Zymomonas mobilis	ZMO1_ZMO0867	Remaining genes	0	hpnA	hopanoid-associated sugar epimerase HpnA
Zymomonas mobilis	ZMO1_ZMO0869	Remaining genes	2	hpnC	squalene synthase HpnC
Zymomonas mobilis	ZMO1_ZMO0871	Remaining genes	2	hpnE	squalene-associated FAD-dependent desaturase HpnE
Zymomonas mobilis	ZMO1_ZMO0872	Remaining genes	2	shc1	squalene-hopene cyclase
Zymomonas mobilis	ZMO1_ZMO0873	Remaining genes	1	hpnG	hopanoid-associated phosphorylase
Zymomonas mobilis	ZMO1_ZMO0874	Remaining genes	2	hpnH	hopanoid biosynthesis associated radical SAM protein HpnH
Zymomonas mobilis	ZMO1_ZMO0876	Remaining genes	0	hpnM	hopanoid biosynthesis associated membrane protein HpnM
Zymomonas mobilis	ZMO1_ZMO0877	Remaining genes	0	ZMO1_ZMO0877	uncharacterized protein
Zymomonas mobilis	ZMO1_ZMO0878	Remaining genes	0	cheB2	response regulator receiver modulated CheB methylesterase
Zymomonas mobilis	ZMO1_ZMO0880	Remaining genes	0	cheA2	putative CheA signal transduction histidine kinase
Zymomonas mobilis	ZMO1_ZMO0882	Remaining genes	0	mcpA2	methyl-accepting chemotaxis sensory transducer
Zymomonas mobilis	ZMO1_ZMO0885	Remaining genes	0	ZMO1_ZMO0885	hypothetical protein
Zymomonas mobilis	ZMO1_ZMO0888	Remaining genes	0	ZMO1_ZMO0888	resolvase domain-containing protein
Zymomonas mobilis	ZMO1_ZMO0889	Remaining genes	0	mro	aldose 1-epimerase
Zymomonas mobilis	ZMO1_ZMO0890	Remaining genes	6	lysK	lysine--tRNA ligase
Zymomonas mobilis	ZMO1_ZMO0892	Remaining genes	0	ZMO1_ZMO0892	helicase c2
Zymomonas mobilis	ZMO1_ZMO0893	Remaining genes	0	ZMO1_ZMO0893	beta-lactamase
Zymomonas mobilis	ZMO1_ZMO0896	Remaining genes	0	ZMO1_ZMO0896	uncharacterized protein
Zymomonas mobilis	ZMO1_ZMO0899	Remaining genes	2	ZMO1_ZMO0899	NAD+ synthetase
Zymomonas mobilis	ZMO1_ZMO0902	Remaining genes	0	ZMO1_ZMO0902	TonB-dependent receptor
Zymomonas mobilis	ZMO1_ZMO0903	Remaining genes	0	leuA	2-isopropylmalate synthase
Zymomonas mobilis	ZMO1_ZMO0905	Remaining genes	0	mdoD	glucan biosynthesis protein MdoD
Zymomonas mobilis	ZMO1_ZMO0907	Remaining genes	1	mdoH	glucan biosynthesis glucosyltransferase MdoH
Zymomonas mobilis	ZMO1_ZMO0908	Remaining genes	1	ZMO1_ZMO0908	putative capsule polysaccharide export protein
Zymomonas mobilis	ZMO1_ZMO0909	Remaining genes	0	ZMO1_ZMO0909	putative UDP-glucose-glycogen glucosyltransferase
Zymomonas mobilis	ZMO1_ZMO0910	Remaining genes	2	ZMO1_ZMO0910	ATPase component of polysaccharide export system
Zymomonas mobilis	ZMO1_ZMO0911	Remaining genes	1	ZMO1_ZMO0911	polysaccharide export system periplasmic protein
Zymomonas mobilis	ZMO1_ZMO0912	Remaining genes	0	ZMO1_ZMO0912	DUF885 domain-containing protein
Zymomonas mobilis	ZMO1_ZMO0916	Remaining genes	0	ZMO1_ZMO0916	heavy metal transport/detoxification protein
Zymomonas mobilis	ZMO1_ZMO0917	Remaining genes	1	ZMO1_ZMO0917	2-nitropropane dioxygenase NPD
Zymomonas mobilis	ZMO1_ZMO0918	Remaining genes	0	katE	catalase
Zymomonas mobilis	ZMO1_ZMO0919	Remaining genes	0	ZMO1_ZMO0919	diguanylate cyclase with beta propeller sensor
Zymomonas mobilis	ZMO1_ZMO0926	Remaining genes	0	mlaD	outer membrane lipid asymmetry maintenance protein MlaD
Zymomonas mobilis	ZMO1_ZMO0928	Remaining genes	0	ZMO1_ZMO0928	peptidase S58 DmpA
Zymomonas mobilis	ZMO1_ZMO0932	Remaining genes	0	zliS	DUF847/glycoside hydrolase family 108 domain-containing protein
Zymomonas mobilis	ZMO1_ZMO0935	Remaining genes	0	gstA	glutathione S-transferase domain protein
Zymomonas mobilis	ZMO1_ZMO0936	Remaining genes	0	ZMO1_ZMO0936	EamA/RhaT family transporter
Zymomonas mobilis	ZMO1_ZMO0937	Remaining genes	0	ZMO1_ZMO0937	aromatic-amino-acid transaminase
Zymomonas mobilis	ZMO1_ZMO0938	Remaining genes	0	phoD	alkaline phosphatase PhoD
Zymomonas mobilis	ZMO1_ZMO0939	Remaining genes	0	ZMO1_ZMO0939	guanine deaminase
Zymomonas mobilis	ZMO1_ZMO0940	Remaining genes	2	ZMO1_ZMO0940	MarR family transcriptional regulator
Zymomonas mobilis	ZMO1_ZMO0941	Remaining genes	0	ZMO1_ZMO0941	NAD-dependent epimerase/dehydratase
Zymomonas mobilis	ZMO1_ZMO0942	Remaining genes	0	scrB	sucrose-6-phosphate hydrolase
Zymomonas mobilis	ZMO1_ZMO0945	Remaining genes	0	ZMO1_ZMO0945	galactose mutarotase-like structural superfamily protein
Zymomonas mobilis	ZMO1_ZMO0947	Remaining genes	0	ZMO1_ZMO0947	glycosyl transferase family 2
Zymomonas mobilis	ZMO1_ZMO0950	Remaining genes	0	ZMO1_ZMO0950	GCN5-related N-acetyltransferase
Zymomonas mobilis	ZMO1_ZMO0952	Remaining genes	0	ZMO1_ZMO0952	SpoU type tRNA/rRNA methyltransferase
Zymomonas mobilis	ZMO1_ZMO0958	Remaining genes	2	petC	cytochrome c1
Zymomonas mobilis	ZMO1_ZMO0962	Remaining genes	0	nagA	N-acetylglucosamine-6-phosphate deacetylase
Zymomonas mobilis	ZMO1_ZMO0963	Remaining genes	0	ZMO1_ZMO0963	TetR family transcriptional regulator
Zymomonas mobilis	ZMO1_ZMO0964	Remaining genes	0	ZMO1_ZMO0964	NodT family RND efflux system outer membrane lipoprotein
Zymomonas mobilis	ZMO1_ZMO0965	Remaining genes	0	ZMO1_ZMO0965	efflux pump membrane protein
Zymomonas mobilis	ZMO1_ZMO0966	Remaining genes	0	emrB	EmrB/QacA subfamily drug resistance transporter
Zymomonas mobilis	ZMO1_ZMO0967	Remaining genes	0	ZMO1_ZMO0967	NupC-like Na+ dependent nucleoside transporter
Zymomonas mobilis	ZMO1_ZMO0969	Remaining genes	0	ZMO1_ZMO0969	xanthine/uracil/vitamin C permease
Zymomonas mobilis	ZMO1_ZMO0970	Remaining genes	0	ZMO1_ZMO0970	purine nucleoside permease
Zymomonas mobilis	ZMO1_ZMO0971	Remaining genes	0	add2	adenosine deaminase
Zymomonas mobilis	ZMO1_ZMO0972	Remaining genes	0	ZMO1_ZMO0972	hopanoid biosynthesis associated glycosyl transferase protein HpnI
Zymomonas mobilis	ZMO1_ZMO0973	Remaining genes	0	ZMO1_ZMO0973	hopanoid biosynthesis associated radical SAM protein HpnJ
Zymomonas mobilis	ZMO1_ZMO0974	Remaining genes	0	ZMO1_ZMO0974	hopanoid biosynthesis associated protein HpnK
Zymomonas mobilis	ZMO1_ZMO0976	Remaining genes	0	xyrA	xylose reductase
Zymomonas mobilis	ZMO1_ZMO0978	Remaining genes	1	ZMO1_ZMO0978	periplasmic binding protein
Zymomonas mobilis	ZMO1_ZMO0979	Remaining genes	0	ZMO1_ZMO0979	TonB-dependent receptor
Zymomonas mobilis	ZMO1_ZMO0981	Remaining genes	0	ZMO1_ZMO0981	ABC transporter ATP-binding protein
Zymomonas mobilis	ZMO1_ZMO0982	Remaining genes	0	ZMO1_ZMO0982	ABC transporter permease
Zymomonas mobilis	ZMO1_ZMO0983	Remaining genes	2	ZMO1_ZMO0983	type 1 ABC transporter solute-binding subunit
Zymomonas mobilis	ZMO1_ZMO0992	Remaining genes	0	ZMO1_ZMO0992	peptidase S10 serine carboxypeptidase
Zymomonas mobilis	ZMO1_ZMO0996	Remaining genes	0	mscS1	mechanosensitive ion channel MscS
Zymomonas mobilis	ZMO1_ZMO0997	Remaining genes	0	eda	2-dehydro-3-deoxyphosphogluconate aldolase/4-hydroxy-2-oxoglutarate aldolase
Zymomonas mobilis	ZMO1_ZMO0998	Remaining genes	0	msrA	peptide methionine sulfoxide reductase
Zymomonas mobilis	ZMO1_ZMO1000	Remaining genes	1	metE	5- methyltetrahydropteroyltriglutamate--homocysteine S-methyltransferase
Zymomonas mobilis	ZMO1_ZMO1001	Remaining genes	0	ZMO1_ZMO1001	amino acid/peptide transporter
Zymomonas mobilis	ZMO1_ZMO1007	Remaining genes	0	ZMO1_ZMO1007	UPF0187 domain-containing protein
Zymomonas mobilis	ZMO1_ZMO1009	Remaining genes	0	ZMO1_ZMO1009	SapC family protein
Zymomonas mobilis	ZMO1_ZMO1010	Remaining genes	0	ZMO1_ZMO1010	DUF4186 domain-containing protein
Zymomonas mobilis	ZMO1_ZMO1011	Remaining genes	0	ZMO1_ZMO1011	YacG/DUF329 family protein
Zymomonas mobilis	ZMO1_ZMO1012	Remaining genes	0	ZMO1_ZMO1012	uncharacterized protein
Zymomonas mobilis	ZMO1_ZMO1015	Remaining genes	0	ZMO1_ZMO1015	DUF330 domain-containing protein
Zymomonas mobilis	ZMO1_ZMO1019	Remaining genes	1	dys	deoxyhypusine synthase
Zymomonas mobilis	ZMO1_ZMO1025	Remaining genes	0	nrdD	anaerobic ribonucleoside-triphosphate reductase
Zymomonas mobilis	ZMO1_ZMO1027	Remaining genes	0	pflA1	pyruvate-formate lyase-activating enzyme RflA
Zymomonas mobilis	ZMO1_ZMO1029	Remaining genes	0	ZMO1_ZMO1029	ABC transporter related protein
Zymomonas mobilis	ZMO1_ZMO1033	Remaining genes	0	cfa	cyclopropane fatty-acyl-phospholipid synthase Cfa
Zymomonas mobilis	ZMO1_ZMO1034	Remaining genes	0	ZMO1_ZMO1034	calcium-binding EF-hand-containing protein
Zymomonas mobilis	ZMO1_ZMO1036	Remaining genes	1	argG	argininosuccinate synthase ArgG
Zymomonas mobilis	ZMO1_ZMO1039	Remaining genes	3	nrdA	ribonucleoside-diphosphate reductase alpha subunit
Zymomonas mobilis	ZMO1_ZMO1040	Remaining genes	0	ZMO1_ZMO1040	TonB-dependent receptor
Zymomonas mobilis	ZMO1_ZMO1042	Remaining genes	0	ZMO1_ZMO1042	DUF477 domain-containing protein
Zymomonas mobilis	ZMO1_ZMO1043	Remaining genes	0	ZMO1_ZMO1043	LemA family protein
Zymomonas mobilis	ZMO1_ZMO1047	Remaining genes	0	pstS	phosphate ABC transporter substrate-binding protein PstS
Zymomonas mobilis	ZMO1_ZMO1055	Remaining genes	3	ZMO1_ZMO1055	bifunctional diguanylate cyclase (GGDEF)/phosphodiesterase
Zymomonas mobilis	ZMO1_ZMO1061	Remaining genes	0	pspF	Fis family sigma54-specific transcriptional acivator
Zymomonas mobilis	ZMO1_ZMO1063	Remaining genes	0	pspA	phage shock protein A PspA
Zymomonas mobilis	ZMO1_ZMO1064	Remaining genes	0	pspB	phage shock protein B PspB
Zymomonas mobilis	ZMO1_ZMO1065	Remaining genes	0	pspC	phage shock protein C PspC
Zymomonas mobilis	ZMO1_ZMO1068	Remaining genes	0	ZMO1_ZMO1068	uncharacterized protein
Zymomonas mobilis	ZMO1_ZMO1084	Remaining genes	0	bscB	cellulose synthase subunit B BscB
Zymomonas mobilis	ZMO1_ZMO1085	Remaining genes	0	bcsC	cellulose synthase operon C domain protein
Zymomonas mobilis	ZMO1_ZMO1086	Remaining genes	0	celA	endo-1%2C4-beta-D-glucanase (Cellulase)
Zymomonas mobilis	ZMO1_ZMO1087	Remaining genes	0	mltA	membrane-bound lytic murein transglycosylase A
Zymomonas mobilis	ZMO1_ZMO1101	Remaining genes	2	ZMO1_ZMO1101	TsaE (Threonylcarbamoyl adenosine biosynthesis protein) domain-containing protein
Zymomonas mobilis	ZMO1_ZMO1105	Remaining genes	0	ZMO1_ZMO1105	histidine kinase
Zymomonas mobilis	ZMO1_ZMO1107	Remaining genes	0	ZMO1_ZMO1107	transcriptional regulator AsnC family
Zymomonas mobilis	ZMO1_ZMO1109	Remaining genes	0	ZMO1_ZMO1109	tetratricopeptide-like helical domain-containing protein
Zymomonas mobilis	ZMO1_ZMO1111	Remaining genes	0	ZMO1_ZMO1111	major facilitator superfamily transporter
Zymomonas mobilis	ZMO1_ZMO1113	Remaining genes	0	ndh	FAD-dependent pyridine nucleotide-disulfide oxidoreductase
Zymomonas mobilis	ZMO1_ZMO1116	Remaining genes	1	gltD	glutamate synthase small subunit
Zymomonas mobilis	ZMO1_ZMO1126	Remaining genes	0	ntrX	Fis family transcriptional regulator
Zymomonas mobilis	ZMO1_ZMO1136	Remaining genes	0	mauG	MauG-like cytochrome-c peroxidase
Zymomonas mobilis	ZMO1_ZMO1137	Remaining genes	3	serB	phosphoserine phosphatase SerB
Zymomonas mobilis	ZMO1_ZMO1139	Remaining genes	0	ilvI	acetolactate synthase large subunit
Zymomonas mobilis	ZMO1_ZMO1140	Remaining genes	1	ilvH	acetolactate synthase small subunit
Zymomonas mobilis	ZMO1_ZMO1144	Remaining genes	0	ZMO1_ZMO1144	teicoplanin resistance protein VanZ
Zymomonas mobilis	ZMO1_ZMO1147	Remaining genes	1	ZMO1_ZMO1147	chaperone protein Skp (OmpH)
Zymomonas mobilis	ZMO1_ZMO1158	Remaining genes	0	asr	aspartate racemase
Zymomonas mobilis	ZMO1_ZMO1159	Remaining genes	4	pssA	CDP-diacylglycerol--serine O-phosphatidyltransferase
Zymomonas mobilis	ZMO1_ZMO1160	Remaining genes	3	psd	phosphatidylserine decarboxylase
Zymomonas mobilis	ZMO1_ZMO1167	Remaining genes	0	ZMO1_ZMO1167	putative CocE/NonD family hydrolase
Zymomonas mobilis	ZMO1_ZMO1169	Remaining genes	0	ZMO1_ZMO1169	BadF/BadG/BcrA/BcrD type ATPase
Zymomonas mobilis	ZMO1_ZMO1170	Remaining genes	0	ZMO1_ZMO1170	antibiotic biosynthesis monooxygenase
Zymomonas mobilis	ZMO1_ZMO1171	Remaining genes	0	ZMO1_ZMO1171	beta-N-acetylhexosaminidase
Zymomonas mobilis	ZMO1_ZMO1172	Remaining genes	0	astB	succinylarginine dihydrolase
Zymomonas mobilis	ZMO1_ZMO1173	Remaining genes	1	ZMO1_ZMO1173	DUF490 domain-containing protein
Zymomonas mobilis	ZMO1_ZMO1174	Remaining genes	1	ZMO1_ZMO1174	surface antigen (D15)
Zymomonas mobilis	ZMO1_ZMO1176	Remaining genes	0	ZMO1_ZMO1176	histidine kinase
Zymomonas mobilis	ZMO1_ZMO1178	Remaining genes	0	hisI	phosphoribosyl-AMP cyclohydrolase
Zymomonas mobilis	ZMO1_ZMO1180	Remaining genes	0	ZMO1_ZMO1180	bifunctional ADP-dependent NAD(P)H-hydrate dehydratase/NAD(P)H-hydrate epimerase
Zymomonas mobilis	ZMO1_ZMO1181	Remaining genes	0	hutG1	N-formylglutamate amidohydrolase
Zymomonas mobilis	ZMO1_ZMO1183	Remaining genes	0	ZMO1_ZMO1183	TPR repeat-containing protein
Zymomonas mobilis	ZMO1_ZMO1184	Remaining genes	2	fixC	electron-transferring-flavoprotein dehydrogenase
Zymomonas mobilis	ZMO1_ZMO1195	Remaining genes	4	plsY	glycerol-3-phosphate acyltransferase PlsY
Zymomonas mobilis	ZMO1_ZMO1200	Remaining genes	1	rpiB	ribose 5-phosphate isomerase B
Zymomonas mobilis	ZMO1_ZMO1207	Remaining genes	1	ZMO1_ZMO1207	carbon-nitrogen hydrolase
Zymomonas mobilis	ZMO1_ZMO1209	Remaining genes	0	kup	potassium transporter Kup
Zymomonas mobilis	ZMO1_ZMO1212	Remaining genes	1	pgi	glucose-6-phosphate isomerase
Zymomonas mobilis	ZMO1_ZMO1213	Remaining genes	0	ZMO1_ZMO1213	uncharacterized protein
Zymomonas mobilis	ZMO1_ZMO1215	Remaining genes	0	ZMO1_ZMO1215	uncharacterized protein
Zymomonas mobilis	ZMO1_ZMO1221	Remaining genes	0	ZMO1_ZMO1221	uncharacterized protein
Zymomonas mobilis	ZMO1_ZMO1225	Remaining genes	6	rpsF	ribosomal protein S6
Zymomonas mobilis	ZMO1_ZMO1228	Remaining genes	0	ykfB	mandelate racemase/muconate lactonizing protein
Zymomonas mobilis	ZMO1_ZMO1229	Remaining genes	4	folE	GTP cyclohydrolase I FolE
Zymomonas mobilis	ZMO1_ZMO1232	Remaining genes	0	ZMO1_ZMO1232	glycosyl transferase family 1
Zymomonas mobilis	ZMO1_ZMO1234	Remaining genes	6	dxs1	deoxyxylulose-5-phosphate synthase
Zymomonas mobilis	ZMO1_ZMO1236	Remaining genes	0	adhA	Zn-dependent alcohol dehydrogenase
Zymomonas mobilis	ZMO1_ZMO1237	Remaining genes	0	ldhA	lactate dehydrogenase
Zymomonas mobilis	ZMO1_ZMO1240	Remaining genes	1	gpmA	2%2C3-bisphosphoglycerate-dependent phosphoglycerate mutase
Zymomonas mobilis	ZMO1_ZMO1242	Remaining genes	0	ZMO1_ZMO1242	peptidase M14 carboxypeptidase A
Zymomonas mobilis	ZMO1_ZMO1243	Remaining genes	0	ZMO1_ZMO1243	DUF4136 domain-containing protein
Zymomonas mobilis	ZMO1_ZMO1260	Remaining genes	0	ZMO1_ZMO1260	TonB-dependent receptor
Zymomonas mobilis	ZMO1_ZMO1261	Remaining genes	0	ssuA	ABC transporter substrate-binding protein aliphatic sulfonates family SsuA
Zymomonas mobilis	ZMO1_ZMO1262	Remaining genes	0	ssuC	alkanesulfonate transporter permease subunit SsuC
Zymomonas mobilis	ZMO1_ZMO1263	Remaining genes	0	ssuB	aliphatic sulfonates transport ATP-binding subunit SsuB
Zymomonas mobilis	ZMO1_ZMO1264	Remaining genes	0	rspA	L-alanine-DL-glutamate epimerase or related enzyme of enolase superfamily RspA
Zymomonas mobilis	ZMO1_ZMO1268	Remaining genes	0	ZMO1_ZMO1268	uncharacterized protein
Zymomonas mobilis	ZMO1_ZMO1270	Remaining genes	1	ZMO1_ZMO1270	8-amino-7-oxononanoate synthase
Zymomonas mobilis	ZMO1_ZMO1271	Remaining genes	0	cysG2	siroheme synthase CysG
Zymomonas mobilis	ZMO1_ZMO1272	Remaining genes	0	astD	N-succinylglutamate 5-semialdehyde dehydrogenase
Zymomonas mobilis	ZMO1_ZMO1273	Remaining genes	0	ZMO1_ZMO1273	amidohydrolase
Zymomonas mobilis	ZMO1_ZMO1275	Remaining genes	0	tdcB	threonine dehydratase
Zymomonas mobilis	ZMO1_ZMO1283	Remaining genes	0	ZMO1_ZMO1283	LacI family transcriptional regulator
Zymomonas mobilis	ZMO1_ZMO1287	Remaining genes	0	ZMO1_ZMO1287	putative UDP-glucose-glycogen glucosyltransferase
Zymomonas mobilis	ZMO1_ZMO1288	Remaining genes	0	ZMO1_ZMO1288	major facilitator superfamily transporter
Zymomonas mobilis	ZMO1_ZMO1291	Remaining genes	0	ZMO1_ZMO1291	peptidase S10 serine carboxypeptidase
Zymomonas mobilis	ZMO1_ZMO1294	Remaining genes	0	murQ	N-acetylmuramic acid 6-phosphate etherase MurQ
Zymomonas mobilis	ZMO1_ZMO1295	Remaining genes	0	ZMO1_ZMO1295	organic radical activating enzyme
Zymomonas mobilis	ZMO1_ZMO1298	Remaining genes	0	ZMO1_ZMO1298	TonB-dependent receptor plug domain
Zymomonas mobilis	ZMO1_ZMO1305	Remaining genes	1	ZMO1_ZMO1305	DUF526 domain-containing protein
Zymomonas mobilis	ZMO1_ZMO1306	Remaining genes	0	ZMO1_ZMO1306	hemolysin A
Zymomonas mobilis	ZMO1_ZMO1307	Remaining genes	1	fumA	iron-dependent fumarate hydratase
Zymomonas mobilis	ZMO1_ZMO1308	Remaining genes	3	holC	DNA polymerase III chi subunit HolC
Zymomonas mobilis	ZMO1_ZMO1312	Remaining genes	3	ZMO1_ZMO1312	PpiC-type peptidyl-prolyl cis-trans isomerase
Zymomonas mobilis	ZMO1_ZMO1316	Remaining genes	0	ZMO1_ZMO1316	polysaccharide biosynthesis protein
Zymomonas mobilis	ZMO1_ZMO1317	Remaining genes	0	ZMO1_ZMO1317	uncharacterized protein
Zymomonas mobilis	ZMO1_ZMO1318	Remaining genes	0	ZMO1_ZMO1318	putative P-loop containing nucleoside triphosphate hydrolase
Zymomonas mobilis	ZMO1_ZMO1319	Remaining genes	0	ZMO1_ZMO1319	uncharacterized protein
Zymomonas mobilis	ZMO1_ZMO1325	Remaining genes	0	ZMO1_ZMO1325	glmZ(sRNA)-inactivating NTPase
Zymomonas mobilis	ZMO1_ZMO1328	Remaining genes	0	ZMO1_ZMO1328	SpoU type tRNA/rRNA methyltransferase
Zymomonas mobilis	ZMO1_ZMO1331	Remaining genes	0	mscS2	mechanosensitive ion channel MscS
Zymomonas mobilis	ZMO1_ZMO1334	Remaining genes	0	ZMO1_ZMO1334	polyisoprenoid-binding periplasmic YceI-like protein
Zymomonas mobilis	ZMO1_ZMO1336	Remaining genes	0	ZMO1_ZMO1336	LysR family transcriptional regulator
Zymomonas mobilis	ZMO1_ZMO1337	Remaining genes	0	ZMO1_ZMO1337	hydroquinone detoxification protein
Zymomonas mobilis	ZMO1_ZMO1338	Remaining genes	0	ZMO1_ZMO1338	lysine exporter protein (LYSE/YGGA)
Zymomonas mobilis	ZMO1_ZMO1341	Remaining genes	0	ZMO1_ZMO1341	Zn-dependent metalloprotease
Zymomonas mobilis	ZMO1_ZMO1344	Remaining genes	0	dkgA	2%2C5-diketo-D-gluconate reductase A
Zymomonas mobilis	ZMO1_ZMO1345	Remaining genes	0	pepN1	aminopeptidase N
Zymomonas mobilis	ZMO1_ZMO1346	Remaining genes	0	ZMO1_ZMO1346	EamA/RhaT family transporter
Zymomonas mobilis	ZMO1_ZMO1347	Remaining genes	0	ltaE	threonine aldolase
Zymomonas mobilis	ZMO1_ZMO1351	Remaining genes	0	clcD1	carboxymethylenebutenolidase clcD
Zymomonas mobilis	ZMO1_ZMO1354	Remaining genes	0	motB3	flagellar motor protein MotB
Zymomonas mobilis	ZMO1_ZMO1360	Remaining genes	0	pdc	pyruvate decarboxylase
Zymomonas mobilis	ZMO1_ZMO1364	Remaining genes	0	hemN2	coproporphyrinogen III oxidase
Zymomonas mobilis	ZMO1_ZMO1365	Remaining genes	0	ZMO1_ZMO1365	diguanylate cyclase with beta propeller sensor
Zymomonas mobilis	ZMO1_ZMO1369	Remaining genes	3	ZMO1_ZMO1369	agmatine deiminase
Zymomonas mobilis	ZMO1_ZMO1374	Remaining genes	0	ZMO1_ZMO1374	NAD-dependent epimerase/dehydratase
Zymomonas mobilis	ZMO1_ZMO1380	Remaining genes	0	ZMO1_ZMO1380	AraC family transcriptional regulator
Zymomonas mobilis	ZMO1_ZMO1381	Remaining genes	0	ZMO1_ZMO1381	aminoglycoside phosphotransferase
Zymomonas mobilis	ZMO1_ZMO1382	Remaining genes	0	ZMO1_ZMO1382	aspartate aminotransferase family protein
Zymomonas mobilis	ZMO1_ZMO1385	Remaining genes	0	ZMO1_ZMO1385	toxic anion resistance family protein
Zymomonas mobilis	ZMO1_ZMO1386	Remaining genes	0	ZMO1_ZMO1386	uncharacterized protein
Zymomonas mobilis	ZMO1_ZMO1388	Remaining genes	0	ggt	gamma-glutamyltransferase
Zymomonas mobilis	ZMO1_ZMO1390	Remaining genes	1	ZMO1_ZMO1390	uncharacterized protein
Zymomonas mobilis	ZMO1_ZMO1391	Remaining genes	1	ZMO1_ZMO1391	diacylglycerol kinase catalytic region
Zymomonas mobilis	ZMO1_ZMO1392	Remaining genes	0	ZMO1_ZMO1392	uncharacterized protein
Zymomonas mobilis	ZMO1_ZMO1393	Remaining genes	5	lptF	LPS export ABC transporter permease LptF
Zymomonas mobilis	ZMO1_ZMO1396	Remaining genes	0	ZMO1_ZMO1396	uncharacterized protein
Zymomonas mobilis	ZMO1_ZMO1399	Remaining genes	1	ZMO1_ZMO1399	fatty acid hydroxylase
Zymomonas mobilis	ZMO1_ZMO1400	Remaining genes	1	ZMO1_ZMO1400	uncharacterized protein
Zymomonas mobilis	ZMO1_ZMO1408	Remaining genes	0	pepX	S9 family peptidase
Zymomonas mobilis	ZMO1_ZMO1409	Remaining genes	0	cbbF2	inositol monophosphatase
Zymomonas mobilis	ZMO1_ZMO1410	Remaining genes	0	bfr1	bacterioferritin
Zymomonas mobilis	ZMO1_ZMO1412	Remaining genes	0	ZMO1_ZMO1412	transcriptional regulator MucR family
Zymomonas mobilis	ZMO1_ZMO1422	Remaining genes	0	ZMO1_ZMO1422	peptidase M16 domain protein
Zymomonas mobilis	ZMO1_ZMO1423	Remaining genes	0	ZMO1_ZMO1423	peptidase M16 domain protein
Zymomonas mobilis	ZMO1_ZMO1425	Remaining genes	3	thiE2	thiamine monophosphate synthase
Zymomonas mobilis	ZMO1_ZMO1426	Remaining genes	0	ZMO1_ZMO1426	DNA repair protein RadC
Zymomonas mobilis	ZMO1_ZMO1428	Remaining genes	0	ZMO1_ZMO1428	diacylglycerol kinase catalytic region
Zymomonas mobilis	ZMO1_ZMO1429	Remaining genes	0	ZMO1_ZMO1429	NodT family RND efflux system outer membrane lipoprotein
Zymomonas mobilis	ZMO1_ZMO1430	Remaining genes	1	ZMO1_ZMO1430	MFP subunit of RND efflux system transporter
Zymomonas mobilis	ZMO1_ZMO1431	Remaining genes	0	ZMO1_ZMO1431	DUF1656 domain-containing protein
Zymomonas mobilis	ZMO1_ZMO1432	Remaining genes	0	ZMO1_ZMO1432	membrane protein component of efflux system
Zymomonas mobilis	ZMO1_ZMO1434	Remaining genes	4	ZMO1_ZMO1434	uncharacterized protein
Zymomonas mobilis	ZMO1_ZMO1436	Remaining genes	0	ZMO1_ZMO1436	uncharacterized protein
Zymomonas mobilis	ZMO1_ZMO1438	Remaining genes	0	ZMO1_ZMO1438	AsnC family transcriptional regulator
Zymomonas mobilis	ZMO1_ZMO1440	Remaining genes	0	ZMO1_ZMO1440	uncharacterized protein
Zymomonas mobilis	ZMO1_ZMO1441	Remaining genes	0	ZMO1_ZMO1441	FAD dependent oxidoreductase
Zymomonas mobilis	ZMO1_ZMO1442	Remaining genes	0	ZMO1_ZMO1442	uncharacterized protein
Zymomonas mobilis	ZMO1_ZMO1443	Remaining genes	0	ZMO1_ZMO1443	polysaccharide biosynthesis protein
Zymomonas mobilis	ZMO1_ZMO1447	Remaining genes	0	ZMO1_ZMO1447	conjugative transfer protein GumN
Zymomonas mobilis	ZMO1_ZMO1449	Remaining genes	0	mtlD	mannitol-1-phosphate dehydrogenase
Zymomonas mobilis	ZMO1_ZMO1450	Remaining genes	0	phrB	deoxyribodipyrimidine photo-lyase
Zymomonas mobilis	ZMO1_ZMO1451	Remaining genes	0	ZMO1_ZMO1451	purine nucleoside permease
Zymomonas mobilis	ZMO1_ZMO1452	Remaining genes	0	araJ1	MFS family predicted arabinose efflux permease araJ
Zymomonas mobilis	ZMO1_ZMO1455	Remaining genes	0	ZMO1_ZMO1455	resolvase domain-containing protein
Zymomonas mobilis	ZMO1_ZMO1456	Remaining genes	0	ZMO1_ZMO1456	LysE family translocator
Zymomonas mobilis	ZMO1_ZMO1457	Remaining genes	0	ZMO1_ZMO1457	major facilitator superfamily transporter
Zymomonas mobilis	ZMO1_ZMO1459	Remaining genes	0	pnuC1	nicotinamide mononucleotide transporter PnuC
Zymomonas mobilis	ZMO1_ZMO1462	Remaining genes	0	ZMO1_ZMO1462	NMT1/THI5 like domain protein
Zymomonas mobilis	ZMO1_ZMO1463	Remaining genes	0	ZMO1_ZMO1463	TonB-dependent receptor
Zymomonas mobilis	ZMO1_ZMO1465	Remaining genes	0	ZMO1_ZMO1465	putative amino acid permease
Zymomonas mobilis	ZMO1_ZMO1466	Remaining genes	0	ZMO1_ZMO1466	putative alpha/beta hydrolase
Zymomonas mobilis	ZMO1_ZMO1467	Remaining genes	0	ZMO1_ZMO1467	ABC-2 type transporter
Zymomonas mobilis	ZMO1_ZMO1470	Remaining genes	0	ZMO1_ZMO1470	transglycosylase domain-containing protein
Zymomonas mobilis	ZMO1_ZMO1475	Remaining genes	0	ZMO1_ZMO1475	TonB-dependent receptor plug domain
Zymomonas mobilis	ZMO1_ZMO1482	Remaining genes	0	ZMO1_ZMO1482	outer membrane autotransporter barrel domain protein
Zymomonas mobilis	ZMO1_ZMO1484	Remaining genes	0	ZMO1_ZMO1484	UvrD/REP helicase
Zymomonas mobilis	ZMO1_ZMO1487	Remaining genes	0	ZMO1_ZMO1487	diguanylate phosphodiesterase
Zymomonas mobilis	ZMO1_ZMO1488	Remaining genes	0	kdsA	2-dehydro-3-deoxyphosphooctonate aldolase
Zymomonas mobilis	ZMO1_ZMO1490	Remaining genes	2	ZMO1_ZMO1490	putative outer membrane associated protein
Zymomonas mobilis	ZMO1_ZMO1491	Remaining genes	2	ZMO1_ZMO1491	uncharacterized protein
Zymomonas mobilis	ZMO1_ZMO1493	Remaining genes	0	ZMO1_ZMO1493	putative membrane protein
Zymomonas mobilis	ZMO1_ZMO1496	Remaining genes	0	ppc	phosphoenolpyruvate carboxylase
Zymomonas mobilis	ZMO1_ZMO1497	Remaining genes	0	ZMO1_ZMO1497	amino acid/polyamine transporter
Zymomonas mobilis	ZMO1_ZMO1499	Remaining genes	2	hisE	phosphoribosyl-ATP pyrophosphatase
Zymomonas mobilis	ZMO1_ZMO1507	Remaining genes	4	ppa	inorganic diphosphatase
Zymomonas mobilis	ZMO1_ZMO1520	Remaining genes	0	ZMO1_ZMO1520	uncharacterized protein
Zymomonas mobilis	ZMO1_ZMO1521	Remaining genes	0	ZMO1_ZMO1521	uncharacterized protein
Zymomonas mobilis	ZMO1_ZMO1522	Remaining genes	0	ZMO1_ZMO1522	TonB-dependent receptor
Zymomonas mobilis	ZMO1_ZMO1524	Remaining genes	0	ZMO1_ZMO1524	EamA domain-containing protein
Zymomonas mobilis	ZMO1_ZMO1527	Remaining genes	0	ZMO1_ZMO1527	multidrug efflux pump subunit AcrB
Zymomonas mobilis	ZMO1_ZMO1528	Remaining genes	0	ZMO1_ZMO1528	multidrug efflux pump subunit AcrB
Zymomonas mobilis	ZMO1_ZMO1529	Remaining genes	0	ZMO1_ZMO1529	multidrug efflux pump subunit AcrA
Zymomonas mobilis	ZMO1_ZMO1533	Remaining genes	0	ZMO1_ZMO1533	hypothetical protein
Zymomonas mobilis	ZMO1_ZMO1540	Remaining genes	2	feoA	FeoA family protein
Zymomonas mobilis	ZMO1_ZMO1541	Remaining genes	2	feoB	ferrous iron transport protein B
Zymomonas mobilis	ZMO1_ZMO1547	Remaining genes	0	ZMO1_ZMO1547	transcriptional regulator TetR family
Zymomonas mobilis	ZMO1_ZMO1548	Remaining genes	2	shc2	squalene-hopene cyclase
Zymomonas mobilis	ZMO1_ZMO1553	Remaining genes	4	thiL	thiamine-monophosphate kinase
Zymomonas mobilis	ZMO1_ZMO1563	Remaining genes	0	ZMO1_ZMO1563	DUF481 domain-containing protein
Zymomonas mobilis	ZMO1_ZMO1564	Remaining genes	0	pnuC2	nicotinamide mononucleotide transporter PnuC
Zymomonas mobilis	ZMO1_ZMO1566	Remaining genes	0	ZMO1_ZMO1566	UPF0060 domain-containing protein
Zymomonas mobilis	ZMO1_ZMO1568	Remaining genes	0	ZMO1_ZMO1568	TonB-dependent receptor
Zymomonas mobilis	ZMO1_ZMO1569	Remaining genes	0	pflA2	pyruvate formate-lyase 1-activating enzyme
Zymomonas mobilis	ZMO1_ZMO1570	Remaining genes	0	pfl	formate acetyltransferase
Zymomonas mobilis	ZMO1_ZMO1571	Remaining genes	0	cydA	cytochrome bd ubiquinol oxidase subunit I
Zymomonas mobilis	ZMO1_ZMO1572	Remaining genes	0	cydB	cytochrome d ubiquinol oxidase subunit II
Zymomonas mobilis	ZMO1_ZMO1576	Remaining genes	0	ZMO1_ZMO1576	short-chain dehydrogenase/reductase SDR
Zymomonas mobilis	ZMO1_ZMO1577	Remaining genes	0	araJ2	putative arabinose efflux permease MFS family AraJ
Zymomonas mobilis	ZMO1_ZMO1579	Remaining genes	0	ZMO1_ZMO1579	alpha/beta hydrolase
Zymomonas mobilis	ZMO1_ZMO1582	Remaining genes	0	ZMO1_ZMO1582	uracil-DNA glycosylase-like protein
Zymomonas mobilis	ZMO1_ZMO1586	Remaining genes	0	bfr2	bacterioferritin
Zymomonas mobilis	ZMO1_ZMO1589	Remaining genes	0	ZMO1_ZMO1589	toll/interleukin-1 receptor (TIR) domain-containing protein
Zymomonas mobilis	ZMO1_ZMO1590	Remaining genes	0	ZMO1_ZMO1590	ABC transporter related protein
Zymomonas mobilis	ZMO1_ZMO1593	Remaining genes	0	ZMO1_ZMO1593	peptidase M61 domain-containing protein
Zymomonas mobilis	ZMO1_ZMO1596	Remaining genes	0	adhB	iron-containing alcohol dehydrogenase
Zymomonas mobilis	ZMO1_ZMO1598	Remaining genes	6	dxs2	1-deoxy-D-xylulose-5-phosphate synthase
Zymomonas mobilis	ZMO1_ZMO1599	Remaining genes	0	ZMO1_ZMO1599	hopanoid biosynthesis associated RND transporter like protein HpnN
Zymomonas mobilis	ZMO1_ZMO1600	Remaining genes	2	thrB	homoserine kinase
Zymomonas mobilis	ZMO1_ZMO1603	Remaining genes	0	ZMO1_ZMO1603	putative protein tyrosine phosphatase
Zymomonas mobilis	ZMO1_ZMO1604	Remaining genes	0	ZMO1_ZMO1604	phosphodiesterase I
Zymomonas mobilis	ZMO1_ZMO1609	Remaining genes	1	ZMO1_ZMO1609	uncharacterized protein
Zymomonas mobilis	ZMO1_ZMO1612	Remaining genes	0	ZMO1_ZMO1612	toluene tolerance family protein
Zymomonas mobilis	ZMO1_ZMO1614	Remaining genes	0	glpG	rhomboid family intramembrane serine protease
Zymomonas mobilis	ZMO1_ZMO1615	Remaining genes	0	greA	transcription elongation factor GreA
Zymomonas mobilis	ZMO1_ZMO1619	Remaining genes	0	ZMO1_ZMO1619	GatB/YqeY domain-containing protein
Zymomonas mobilis	ZMO1_ZMO1628	Remaining genes	0	ZMO1_ZMO1628	PepSY-associated TM helix domain-containing protein
Zymomonas mobilis	ZMO1_ZMO1631	Remaining genes	0	ZMO1_ZMO1631	TonB-dependent siderophore receptor
Zymomonas mobilis	ZMO1_ZMO1641	Remaining genes	0	ZMO1_ZMO1641	uncharacterized protein
Zymomonas mobilis	ZMO1_ZMO1642	Remaining genes	0	anmK	anhydro-N-acetylmuramic acid kinase AnmK
Zymomonas mobilis	ZMO1_ZMO1648	Remaining genes	1	ung2	uracil-DNA glycosylase
Zymomonas mobilis	ZMO1_ZMO1649	Remaining genes	0	gnl	gluconolactonase
Zymomonas mobilis	ZMO1_ZMO1650	Remaining genes	0	ZMO1_ZMO1650	beta-lactamase
Zymomonas mobilis	ZMO1_ZMO1652	Remaining genes	0	ZMO1_ZMO1652	2-nitropropane dioxygenase NPD
Zymomonas mobilis	ZMO1_ZMO1655	Remaining genes	0	ZMO1_ZMO1655	AhpC/TSA family antioxidant protein
Zymomonas mobilis	ZMO1_ZMO1656	Remaining genes	1	ZMO1_ZMO1656	XRE family transcriptional regulator
Zymomonas mobilis	ZMO1_ZMO1669	Remaining genes	3	ubiB2	2-octaprenylphenol hydroxylase COQ7/UbiB
Zymomonas mobilis	ZMO1_ZMO1672	Remaining genes	0	ZMO1_ZMO1672	uncharacterized protein
Zymomonas mobilis	ZMO1_ZMO1673	Remaining genes	0	ZMO1_ZMO1673	aldo/keto reductase
Zymomonas mobilis	ZMO1_ZMO1679	Remaining genes	0	ZMO1_ZMO1679	YgdH family protein
Zymomonas mobilis	ZMO1_ZMO1680	Remaining genes	0	ZMO1_ZMO1680	extensin family protein
Zymomonas mobilis	ZMO1_ZMO1681	Remaining genes	0	ZMO1_ZMO1681	aspartate-alanine antiporter
Zymomonas mobilis	ZMO1_ZMO1682	Remaining genes	0	aspB	aspartate/methionine/tyrosine aminotransferase
Zymomonas mobilis	ZMO1_ZMO1683	Remaining genes	0	ansA	type 2 L-asparaginase
Zymomonas mobilis	ZMO1_ZMO1686	Remaining genes	1	hisZ	ATP phosphoribosyltransferase regulatory subunit HisZ
Zymomonas mobilis	ZMO1_ZMO1689	Remaining genes	1	pyrC2	multifunctional complex type dihydroorotase
Zymomonas mobilis	ZMO1_ZMO1690	Remaining genes	0	ZMO1_ZMO1690	chaperone DnaJ domain protein
Zymomonas mobilis	ZMO1_ZMO1694	Remaining genes	0	ZMO1_ZMO1694	TonB-dependent receptor
Zymomonas mobilis	ZMO1_ZMO1695	Remaining genes	0	ykuD	L%2CD-peptidoglycan transpeptidase YkuD
Zymomonas mobilis	ZMO1_ZMO1696	Remaining genes	0	ZMO1_ZMO1696	putative NADPH:quinone reductase-related Zn-dependent oxidoreductase
Zymomonas mobilis	ZMO1_ZMO1697	Remaining genes	0	ZMO1_ZMO1697	HxlR family transcriptional regulator
Zymomonas mobilis	ZMO1_ZMO1698	Remaining genes	3	ribA	GTP cyclohydrolase II
Zymomonas mobilis	ZMO1_ZMO1711	Remaining genes	0	ZMO1_ZMO1711	AI-2E family transporter
Zymomonas mobilis	ZMO1_ZMO1712	Remaining genes	1	ZMO1_ZMO1712	peptidylprolyl isomerase FKBP-type
Zymomonas mobilis	ZMO1_ZMO1715	Remaining genes	0	exbD1	biopolymer transport protein ExbD/TolR
Zymomonas mobilis	ZMO1_ZMO1716	Remaining genes	0	exbB	MotA/TolQ/ExbB proton channel
Zymomonas mobilis	ZMO1_ZMO1717	Remaining genes	0	ZMO1_ZMO1717	TonB family protein
Zymomonas mobilis	ZMO1_ZMO1718	Remaining genes	0	ZMO1_ZMO1718	uncharacterized protein
Zymomonas mobilis	ZMO1_ZMO1719	Remaining genes	0	frk	fructokinase
Zymomonas mobilis	ZMO1_ZMO1721	Remaining genes	0	gloA3	glyoxalase/bleomycin resistance protein dioxygenase
Zymomonas mobilis	ZMO1_ZMO1727	Remaining genes	0	ZMO1_ZMO1727	aminotransferase class I and II
Zymomonas mobilis	ZMO1_ZMO1730	Remaining genes	1	cysE	serine O-acetyltransferase
Zymomonas mobilis	ZMO1_ZMO1732	Remaining genes	1	ahpC	alkyl hydroperoxide reductase
Zymomonas mobilis	ZMO1_ZMO1734	Remaining genes	0	ZMO1_ZMO1734	uncharacterized protein
Zymomonas mobilis	ZMO1_ZMO1735	Remaining genes	0	ZMO1_ZMO1735	glycosyl transferase family 1
Zymomonas mobilis	ZMO1_ZMO1738	Remaining genes	1	ZMO1_ZMO1738	LytTR family two component transcriptional regulator
Zymomonas mobilis	ZMO1_ZMO1739	Remaining genes	0	ZMO1_ZMO1739	signal transduction histidine kinase LytS
Zymomonas mobilis	ZMO1_ZMO1740	Remaining genes	0	ZMO1_ZMO1740	DUF3297 domain-containing protein
Zymomonas mobilis	ZMO1_ZMO1746	Remaining genes	0	metH1	5-methyltetrahydrofolate--homocysteine methyltransferase MetH1
Zymomonas mobilis	ZMO1_ZMO1748	Remaining genes	0	ZMO1_ZMO1748	ArsR family transcriptional regulator
Zymomonas mobilis	ZMO1_ZMO1749	Remaining genes	0	mlaA	lipoprotein MlaA
Zymomonas mobilis	ZMO1_ZMO1750	Remaining genes	0	ZMO1_ZMO1750	inhibitor I42 domain-containing protein
Zymomonas mobilis	ZMO1_ZMO1751	Remaining genes	1	ZMO1_ZMO1751	uncharacterized protein
Zymomonas mobilis	ZMO1_ZMO1753	Remaining genes	5	fpr	ferredoxin--NADP(+) reductase Fpr
Zymomonas mobilis	ZMO1_ZMO1754	Remaining genes	0	ssdA	succinate-semialdehyde dehydrogenase SSADH
Zymomonas mobilis	ZMO1_ZMO1760	Remaining genes	0	ZMO1_ZMO1760	penicillin-binding protein activator
Zymomonas mobilis	ZMO1_ZMO1766	Remaining genes	0	ZMO1_ZMO1766	zinc transporter ZntB
Zymomonas mobilis	ZMO1_ZMO1769	Remaining genes	1	ZMO1_ZMO1769	uncharacterized protein
Zymomonas mobilis	ZMO1_ZMO1771	Remaining genes	0	ZMO1_ZMO1771	iron-containing alcohol dehydrogenase
Zymomonas mobilis	ZMO1_ZMO1772	Remaining genes	0	ZMO1_ZMO1772	NAD(P)H quinone oxidoreductase PIG3 family
Zymomonas mobilis	ZMO1_ZMO1773	Remaining genes	0	ZMO1_ZMO1773	aldo/keto reductase
Zymomonas mobilis	ZMO1_ZMO1776	Remaining genes	0	pepN2	aminopeptidase N
Zymomonas mobilis	ZMO1_ZMO1777	Remaining genes	0	ZMO1_ZMO1777	uncharacterized protein
Zymomonas mobilis	ZMO1_ZMO1778	Remaining genes	0	ZMO1_ZMO1778	DUF475 domain-containing protein
Zymomonas mobilis	ZMO1_ZMO1779	Remaining genes	0	ZMO1_ZMO1779	antibiotic biosynthesis monooxygenase
Zymomonas mobilis	ZMO1_ZMO1780	Remaining genes	0	ZMO1_ZMO1780	antibiotic biosynthesis monooxygenase
Zymomonas mobilis	ZMO1_ZMO1781	Remaining genes	0	mscS3	mechanosensitive ion channel MscS
Zymomonas mobilis	ZMO1_ZMO1785	Remaining genes	0	mscS4	mechanosensitive ion channel MscS
Zymomonas mobilis	ZMO1_ZMO1787	Remaining genes	0	ZMO1_ZMO1787	hypothetical protein
Zymomonas mobilis	ZMO1_ZMO1788	Remaining genes	0	ZMO1_ZMO1788	uncharacterized protein
Zymomonas mobilis	ZMO1_ZMO1792	Remaining genes	2	ilvD	dihydroxy-acid dehydratase
Zymomonas mobilis	ZMO1_ZMO1793	Remaining genes	0	ZMO1_ZMO1793	LysR family transcriptional regulator
Zymomonas mobilis	ZMO1_ZMO1800	Remaining genes	0	ZMO1_ZMO1800	PhzF family phenazine biosynthesis protein
Zymomonas mobilis	ZMO1_ZMO1804	Remaining genes	0	ZMO1_ZMO1804	amino acid permease-associated region
Zymomonas mobilis	ZMO1_ZMO1806	Remaining genes	0	ZMO1_ZMO1806	maltose O-acetyltransferase
Zymomonas mobilis	ZMO1_ZMO1807	Remaining genes	0	ZMO1_ZMO1807	TonB-dependent receptor
Zymomonas mobilis	ZMO1_ZMO1808	Remaining genes	0	rfnH	RnfH family protein
Zymomonas mobilis	ZMO1_ZMO1809	Remaining genes	0	rfnE	electron transport complex RnfABCDGE type E subunit
Zymomonas mobilis	ZMO1_ZMO1810	Remaining genes	0	rnfG	electron transport complex RnfABCDGE type G subunit
Zymomonas mobilis	ZMO1_ZMO1811	Remaining genes	0	rnfD	electron transport complex RnfABCDGE type D subunit
Zymomonas mobilis	ZMO1_ZMO1812	Remaining genes	0	rnfC	electron transport complex RnfABCDGE type C subunit
Zymomonas mobilis	ZMO1_ZMO1813	Remaining genes	0	rnfB	electron transport complex RnfABCDGE type B subunit
Zymomonas mobilis	ZMO1_ZMO1814	Remaining genes	0	rnfA	electron transport complex RnfABCDGE type A subunit
Zymomonas mobilis	ZMO1_ZMO1817	Remaining genes	0	nifB	nitrogenase cofactor biosynthesis protein NifB
Zymomonas mobilis	ZMO1_ZMO1818	Remaining genes	0	fdxN	4Fe-4S ferredoxin iron-sulfur binding domain protein
Zymomonas mobilis	ZMO1_ZMO1819	Remaining genes	1	nifZ	NifZ family protein
Zymomonas mobilis	ZMO1_ZMO1820	Remaining genes	0	fixU	nitrogen fixation protein FixT/FixU
Zymomonas mobilis	ZMO1_ZMO1821	Remaining genes	0	ZMO1_ZMO1821	SIR2 family protein
Zymomonas mobilis	ZMO1_ZMO1823	Remaining genes	1	nifH	nitrogenase reductase iron protein
Zymomonas mobilis	ZMO1_ZMO1824	Remaining genes	0	nifD	nitrogenase molybdenum-iron protein alpha chain
Zymomonas mobilis	ZMO1_ZMO1825	Remaining genes	0	nifK	nitrogenase molybdenum-iron protein beta chain
Zymomonas mobilis	ZMO1_ZMO1826	Remaining genes	0	nifE	nitrogenase molybdenum-iron cofactor biosynthesis protein NifE
Zymomonas mobilis	ZMO1_ZMO1827	Remaining genes	0	nifN	nitrogenase molybdenum-iron cofactor biosynthesis protein NifN
Zymomonas mobilis	ZMO1_ZMO1828	Remaining genes	0	nifX	nitrogen fixation protein NifX
Zymomonas mobilis	ZMO1_ZMO1829	Remaining genes	1	ZMO1_ZMO1829	nitrogen fixation protein
Zymomonas mobilis	ZMO1_ZMO1831	Remaining genes	0	nifQ	NifQ family protein
Zymomonas mobilis	ZMO1_ZMO1832	Remaining genes	1	iscA	iron-sulfur cluster assembly accessory protein
Zymomonas mobilis	ZMO1_ZMO1834	Remaining genes	0	nifS2	cysteine desulfurase NifS
Zymomonas mobilis	ZMO1_ZMO1835	Remaining genes	0	nifV	homocitrate synthase
Zymomonas mobilis	ZMO1_ZMO1836	Remaining genes	1	nifW	nitrogen fixation protein NifW
Zymomonas mobilis	ZMO1_ZMO1837	Remaining genes	1	modD	modD protein
Zymomonas mobilis	ZMO1_ZMO1838	Remaining genes	0	ZMO1_ZMO1838	TOBE domain protein
Zymomonas mobilis	ZMO1_ZMO1840	Remaining genes	0	ZMO1_ZMO1840	isochorismatase hydrolase
Zymomonas mobilis	ZMO1_ZMO1842	Remaining genes	0	apbE	ApbE family lipoprotein
Zymomonas mobilis	ZMO1_ZMO1844	Remaining genes	0	ZMO1_ZMO1844	oxidoreductase domain protein
Zymomonas mobilis	ZMO1_ZMO1847	Remaining genes	0	ZMO1_ZMO1847	ABC transporter permease
Zymomonas mobilis	ZMO1_ZMO1848	Remaining genes	0	ZMO1_ZMO1848	iron ABC transporter permease
Zymomonas mobilis	ZMO1_ZMO1849	Remaining genes	0	ZMO1_ZMO1849	uncharacterized protein
Zymomonas mobilis	ZMO1_ZMO1850	Remaining genes	0	ZMO1_ZMO1850	hypothetical protein
Zymomonas mobilis	ZMO1_ZMO1851	Remaining genes	0	fldA	flavodoxin
Zymomonas mobilis	ZMO1_ZMO1853	Remaining genes	0	dapA2	dihydrodipicolinate synthetase
Zymomonas mobilis	ZMO1_ZMO1854	Remaining genes	0	ZMO1_ZMO1854	transcriptional regulator GntR family with aminotransferase domain
Zymomonas mobilis	ZMO1_ZMO1855	Remaining genes	0	yfeJ	glutamine amidotransferase class-I
Zymomonas mobilis	ZMO1_ZMO1856	Remaining genes	0	ZMO1_ZMO1856	major facilitator superfamily transporter
Zymomonas mobilis	ZMO1_ZMO1857	Remaining genes	0	ZMO1_ZMO1857	LysR family transcriptional regulator
Zymomonas mobilis	ZMO1_ZMO1859	Remaining genes	0	rpfN	carbohydrate porin
Zymomonas mobilis	ZMO1_ZMO1860	Remaining genes	0	ZMO1_ZMO1860	putative Ccc1 family vacuolar ion transporter
Zymomonas mobilis	ZMO1_ZMO1861	Remaining genes	0	ZMO1_ZMO1861	2-nitropropane dioxygenase NPD
Zymomonas mobilis	ZMO1_ZMO1862	Remaining genes	0	ZMO1_ZMO1862	HAD-superfamily hydrolase subfamily IA
Zymomonas mobilis	ZMO1_ZMO1863	Remaining genes	0	ZMO1_ZMO1863	phosphatase
Zymomonas mobilis	ZMO1_ZMO1864	Remaining genes	0	ZMO1_ZMO1864	transposase IS5 family protein
Zymomonas mobilis	ZMO1_ZMO1867	Remaining genes	3	ZMO1_ZMO1867	Baf family transcriptional acitvator
Zymomonas mobilis	ZMO1_ZMO1869	Remaining genes	0	ZMO1_ZMO1869	ribonuclease I-like protein
Zymomonas mobilis	ZMO1_ZMO1870	Remaining genes	4	nadC	nicotinate-nucleotide pyrophosphorylase
Zymomonas mobilis	ZMO1_ZMO1871	Remaining genes	3	nadA	quinolinate synthetase complex A subunit
Zymomonas mobilis	ZMO1_ZMO1875	Remaining genes	0	ZMO1_ZMO1875	DUF1476 domain-containing protein
Zymomonas mobilis	ZMO1_ZMO1876	Remaining genes	1	ZMO1_ZMO1876	uncharacterized protein
Zymomonas mobilis	ZMO1_ZMO1877	Remaining genes	0	ZMO1_ZMO1877	glutamine cyclotransferase
Zymomonas mobilis	ZMO1_ZMO1882	Remaining genes	0	ZMO1_ZMO1882	ammonia monooxygenase AmoA
Zymomonas mobilis	ZMO1_ZMO1884	Remaining genes	0	ZMO1_ZMO1884	DUF208 domain-containing protein
Zymomonas mobilis	ZMO1_ZMO1885	Remaining genes	0	ZMO1_ZMO1885	NADH:flavin oxidoreductase
Zymomonas mobilis	ZMO1_ZMO1886	Remaining genes	0	ZMO1_ZMO1886	abrB-like uncharacterized regulator of aidB
Zymomonas mobilis	ZMO1_ZMO1887	Remaining genes	0	entB	isochorismatase hydrolase
Zymomonas mobilis	ZMO1_ZMO1889	Remaining genes	0	ZMO1_ZMO1889	SAM-dependent methyltransferase-like protein
Zymomonas mobilis	ZMO1_ZMO1892	Remaining genes	0	ZMO1_ZMO1892	uncharacterized protein
Zymomonas mobilis	ZMO1_ZMO1895	Remaining genes	0	ZMO1_ZMO1895	adenosine kinase
Zymomonas mobilis	ZMO1_ZMO1896	Remaining genes	6	secF	protein-export membrane protein SecF
Zymomonas mobilis	ZMO1_ZMO1899	Remaining genes	1	fabH	3-oxoacyl-(acyl-carrier-protein) synthase III
Zymomonas mobilis	ZMO1_ZMO1901	Remaining genes	0	ZMO1_ZMO1901	uncharacterized protein
Zymomonas mobilis	ZMO1_ZMO1902	Remaining genes	5	hemD	uroporphyrinogen III synthase
Zymomonas mobilis	ZMO1_ZMO1915	Remaining genes	1	bioD	dethiobiotin synthase
Zymomonas mobilis	ZMO1_ZMO1917	Remaining genes	1	bioF	8-amino-7-oxononanoate synthase
Zymomonas mobilis	ZMO1_ZMO1918	Remaining genes	1	bioA	adenosylmethionine--8-amino-7-oxononanoate aminotransferase BioA
Zymomonas mobilis	ZMO1_ZMO1922	Remaining genes	0	kpsS	capsule polysaccharide biosynthesis protein
Zymomonas mobilis	ZMO1_ZMO1923	Remaining genes	0	ZMO1_ZMO1923	sulfatase
Zymomonas mobilis	ZMO1_ZMO1924	Remaining genes	0	ZMO1_ZMO1924	peptidase U32
Zymomonas mobilis	ZMO1_ZMO1925	Remaining genes	0	ZMO1_ZMO1925	sterol-binding peptidase U32 family peptidase
Zymomonas mobilis	ZMO1_ZMO1927	Remaining genes	1	sppA	signal peptide peptidase SppA 67K type
Zymomonas mobilis	ZMO1_ZMO1930	Remaining genes	0	intZ	integrase family protein
Zymomonas mobilis	ZMO1_ZMO1931	Remaining genes	0	ZMO1_ZMO1931	DUF1016 domain-containing protein
Zymomonas mobilis	ZMO1_ZMO1933	Remaining genes	0	ZMO1_ZMO1933	uncharacterized protein
Zymomonas mobilis	ZMO1_ZMO1934	Remaining genes	0	ZMO1_ZMO1934	N-6 DNA methylase
Zymomonas mobilis	ZMO1_ZMO1936	Remaining genes	0	ZMO1_ZMO1936	hypothetical protein
Zymomonas mobilis	ZMO1_ZMO1937	Remaining genes	0	ZMO1_ZMO1937	DNA-binding protein
Zymomonas mobilis	ZMO1_ZMO1940	Remaining genes	0	ZMO1_ZMO1940	hypothetical protein
Zymomonas mobilis	ZMO1_ZMO1941	Remaining genes	0	ZMO1_ZMO1941	type IV secretory pathway protease TraF-like protein
Zymomonas mobilis	ZMO1_ZMO1943	Remaining genes	0	ZMO1_ZMO1943	VirD2 and DUF3363 domain-containing protein
Zymomonas mobilis	ZMO1_ZMO1944	Remaining genes	0	ZMO1_ZMO1944	GntR transcriptional regulator with aminotransferase domain
Zymomonas mobilis	ZMO1_ZMO1945	Remaining genes	0	ZMO1_ZMO1945	PhzF-like isomerase
Zymomonas mobilis	ZMO1_ZMO1946	Remaining genes	0	ZMO1_ZMO1946	short-chain dehydrogenase/reductase SDR
Zymomonas mobilis	ZMO1_ZMO1947	Remaining genes	0	ZMO1_ZMO1947	RidA (reactive intermediate/imine deaminase A) family protein
Zymomonas mobilis	ZMO1_ZMO1948	Remaining genes	0	ZMO1_ZMO1948	YbaK/prolyl-tRNA synthetase associated family protein
Zymomonas mobilis	ZMO1_ZMO1949	Remaining genes	0	ZMO1_ZMO1949	ribosyldihydronicotinamide dehydrogenase
Zymomonas mobilis	ZMO1_ZMO1955	Remaining genes	0	mdh	malate dehydrogenase
Zymomonas mobilis	ZMO1_ZMO1957	Remaining genes	2	ZMO1_ZMO1957	glycosyl transferase family 1
Zymomonas mobilis	ZMO1_ZMO1958	Remaining genes	0	ZMO1_ZMO1958	uncharacterized protein
Zymomonas mobilis	ZMO1_ZMO1959	Remaining genes	1	ZMO1_ZMO1959	uncharacterized protein
Zymomonas mobilis	ZMO1_ZMO1960	Remaining genes	0	ZMO1_ZMO1960	uncharacterized protein
Zymomonas mobilis	ZMO1_ZMO1961	Remaining genes	0	ZMO1_ZMO1961	uncharacterized protein
Zymomonas mobilis	ZMO1_ZMO1962	Remaining genes	0	ZMO1_ZMO1962	histidine kinase
Zymomonas mobilis	ZMO1_ZMO1967	Remaining genes	0	blaP	beta-lactamase
Zymomonas mobilis	ZMO1_ZMO1971	Remaining genes	0	panC2	pantoate-beta-alanine ligase
Zymomonas mobilis	ZMO1_ZMO1974	Remaining genes	0	ZMO1_ZMO1974	LysR family transcriptional regulator ArgP
Zymomonas mobilis	ZMO1_ZMO1983	Remaining genes	0	ZMO1_ZMO1983	SMP-30/Gluconolaconase/LRE domain-containing protein
Zymomonas mobilis	ZMO1_ZMO1984	Remaining genes	0	ZMO1_ZMO1984	aldo/keto reductase
Zymomonas mobilis	ZMO1_ZMO1986	Remaining genes	0	ZMO1_ZMO1986	TonB-dependent receptor plug domain
Zymomonas mobilis	ZMO1_ZMO1992	Remaining genes	0	clcD2	carboxymethylenebutenolidase
Zymomonas mobilis	ZMO1_ZMO1993	Remaining genes	0	qor	quinone oxidoreductase
Zymomonas mobilis	ZMO1_ZMO2000	Remaining genes	0	ZMO1_ZMO2000	AcrB/AcrD/AcrF family protein
Zymomonas mobilis	ZMO1_ZMO2007	Remaining genes	0	ZMO1_ZMO2007	uncharacterized protein
Zymomonas mobilis	ZMO1_ZMO2011	Remaining genes	0	ZMO1_ZMO2011	entericidin A/B family protein
Zymomonas mobilis	ZMO1_ZMO2016	Remaining genes	0	ZMO1_ZMO2016	hypothetical protein
Zymomonas mobilis	ZMO1_ZMO2018	Remaining genes	0	ZMO1_ZMO2018	major facilitator superfamily transporter
Zymomonas mobilis	ZMO1_ZMO2019	Remaining genes	1	ZMO1_ZMO2019	BFD domain protein (2Fe-2S)-binding domain protein
Zymomonas mobilis	ZMO1_ZMO2021	Remaining genes	0	ZMO1_ZMO2021	DUF2474 domain-containing protein
Zymomonas mobilis	ZMO1_ZMO2025	Remaining genes	1	exbD	biopolymer transport protein ExbD/TolR
Zymomonas mobilis	ZMO1_ZMO2028	Remaining genes	0	fdxB	nif-specific ferredoxin III
Zymomonas mobilis	ZMO1_ZMO2034	Remaining genes	0	ZMO1_ZMO2034	DUF2958 domain-containing protein
Zymomonas mobilis	ZMO1_ZMO2035	Remaining genes	1	ZMO1_ZMO2035	RepA replication protein
Zymomonas mobilis	ZMO1_ZMO2037	Remaining genes	0	ZMO1_ZMO2037	hypothetical protein
Zymomonas mobilis	ZMO1_ZMO2038	Remaining genes	0	ZMO1_ZMO2038	thioesterase superfamily protein
Zymomonas mobilis	ZMO1_ZMO2041	Remaining genes	0	ZMO1_ZMO2041	Sel1 domain protein repeat-containing protein
Zymomonas mobilis	ZMO1_ZMO2044	Remaining genes	0	ZMO1_ZMO2044	N/A
Zymomonas mobilis	ZMO1_ZMOp32x001	Remaining genes	0	ZMO1_ZMOp32x001	SIR2-like protein
Zymomonas mobilis	ZMO1_ZMOp32x002	Remaining genes	1	ZMO1_ZMOp32x002	RelB or DinJ-like antitoxin
Zymomonas mobilis	ZMO1_ZMOp32x004	Remaining genes	0	ZMO1_ZMOp32x004	P-loop containing nucleoside triphosphate hydrolase domain protein
Zymomonas mobilis	ZMO1_ZMOp32x006	Remaining genes	0	ZMO1_ZMOp32x006	TonB-dependent receptor plug domain protein
Zymomonas mobilis	ZMO1_ZMOp32x007	Remaining genes	0	ZMO1_ZMOp32x007	Ca2+-dependent phosphoinositide phospholipase C
Zymomonas mobilis	ZMO1_ZMOp32x008	Remaining genes	0	ZMO1_ZMOp32x008	PIN domain protein
Zymomonas mobilis	ZMO1_ZMOp32x020	Remaining genes	0	ZMO1_ZMOp32x020	MazE antitoxin
Zymomonas mobilis	ZMO1_ZMOp32x021	Remaining genes	0	ZMO1_ZMOp32x021	MazF toxin
Zymomonas mobilis	ZMO1_ZMOp32x022	Remaining genes	0	ZMO1_ZMOp32x022	SIR2-like protein
Zymomonas mobilis	ZMO1_ZMOp32x024	Remaining genes	0	ZMO1_ZMOp32x024	phage integrase
Zymomonas mobilis	ZMO1_ZMOp32x025	Remaining genes	0	ZMO1_ZMOp32x025	Type III restriction endonuclease subunit R
Zymomonas mobilis	ZMO1_ZMOp32x028	Remaining genes	0	ZMO1_ZMOp32x028	Type I restriction endonuclease HsdS
Zymomonas mobilis	ZMO1_ZMOp32x034	Remaining genes	0	ZMO1_ZMOp32x034	N/A
Zymomonas mobilis	ZMO1_ZMOp33x002	Remaining genes	0	ZMO1_ZMOp33x002	putative Zeta toxin-like kinase
Zymomonas mobilis	ZMO1_ZMOp33x004	Remaining genes	1	ZMO1_ZMOp33x004	CobQ/CobB/MinD/ParA nucleotide binding domain protein
Zymomonas mobilis	ZMO1_ZMOp33x005	Remaining genes	0	ZMO1_ZMOp33x005	Vibrio phage ICP1 Orf50 family protein
Zymomonas mobilis	ZMO1_ZMOp33x006	Remaining genes	0	ZMO1_ZMOp33x006	acyl-CoA N-acyltransferase
Zymomonas mobilis	ZMO1_ZMOp33x008	Remaining genes	0	ZMO1_ZMOp33x008	LysR family transcription regulator
Zymomonas mobilis	ZMO1_ZMOp33x009	Remaining genes	0	ZMO1_ZMOp33x009	carbohydrate-selective porin OprB
Zymomonas mobilis	ZMO1_ZMOp33x010	Remaining genes	0	ZMO1_ZMOp33x010	sodium:dicarboxylate symporter
Zymomonas mobilis	ZMO1_ZMOp33x011	Remaining genes	0	ZMO1_ZMOp33x011	carbamoylase-type amidase
Zymomonas mobilis	ZMO1_ZMOp33x012	Remaining genes	0	ZMO1_ZMOp33x012	2-aminoethylphosphonate--pyruvate transaminase
Zymomonas mobilis	ZMO1_ZMOp33x013	Remaining genes	0	ZMO1_ZMOp33x013	DUF3225 family protein with NTF2-like domain
Zymomonas mobilis	ZMO1_ZMOp33x015	Remaining genes	0	ZMO1_ZMOp33x015	AtzE type amidohydrolase
Zymomonas mobilis	ZMO1_ZMOp33x016	Remaining genes	0	ZMO1_ZMOp33x016	short-chain dehydrogenase/reductase SDR
Zymomonas mobilis	ZMO1_ZMOp33x018	Remaining genes	0	ZMO1_ZMOp33x018	bacterial bifunctional deaminase-reductase C-terminal domain-containing protein
Zymomonas mobilis	ZMO1_ZMOp33x019	Remaining genes	0	ZMO1_ZMOp33x019	LysR family transcription regulator
Zymomonas mobilis	ZMO1_ZMOp33x020	Remaining genes	0	ZMO1_ZMOp33x020	Bcr/CflA subfamily drug resistance transporter
Zymomonas mobilis	ZMO1_ZMOp33x021	Remaining genes	0	ZMO1_ZMOp33x021	alcohol dehydrogenase-like protein
Zymomonas mobilis	ZMO1_ZMOp33x022	Remaining genes	0	ZMO1_ZMOp33x022	NADP-dependent oxidoreductase domain protein
Zymomonas mobilis	ZMO1_ZMOp33x023	Remaining genes	0	ZMO1_ZMOp33x023	NADP-dependent oxidoreductase domain protein
Zymomonas mobilis	ZMO1_ZMOp33x026	Remaining genes	0	ZMO1_ZMOp33x026	toxin RelE-like domain protein
Zymomonas mobilis	ZMO1_ZMOp33x027	Remaining genes	0	ZMO1_ZMOp33x027	relaxosome protein TraY
Zymomonas mobilis	ZMO1_ZMOp33x035	Remaining genes	0	ZMO1_ZMOp33x035	hypothetical protein
Zymomonas mobilis	ZMO1_ZMOp33x036	Remaining genes	0	ZMO1_ZMOp33x036	ribonuclease toxin BrnT of type II toxin-antitoxin system
Zymomonas mobilis	ZMO1_ZMOp33x037	Remaining genes	0	ZMO1_ZMOp33x037	cro/C1-type transcriptional repressor
Zymomonas mobilis	ZMO1_ZMOp33x038	Remaining genes	0	ZMO1_ZMOp33x038	Lambda repressor-like transcriptional regulator
Zymomonas mobilis	ZMO1_ZMOp33x040	Remaining genes	0	ZMO1_ZMOp33x040	death on curing (Doc) protein
Zymomonas mobilis	ZMO1_ZMOp36x001	Remaining genes	0	ZMO1_ZMOp36x001	N-acetylmuramoyl-L-alanine amidase domain protein
Zymomonas mobilis	ZMO1_ZMOp36x007	Remaining genes	1	ZMO1_ZMOp36x007	tail protein I
Zymomonas mobilis	ZMO1_ZMOp36x011	Remaining genes	0	ZMO1_ZMOp36x011	tail sheath protein
Zymomonas mobilis	ZMO1_ZMOp36x012	Remaining genes	0	ZMO1_ZMOp36x012	tail tube protein
Zymomonas mobilis	ZMO1_ZMOp36x013	Remaining genes	0	ZMO1_ZMOp36x013	bacteriophage putative tail protein Gp41
Zymomonas mobilis	ZMO1_ZMOp36x014	Remaining genes	0	ZMO1_ZMOp36x014	Burkholderia phage phiE202 Gp27 family protein
Zymomonas mobilis	ZMO1_ZMOp36x016	Remaining genes	0	ZMO1_ZMOp36x016	phage P2 GpU family protein
Zymomonas mobilis	ZMO1_ZMOp36x023	Remaining genes	0	ZMO1_ZMOp36x023	YafQ-like toxin
Zymomonas mobilis	ZMO1_ZMOp36x024	Remaining genes	1	ZMO1_ZMOp36x024	antitoxin DinJ
Zymomonas mobilis	ZMO1_ZMOp36x025	Remaining genes	0	ZMO1_ZMOp36x025	DNA-damage-inducible protein D
Zymomonas mobilis	ZMO1_ZMOp36x026	Remaining genes	0	ZMO1_ZMOp36x026	N/A
Zymomonas mobilis	ZMO1_ZMOp36x027	Remaining genes	0	ZMO1_ZMOp36x027	uncharacterized protein
Zymomonas mobilis	ZMO1_ZMOp36x029	Remaining genes	0	ZMO1_ZMOp36x029	Lambda repressor-like DNA-binding domain protein
Zymomonas mobilis	ZMO1_ZMOp36x030	Remaining genes	1	ZMO1_ZMOp36x030	toxin HigB-like
Zymomonas mobilis	ZMO1_ZMOp36x033	Remaining genes	0	ZMO1_ZMOp36x033	zinc finger Ogr/Delta-type transcriptional activator
Zymomonas mobilis	ZMO1_ZMOp36x037	Remaining genes	0	ZMO1_ZMOp36x037	abortive infection system protein AbiD/AbiF-like protein
Zymomonas mobilis	ZMO1_ZMOp36x039	Remaining genes	0	ZMO1_ZMOp36x039	CobQ/CobB/MinD/ParA nucleotide binding domain protein
Zymomonas mobilis	ZMO1_ZMOp36x046	Remaining genes	0	ZMO1_ZMOp36x046	bacteriophage head completion protein GpL
Zymomonas mobilis	ZMO1_ZMOp36x047	Remaining genes	0	ZMO1_ZMOp36x047	phage tail protein X-like
Zymomonas mobilis	ZMO1_ZMOp39x005	Remaining genes	1	ZMO1_ZMOp39x005	RelB antitoxin/Antitoxin DinJ family toxin
Zymomonas mobilis	ZMO1_ZMOp39x006	Remaining genes	0	ZMO1_ZMOp39x006	YafQ-like toxin
Zymomonas mobilis	ZMO1_ZMOp39x007	Remaining genes	0	ZMO1_ZMOp39x007	TonB-dependent receptor beta-barrel protein
Zymomonas mobilis	ZMO1_ZMOp39x009	Remaining genes	0	ZMO1_ZMOp39x009	putative partitioning protein ParA ATPase
Zymomonas mobilis	ZMO1_ZMOp39x011	Remaining genes	0	ZMO1_ZMOp39x011	AraC-type helix-turn-helix transcriptional regulator
Zymomonas mobilis	ZMO1_ZMOp39x015	Remaining genes	0	ZMO1_ZMOp39x015	ABC transporte ATPase
Zymomonas mobilis	ZMO1_ZMOp39x016	Remaining genes	0	ZMO1_ZMOp39x016	ABC transporter permease
Zymomonas mobilis	ZMO1_ZMOp39x018	Remaining genes	0	ZMO1_ZMOp39x018	secreted lipase
Zymomonas mobilis	ZMO1_ZMOp39x021	Remaining genes	0	ZMO1_ZMOp39x021	death on curing (Doc) protein
Zymomonas mobilis	ZMO1_ZMOp39x022	Remaining genes	0	ZMO1_ZMOp39x022	helix-turn-helix DUF1870 domain-containing protein
Zymomonas mobilis	ZMO1_ZMOp39x023	Remaining genes	0	ZMO1_ZMOp39x023	P-loop containing nucleoside triphosphate hydrolase domain protein
Zymomonas mobilis	ZMO1_ZMOp39x027	Remaining genes	0	ZMO1_ZMOp39x027	outermembrane autotransporter
Zymomonas mobilis	ZMO1_ZMOp39x031	Remaining genes	0	ZMO1_ZMOp39x031	Alpha/Beta hydrolase fold
