# Supplementary material for: The genetics of aerotolerant growth in an alphaproteobacterium with a naturally reduced genome
Source: mBio. 2023 Oct 31;14(6):e01487-23. doi: 10.1128/mbio.01487-23 (PMC10746277; doi:10.1128/mbio.01487-23)
Supplement: Table S3 — Digital resources. [file mbio.01487-23-s0004.xlsx]

## Sheet: Table S3
Supplementary Table S3 Digital Resources
Software/package/resource	Description	Reference/website	custom script location
NCBI nucleotide database		https://www.ncbi.nlm.nih.gov/nucleotide/
GitHub	development platform	https://github.com/
custom sgRNA design (Python)	sgRNA design	[Banta 33332762]	github.com/ryandward/sgrna_design
seal.sh	counting sgRNA sequences	https://sourceforge.net/projects/bbmap/	gist.github.com/ryandward/ed9bb3d3414f4eed17ad58fe6da1ed7a
edgeR	condition comparisons – quantification and confidence	[Robinson PMID: 19910308]	github.com/ryandward/zymomonas_mobilis_CRISPRi_seq/blob/main/liquid_counter.R
poolr R package	confidence calculation	[Cinar DOI: 10.18637/jss.v101.i01]
tidyverse collection of R packages	data science package collection	https://www.tidyverse.org/	github.com/ryandward/zymomonas_mobilis_CRISPRi_seq
ggplot2	declarative graphic generation platform	[H. Wickham. ggplot2: Elegant Graphics for Data Analysis. Springer-Verlag New York, 2016.]	github.com/ryandward/zymomonas_mobilis_CRISPRi_seq
pheatmap R package	clustered heatmap generation platform	https://CRAN.R-project.org/package=pheatmap	github.com/ryandward/zymomonas_mobilis_CRISPRi_seq
growthcurver	bacterial growth analytical platform	[Sprouffske PMID: 27094401]
Mauve	multiple sequence alignment platform	https://darlinglab.org/mauve/mauve.html
Orthofinder	comparative genomics platform	https://github.com/davidemms/OrthoFinder	github.com/ryandward/zymomonas_mobilis_CRISPRi_seq/blob/main/ortho_cleanup.R
String-db	predicted protein-protein interaction database	https://string-db.org/
