# Supplementary material for: The genetics of aerotolerant growth in an alphaproteobacterium with a naturally reduced genome
Source: mBio. 2023 Oct 31;14(6):e01487-23. doi: 10.1128/mbio.01487-23 (PMC10746277; doi:10.1128/mbio.01487-23)
Supplement: Table S4 — Library key. [file mbio.01487-23-s0005.xlsx]

## Sheet: Sheet1
Supplemental Table S4 Library Key
Term	Description
sys_name	systematic spacer name
spacer	sgRNA-encoding spacer sequence
type	targeting specificity [control, perfect, or mismatch]
locus_tag	systematic name for feature
offset	position from feature start location
pam	protospacer adjacent motif
start	genomic coordinate of beginning of spacer
end	genomic coordinate of end of spacer
repldir	replication direction of feature
transdir	transcription direction of feature
specificity	phred-derived confidence in target uniqueness; 39 is the maximum possible value and indicates genome uniqueness (https://github.com/traeki/sgrna_design)
y_pred	predicted knockdown efficacy of a mismatch spacer
parent spacer	parent perfect-match spacer for mismatch spacer
chrom	systematic accession number for chromosome
gene_start	genome coordinate of the left-hand side of a feature
gene_end	genome coordinate of the right-hand side of a feature
strand	positive or negative strand
gene	[Unknown definition]
gene product	description of gene product
Sys_name	Spacer	Type	Locus_tag	Offset	PAM	Start	End	Repldir	Transdir	Specificity	y_pred	Parent spacer	Chrom	Gene_start	Gene_end	Strand	Gene	Gene product
ZMO_perfect_00001	TTGCAAGAAAAACCATGAAA	perfect	ZMO1_ZMO0001	41	AGG	187	207	rev	anti	39	1		CP023715.1	147	2516	+	ZMO1_ZMO0001	TonB-dependent receptor
ZMO_perfect_00002	GTATCAGTCGCGGCTTCTAC	perfect	ZMO1_ZMO0001	67	CGG	213	233	rev	anti	39	1		CP023715.1	147	2516	+	ZMO1_ZMO0001	TonB-dependent receptor
ZMO_perfect_00003	ACGGGTGCCAGTAACGATAA	perfect	ZMO1_ZMO0001	116	TGG	262	282	rev	anti	39	1		CP023715.1	147	2516	+	ZMO1_ZMO0001	TonB-dependent receptor
ZMO_perfect_00004	ATTATTCAAAACTTCAATAG	perfect	ZMO1_ZMO0001	170	GGG	316	336	rev	anti	39	1		CP023715.1	147	2516	+	ZMO1_ZMO0001	TonB-dependent receptor
ZMO_perfect_00005	CGTTTATTGATGCTGGACAA	perfect	ZMO1_ZMO0002	10	AGG	2547	2567	rev	anti	39	1		CP023715.1	2538	3653	+	hisC1	histidinol-phosphate aminotransferase HisC
ZMO_perfect_00006	GGTTGCCATTGGTAAAAAAG	perfect	ZMO1_ZMO0002	59	CGG	2596	2616	rev	anti	39	1		CP023715.1	2538	3653	+	hisC1	histidinol-phosphate aminotransferase HisC
ZMO_perfect_00007	GGAATTTTTACCCAAGACTT	perfect	ZMO1_ZMO0002	80	GGG	2617	2637	rev	anti	39	1		CP023715.1	2538	3653	+	hisC1	histidinol-phosphate aminotransferase HisC
ZMO_perfect_00008	ATTCTTCGAGGCCTCTTTAC	perfect	ZMO1_ZMO0002	101	CGG	2638	2658	rev	anti	39	1		CP023715.1	2538	3653	+	hisC1	histidinol-phosphate aminotransferase HisC
ZMO_perfect_00009	GGCTTGTTATCACGGGAGGA	perfect	ZMO1_ZMO0003	11	CGG	4298	4318	fwd	anti	39	1		CP023715.1	3697	4329	-	cysC	adenylyl-sulfate kinase
ZMO_perfect_00010	ACGATATTATCATTATCGAC	perfect	ZMO1_ZMO0003	32	GGG	4277	4297	fwd	anti	39	1		CP023715.1	3697	4329	-	cysC	adenylyl-sulfate kinase
ZMO_perfect_00011	TCGCGACTGGCTTGCGTTAC	perfect	ZMO1_ZMO0003	68	CGG	4241	4261	fwd	anti	39	1		CP023715.1	3697	4329	-	cysC	adenylyl-sulfate kinase
ZMO_perfect_00012	ACAAGACGAGCCCTTTATGA	perfect	ZMO1_ZMO0003	100	TGG	4209	4229	fwd	anti	39	1		CP023715.1	3697	4329	-	cysC	adenylyl-sulfate kinase
ZMO_perfect_00013	GCCTTTTTCGGCAATCTGTT	perfect	ZMO1_ZMO0004	21	TGG	5729	5749	fwd	anti	39	1		CP023715.1	4340	5770	-	cysN	sulfate adenylyltransferase large subunit
ZMO_perfect_00014	ATATTGCTGGGCTTTCAGAT	perfect	ZMO1_ZMO0004	54	AGG	5696	5716	fwd	anti	39	1		CP023715.1	4340	5770	-	cysN	sulfate adenylyltransferase large subunit
ZMO_perfect_00015	GCCGTCATCGACGCTACCGC	perfect	ZMO1_ZMO0004	99	AGG	5651	5671	fwd	anti	39	1		CP023715.1	4340	5770	-	cysN	sulfate adenylyltransferase large subunit
ZMO_perfect_00016	GGCGAGTGTCATGTAATAAG	perfect	ZMO1_ZMO0004	139	CGG	5611	5631	fwd	anti	39	1		CP023715.1	4340	5770	-	cysN	sulfate adenylyltransferase large subunit
ZMO_perfect_00017	CGCTTCTAACTGCCGTAAAT	perfect	ZMO1_ZMO0005	21	GGG	6648	6668	fwd	anti	39	1		CP023715.1	5781	6689	-	cysD	sulfate adenylyltransferase small subunit
ZMO_perfect_00018	CGAATTCGGCGGCGACTTCG	perfect	ZMO1_ZMO0005	61	CGG	6608	6628	fwd	anti	39	1		CP023715.1	5781	6689	-	cysD	sulfate adenylyltransferase small subunit
ZMO_perfect_00019	CCGATGGAATACAGCATAAC	perfect	ZMO1_ZMO0005	89	CGG	6580	6600	fwd	anti	39	1		CP023715.1	5781	6689	-	cysD	sulfate adenylyltransferase small subunit
ZMO_perfect_00020	AAAAGGCTTTTCGCGCCAGA	perfect	ZMO1_ZMO0005	133	TGG	6536	6556	fwd	anti	39	1		CP023715.1	5781	6689	-	cysD	sulfate adenylyltransferase small subunit
ZMO_perfect_00021	TGTCTGATATCTGCAAAAAG	perfect	ZMO1_ZMO0006	14	AGG	8081	8101	fwd	anti	39	1		CP023715.1	6700	8115	-	cysG1	siroheme synthase CysG
ZMO_perfect_00022	CCACCGCCAACGACTAAAAC	perfect	ZMO1_ZMO0006	41	CGG	8054	8074	fwd	anti	39	1		CP023715.1	6700	8115	-	cysG1	siroheme synthase CysG
ZMO_perfect_00023	TGCCCCTGCTTTTTTGAGCA	perfect	ZMO1_ZMO0006	87	AGG	8008	8028	fwd	anti	39	1		CP023715.1	6700	8115	-	cysG1	siroheme synthase CysG
ZMO_perfect_00024	GTAAAATCTGTAATTCAGGG	perfect	ZMO1_ZMO0006	136	TGG	7959	7979	fwd	anti	39	1		CP023715.1	6700	8115	-	cysG1	siroheme synthase CysG
ZMO_perfect_00025	CTCTTGTTCGGCTTTGGGCA	perfect	ZMO1_ZMO0007	33	AGG	9067	9087	fwd	anti	39	1		CP023715.1	8386	9120	-	cysH	phosphoadenosine phosphosulfate reductase
ZMO_perfect_00026	TTCCAATTGCCGATTGGCTT	perfect	ZMO1_ZMO0007	66	CGG	9034	9054	fwd	anti	39	1		CP023715.1	8386	9120	-	cysH	phosphoadenosine phosphosulfate reductase
ZMO_perfect_00027	AGCTGCCTGAATGCCGAAGC	perfect	ZMO1_ZMO0007	156	TGG	8944	8964	fwd	anti	39	1		CP023715.1	8386	9120	-	cysH	phosphoadenosine phosphosulfate reductase
ZMO_perfect_00028	TGGAATATCGGCTTTCTTTC	perfect	ZMO1_ZMO0007	198	GGG	8902	8922	fwd	anti	39	1		CP023715.1	8386	9120	-	cysH	phosphoadenosine phosphosulfate reductase
ZMO_perfect_00029	CAGCGTCTGGGGATGTTTTT	perfect	ZMO1_ZMO0008	6	GGG	10817	10837	fwd	anti	39	1		CP023715.1	9131	10843	-	cysI	sulfite reductase (NADPH) hemoprotein beta-component
ZMO_perfect_00030	CCTTTCAGCATCGGATAAGG	perfect	ZMO1_ZMO0008	39	GGG	10784	10804	fwd	anti	39	1		CP023715.1	9131	10843	-	cysI	sulfite reductase (NADPH) hemoprotein beta-component
ZMO_perfect_00031	ATCATTCAGGTCTTCGGCAA	perfect	ZMO1_ZMO0008	93	TGG	10730	10750	fwd	anti	39	1		CP023715.1	9131	10843	-	cysI	sulfite reductase (NADPH) hemoprotein beta-component
ZMO_perfect_00032	CGCCGTTAAATCCGCCGGTC	perfect	ZMO1_ZMO0008	118	AGG	10705	10725	fwd	anti	39	1		CP023715.1	9131	10843	-	cysI	sulfite reductase (NADPH) hemoprotein beta-component
ZMO_perfect_00033	TTTTCCGCTGGCAACGGAAT	perfect	ZMO1_ZMO0009	26	AGG	12617	12637	fwd	anti	39	1		CP023715.1	10843	12663	-	cysJ	sulfite reductase (NADPH) flavoprotein alpha chain
ZMO_perfect_00034	CTGTGCGGTCGACAGGCCAT	perfect	ZMO1_ZMO0009	72	TGG	12571	12591	fwd	anti	39	1		CP023715.1	10843	12663	-	cysJ	sulfite reductase (NADPH) flavoprotein alpha chain
ZMO_perfect_00035	TGTTCTGTGGCTGGAGAGGT	perfect	ZMO1_ZMO0009	161	CGG	12482	12502	fwd	anti	39	1		CP023715.1	10843	12663	-	cysJ	sulfite reductase (NADPH) flavoprotein alpha chain
ZMO_perfect_00036	GTGATGACGGTCGGTTCAAC	perfect	ZMO1_ZMO0009	185	GGG	12458	12478	fwd	anti	39	1		CP023715.1	10843	12663	-	cysJ	sulfite reductase (NADPH) flavoprotein alpha chain
ZMO_perfect_00037	CTCGCCGCTTCTTTTGCCAT	perfect	ZMO1_ZMO0010	1	AGG	13006	13026	rev	anti	39	1		CP023715.1	13006	13716	+	ZMO1_ZMO0010	DUF45 domain-containing protein
ZMO_perfect_00038	TAATCTCTTTCCGCAGGATA	perfect	ZMO1_ZMO0010	51	TGG	13056	13076	rev	anti	39	1		CP023715.1	13006	13716	+	ZMO1_ZMO0010	DUF45 domain-containing protein
ZMO_perfect_00039	AACCATCATCAGGGGACAAC	perfect	ZMO1_ZMO0010	87	CGG	13092	13112	rev	anti	39	1		CP023715.1	13006	13716	+	ZMO1_ZMO0010	DUF45 domain-containing protein
ZMO_perfect_00040	GTTGCCTCTTTCATCTTTCG	perfect	ZMO1_ZMO0010	127	GGG	13132	13152	rev	anti	39	1		CP023715.1	13006	13716	+	ZMO1_ZMO0010	DUF45 domain-containing protein
ZMO_perfect_00041	TATGCTTCTTGCATGTGGCG	perfect	ZMO1_ZMO0011	169	CGG	14182	14202	fwd	anti	39	1		CP023715.1	13757	14371	-	ZMO1_ZMO0011	uncharacterized protein
ZMO_perfect_00042	TTCCAAGCTGAACCCCATGT	perfect	ZMO1_ZMO0011	203	CGG	14148	14168	fwd	anti	39	1		CP023715.1	13757	14371	-	ZMO1_ZMO0011	uncharacterized protein
ZMO_perfect_00043	TAATTGCCGTTCCGACTGAT	perfect	ZMO1_ZMO0011	234	TGG	14117	14137	fwd	anti	39	1		CP023715.1	13757	14371	-	ZMO1_ZMO0011	uncharacterized protein
ZMO_perfect_00044	GATTTTTCCTAGTCTCGATG	perfect	ZMO1_ZMO0011	277	AGG	14074	14094	fwd	anti	39	1		CP023715.1	13757	14371	-	ZMO1_ZMO0011	uncharacterized protein
ZMO_perfect_00045	CTGTCTTTTGTCCTTACCCA	perfect	ZMO1_ZMO0012	15	AGG	15694	15714	fwd	anti	39	1		CP023715.1	14548	15729	-	hemN1	coproporphyrinogen III oxidase
ZMO_perfect_00046	CAATGGATATACAAAGCCAA	perfect	ZMO1_ZMO0012	53	AGG	15656	15676	fwd	anti	39	1		CP023715.1	14548	15729	-	hemN1	coproporphyrinogen III oxidase
ZMO_perfect_00047	GGACATTTTGCAAGGCAGAA	perfect	ZMO1_ZMO0012	77	TGG	15632	15652	fwd	anti	39	1		CP023715.1	14548	15729	-	hemN1	coproporphyrinogen III oxidase
ZMO_perfect_00048	TGGCTGTTAAAATCGCAATA	perfect	ZMO1_ZMO0012	98	AGG	15611	15631	fwd	anti	39	1		CP023715.1	14548	15729	-	hemN1	coproporphyrinogen III oxidase
ZMO_perfect_00049	TTTTTCGGAAGAGTGCGTCT	perfect	ZMO1_ZMO0013	6	GGG	16339	16359	fwd	anti	39	1		CP023715.1	15736	16365	-	ZMO1_ZMO0013	rdgB/HAM1 family non-canonical purine NTP pyrophosphatase
ZMO_perfect_00050	GCCGTCCCGGTTCGAGACGG	perfect	ZMO1_ZMO0013	31	CGG	16314	16334	fwd	anti	39	1		CP023715.1	15736	16365	-	ZMO1_ZMO0013	rdgB/HAM1 family non-canonical purine NTP pyrophosphatase
ZMO_perfect_00051	CAATTTGCCCTGATTATGGC	perfect	ZMO1_ZMO0013	63	TGG	16282	16302	fwd	anti	39	1		CP023715.1	15736	16365	-	ZMO1_ZMO0013	rdgB/HAM1 family non-canonical purine NTP pyrophosphatase
ZMO_perfect_00052	CAAAGGGAGACAATAATTCA	perfect	ZMO1_ZMO0013	94	CGG	16251	16271	fwd	anti	39	1		CP023715.1	15736	16365	-	ZMO1_ZMO0013	rdgB/HAM1 family non-canonical purine NTP pyrophosphatase
ZMO_perfect_00053	TGATCCGGCGTTCGACCTGA	perfect	ZMO1_ZMO0014	8	AGG	17052	17072	fwd	anti	39	1		CP023715.1	16367	17080	-	rph	ribonuclease PH
ZMO_perfect_00054	GCGGGTAAAGCCGGTTTCGA	perfect	ZMO1_ZMO0014	45	TGG	17015	17035	fwd	anti	39	1		CP023715.1	16367	17080	-	rph	ribonuclease PH
ZMO_perfect_00055	TCAGGCAGGAGCCTTCGGCA	perfect	ZMO1_ZMO0014	67	TGG	16993	17013	fwd	anti	39	1		CP023715.1	16367	17080	-	rph	ribonuclease PH
ZMO_perfect_00056	TGAAGCCGTGACCAAAACGC	perfect	ZMO1_ZMO0014	105	GGG	16955	16975	fwd	anti	39	1		CP023715.1	16367	17080	-	rph	ribonuclease PH
ZMO_perfect_00057	ATGACCGGTATGGATGACAT	perfect	ZMO1_ZMO0015	1	AGG	17333	17353	rev	anti	39	1		CP023715.1	17333	18370	+	hrcA	heat-inducible transcription repressor HrcA
ZMO_perfect_00058	GGTAACTTTCCACCACCAGT	perfect	ZMO1_ZMO0015	54	TGG	17386	17406	rev	anti	39	1		CP023715.1	17333	18370	+	hrcA	heat-inducible transcription repressor HrcA
ZMO_perfect_00059	CCACCGGCAACCCGCTTCCA	perfect	ZMO1_ZMO0015	75	AGG	17407	17427	rev	anti	39	1		CP023715.1	17333	18370	+	hrcA	heat-inducible transcription repressor HrcA
ZMO_perfect_00060	AGCACGTAACGAATGGAGGC	perfect	ZMO1_ZMO0015	136	GGG	17468	17488	rev	anti	39	1		CP023715.1	17333	18370	+	hrcA	heat-inducible transcription repressor HrcA
ZMO_perfect_00061	TTCGTATTTTTTCTGTTCTT	perfect	ZMO1_ZMO0016	8	CGG	18374	18394	rev	anti	39	1		CP023715.1	18367	18939	+	grpE	GrpE protein
ZMO_perfect_00062	GCTTTTGCTTTCCAGATTTT	perfect	ZMO1_ZMO0016	35	CGG	18401	18421	rev	anti	39	1		CP023715.1	18367	18939	+	grpE	GrpE protein
ZMO_perfect_00063	TTTTCAGCCGAGGCCTCTTC	perfect	ZMO1_ZMO0016	64	TGG	18430	18450	rev	anti	39	1		CP023715.1	18367	18939	+	grpE	GrpE protein
ZMO_perfect_00064	CTTCGGCTTTACTATAAAGT	perfect	ZMO1_ZMO0016	141	AGG	18507	18527	rev	anti	39	1		CP023715.1	18367	18939	+	grpE	GrpE protein
ZMO_perfect_00065	TCTTTCCCTTTGGGACGGGA	perfect	ZMO1_ZMO0017	19	TGG	19013	19033	rev	anti	39	1		CP023715.1	18995	20401	+	ZMO1_ZMO0017	RsmB-like methyltransferase
ZMO_perfect_00066	TAAAAGAACGCGCCTCATTC	perfect	ZMO1_ZMO0017	45	CGG	19039	19059	rev	anti	39	1		CP023715.1	18995	20401	+	ZMO1_ZMO0017	RsmB-like methyltransferase
ZMO_perfect_00067	ACGTTTCGCTGACGAGGCAG	perfect	ZMO1_ZMO0017	83	AGG	19077	19097	rev	anti	39	1		CP023715.1	18995	20401	+	ZMO1_ZMO0017	RsmB-like methyltransferase
ZMO_perfect_00068	TGGGCATTTTTTCTTTGCGG	perfect	ZMO1_ZMO0017	106	AGG	19100	19120	rev	anti	39	1		CP023715.1	18995	20401	+	ZMO1_ZMO0017	RsmB-like methyltransferase
ZMO_perfect_00069	AGGATAGAGGGAGCAATCAG	perfect	ZMO1_ZMO0018	16	GGG	20568	20588	rev	anti	39	1		CP023715.1	20553	21215	+	rpe	ribulose-phosphate 3-epimerase
ZMO_perfect_00070	AATGGGCAAAATCCGCCGAA	perfect	ZMO1_ZMO0018	36	AGG	20588	20608	rev	anti	39	1		CP023715.1	20553	21215	+	rpe	ribulose-phosphate 3-epimerase
ZMO_perfect_00071	AATATGGATCCAATCGGCAC	perfect	ZMO1_ZMO0018	89	CGG	20641	20661	rev	anti	39	1		CP023715.1	20553	21215	+	rpe	ribulose-phosphate 3-epimerase
ZMO_perfect_00072	TGGTGATATTCGGCACGAAA	perfect	ZMO1_ZMO0018	126	TGG	20678	20698	rev	anti	39	1		CP023715.1	20553	21215	+	rpe	ribulose-phosphate 3-epimerase
ZMO_perfect_00073	TTTTCATCTCCGTTAAGATC	perfect	ZMO1_ZMO0019	22	GGG	21233	21253	rev	anti	39	1		CP023715.1	21212	22978	+	ZMO1_ZMO0019	heparinase II/III family protein
ZMO_perfect_00074	TTTACCGGGTTTCGGCTCGC	perfect	ZMO1_ZMO0019	47	CGG	21258	21278	rev	anti	39	1		CP023715.1	21212	22978	+	ZMO1_ZMO0019	heparinase II/III family protein
ZMO_perfect_00075	GCTGCTTGTCACTATTGACA	perfect	ZMO1_ZMO0019	78	CGG	21289	21309	rev	anti	39	1		CP023715.1	21212	22978	+	ZMO1_ZMO0019	heparinase II/III family protein
ZMO_perfect_00076	ACAATCCGTTCGGTTAAAGA	perfect	ZMO1_ZMO0019	100	AGG	21311	21331	rev	anti	39	1		CP023715.1	21212	22978	+	ZMO1_ZMO0019	heparinase II/III family protein
ZMO_perfect_00077	GTCGAGAATGCGTTGACGGC	perfect	ZMO1_ZMO0020	6	TGG	23774	23794	fwd	anti	39	1		CP023715.1	23204	23800	-	ZMO1_ZMO0020	LUD domain-containing protein
ZMO_perfect_00078	AGGATGTTCGGCATCATGGC	perfect	ZMO1_ZMO0020	42	GGG	23738	23758	fwd	anti	39	1		CP023715.1	23204	23800	-	ZMO1_ZMO0020	LUD domain-containing protein
ZMO_perfect_00079	AAAAGCGGCACCTTAGGTAG	perfect	ZMO1_ZMO0020	62	AGG	23718	23738	fwd	anti	39	1		CP023715.1	23204	23800	-	ZMO1_ZMO0020	LUD domain-containing protein
ZMO_perfect_00080	GGTGAATTGGCTTACTAGAT	perfect	ZMO1_ZMO0020	105	CGG	23675	23695	fwd	anti	39	1		CP023715.1	23204	23800	-	ZMO1_ZMO0020	LUD domain-containing protein
ZMO_perfect_00081	TGGGCTTCGGTTAAAGCGGT	perfect	ZMO1_ZMO0021	17	TGG	25202	25222	fwd	anti	39	1		CP023715.1	23797	25239	-	ykgF	iron-sulfur cluster-binding protein YkgF
ZMO_perfect_00082	TGATAACGGCACCTCGCGGT	perfect	ZMO1_ZMO0021	37	TGG	25182	25202	fwd	anti	39	1		CP023715.1	23797	25239	-	ykgF	iron-sulfur cluster-binding protein YkgF
ZMO_perfect_00083	CTTCTGACTGATCGACCGGA	perfect	ZMO1_ZMO0021	67	TGG	25152	25172	fwd	anti	39	1		CP023715.1	23797	25239	-	ykgF	iron-sulfur cluster-binding protein YkgF
ZMO_perfect_00084	GGGCGCGGCAATGAAGCGGT	perfect	ZMO1_ZMO0021	93	TGG	25126	25146	fwd	anti	39	1		CP023715.1	23797	25239	-	ykgF	iron-sulfur cluster-binding protein YkgF
ZMO_perfect_00085	TGAAATTCGTCCACATAACA	perfect	ZMO1_ZMO0022	23	GGG	25939	25959	fwd	anti	39	1		CP023715.1	25239	25982	-	ZMO1_ZMO0022	Fe-S oxidoreductase
ZMO_perfect_00086	AGGGTGGCGATGCCTACTTC	perfect	ZMO1_ZMO0022	47	TGG	25915	25935	fwd	anti	39	1		CP023715.1	25239	25982	-	ZMO1_ZMO0022	Fe-S oxidoreductase
ZMO_perfect_00087	CCAGCTTTTCTAGCAATTCG	perfect	ZMO1_ZMO0022	67	AGG	25895	25915	fwd	anti	39	1		CP023715.1	25239	25982	-	ZMO1_ZMO0022	Fe-S oxidoreductase
ZMO_perfect_00088	CCACAACATGTCTGCTCTGG	perfect	ZMO1_ZMO0022	107	TGG	25855	25875	fwd	anti	39	1		CP023715.1	25239	25982	-	ZMO1_ZMO0022	Fe-S oxidoreductase
ZMO_perfect_00089	GCGGCATTTTATTATCGCGC	perfect	ZMO1_ZMO0023	58	TGG	26751	26771	fwd	anti	39	1		CP023715.1	26353	26829	-	ZMO1_ZMO0023	AsnC family transcriptional regulator
ZMO_perfect_00090	TGCCGATAAATGGACAGCTT	perfect	ZMO1_ZMO0023	93	CGG	26716	26736	fwd	anti	39	1		CP023715.1	26353	26829	-	ZMO1_ZMO0023	AsnC family transcriptional regulator
ZMO_perfect_00091	GGCAATTCGCCTTTGAACAG	perfect	ZMO1_ZMO0023	117	CGG	26692	26712	fwd	anti	39	1		CP023715.1	26353	26829	-	ZMO1_ZMO0023	AsnC family transcriptional regulator
ZMO_perfect_00092	GATACCTGATTTTTCCATGG	perfect	ZMO1_ZMO0023	138	CGG	26671	26691	fwd	anti	39	1		CP023715.1	26353	26829	-	ZMO1_ZMO0023	AsnC family transcriptional regulator
ZMO_perfect_00093	CTATGCGCCTCTTTCACCAT	perfect	ZMO1_ZMO0025	1	AGG	26925	26945	rev	anti	39	1		CP023715.1	26925	27854	+	ZMO1_ZMO0025	EamA/RhaT family transporter
ZMO_perfect_00094	ACCGGCACCAAACAAGACAC	perfect	ZMO1_ZMO0025	35	CGG	26959	26979	rev	anti	39	1		CP023715.1	26925	27854	+	ZMO1_ZMO0025	EamA/RhaT family transporter
ZMO_perfect_00095	GTAAATTCCGGCACCAATTC	perfect	ZMO1_ZMO0025	91	CGG	27015	27035	rev	anti	39	1		CP023715.1	26925	27854	+	ZMO1_ZMO0025	EamA/RhaT family transporter
ZMO_perfect_00096	CCCGACAACTAACTGCAAAG	perfect	ZMO1_ZMO0025	113	AGG	27037	27057	rev	anti	39	1		CP023715.1	26925	27854	+	ZMO1_ZMO0025	EamA/RhaT family transporter
ZMO_perfect_00097	AATAAAAGGGAAAAGAACGG	perfect	ZMO1_ZMO0026	26	TGG	28054	28074	rev	anti	39	1		CP023715.1	28029	28976	+	ZMO1_ZMO0026	Sel1 domain protein repeat-containing protein
ZMO_perfect_00098	TGGCTTTTGGCCTGCGCGGC	perfect	ZMO1_ZMO0026	70	AGG	28098	28118	rev	anti	39	1		CP023715.1	28029	28976	+	ZMO1_ZMO0026	Sel1 domain protein repeat-containing protein
ZMO_perfect_00099	GCAATCTTACCGTTATCGAT	perfect	ZMO1_ZMO0026	90	TGG	28118	28138	rev	anti	39	1		CP023715.1	28029	28976	+	ZMO1_ZMO0026	Sel1 domain protein repeat-containing protein
ZMO_perfect_00100	TCGGCCGCTTTTTGCAAAGC	perfect	ZMO1_ZMO0026	127	AGG	28155	28175	rev	anti	39	1		CP023715.1	28029	28976	+	ZMO1_ZMO0026	Sel1 domain protein repeat-containing protein
ZMO_perfect_00101	TGCGGTTTTAATCGCTATAT	perfect	ZMO1_ZMO0027	8	CGG	29300	29320	rev	anti	39	1		CP023715.1	29293	30897	+	purH	bifunctional phosphoribosyl aminoimidazole carboxamide formyltransferase/IMP cyclohydrolase
ZMO_perfect_00102	CAATCCCGTTTTATCAGAAA	perfect	ZMO1_ZMO0027	38	CGG	29330	29350	rev	anti	39	1		CP023715.1	29293	30897	+	purH	bifunctional phosphoribosyl aminoimidazole carboxamide formyltransferase/IMP cyclohydrolase
ZMO_perfect_00103	CAATAATTTGGCAGTGCCTC	perfect	ZMO1_ZMO0027	110	CGG	29402	29422	rev	anti	39	1		CP023715.1	29293	30897	+	purH	bifunctional phosphoribosyl aminoimidazole carboxamide formyltransferase/IMP cyclohydrolase
ZMO_perfect_00104	ATCCATCATTTCAGGAAAAC	perfect	ZMO1_ZMO0027	173	CGG	29465	29485	rev	anti	39	1		CP023715.1	29293	30897	+	purH	bifunctional phosphoribosyl aminoimidazole carboxamide formyltransferase/IMP cyclohydrolase
ZMO_perfect_00105	AGCATCAATTCGGAAAAACT	perfect	ZMO1_ZMO0028	13	GGG	31095	31115	rev	anti	39	1		CP023715.1	31083	32006	+	ZMO1_ZMO0028	restriction endonuclease
ZMO_perfect_00106	GTTGCGGCAAAACGCAAAAC	perfect	ZMO1_ZMO0028	37	AGG	31119	31139	rev	anti	39	1		CP023715.1	31083	32006	+	ZMO1_ZMO0028	restriction endonuclease
ZMO_perfect_00107	TCCATCGGCAATCGCCGTTT	perfect	ZMO1_ZMO0028	83	CGG	31165	31185	rev	anti	39	1		CP023715.1	31083	32006	+	ZMO1_ZMO0028	restriction endonuclease
ZMO_perfect_00108	AATAATCTTTCCCGACCACT	perfect	ZMO1_ZMO0028	142	AGG	31224	31244	rev	anti	39	1		CP023715.1	31083	32006	+	ZMO1_ZMO0028	restriction endonuclease
ZMO_perfect_00109	CAAAAAAGAGGCATAGGAAA	perfect	ZMO1_ZMO0029	12	GGG	33902	33922	fwd	anti	39	1		CP023715.1	32036	33934	-	ZMO1_ZMO0029	Sel1 domain protein repeat-containing protein
ZMO_perfect_00110	GAAGAGCAGGGCAGAAGAAA	perfect	ZMO1_ZMO0029	56	AGG	33858	33878	fwd	anti	39	1		CP023715.1	32036	33934	-	ZMO1_ZMO0029	Sel1 domain protein repeat-containing protein
ZMO_perfect_00111	TATCTGGTATCTTTGCATAG	perfect	ZMO1_ZMO0029	96	TGG	33818	33838	fwd	anti	39	1		CP023715.1	32036	33934	-	ZMO1_ZMO0029	Sel1 domain protein repeat-containing protein
ZMO_perfect_00112	AGAGCTAAATGAAAATCTTT	perfect	ZMO1_ZMO0029	209	CGG	33705	33725	fwd	anti	39	1		CP023715.1	32036	33934	-	ZMO1_ZMO0029	Sel1 domain protein repeat-containing protein
ZMO_perfect_00113	TACCATTCCGCCATCTTTTG	perfect	ZMO1_ZMO0030	52	GGG	34275	34295	rev	anti	39	1		CP023715.1	34224	34631	+	gloA1	glyoxalase/bleomycin resistance protein/dioxygenase
ZMO_perfect_00114	CTGATGCTTCATGCCTAAAA	perfect	ZMO1_ZMO0030	80	CGG	34303	34323	rev	anti	39	1		CP023715.1	34224	34631	+	gloA1	glyoxalase/bleomycin resistance protein/dioxygenase
ZMO_perfect_00115	CCAAATAAAAGGATATTTCT	perfect	ZMO1_ZMO0030	130	CGG	34353	34373	rev	anti	39	1		CP023715.1	34224	34631	+	gloA1	glyoxalase/bleomycin resistance protein/dioxygenase
ZMO_perfect_00116	GACTGGCTTCGATGGGGCGG	perfect	ZMO1_ZMO0030	168	AGG	34391	34411	rev	anti	39	1		CP023715.1	34224	34631	+	gloA1	glyoxalase/bleomycin resistance protein/dioxygenase
ZMO_perfect_00117	TCTTTGGATGTAGAGGGCAG	perfect	ZMO1_ZMO0031	5	CGG	36763	36783	fwd	anti	39	1		CP023715.1	34635	37055	-	ZMO1_ZMO0031	TonB-dependent receptor
ZMO_perfect_00118	CACATCGCTCTGTTTTTTGG	perfect	ZMO1_ZMO0031	48	AGG	36720	36740	fwd	anti	39	1		CP023715.1	34635	37055	-	ZMO1_ZMO0031	TonB-dependent receptor
ZMO_perfect_00119	TGATGGAACGGCCAGTATTT	perfect	ZMO1_ZMO0031	73	TGG	36695	36715	fwd	anti	39	1		CP023715.1	34635	37055	-	ZMO1_ZMO0031	TonB-dependent receptor
ZMO_perfect_00120	TCAATGTGTCGCCGGAAATG	perfect	ZMO1_ZMO0031	97	AGG	36671	36691	fwd	anti	39	1		CP023715.1	34635	37055	-	ZMO1_ZMO0031	TonB-dependent receptor
ZMO_perfect_00121	TCCCTTTTCATGGCGTCCAA	perfect	ZMO1_ZMO0033	29	CGG	37788	37808	fwd	anti	39	1		CP023715.1	37403	37837	-	ZMO1_ZMO0033	putative zinc- or iron-chelating domain-containing protein
ZMO_perfect_00122	TTTGCCGCAGCCATCGCATA	perfect	ZMO1_ZMO0033	63	GGG	37754	37774	fwd	anti	39	1		CP023715.1	37403	37837	-	ZMO1_ZMO0033	putative zinc- or iron-chelating domain-containing protein
ZMO_perfect_00123	ATTGGTATAAACAACATCGC	perfect	ZMO1_ZMO0033	117	CGG	37700	37720	fwd	anti	39	1		CP023715.1	37403	37837	-	ZMO1_ZMO0033	putative zinc- or iron-chelating domain-containing protein
ZMO_perfect_00124	CGCTGGCACGATCTAAAAGG	perfect	ZMO1_ZMO0033	148	CGG	37669	37689	fwd	anti	39	1		CP023715.1	37403	37837	-	ZMO1_ZMO0033	putative zinc- or iron-chelating domain-containing protein
ZMO_perfect_00125	TCCCAAGGCCAATATAAAGC	perfect	ZMO1_ZMO0035	23	CGG	38039	38059	rev	anti	39	1		CP023715.1	38017	38619	+	ZMO1_ZMO0035	ankyrin repeat domain-containing protein
ZMO_perfect_00126	CTCCGCCTGTGCCGCTATCG	perfect	ZMO1_ZMO0035	56	GGG	38072	38092	rev	anti	39	1		CP023715.1	38017	38619	+	ZMO1_ZMO0035	ankyrin repeat domain-containing protein
ZMO_perfect_00127	GCTGGGCTGACGATCGACAA	perfect	ZMO1_ZMO0035	137	GGG	38153	38173	rev	anti	39	1		CP023715.1	38017	38619	+	ZMO1_ZMO0035	ankyrin repeat domain-containing protein
ZMO_perfect_00128	TCTGGTTGTCAGATGCAAAG	perfect	ZMO1_ZMO0035	194	CGG	38210	38230	rev	anti	39	1		CP023715.1	38017	38619	+	ZMO1_ZMO0035	ankyrin repeat domain-containing protein
ZMO_perfect_00129	AAGATATGCGTTGCCAGACG	perfect	ZMO1_ZMO0036	11	TGG	38930	38950	fwd	anti	39	1		CP023715.1	38623	38961	-	ZMO1_ZMO0036	DUF1491 domain-containing protein
ZMO_perfect_00130	AGTATCCATCTGCCGTAACA	perfect	ZMO1_ZMO0036	42	AGG	38899	38919	fwd	anti	39	1		CP023715.1	38623	38961	-	ZMO1_ZMO0036	DUF1491 domain-containing protein
ZMO_perfect_00131	CAAAATCAGGCTGCCTGCTT	perfect	ZMO1_ZMO0036	102	CGG	38839	38859	fwd	anti	39	1		CP023715.1	38623	38961	-	ZMO1_ZMO0036	DUF1491 domain-containing protein
ZMO_perfect_00132	CCCGTTCAAGCAAATAGAGC	perfect	ZMO1_ZMO0036	145	GGG	38796	38816	fwd	anti	39	1		CP023715.1	38623	38961	-	ZMO1_ZMO0036	DUF1491 domain-containing protein
ZMO_perfect_00133	CCTGTCCGGCGCGATTATAT	perfect	ZMO1_ZMO0037	15	CGG	39387	39407	fwd	anti	39	1		CP023715.1	38961	39422	-	nagE1	PTS IIA-like nitrogen-regulatory protein PtsN/NagE
ZMO_perfect_00134	AAGAGTGTTTTTTTGTTAGA	perfect	ZMO1_ZMO0037	56	AGG	39346	39366	fwd	anti	39	1		CP023715.1	38961	39422	-	nagE1	PTS IIA-like nitrogen-regulatory protein PtsN/NagE
ZMO_perfect_00135	CAGCCCATTGGGCAACCTGC	perfect	ZMO1_ZMO0037	79	TGG	39323	39343	fwd	anti	39	1		CP023715.1	38961	39422	-	nagE1	PTS IIA-like nitrogen-regulatory protein PtsN/NagE
ZMO_perfect_00136	ACCGTTCGGCGATAACCTTG	perfect	ZMO1_ZMO0037	121	GGG	39281	39301	fwd	anti	39	1		CP023715.1	38961	39422	-	nagE1	PTS IIA-like nitrogen-regulatory protein PtsN/NagE
ZMO_perfect_00137	CAATCTGATGGCCGGAAATA	perfect	ZMO1_ZMO0038	10	CGG	40195	40215	fwd	anti	39	1		CP023715.1	39623	40225	-	ZMO1_ZMO0038	ribosomal protein S30Ae/sigma 54 modulation protein
ZMO_perfect_00138	TGCTGACGATCTGGCTAAGA	perfect	ZMO1_ZMO0038	67	TGG	40138	40158	fwd	anti	39	1		CP023715.1	39623	40225	-	ZMO1_ZMO0038	ribosomal protein S30Ae/sigma 54 modulation protein
ZMO_perfect_00139	CAGAGGCGCTTAGGCATTTG	perfect	ZMO1_ZMO0038	97	GGG	40108	40128	fwd	anti	39	1		CP023715.1	39623	40225	-	ZMO1_ZMO0038	ribosomal protein S30Ae/sigma 54 modulation protein
ZMO_perfect_00140	TATCGCAGGAAATAATAGCG	perfect	ZMO1_ZMO0038	139	TGG	40066	40086	fwd	anti	39	1		CP023715.1	39623	40225	-	ZMO1_ZMO0038	ribosomal protein S30Ae/sigma 54 modulation protein
ZMO_perfect_00141	GGGGCTGAGGCCGGTGGTTT	perfect	ZMO1_ZMO0039	24	CGG	40998	41018	fwd	anti	39	1		CP023715.1	40338	41042	-	dnaQ	DNA polymerase III epsilon subunit
ZMO_perfect_00142	ACCAGACGATCGCCGTTAAT	perfect	ZMO1_ZMO0039	44	GGG	40978	40998	fwd	anti	39	1		CP023715.1	40338	41042	-	dnaQ	DNA polymerase III epsilon subunit
ZMO_perfect_00143	ACGGCATCCATTGGCCGTTC	perfect	ZMO1_ZMO0039	134	GGG	40888	40908	fwd	anti	39	1		CP023715.1	40338	41042	-	dnaQ	DNA polymerase III epsilon subunit
ZMO_perfect_00144	AAAAGGCATCAGACAAACCA	perfect	ZMO1_ZMO0039	169	TGG	40853	40873	fwd	anti	39	1		CP023715.1	40338	41042	-	dnaQ	DNA polymerase III epsilon subunit
ZMO_perfect_00145	CCATGGCAATGGAGCCGGTC	perfect	ZMO1_ZMO0040	16	AGG	41607	41627	fwd	anti	39	1		CP023715.1	41050	41643	-	coaE	dephospho-CoA kinase
ZMO_perfect_00146	CTTCATTTGCGCAAAAAGAC	perfect	ZMO1_ZMO0040	54	GGG	41569	41589	fwd	anti	39	1		CP023715.1	41050	41643	-	coaE	dephospho-CoA kinase
ZMO_perfect_00147	CTTTATCGGCATCAAAAACA	perfect	ZMO1_ZMO0040	79	GGG	41544	41564	fwd	anti	39	1		CP023715.1	41050	41643	-	coaE	dephospho-CoA kinase
ZMO_perfect_00148	GGAGAGTAATCGTCCATTAG	perfect	ZMO1_ZMO0040	120	GGG	41503	41523	fwd	anti	39	1		CP023715.1	41050	41643	-	coaE	dephospho-CoA kinase
ZMO_perfect_00149	CACCGGCAGTGGCGGGGACG	perfect	ZMO1_ZMO0041	25	GGG	42492	42512	fwd	anti	39	1		CP023715.1	41656	42537	-	aroE	shikimate 5-dehydrogenase
ZMO_perfect_00150	GGAGACTGGCTATGGGCGAT	perfect	ZMO1_ZMO0041	59	TGG	42458	42478	fwd	anti	39	1		CP023715.1	41656	42537	-	aroE	shikimate 5-dehydrogenase
ZMO_perfect_00151	AACCAAAAGCGGTGCAGCGC	perfect	ZMO1_ZMO0041	80	CGG	42437	42457	fwd	anti	39	1		CP023715.1	41656	42537	-	aroE	shikimate 5-dehydrogenase
ZMO_perfect_00152	GTAATCGCCATTGATGCCGC	perfect	ZMO1_ZMO0041	108	AGG	42409	42429	fwd	anti	39	1		CP023715.1	41656	42537	-	aroE	shikimate 5-dehydrogenase
ZMO_perfect_00153	CAAAAGGGCTGATCTGATTT	perfect	ZMO1_ZMO0043	27	TGG	43083	43103	fwd	anti	39	1		CP023715.1	42534	43130	-	ZMO1_ZMO0043	Maf family protein
ZMO_perfect_00154	CTGGATGGCAAAAGTCACAC	perfect	ZMO1_ZMO0043	57	CGG	43053	43073	fwd	anti	39	1		CP023715.1	42534	43130	-	ZMO1_ZMO0043	Maf family protein
ZMO_perfect_00155	CTGCCATTTTTCCTTGATCG	perfect	ZMO1_ZMO0043	99	CGG	43011	43031	fwd	anti	39	1		CP023715.1	42534	43130	-	ZMO1_ZMO0043	Maf family protein
ZMO_perfect_00156	CGGCGAGGGTGAGCGCTAGC	perfect	ZMO1_ZMO0043	142	TGG	42968	42988	fwd	anti	39	1		CP023715.1	42534	43130	-	ZMO1_ZMO0043	Maf family protein
ZMO_perfect_00157	CTTCATCATCCAAGAACCAG	perfect	ZMO1_ZMO0044	11	CGG	43604	43624	rev	anti	39	1		CP023715.1	43594	45351	+	ZMO1_ZMO0044	Sel1 domain protein repeat-containing protein
ZMO_perfect_00158	CAAAGCGGGGTTATCACCAG	perfect	ZMO1_ZMO0044	55	CGG	43648	43668	rev	anti	39	1		CP023715.1	43594	45351	+	ZMO1_ZMO0044	Sel1 domain protein repeat-containing protein
ZMO_perfect_00159	GAGCTGTCATAACCGCAGGC	perfect	ZMO1_ZMO0044	90	GGG	43683	43703	rev	anti	39	1		CP023715.1	43594	45351	+	ZMO1_ZMO0044	Sel1 domain protein repeat-containing protein
ZMO_perfect_00160	ATTGCCTGCGTAAAGGCTTG	perfect	ZMO1_ZMO0044	112	AGG	43705	43725	rev	anti	39	1		CP023715.1	43594	45351	+	ZMO1_ZMO0044	Sel1 domain protein repeat-containing protein
ZMO_perfect_00161	AGGCAAAGCGCGGATAATTC	perfect	ZMO1_ZMO0047	14	TGG	45969	45989	fwd	anti	39	1		CP023715.1	45398	46003	-	ZMO1_ZMO0047	lysine exporter protein (LYSE/YGGA)
ZMO_perfect_00162	TGCTGTTTGAAAACAGGAAT	perfect	ZMO1_ZMO0047	34	AGG	45949	45969	fwd	anti	39	1		CP023715.1	45398	46003	-	ZMO1_ZMO0047	lysine exporter protein (LYSE/YGGA)
ZMO_perfect_00163	AGGATGGCATTATTGGGCCC	perfect	ZMO1_ZMO0047	62	CGG	45921	45941	fwd	anti	39	1		CP023715.1	45398	46003	-	ZMO1_ZMO0047	lysine exporter protein (LYSE/YGGA)
ZMO_perfect_00164	AATTAAAGCATGAAGCCGAA	perfect	ZMO1_ZMO0047	82	AGG	45901	45921	fwd	anti	39	1		CP023715.1	45398	46003	-	ZMO1_ZMO0047	lysine exporter protein (LYSE/YGGA)
ZMO_perfect_00165	CTGCTACGCTGATAAAGATA	perfect	ZMO1_ZMO0050	21	CGG	46191	46211	rev	anti	39	1		CP023715.1	46171	47082	+	ZMO1_ZMO0050	LysR family transcriptional regulator
ZMO_perfect_00166	GGGACGCCGCGGTCATATGC	perfect	ZMO1_ZMO0050	48	TGG	46218	46238	rev	anti	39	1		CP023715.1	46171	47082	+	ZMO1_ZMO0050	LysR family transcriptional regulator
ZMO_perfect_00167	CTGGGACAGATGCAAATCTT	perfect	ZMO1_ZMO0050	68	GGG	46238	46258	rev	anti	39	1		CP023715.1	46171	47082	+	ZMO1_ZMO0050	LysR family transcriptional regulator
ZMO_perfect_00168	AGATACCGCGCCCGATGCGA	perfect	ZMO1_ZMO0050	147	TGG	46317	46337	rev	anti	39	1		CP023715.1	46171	47082	+	ZMO1_ZMO0050	LysR family transcriptional regulator
ZMO_perfect_00169	CACCGCCTATTGGCGAGGGA	perfect	ZMO1_ZMO0052	10	CGG	48395	48415	fwd	anti	39	1		CP023715.1	47274	48425	-	cynX	cyanate permease CynX
ZMO_perfect_00170	ACCGATCAATATCGCCAGAA	perfect	ZMO1_ZMO0052	33	TGG	48372	48392	fwd	anti	39	1		CP023715.1	47274	48425	-	cynX	cyanate permease CynX
ZMO_perfect_00171	GGGCTGATAGAGGCCATGAT	perfect	ZMO1_ZMO0052	68	CGG	48337	48357	fwd	anti	39	1		CP023715.1	47274	48425	-	cynX	cyanate permease CynX
ZMO_perfect_00172	TTTGTAGTATTTTGAGTAGT	perfect	ZMO1_ZMO0052	88	GGG	48317	48337	fwd	anti	39	1		CP023715.1	47274	48425	-	cynX	cyanate permease CynX
ZMO_perfect_00173	ATCCCTGCCGTGATAGAAAA	perfect	ZMO1_ZMO0053	6	AGG	49202	49222	fwd	anti	39	1		CP023715.1	48422	49228	-	pcaD	alpha/beta hydrolase fold protein
ZMO_perfect_00174	AATCCATGCAGGAACAAGAC	perfect	ZMO1_ZMO0053	62	AGG	49146	49166	fwd	anti	39	1		CP023715.1	48422	49228	-	pcaD	alpha/beta hydrolase fold protein
ZMO_perfect_00175	TCGACCATATCGGCGACTTG	perfect	ZMO1_ZMO0053	110	GGG	49098	49118	fwd	anti	39	1		CP023715.1	48422	49228	-	pcaD	alpha/beta hydrolase fold protein
ZMO_perfect_00176	CCCCATGCCCCAGCAGGTCG	perfect	ZMO1_ZMO0053	154	GGG	49054	49074	fwd	anti	39	1		CP023715.1	48422	49228	-	pcaD	alpha/beta hydrolase fold protein
ZMO_perfect_00177	AAATCTACGTGATCTCTCAT	perfect	ZMO1_ZMO0054	1	AGG	49348	49368	rev	anti	39	1		CP023715.1	49348	49857	+	marR	MarR family transcriptional regulator
ZMO_perfect_00178	AGGCATGACATCGGCCCATT	perfect	ZMO1_ZMO0054	32	GGG	49379	49399	rev	anti	39	1		CP023715.1	49348	49857	+	marR	MarR family transcriptional regulator
ZMO_perfect_00179	ATCGAAGACGCATCCAATTC	perfect	ZMO1_ZMO0054	52	AGG	49399	49419	rev	anti	39	1		CP023715.1	49348	49857	+	marR	MarR family transcriptional regulator
ZMO_perfect_00180	GTTCCAAATGCTTTTGGACA	perfect	ZMO1_ZMO0054	96	CGG	49443	49463	rev	anti	39	1		CP023715.1	49348	49857	+	marR	MarR family transcriptional regulator
ZMO_perfect_00181	CGGCTGTAAAGCATGAAGGG	perfect	ZMO1_ZMO0055	6	CGG	50753	50773	fwd	anti	39	1		CP023715.1	49994	50779	-	ZMO1_ZMO0055	anion permerase
ZMO_perfect_00182	GATAAGGAGCGGTGTCATCA	perfect	ZMO1_ZMO0055	93	AGG	50666	50686	fwd	anti	39	1		CP023715.1	49994	50779	-	ZMO1_ZMO0055	anion permerase
ZMO_perfect_00183	CCGTTCCGACAGCCGTTTGG	perfect	ZMO1_ZMO0055	133	GGG	50626	50646	fwd	anti	39	1		CP023715.1	49994	50779	-	ZMO1_ZMO0055	anion permerase
ZMO_perfect_00184	TCCGACAAATTTGGTGGCCG	perfect	ZMO1_ZMO0055	168	AGG	50591	50611	fwd	anti	39	1		CP023715.1	49994	50779	-	ZMO1_ZMO0055	anion permerase
ZMO_perfect_00185	CTTGGAAAAGGCGTTCTGAA	perfect	ZMO1_ZMO0056	37	AGG	52735	52755	fwd	anti	39	1		CP023715.1	50969	52792	-	glmS	glucosamine/fructose-6-phosphate isomerizing aminotransferase
ZMO_perfect_00186	ATCATGGATCGTACACATAC	perfect	ZMO1_ZMO0056	96	CGG	52676	52696	fwd	anti	39	1		CP023715.1	50969	52792	-	glmS	glucosamine/fructose-6-phosphate isomerizing aminotransferase
ZMO_perfect_00187	CGAGTTTTCCCTCGGCACGG	perfect	ZMO1_ZMO0056	133	CGG	52639	52659	fwd	anti	39	1		CP023715.1	50969	52792	-	glmS	glucosamine/fructose-6-phosphate isomerizing aminotransferase
ZMO_perfect_00188	ATGCCGATTTTACCAGGAAG	perfect	ZMO1_ZMO0056	185	TGG	52587	52607	fwd	anti	39	1		CP023715.1	50969	52792	-	glmS	glucosamine/fructose-6-phosphate isomerizing aminotransferase
ZMO_perfect_00189	TGCCTTTAATGTCGCTTTAT	perfect	ZMO1_ZMO0057	21	CGG	53397	53417	fwd	anti	39	1		CP023715.1	52878	53438	-	ZMO1_ZMO0057	bacterial PH domain-containing protein
ZMO_perfect_00190	GATTGTGGGTTTCCCGAGAA	perfect	ZMO1_ZMO0057	55	AGG	53363	53383	fwd	anti	39	1		CP023715.1	52878	53438	-	ZMO1_ZMO0057	bacterial PH domain-containing protein
ZMO_perfect_00191	AATTCTTTTCTGGTAAAGAA	perfect	ZMO1_ZMO0057	80	AGG	53338	53358	fwd	anti	39	1		CP023715.1	52878	53438	-	ZMO1_ZMO0057	bacterial PH domain-containing protein
ZMO_perfect_00192	ATCACCCAGTATTTCGGGAA	perfect	ZMO1_ZMO0057	108	GGG	53310	53330	fwd	anti	39	1		CP023715.1	52878	53438	-	ZMO1_ZMO0057	bacterial PH domain-containing protein
ZMO_perfect_00193	AAGCTACCCTTAAAAGAATC	perfect	ZMO1_ZMO0059	22	CGG	53636	53656	rev	anti	39	1		CP023715.1	53615	54763	+	glxK	glycerate kinase
ZMO_perfect_00194	AGCAAGAGCCGCCTCTTTCG	perfect	ZMO1_ZMO0059	47	CGG	53661	53681	rev	anti	39	1		CP023715.1	53615	54763	+	glxK	glycerate kinase
ZMO_perfect_00195	CGGCCTCGGGCAGAATCTTC	perfect	ZMO1_ZMO0059	84	TGG	53698	53718	rev	anti	39	1		CP023715.1	53615	54763	+	glxK	glycerate kinase
ZMO_perfect_00196	CATAGGGAGAATGACCGTCT	perfect	ZMO1_ZMO0059	104	CGG	53718	53738	rev	anti	39	1		CP023715.1	53615	54763	+	glxK	glycerate kinase
ZMO_perfect_00197	GTCCGTAAAGAGCCAAAGCA	perfect	ZMO1_ZMO0060	23	AGG	55037	55057	fwd	anti	39	1		CP023715.1	54811	55080	-	ZMO1_ZMO0060	uncharacterized protein
ZMO_perfect_00198	ATCCCCGAATTGGGCATTAT	perfect	ZMO1_ZMO0060	54	CGG	55006	55026	fwd	anti	39	1		CP023715.1	54811	55080	-	ZMO1_ZMO0060	uncharacterized protein
ZMO_perfect_00199	GAACCAGCCAAAGAAAATAA	perfect	ZMO1_ZMO0060	78	CGG	54982	55002	fwd	anti	39	1		CP023715.1	54811	55080	-	ZMO1_ZMO0060	uncharacterized protein
ZMO_perfect_00200	GCCTTCTACCGCGATATTCA	perfect	ZMO1_ZMO0060	114	TGG	54946	54966	fwd	anti	39	1		CP023715.1	54811	55080	-	ZMO1_ZMO0060	uncharacterized protein
ZMO_perfect_00201	TCCCCAAAGAAACGCATAGG	perfect	ZMO1_ZMO0061	28	AGG	56376	56396	fwd	anti	39	1		CP023715.1	55123	56424	-	ZMO1_ZMO0061	histidine acid phosphatase
ZMO_perfect_00202	CATGTTTCGCCGCGAGCGCA	perfect	ZMO1_ZMO0061	52	TGG	56352	56372	fwd	anti	39	1		CP023715.1	55123	56424	-	ZMO1_ZMO0061	histidine acid phosphatase
ZMO_perfect_00203	ACCTTTTCCAGCACATAACG	perfect	ZMO1_ZMO0061	77	AGG	56327	56347	fwd	anti	39	1		CP023715.1	55123	56424	-	ZMO1_ZMO0061	histidine acid phosphatase
ZMO_perfect_00204	TCGGGGGACGGACGCCATGG	perfect	ZMO1_ZMO0061	112	CGG	56292	56312	fwd	anti	39	1		CP023715.1	55123	56424	-	ZMO1_ZMO0061	histidine acid phosphatase
ZMO_perfect_00205	GGAATCCGGTCTTTCCTAAC	perfect	ZMO1_ZMO0062	13	GGG	57496	57516	fwd	anti	39	1		CP023715.1	56561	57529	-	ZMO1_ZMO0062	aldo/keto reductase
ZMO_perfect_00206	CAAAAATAATCGGGGCAATC	perfect	ZMO1_ZMO0062	34	TGG	57475	57495	fwd	anti	39	1		CP023715.1	56561	57529	-	ZMO1_ZMO0062	aldo/keto reductase
ZMO_perfect_00207	GGTATCAATGGCATTAAAAC	perfect	ZMO1_ZMO0062	126	CGG	57383	57403	fwd	anti	39	1		CP023715.1	56561	57529	-	ZMO1_ZMO0062	aldo/keto reductase
ZMO_perfect_00208	CCAAGCCGAATACATATCAG	perfect	ZMO1_ZMO0062	147	CGG	57362	57382	fwd	anti	39	1		CP023715.1	56561	57529	-	ZMO1_ZMO0062	aldo/keto reductase
ZMO_perfect_00209	AAATAAATCTGTTTTCAAGA	perfect	ZMO1_ZMO0064	42	AGG	59395	59415	fwd	anti	39	1		CP023715.1	57796	59457	-	oprB1	carbohydrate-selective porin OprB
ZMO_perfect_00210	GCTGCTTGCCATAAGCAAAC	perfect	ZMO1_ZMO0064	147	AGG	59290	59310	fwd	anti	39	1		CP023715.1	57796	59457	-	oprB1	carbohydrate-selective porin OprB
ZMO_perfect_00211	GCTGTCGCAGCCGTGGCGCA	perfect	ZMO1_ZMO0064	182	GGG	59255	59275	fwd	anti	39	1		CP023715.1	57796	59457	-	oprB1	carbohydrate-selective porin OprB
ZMO_perfect_00212	ATCGGGTTGGTCGTAAGAAG	perfect	ZMO1_ZMO0064	204	AGG	59233	59253	fwd	anti	39	1		CP023715.1	57796	59457	-	oprB1	carbohydrate-selective porin OprB
ZMO_perfect_00213	AAAAAAGTTTGATAATGAAA	perfect	ZMO1_ZMO0066	82	CGG	59708	59728	rev	anti	39	1		CP023715.1	59627	59896	+	ZMO1_ZMO0066	hypothetical protein
ZMO_perfect_00214	TCAGGCGATAACGGCCTTTT	perfect	ZMO1_ZMO0066	142	TGG	59768	59788	rev	anti	39	1		CP023715.1	59627	59896	+	ZMO1_ZMO0066	hypothetical protein
ZMO_perfect_00215	TTTTTTCTGATCGCCCAAAA	perfect	ZMO1_ZMO0066	173	AGG	59799	59819	rev	anti	39	1		CP023715.1	59627	59896	+	ZMO1_ZMO0066	hypothetical protein
ZMO_perfect_00216	GCTTTTAAATCAGGCGATAA	perfect	ZMO1_ZMO0066	151	CGG	59777	59797	rev	anti	39	1		CP023715.1	59627	59896	+	ZMO1_ZMO0066	hypothetical protein
ZMO_perfect_00217	GCTTCTTGTCGTCAGTATCA	perfect	ZMO1_ZMO0068	2	CGG	60238	60258	rev	anti	39	1		CP023715.1	60237	61364	+	ZMO1_ZMO0068	Sel1 domain protein repeat-containing protein
ZMO_perfect_00218	GGCGTTAAAGCCACCAATAA	perfect	ZMO1_ZMO0068	52	TGG	60288	60308	rev	anti	39	1		CP023715.1	60237	61364	+	ZMO1_ZMO0068	Sel1 domain protein repeat-containing protein
ZMO_perfect_00219	TAAAGCGGGAAAGATGTCAC	perfect	ZMO1_ZMO0068	73	CGG	60309	60329	rev	anti	39	1		CP023715.1	60237	61364	+	ZMO1_ZMO0068	Sel1 domain protein repeat-containing protein
ZMO_perfect_00220	TCTGGCTTGGCTGTAGCTCT	perfect	ZMO1_ZMO0068	179	GGG	60415	60435	rev	anti	39	1		CP023715.1	60237	61364	+	ZMO1_ZMO0068	Sel1 domain protein repeat-containing protein
ZMO_perfect_00221	CACGCCCAGAAGGTCATTTT	perfect	ZMO1_ZMO0069	47	CGG	61676	61696	rev	anti	39	1		CP023715.1	61630	62067	+	ZMO1_ZMO0069	major tail tube protein
ZMO_perfect_00222	ATTTTTTTATAAACTGGCTC	perfect	ZMO1_ZMO0069	88	CGG	61717	61737	rev	anti	39	1		CP023715.1	61630	62067	+	ZMO1_ZMO0069	major tail tube protein
ZMO_perfect_00223	GCAATAGAGGGATCATCAGA	perfect	ZMO1_ZMO0069	112	CGG	61741	61761	rev	anti	39	1		CP023715.1	61630	62067	+	ZMO1_ZMO0069	major tail tube protein
ZMO_perfect_00224	ACTCGCCAAAGTCACTTCAT	perfect	ZMO1_ZMO0069	134	CGG	61763	61783	rev	anti	39	1		CP023715.1	61630	62067	+	ZMO1_ZMO0069	major tail tube protein
ZMO_perfect_00225	TTATAACCGGTCATGCTGAT	perfect	ZMO1_ZMO0070	124	CGG	62340	62360	rev	anti	39	1		CP023715.1	62217	62864	+	grxB1	GrxB family glutaredoxin 2
ZMO_perfect_00226	CGGCCTTTTTCTTCCAAAAT	perfect	ZMO1_ZMO0070	154	CGG	62370	62390	rev	anti	39	1		CP023715.1	62217	62864	+	grxB1	GrxB family glutaredoxin 2
ZMO_perfect_00227	CCATACTCTCGCCCATAAAA	perfect	ZMO1_ZMO0070	174	CGG	62390	62410	rev	anti	39	1		CP023715.1	62217	62864	+	grxB1	GrxB family glutaredoxin 2
ZMO_perfect_00228	CTTTTTCTTGGTCGATATAT	perfect	ZMO1_ZMO0070	204	TGG	62420	62440	rev	anti	39	1		CP023715.1	62217	62864	+	grxB1	GrxB family glutaredoxin 2
ZMO_perfect_00229	GGCGTCGTCGGTTGCTCATC	perfect	ZMO1_ZMO0072	22	CGG	64444	64464	fwd	anti	39	1		CP023715.1	63125	64486	-	ZMO1_ZMO0072	NHL repeat-containing protein
ZMO_perfect_00230	AAAGCAGCATCCCGCTAAGG	perfect	ZMO1_ZMO0072	43	AGG	64423	64443	fwd	anti	39	1		CP023715.1	63125	64486	-	ZMO1_ZMO0072	NHL repeat-containing protein
ZMO_perfect_00231	AACAACCGGCGCACTAATAC	perfect	ZMO1_ZMO0072	69	AGG	64397	64417	fwd	anti	39	1		CP023715.1	63125	64486	-	ZMO1_ZMO0072	NHL repeat-containing protein
ZMO_perfect_00232	GTGCCTGTGACCTGATCAAA	perfect	ZMO1_ZMO0072	113	AGG	64353	64373	fwd	anti	39	1		CP023715.1	63125	64486	-	ZMO1_ZMO0072	NHL repeat-containing protein
ZMO_perfect_00233	GCCGCCTCCGTTGTCGGTAC	perfect	ZMO1_ZMO0073	15	TGG	65344	65364	fwd	anti	39	1		CP023715.1	64495	65379	-	ZMO1_ZMO0073	CBS domain-containing protein
ZMO_perfect_00234	CGTGGAAAAGGAAATTACGA	perfect	ZMO1_ZMO0073	49	AGG	65310	65330	fwd	anti	39	1		CP023715.1	64495	65379	-	ZMO1_ZMO0073	CBS domain-containing protein
ZMO_perfect_00235	TCAATGACTTCGCGTAGAGT	perfect	ZMO1_ZMO0073	83	GGG	65276	65296	fwd	anti	39	1		CP023715.1	64495	65379	-	ZMO1_ZMO0073	CBS domain-containing protein
ZMO_perfect_00236	GGGGATAGGTCATCGCGATC	perfect	ZMO1_ZMO0073	137	AGG	65222	65242	fwd	anti	39	1		CP023715.1	64495	65379	-	ZMO1_ZMO0073	CBS domain-containing protein
ZMO_perfect_00237	TGGCCATAAATCGGATATAT	perfect	ZMO1_ZMO0074	18	CGG	65926	65946	fwd	anti	39	1		CP023715.1	65434	65964	-	ZMO1_ZMO0074	endoribonuclease YbeY
ZMO_perfect_00238	GCCTCCCAGTTACTTTGCTC	perfect	ZMO1_ZMO0074	38	TGG	65906	65926	fwd	anti	39	1		CP023715.1	65434	65964	-	ZMO1_ZMO0074	endoribonuclease YbeY
ZMO_perfect_00239	AGAAACGGCCTGTTGGCAGG	perfect	ZMO1_ZMO0074	72	CGG	65872	65892	fwd	anti	39	1		CP023715.1	65434	65964	-	ZMO1_ZMO0074	endoribonuclease YbeY
ZMO_perfect_00240	TTTGGCAAGAAGAAAATCGG	perfect	ZMO1_ZMO0074	102	AGG	65842	65862	fwd	anti	39	1		CP023715.1	65434	65964	-	ZMO1_ZMO0074	endoribonuclease YbeY
ZMO_perfect_00241	CTCAAGTCGGGCAAGATCAC	perfect	ZMO1_ZMO0075	30	CGG	66992	67012	fwd	anti	39	1		CP023715.1	65951	67042	-	phoH	PhoH family protein
ZMO_perfect_00242	AAGAGACGGCCTAATAGTTG	perfect	ZMO1_ZMO0075	68	AGG	66954	66974	fwd	anti	39	1		CP023715.1	65951	67042	-	phoH	PhoH family protein
ZMO_perfect_00243	TTTCAATAGTTACCAGATTT	perfect	ZMO1_ZMO0075	103	TGG	66919	66939	fwd	anti	39	1		CP023715.1	65951	67042	-	phoH	PhoH family protein
ZMO_perfect_00244	CGGCGATGTAAACGCCGAGA	perfect	ZMO1_ZMO0075	127	CGG	66895	66915	fwd	anti	39	1		CP023715.1	65951	67042	-	phoH	PhoH family protein
ZMO_perfect_00245	AAAAATGCTTTAAAGAAGGT	perfect	ZMO1_ZMO0077	7	CGG	68461	68481	fwd	anti	39	1		CP023715.1	67151	68488	-	miaB	MiaB family RNA modification enzyme
ZMO_perfect_00246	GCTATTCATCTGGCAGCCAA	perfect	ZMO1_ZMO0077	39	AGG	68429	68449	fwd	anti	39	1		CP023715.1	67151	68488	-	miaB	MiaB family RNA modification enzyme
ZMO_perfect_00247	CCCTTGGGATTCCAATAATT	perfect	ZMO1_ZMO0077	81	CGG	68387	68407	fwd	anti	39	1		CP023715.1	67151	68488	-	miaB	MiaB family RNA modification enzyme
ZMO_perfect_00248	GAGCACGACAAGATCGGCAG	perfect	ZMO1_ZMO0077	126	TGG	68342	68362	fwd	anti	39	1		CP023715.1	67151	68488	-	miaB	MiaB family RNA modification enzyme
ZMO_perfect_00249	GGAAGAATGCTGCCAATCAT	perfect	ZMO1_ZMO0078	66	GGG	69033	69053	fwd	anti	39	1		CP023715.1	68586	69119	-	cheW	chemotaxis protein CheW
ZMO_perfect_00250	AGTGATTAACTGGCGCGCGC	perfect	ZMO1_ZMO0078	87	CGG	69012	69032	fwd	anti	39	1		CP023715.1	68586	69119	-	cheW	chemotaxis protein CheW
ZMO_perfect_00251	CGAAAAACTGTTCCCCGATA	perfect	ZMO1_ZMO0078	112	TGG	68987	69007	fwd	anti	39	1		CP023715.1	68586	69119	-	cheW	chemotaxis protein CheW
ZMO_perfect_00252	GTGACCATGCCCGAATTTCG	perfect	ZMO1_ZMO0078	154	CGG	68945	68965	fwd	anti	39	1		CP023715.1	68586	69119	-	cheW	chemotaxis protein CheW
ZMO_perfect_00253	CGAAGCAGCATCCGCATACT	perfect	ZMO1_ZMO0079	35	GGG	69576	69596	fwd	anti	39	1		CP023715.1	69266	69631	-	cheY	response regulator receiver protein
ZMO_perfect_00254	CATCGCATCAATGCCATCTT	perfect	ZMO1_ZMO0079	96	CGG	69515	69535	fwd	anti	39	1		CP023715.1	69266	69631	-	cheY	response regulator receiver protein
ZMO_perfect_00255	ATGTCGGTGATAAGCAAATC	perfect	ZMO1_ZMO0079	140	GGG	69471	69491	fwd	anti	39	1		CP023715.1	69266	69631	-	cheY	response regulator receiver protein
ZMO_perfect_00256	AGGCCAAAGCCATCCATACG	perfect	ZMO1_ZMO0079	170	CGG	69441	69461	fwd	anti	39	1		CP023715.1	69266	69631	-	cheY	response regulator receiver protein
ZMO_perfect_00257	ATTAATTTTCATAGTTGTTT	perfect	ZMO1_ZMO0080	6	CGG	70301	70321	fwd	anti	39	1		CP023715.1	69776	70327	-	cheD	chemoreceptor glutamine deamidase CheD
ZMO_perfect_00258	GATGGGGTCGTAAAGACAAG	perfect	ZMO1_ZMO0080	126	CGG	70181	70201	fwd	anti	39	1		CP023715.1	69776	70327	-	cheD	chemoreceptor glutamine deamidase CheD
ZMO_perfect_00259	ATGATTCATGCCACCGATTT	perfect	ZMO1_ZMO0080	150	TGG	70157	70177	fwd	anti	39	1		CP023715.1	69776	70327	-	cheD	chemoreceptor glutamine deamidase CheD
ZMO_perfect_00260	TGCCACTGGGTTCGGCCAGC	perfect	ZMO1_ZMO0080	175	AGG	70132	70152	fwd	anti	39	1		CP023715.1	69776	70327	-	cheD	chemoreceptor glutamine deamidase CheD
ZMO_perfect_00261	GATAGGATGGCACGCATTGT	perfect	ZMO1_ZMO0081	35	TGG	71352	71372	fwd	anti	39	1		CP023715.1	70349	71407	-	cheB1	chemotaxis signal transduction response regulator CheB
ZMO_perfect_00262	CGGATCTGACGAAATCATCA	perfect	ZMO1_ZMO0081	57	TGG	71330	71350	fwd	anti	39	1		CP023715.1	70349	71407	-	cheB1	chemotaxis signal transduction response regulator CheB
ZMO_perfect_00263	TTGCCGACGACTTCGATTTC	perfect	ZMO1_ZMO0081	77	CGG	71310	71330	fwd	anti	39	1		CP023715.1	70349	71407	-	cheB1	chemotaxis signal transduction response regulator CheB
ZMO_perfect_00264	ATCATCTGGCGGGCTGTAGA	perfect	ZMO1_ZMO0081	110	GGG	71277	71297	fwd	anti	39	1		CP023715.1	70349	71407	-	cheB1	chemotaxis signal transduction response regulator CheB
ZMO_perfect_00265	GTTTTTTGTGTCTGTAGTGA	perfect	ZMO1_ZMO0082	6	GGG	72250	72270	fwd	anti	39	1		CP023715.1	71404	72276	-	cheR	CheR-type MCP methyltransferase
ZMO_perfect_00266	TTCCCGTCTTTCTGAAGGTA	perfect	ZMO1_ZMO0082	30	GGG	72226	72246	fwd	anti	39	1		CP023715.1	71404	72276	-	cheR	CheR-type MCP methyltransferase
ZMO_perfect_00267	CATTCTGATAAACGAGATCG	perfect	ZMO1_ZMO0082	85	CGG	72171	72191	fwd	anti	39	1		CP023715.1	71404	72276	-	cheR	CheR-type MCP methyltransferase
ZMO_perfect_00268	GCTGGACTGTAACGTAATAC	perfect	ZMO1_ZMO0082	108	CGG	72148	72168	fwd	anti	39	1		CP023715.1	71404	72276	-	cheR	CheR-type MCP methyltransferase
ZMO_perfect_00269	AACAGGCTTCCATATTAGCG	perfect	ZMO1_ZMO0083	52	AGG	74531	74551	fwd	anti	39	1		CP023715.1	72273	74603	-	cheA1	CheA signal transduction histidine kinase
ZMO_perfect_00270	CGTCATCCTGCACGCCATCG	perfect	ZMO1_ZMO0083	85	CGG	74498	74518	fwd	anti	39	1		CP023715.1	72273	74603	-	cheA1	CheA signal transduction histidine kinase
ZMO_perfect_00271	AGCCCGAAAAATAGTGTTGA	perfect	ZMO1_ZMO0083	111	TGG	74472	74492	fwd	anti	39	1		CP023715.1	72273	74603	-	cheA1	CheA signal transduction histidine kinase
ZMO_perfect_00272	CAGCACCCCCCTTGATCGAA	perfect	ZMO1_ZMO0083	136	TGG	74447	74467	fwd	anti	39	1		CP023715.1	72273	74603	-	cheA1	CheA signal transduction histidine kinase
ZMO_perfect_00273	TGTGCTGTATCAAGCTTTGT	perfect	ZMO1_ZMO0084	14	AGG	74849	74869	fwd	anti	39	1		CP023715.1	74614	74883	-	cheX	chemotaxis protein CheX
ZMO_perfect_00274	CCATCTATTTTGCTCCAAAT	perfect	ZMO1_ZMO0084	66	CGG	74797	74817	fwd	anti	39	1		CP023715.1	74614	74883	-	cheX	chemotaxis protein CheX
ZMO_perfect_00275	TTTCGACGGATTTACCATTG	perfect	ZMO1_ZMO0084	94	AGG	74769	74789	fwd	anti	39	1		CP023715.1	74614	74883	-	cheX	chemotaxis protein CheX
ZMO_perfect_00276	CTTTTCTGCAGTGAGGCGGG	perfect	ZMO1_ZMO0084	150	CGG	74713	74733	fwd	anti	39	1		CP023715.1	74614	74883	-	cheX	chemotaxis protein CheX
ZMO_perfect_00277	TTTCGTCTTGATAGGGGCTT	perfect	ZMO1_ZMO0085	21	GGG	76329	76349	fwd	anti	39	1		CP023715.1	75057	76370	-	mcp	methyl-accepting chemotaxis sensory transducer
ZMO_perfect_00278	GATAGCAAGCGCCATCAACA	perfect	ZMO1_ZMO0085	78	GGG	76272	76292	fwd	anti	39	1		CP023715.1	75057	76370	-	mcp	methyl-accepting chemotaxis sensory transducer
ZMO_perfect_00279	AAAAATAGCTGCTGGATTGC	perfect	ZMO1_ZMO0085	123	TGG	76227	76247	fwd	anti	39	1		CP023715.1	75057	76370	-	mcp	methyl-accepting chemotaxis sensory transducer
ZMO_perfect_00280	AACAACACTCAACAAAATGC	perfect	ZMO1_ZMO0085	156	CGG	76194	76214	fwd	anti	39	1		CP023715.1	75057	76370	-	mcp	methyl-accepting chemotaxis sensory transducer
ZMO_perfect_00281	ACACGGAGATAAAATTGCGG	perfect	ZMO1_ZMO0086	31	AGG	78917	78937	fwd	anti	39	1		CP023715.1	76803	78968	-	ZMO1_ZMO0086	SpoT/RelA (p)ppGpp synthetase I
ZMO_perfect_00282	ATCAACGCTTCATCGGCGTT	perfect	ZMO1_ZMO0086	95	TGG	78853	78873	fwd	anti	39	1		CP023715.1	76803	78968	-	ZMO1_ZMO0086	SpoT/RelA (p)ppGpp synthetase I
ZMO_perfect_00283	TCATGGCGAAAACATAGGCG	perfect	ZMO1_ZMO0086	121	CGG	78827	78847	fwd	anti	39	1		CP023715.1	76803	78968	-	ZMO1_ZMO0086	SpoT/RelA (p)ppGpp synthetase I
ZMO_perfect_00284	TCTAGCGGGTGGCTGAAATA	perfect	ZMO1_ZMO0086	179	GGG	78769	78789	fwd	anti	39	1		CP023715.1	76803	78968	-	ZMO1_ZMO0086	SpoT/RelA (p)ppGpp synthetase I
ZMO_perfect_00285	GTAGAAAAACATGAGCATCG	perfect	ZMO1_ZMO0087	54	CGG	79519	79539	fwd	anti	39	1		CP023715.1	79111	79593	-	ZMO1_ZMO0087	uncharacterized protein
ZMO_perfect_00286	TATGGATTAAGGCCTTTTTC	perfect	ZMO1_ZMO0087	100	AGG	79473	79493	fwd	anti	39	1		CP023715.1	79111	79593	-	ZMO1_ZMO0087	uncharacterized protein
ZMO_perfect_00287	CAGAAGGCAAAGTAATCCCA	perfect	ZMO1_ZMO0087	132	AGG	79441	79461	fwd	anti	39	1		CP023715.1	79111	79593	-	ZMO1_ZMO0087	uncharacterized protein
ZMO_perfect_00288	GGGCATTGATGCTTTTCCAG	perfect	ZMO1_ZMO0087	172	CGG	79401	79421	fwd	anti	39	1		CP023715.1	79111	79593	-	ZMO1_ZMO0087	uncharacterized protein
ZMO_perfect_00289	CCCGGGGTGATATTGGATAA	perfect	ZMO1_ZMO0088	5	AGG	80398	80418	fwd	anti	39	1		CP023715.1	79719	80423	-	ZMO1_ZMO0088	hypothetical protein
ZMO_perfect_00290	TATAAAAGTAAGTTATCCCT	perfect	ZMO1_ZMO0088	29	TGG	80374	80394	fwd	anti	39	1		CP023715.1	79719	80423	-	ZMO1_ZMO0088	hypothetical protein
ZMO_perfect_00291	TTGTTCTGACATTTATATTT	perfect	ZMO1_ZMO0088	61	TGG	80342	80362	fwd	anti	39	1		CP023715.1	79719	80423	-	ZMO1_ZMO0088	hypothetical protein
ZMO_perfect_00292	CTGATGAATTCGATGTGGGT	perfect	ZMO1_ZMO0088	100	TGG	80303	80323	fwd	anti	39	1		CP023715.1	79719	80423	-	ZMO1_ZMO0088	hypothetical protein
ZMO_perfect_00293	CAGTAGGTGATATTGGATAA	perfect	ZMO1_ZMO0089	5	AGG	81299	81319	fwd	anti	39	1		CP023715.1	80632	81324	-	ZMO1_ZMO0089	hypothetical protein
ZMO_perfect_00294	TATAGAGTGAGATTGATGCT	perfect	ZMO1_ZMO0089	29	CGG	81275	81295	fwd	anti	39	1		CP023715.1	80632	81324	-	ZMO1_ZMO0089	hypothetical protein
ZMO_perfect_00295	CGCATTATCGGTTTTTTGGG	perfect	ZMO1_ZMO0089	69	TGG	81235	81255	fwd	anti	39	1		CP023715.1	80632	81324	-	ZMO1_ZMO0089	hypothetical protein
ZMO_perfect_00296	ATTGGGCTTTATCTGATATC	perfect	ZMO1_ZMO0089	130	TGG	81174	81194	fwd	anti	39	1		CP023715.1	80632	81324	-	ZMO1_ZMO0089	hypothetical protein
ZMO_perfect_00297	GGTGACAATAGCTGTTTTGC	perfect	ZMO1_ZMO0090	21	CGG	82517	82537	fwd	anti	39	1		CP023715.1	81761	82558	-	ZMO1_ZMO0090	short-chain dehydrogenase/reductase SDR
ZMO_perfect_00298	GCCGATGCCTTCGGATGATC	perfect	ZMO1_ZMO0090	42	CGG	82496	82516	fwd	anti	39	1		CP023715.1	81761	82558	-	ZMO1_ZMO0090	short-chain dehydrogenase/reductase SDR
ZMO_perfect_00299	CGAGACGAATAGCAATGCCT	perfect	ZMO1_ZMO0090	64	AGG	82474	82494	fwd	anti	39	1		CP023715.1	81761	82558	-	ZMO1_ZMO0090	short-chain dehydrogenase/reductase SDR
ZMO_perfect_00300	AATGACCTTTGCACCTGCTT	perfect	ZMO1_ZMO0090	87	CGG	82451	82471	fwd	anti	39	1		CP023715.1	81761	82558	-	ZMO1_ZMO0090	short-chain dehydrogenase/reductase SDR
ZMO_perfect_00301	AATAATCACCCGCAAAAACT	perfect	ZMO1_ZMO0091	59	CGG	82683	82703	rev	anti	39	1		CP023715.1	82625	82780	+	ZMO1_ZMO0091	hypothetical protein
ZMO_perfect_00302	CCCACAATTTTCTGATGAAA	perfect	ZMO1_ZMO0091	130	TGG	82754	82774	rev	anti	39	1		CP023715.1	82625	82780	+	ZMO1_ZMO0091	hypothetical protein
ZMO_perfect_00303	AGGCGGTTGAGCATGGATCG	perfect	ZMO1_ZMO0092	8	GGG	82888	82908	rev	anti	39	1		CP023715.1	82881	83645	+	ZMO1_ZMO0092	uncharacterized protein
ZMO_perfect_00304	GCAAAACTATCATCACGGAT	perfect	ZMO1_ZMO0092	28	AGG	82908	82928	rev	anti	39	1		CP023715.1	82881	83645	+	ZMO1_ZMO0092	uncharacterized protein
ZMO_perfect_00305	GGCCGCATGAGCAATCAAAG	perfect	ZMO1_ZMO0092	50	CGG	82930	82950	rev	anti	39	1		CP023715.1	82881	83645	+	ZMO1_ZMO0092	uncharacterized protein
ZMO_perfect_00306	TTTTTCGCCATAAAAAAAGC	perfect	ZMO1_ZMO0092	71	TGG	82951	82971	rev	anti	39	1		CP023715.1	82881	83645	+	ZMO1_ZMO0092	uncharacterized protein
ZMO_perfect_00307	CTCCACAGACGGATTTTGCT	perfect	ZMO1_ZMO0094	47	CGG	83907	83927	rev	anti	39	1		CP023715.1	83861	84868	+	bioB	biotin synthase
ZMO_perfect_00308	CGATCAACTCCAAAAGAGGC	perfect	ZMO1_ZMO0094	117	AGG	83977	83997	rev	anti	39	1		CP023715.1	83861	84868	+	bioB	biotin synthase
ZMO_perfect_00309	ATAACGACGATGGACAGAAT	perfect	ZMO1_ZMO0094	146	TGG	84006	84026	rev	anti	39	1		CP023715.1	83861	84868	+	bioB	biotin synthase
ZMO_perfect_00310	CGCCGGTTTTAATACTCAAA	perfect	ZMO1_ZMO0094	198	AGG	84058	84078	rev	anti	39	1		CP023715.1	83861	84868	+	bioB	biotin synthase
ZMO_perfect_00311	AACGGGCAGCAAAAGCGACA	perfect	ZMO1_ZMO0095	24	GGG	85128	85148	fwd	anti	39	1		CP023715.1	84951	85172	-	ZMO1_ZMO0095	hypothetical protein
ZMO_perfect_00312	ATAGAAAGCCAAAGTCAAAG	perfect	ZMO1_ZMO0095	63	CGG	85089	85109	fwd	anti	39	1		CP023715.1	84951	85172	-	ZMO1_ZMO0095	hypothetical protein
ZMO_perfect_00313	ATGATAATTGTCTTTCCGGT	perfect	ZMO1_ZMO0095	90	TGG	85062	85082	fwd	anti	39	1		CP023715.1	84951	85172	-	ZMO1_ZMO0095	hypothetical protein
ZMO_perfect_00314	CCTATCGCAATGCGCACGGC	perfect	ZMO1_ZMO0095	122	CGG	85030	85050	fwd	anti	39	1		CP023715.1	84951	85172	-	ZMO1_ZMO0095	hypothetical protein
ZMO_perfect_00315	CGGGAAAGAGTCAGGACATT	perfect	ZMO1_ZMO0096	14	CGG	86135	86155	fwd	anti	39	1		CP023715.1	85618	86169	-	pgsA	CDP-diacylglycerol/glycerol-3-phosphate 3-phosphatidyltransferase
ZMO_perfect_00316	AAACCGGAACCGCAAAAATA	perfect	ZMO1_ZMO0096	34	CGG	86115	86135	fwd	anti	39	1		CP023715.1	85618	86169	-	pgsA	CDP-diacylglycerol/glycerol-3-phosphate 3-phosphatidyltransferase
ZMO_perfect_00317	CCAGCCCGGATTCCAGAGCA	perfect	ZMO1_ZMO0096	63	GGG	86086	86106	fwd	anti	39	1		CP023715.1	85618	86169	-	pgsA	CDP-diacylglycerol/glycerol-3-phosphate 3-phosphatidyltransferase
ZMO_perfect_00318	AATAATCGGTAATCGCCATC	perfect	ZMO1_ZMO0096	118	AGG	86031	86051	fwd	anti	39	1		CP023715.1	85618	86169	-	pgsA	CDP-diacylglycerol/glycerol-3-phosphate 3-phosphatidyltransferase
ZMO_perfect_00319	ACCGGCGTTTATTCAGAAGC	perfect	ZMO1_ZMO0099	18	CGG	86688	86708	rev	anti	39	1		CP023715.1	86671	87939	+	ZMO1_ZMO0099	major facilitator superfamily transporter
ZMO_perfect_00320	TCTGGGTAACGAAAAGCGGC	perfect	ZMO1_ZMO0099	42	AGG	86712	86732	rev	anti	39	1		CP023715.1	86671	87939	+	ZMO1_ZMO0099	major facilitator superfamily transporter
ZMO_perfect_00321	GTTATCGTTAAAAGCTCCCA	perfect	ZMO1_ZMO0099	65	AGG	86735	86755	rev	anti	39	1		CP023715.1	86671	87939	+	ZMO1_ZMO0099	major facilitator superfamily transporter
ZMO_perfect_00322	GAACTACCACTGTCCTGAAC	perfect	ZMO1_ZMO0099	87	AGG	86757	86777	rev	anti	39	1		CP023715.1	86671	87939	+	ZMO1_ZMO0099	major facilitator superfamily transporter
ZMO_perfect_00323	CGATATTCTTCGGGAAGAGG	perfect	ZMO1_ZMO0100	8	CGG	88356	88376	fwd	anti	39	1		CP023715.1	88004	88384	-	ZMO1_ZMO0100	HxlR family transcriptional regulator
ZMO_perfect_00324	AATCTTCATCAAAGGGTGGG	perfect	ZMO1_ZMO0100	31	TGG	88333	88353	fwd	anti	39	1		CP023715.1	88004	88384	-	ZMO1_ZMO0100	HxlR family transcriptional regulator
ZMO_perfect_00325	AATAAACGTAATAACTGTCT	perfect	ZMO1_ZMO0100	59	GGG	88305	88325	fwd	anti	39	1		CP023715.1	88004	88384	-	ZMO1_ZMO0100	HxlR family transcriptional regulator
ZMO_perfect_00326	CATGTCCTCCCAAGAGATGG	perfect	ZMO1_ZMO0100	115	AGG	88249	88269	fwd	anti	39	1		CP023715.1	88004	88384	-	ZMO1_ZMO0100	HxlR family transcriptional regulator
ZMO_perfect_00327	ACCTTCCGCAACTAAACGAT	perfect	ZMO1_ZMO0101	59	TGG	88549	88569	rev	anti	39	1		CP023715.1	88491	89555	+	ZMO1_ZMO0101	NAD-dependent epimerase/dehydratase
ZMO_perfect_00328	ACCCCACTCACAATATCAAA	perfect	ZMO1_ZMO0101	109	GGG	88599	88619	rev	anti	39	1		CP023715.1	88491	89555	+	ZMO1_ZMO0101	NAD-dependent epimerase/dehydratase
ZMO_perfect_00329	TCAAAAATATCGGCAGCAAC	perfect	ZMO1_ZMO0101	136	CGG	88626	88646	rev	anti	39	1		CP023715.1	88491	89555	+	ZMO1_ZMO0101	NAD-dependent epimerase/dehydratase
ZMO_perfect_00330	ATCGGCTAAAGCCTGCTGCA	perfect	ZMO1_ZMO0101	167	AGG	88657	88677	rev	anti	39	1		CP023715.1	88491	89555	+	ZMO1_ZMO0101	NAD-dependent epimerase/dehydratase
ZMO_perfect_00331	AGAAAGACTTTATGACCATC	perfect	ZMO1_ZMO0102	13	AGG	89594	89614	rev	anti	39	1		CP023715.1	89582	89773	+	ZMO1_ZMO0102	hypothetical protein
ZMO_perfect_00332	AAAGAACGCATTCCAGAAAA	perfect	ZMO1_ZMO0102	79	AGG	89660	89680	rev	anti	39	1		CP023715.1	89582	89773	+	ZMO1_ZMO0102	hypothetical protein
ZMO_perfect_00333	CAAAAATGATTTTTGCGAAA	perfect	ZMO1_ZMO0102	111	AGG	89692	89712	rev	anti	39	1		CP023715.1	89582	89773	+	ZMO1_ZMO0102	hypothetical protein
ZMO_perfect_00334	CACAACAAAGGGGGCTATTT	perfect	ZMO1_ZMO0102	164	TGG	89745	89765	rev	anti	39	1		CP023715.1	89582	89773	+	ZMO1_ZMO0102	hypothetical protein
ZMO_perfect_00335	TGCAATAAACTGTTTTAACA	perfect	ZMO1_ZMO0103	45	CGG	90029	90049	rev	anti	39	1		CP023715.1	89985	91547	+	ZMO1_ZMO0103	beta-lactamase
ZMO_perfect_00336	CAATGCGATTTTATGAAGAG	perfect	ZMO1_ZMO0103	80	AGG	90064	90084	rev	anti	39	1		CP023715.1	89985	91547	+	ZMO1_ZMO0103	beta-lactamase
ZMO_perfect_00337	AAACGCGGTTAACAACGTGC	perfect	ZMO1_ZMO0103	107	CGG	90091	90111	rev	anti	39	1		CP023715.1	89985	91547	+	ZMO1_ZMO0103	beta-lactamase
ZMO_perfect_00338	AATCATTGACGGGACAAGAC	perfect	ZMO1_ZMO0103	131	AGG	90115	90135	rev	anti	39	1		CP023715.1	89985	91547	+	ZMO1_ZMO0103	beta-lactamase
ZMO_perfect_00339	ATTTTTTCATAAAGAGTGCG	perfect	ZMO1_ZMO0105	16	GGG	91667	91687	rev	anti	39	1		CP023715.1	91652	93106	+	leuC	3-isopropylmalate dehydratase large subunit
ZMO_perfect_00340	CCTGCGGGCTGGTCACTTCA	perfect	ZMO1_ZMO0105	108	TGG	91759	91779	rev	anti	39	1		CP023715.1	91652	93106	+	leuC	3-isopropylmalate dehydratase large subunit
ZMO_perfect_00341	GGGGCGACCTGCCTGACGCA	perfect	ZMO1_ZMO0105	140	GGG	91791	91811	rev	anti	39	1		CP023715.1	91652	93106	+	leuC	3-isopropylmalate dehydratase large subunit
ZMO_perfect_00342	GTCCGATCAGGGCGACGCAA	perfect	ZMO1_ZMO0105	160	GGG	91811	91831	rev	anti	39	1		CP023715.1	91652	93106	+	leuC	3-isopropylmalate dehydratase large subunit
ZMO_perfect_00343	ATTACTTTCGCCCAACGGAT	perfect	ZMO1_ZMO0106	35	AGG	93137	93157	rev	anti	39	1		CP023715.1	93103	93681	+	leuD	3-isopropylmalate dehydratase small subunit
ZMO_perfect_00344	GTCGTTTTCAGATAATGAGC	perfect	ZMO1_ZMO0106	79	CGG	93181	93201	rev	anti	39	1		CP023715.1	93103	93681	+	leuD	3-isopropylmalate dehydratase small subunit
ZMO_perfect_00345	TTTTGCCAAACCCTTACGGT	perfect	ZMO1_ZMO0106	101	CGG	93203	93223	rev	anti	39	1		CP023715.1	93103	93681	+	leuD	3-isopropylmalate dehydratase small subunit
ZMO_perfect_00346	TTTCGCCCGAATAGTTTCAA	perfect	ZMO1_ZMO0106	128	AGG	93230	93250	rev	anti	39	1		CP023715.1	93103	93681	+	leuD	3-isopropylmalate dehydratase small subunit
ZMO_perfect_00347	GAGTGCTGTCCATAATTGTC	perfect	ZMO1_ZMO0107	6	CGG	94529	94549	fwd	anti	39	1		CP023715.1	93746	94555	-	ZMO1_ZMO0107	uncharacterized protein
ZMO_perfect_00348	CGGCGAGCGGGTCAATGCCT	perfect	ZMO1_ZMO0107	46	GGG	94489	94509	fwd	anti	39	1		CP023715.1	93746	94555	-	ZMO1_ZMO0107	uncharacterized protein
ZMO_perfect_00349	CCATTCCTGTTGAAACTGAG	perfect	ZMO1_ZMO0107	66	CGG	94469	94489	fwd	anti	39	1		CP023715.1	93746	94555	-	ZMO1_ZMO0107	uncharacterized protein
ZMO_perfect_00350	AGCATGGCTTCGCCAGCAAT	perfect	ZMO1_ZMO0107	101	CGG	94434	94454	fwd	anti	39	1		CP023715.1	93746	94555	-	ZMO1_ZMO0107	uncharacterized protein
ZMO_perfect_00351	GATAGCTAGACCTGTCCAGC	perfect	ZMO1_ZMO0108	9	CGG	94910	94930	fwd	anti	39	1		CP023715.1	94613	94939	-	ZMO1_ZMO0108	small multidrug resistance protein
ZMO_perfect_00352	CAGTCGCAAGGCGGTGGTAG	perfect	ZMO1_ZMO0108	51	CGG	94868	94888	fwd	anti	39	1		CP023715.1	94613	94939	-	ZMO1_ZMO0108	small multidrug resistance protein
ZMO_perfect_00353	CAGGCGGTGATCAGCCATAG	perfect	ZMO1_ZMO0108	92	CGG	94827	94847	fwd	anti	39	1		CP023715.1	94613	94939	-	ZMO1_ZMO0108	small multidrug resistance protein
ZMO_perfect_00354	GGGGAGCGTTTTGAATACGA	perfect	ZMO1_ZMO0108	147	AGG	94772	94792	fwd	anti	39	1		CP023715.1	94613	94939	-	ZMO1_ZMO0108	small multidrug resistance protein
ZMO_perfect_00355	CTTTTATTCGTATGGGAAGA	perfect	ZMO1_ZMO0109	90	TGG	95366	95386	rev	anti	39	1		CP023715.1	95277	96716	+	ZMO1_ZMO0109	hypothetical protein
ZMO_perfect_00356	CATCGAATTTACCGTGAAGA	perfect	ZMO1_ZMO0109	153	AGG	95429	95449	rev	anti	39	1		CP023715.1	95277	96716	+	ZMO1_ZMO0109	hypothetical protein
ZMO_perfect_00357	CCTTCCTTCCCAACGATGTC	perfect	ZMO1_ZMO0109	181	GGG	95457	95477	rev	anti	39	1		CP023715.1	95277	96716	+	ZMO1_ZMO0109	hypothetical protein
ZMO_perfect_00358	ACTGGAAGACGCAAAAGCGC	perfect	ZMO1_ZMO0109	247	AGG	95523	95543	rev	anti	39	1		CP023715.1	95277	96716	+	ZMO1_ZMO0109	hypothetical protein
ZMO_perfect_00359	CGTAAGCCATAGAATGCTTG	perfect	ZMO1_ZMO0110	46	AGG	96758	96778	rev	anti	39	1		CP023715.1	96713	97702	+	ZMO1_ZMO0110	glycosyl transferase family 2
ZMO_perfect_00360	GTGACTTCCTCATTGTAGCA	perfect	ZMO1_ZMO0110	85	GGG	96797	96817	rev	anti	39	1		CP023715.1	96713	97702	+	ZMO1_ZMO0110	glycosyl transferase family 2
ZMO_perfect_00361	TAAACATAGATAGTCGCTTC	perfect	ZMO1_ZMO0110	145	AGG	96857	96877	rev	anti	39	1		CP023715.1	96713	97702	+	ZMO1_ZMO0110	glycosyl transferase family 2
ZMO_perfect_00362	TGCCAATTCTGCAGTTCTGT	perfect	ZMO1_ZMO0110	182	CGG	96894	96914	rev	anti	39	1		CP023715.1	96713	97702	+	ZMO1_ZMO0110	glycosyl transferase family 2
ZMO_perfect_00363	TTTTCAAAAGAGAGTAAAGG	perfect	ZMO1_ZMO0111	8	TGG	99617	99637	fwd	anti	39	1		CP023715.1	97849	99645	-	ZMO1_ZMO0111	ABC transporter related protein
ZMO_perfect_00364	AAGATGACGGAAAAGATATC	perfect	ZMO1_ZMO0111	51	CGG	99574	99594	fwd	anti	39	1		CP023715.1	97849	99645	-	ZMO1_ZMO0111	ABC transporter related protein
ZMO_perfect_00365	GTGCCAGACGGTCGCGGGGC	perfect	ZMO1_ZMO0111	85	TGG	99540	99560	fwd	anti	39	1		CP023715.1	97849	99645	-	ZMO1_ZMO0111	ABC transporter related protein
ZMO_perfect_00366	TCTCAACAGGGTTGATTTAC	perfect	ZMO1_ZMO0111	126	CGG	99499	99519	fwd	anti	39	1		CP023715.1	97849	99645	-	ZMO1_ZMO0111	ABC transporter related protein
ZMO_perfect_00367	AGCCCACAGGCAAAAAACTG	perfect	ZMO1_ZMO0112	14	CGG	99854	99874	rev	anti	39	1		CP023715.1	99841	100191	+	ZMO1_ZMO0112	uncharacterized protein
ZMO_perfect_00368	CGGAGATAAAATCACACCAC	perfect	ZMO1_ZMO0112	44	CGG	99884	99904	rev	anti	39	1		CP023715.1	99841	100191	+	ZMO1_ZMO0112	uncharacterized protein
ZMO_perfect_00369	CTTCTTTGCTGCGCTGTAGC	perfect	ZMO1_ZMO0112	64	CGG	99904	99924	rev	anti	39	1		CP023715.1	99841	100191	+	ZMO1_ZMO0112	uncharacterized protein
ZMO_perfect_00370	AAGACAATATCTGGCCGTTA	perfect	ZMO1_ZMO0112	114	CGG	99954	99974	rev	anti	39	1		CP023715.1	99841	100191	+	ZMO1_ZMO0112	uncharacterized protein
ZMO_perfect_00371	CAGGATTGCTGATAGTCGGG	perfect	ZMO1_ZMO0113	15	CGG	100938	100958	rev	anti	39	1		CP023715.1	100924	102387	+	pabB	aminodeoxychorismate synthase component 1 PabB
ZMO_perfect_00372	GGATATTCGCGGCGACCAAC	perfect	ZMO1_ZMO0113	90	GGG	101013	101033	rev	anti	39	1		CP023715.1	100924	102387	+	pabB	aminodeoxychorismate synthase component 1 PabB
ZMO_perfect_00373	CAAAATACGGTCGGGAAGAA	perfect	ZMO1_ZMO0113	111	AGG	101034	101054	rev	anti	39	1		CP023715.1	100924	102387	+	pabB	aminodeoxychorismate synthase component 1 PabB
ZMO_perfect_00374	CAAACCGTCAGTCTCGCAAA	perfect	ZMO1_ZMO0113	196	AGG	101119	101139	rev	anti	39	1		CP023715.1	100924	102387	+	pabB	aminodeoxychorismate synthase component 1 PabB
ZMO_perfect_00375	GGCGAAACAAGCTAACTTTA	perfect	ZMO1_ZMO0114	72	CGG	102475	102495	rev	anti	39	1		CP023715.1	102404	103015	+	trpGD	glutamine amidotransferase of anthranilate synthase
ZMO_perfect_00376	CTTCAAGGGTGATTTTATCA	perfect	ZMO1_ZMO0114	93	TGG	102496	102516	rev	anti	39	1		CP023715.1	102404	103015	+	trpGD	glutamine amidotransferase of anthranilate synthase
ZMO_perfect_00377	GGAGAAAGGATAATCGCTTT	perfect	ZMO1_ZMO0114	133	GGG	102536	102556	rev	anti	39	1		CP023715.1	102404	103015	+	trpGD	glutamine amidotransferase of anthranilate synthase
ZMO_perfect_00378	TCTTCCGGTGAGCAAGGCCC	perfect	ZMO1_ZMO0114	154	TGG	102557	102577	rev	anti	39	1		CP023715.1	102404	103015	+	trpGD	glutamine amidotransferase of anthranilate synthase
ZMO_perfect_00379	AATACACCGTTCAGCCATAT	perfect	ZMO1_ZMO0115	7	CGG	102987	103007	rev	anti	39	1		CP023715.1	102981	103817	+	pabC	aminotransferase class IV
ZMO_perfect_00380	AAATTCTGCGACAGCATTAT	perfect	ZMO1_ZMO0115	32	TGG	103012	103032	rev	anti	39	1		CP023715.1	102981	103817	+	pabC	aminotransferase class IV
ZMO_perfect_00381	GTAATAACCCTTTATCATTC	perfect	ZMO1_ZMO0115	57	AGG	103037	103057	rev	anti	39	1		CP023715.1	102981	103817	+	pabC	aminotransferase class IV
ZMO_perfect_00382	TTTATCAGCGATAACCAAGG	perfect	ZMO1_ZMO0115	101	CGG	103081	103101	rev	anti	39	1		CP023715.1	102981	103817	+	pabC	aminotransferase class IV
ZMO_perfect_00383	CAGCGCAAGAACAGCATAAC	perfect	ZMO1_ZMO0116	26	CGG	104042	104062	rev	anti	39	1		CP023715.1	104017	104454	+	ZMO1_ZMO0116	BadM/Rrf2 family transcriptional regulator
ZMO_perfect_00384	TTCGGCAATGTCGCGCGCCA	perfect	ZMO1_ZMO0116	80	TGG	104096	104116	rev	anti	39	1		CP023715.1	104017	104454	+	ZMO1_ZMO0116	BadM/Rrf2 family transcriptional regulator
ZMO_perfect_00385	ATCTTCGTCAGATAAGGGCG	perfect	ZMO1_ZMO0116	115	TGG	104131	104151	rev	anti	39	1		CP023715.1	104017	104454	+	ZMO1_ZMO0116	BadM/Rrf2 family transcriptional regulator
ZMO_perfect_00386	TCGCTTGGCTGTAATCAGTC	perfect	ZMO1_ZMO0116	158	CGG	104174	104194	rev	anti	39	1		CP023715.1	104017	104454	+	ZMO1_ZMO0116	BadM/Rrf2 family transcriptional regulator
ZMO_perfect_00387	AACACCCCGAATAACGCAGC	perfect	ZMO1_ZMO0117	41	CGG	104561	104581	rev	anti	39	1		CP023715.1	104521	106158	+	hcp	hydroxylamine reductase
ZMO_perfect_00388	AGCCGCGACTTCAGGGGTTT	perfect	ZMO1_ZMO0117	68	TGG	104588	104608	rev	anti	39	1		CP023715.1	104521	106158	+	hcp	hydroxylamine reductase
ZMO_perfect_00389	ACAGCTATCCGGCAATTTCT	perfect	ZMO1_ZMO0117	137	TGG	104657	104677	rev	anti	39	1		CP023715.1	104521	106158	+	hcp	hydroxylamine reductase
ZMO_perfect_00390	GGCCTGAATGACCAGTGAAG	perfect	ZMO1_ZMO0117	179	CGG	104699	104719	rev	anti	39	1		CP023715.1	104521	106158	+	hcp	hydroxylamine reductase
ZMO_perfect_00391	CAGGATAATCGCGCCGCCAG	perfect	ZMO1_ZMO0119	38	AGG	106354	106374	rev	anti	39	1		CP023715.1	106317	107483	+	nhaA	Na+/H+ antiporter NhaA
ZMO_perfect_00392	TAAAAGCAATCCAAGAAGGG	perfect	ZMO1_ZMO0119	68	CGG	106384	106404	rev	anti	39	1		CP023715.1	106317	107483	+	nhaA	Na+/H+ antiporter NhaA
ZMO_perfect_00393	ACTTTCGGACAAAAAAGAGT	perfect	ZMO1_ZMO0119	92	TGG	106408	106428	rev	anti	39	1		CP023715.1	106317	107483	+	nhaA	Na+/H+ antiporter NhaA
ZMO_perfect_00394	GCATCATCCAAAGCCGAAAA	perfect	ZMO1_ZMO0119	142	TGG	106458	106478	rev	anti	39	1		CP023715.1	106317	107483	+	nhaA	Na+/H+ antiporter NhaA
ZMO_perfect_00395	AGGATTGTAATATGGAATTT	perfect	ZMO1_ZMO0120	11	CGG	107654	107674	rev	anti	39	1		CP023715.1	107644	108711	+	ZMO1_ZMO0120	dihydroorotate dehydrogenase/oxidase
ZMO_perfect_00396	TTATCTTCATAACTCAATTC	perfect	ZMO1_ZMO0120	31	AGG	107674	107694	rev	anti	39	1		CP023715.1	107644	108711	+	ZMO1_ZMO0120	dihydroorotate dehydrogenase/oxidase
ZMO_perfect_00397	TATCTGCGAAATAGCCGAAA	perfect	ZMO1_ZMO0120	66	GGG	107709	107729	rev	anti	39	1		CP023715.1	107644	108711	+	ZMO1_ZMO0120	dihydroorotate dehydrogenase/oxidase
ZMO_perfect_00398	GAAACCGCAAAAGAAGGATC	perfect	ZMO1_ZMO0120	100	GGG	107743	107763	rev	anti	39	1		CP023715.1	107644	108711	+	ZMO1_ZMO0120	dihydroorotate dehydrogenase/oxidase
ZMO_perfect_00399	TCATTTTCGGTAAAAACAAG	perfect	ZMO1_ZMO0121	31	CGG	109009	109029	rev	anti	39	1		CP023715.1	108979	110328	+	ZMO1_ZMO0121	RarA recombination factor-like protein
ZMO_perfect_00400	AAAGGCCGATTTTCAGGCAA	perfect	ZMO1_ZMO0121	61	AGG	109039	109059	rev	anti	39	1		CP023715.1	108979	110328	+	ZMO1_ZMO0121	RarA recombination factor-like protein
ZMO_perfect_00401	TCACATCAGATAGATGCTTG	perfect	ZMO1_ZMO0121	99	GGG	109077	109097	rev	anti	39	1		CP023715.1	108979	110328	+	ZMO1_ZMO0121	RarA recombination factor-like protein
ZMO_perfect_00402	ACCGACCAGCCGCCACCATT	perfect	ZMO1_ZMO0121	162	CGG	109140	109160	rev	anti	39	1		CP023715.1	108979	110328	+	ZMO1_ZMO0121	RarA recombination factor-like protein
ZMO_perfect_00403	CATATGATCCATAATCTCGG	perfect	ZMO1_ZMO0122	8	CGG	110570	110590	rev	anti	39	1		CP023715.1	110563	110850	+	ZMO1_ZMO0122	uncharacterized protein
ZMO_perfect_00404	GTTTAACTGATAGCTGATCT	perfect	ZMO1_ZMO0122	48	GGG	110610	110630	rev	anti	39	1		CP023715.1	110563	110850	+	ZMO1_ZMO0122	uncharacterized protein
ZMO_perfect_00405	ATATGCTCAAGGGCATTAGC	perfect	ZMO1_ZMO0122	70	GGG	110632	110652	rev	anti	39	1		CP023715.1	110563	110850	+	ZMO1_ZMO0122	uncharacterized protein
ZMO_perfect_00406	TTTAAAAACCACAGGAATTT	perfect	ZMO1_ZMO0122	125	CGG	110687	110707	rev	anti	39	1		CP023715.1	110563	110850	+	ZMO1_ZMO0122	uncharacterized protein
ZMO_perfect_00407	ATCGGGACAACTTGTCCCTT	perfect	ZMO1_ZMO0124	32	GGG	112537	112557	fwd	anti	39	1		CP023715.1	111117	112700	-	ZMO1_ZMO0124	ATPase-like protein
ZMO_perfect_00408	TAAATGGGACTTACCGGAAC	perfect	ZMO1_ZMO0124	102	CGG	112467	112487	fwd	anti	39	1		CP023715.1	111117	112700	-	ZMO1_ZMO0124	ATPase-like protein
ZMO_perfect_00409	GACAATCTGTTGCACAAAAC	perfect	ZMO1_ZMO0124	150	GGG	112419	112439	fwd	anti	39	1		CP023715.1	111117	112700	-	ZMO1_ZMO0124	ATPase-like protein
ZMO_perfect_00410	AGGGTGACGAAATCGCCTTC	perfect	ZMO1_ZMO0124	179	GGG	112390	112410	fwd	anti	39	1		CP023715.1	111117	112700	-	ZMO1_ZMO0124	ATPase-like protein
ZMO_perfect_00411	GCCTGCTTTTTCAAGAAAAG	perfect	ZMO1_ZMO0125	24	CGG	113142	113162	fwd	anti	39	1		CP023715.1	112713	113186	-	ZMO1_ZMO0125	YbaK/EbsC-like prolyl-tRNA editing protein
ZMO_perfect_00412	ATCGTAGTCATAGGGATGAA	perfect	ZMO1_ZMO0125	57	CGG	113109	113129	fwd	anti	39	1		CP023715.1	112713	113186	-	ZMO1_ZMO0125	YbaK/EbsC-like prolyl-tRNA editing protein
ZMO_perfect_00413	AATCCAGCGGCTGGTGCCTT	perfect	ZMO1_ZMO0125	80	GGG	113086	113106	fwd	anti	39	1		CP023715.1	112713	113186	-	ZMO1_ZMO0125	YbaK/EbsC-like prolyl-tRNA editing protein
ZMO_perfect_00414	GGGTTGCTGGAGGGCTTCGG	perfect	ZMO1_ZMO0125	108	CGG	113058	113078	fwd	anti	39	1		CP023715.1	112713	113186	-	ZMO1_ZMO0125	YbaK/EbsC-like prolyl-tRNA editing protein
ZMO_perfect_00415	CGGAATCGAACCGGCGTGCA	perfect	ZMO1_ZMOt001	40	AGG	113556	113576	fwd	anti	39	1		CP023715.1	113543	113616	-	ZMO1_ZMOt001	tRNA-Cys
ZMO_perfect_00416	AGAAATCTGGAGGCCCGAGC	perfect	ZMO1_ZMOt001	60	CGG	113536	113556	fwd	anti	39	1		CP023715.1	113543	113616	-	ZMO1_ZMOt001	tRNA-Cys
ZMO_perfect_00417	GGCCCGAGCCGGAATCGAAC	perfect	ZMO1_ZMOt001	49	CGG	113547	113567	fwd	anti	39	1		CP023715.1	113543	113616	-	ZMO1_ZMOt001	tRNA-Cys
ZMO_perfect_00418	GCCGATAAAAAGAAATCTGG	perfect	ZMO1_ZMOt001	70	AGG	113526	113546	fwd	anti	39	1		CP023715.1	113543	113616	-	ZMO1_ZMOt001	tRNA-Cys
ZMO_perfect_00419	TTGGGGCAGGGTCAGCATAG	perfect	ZMO1_ZMO0127	63	CGG	115469	115489	fwd	anti	39	1		CP023715.1	114593	115552	-	ZMO1_ZMO0127	S1/P1 nuclease
ZMO_perfect_00420	TCCATGCCCCACGCATAAAG	perfect	ZMO1_ZMO0127	86	CGG	115446	115466	fwd	anti	39	1		CP023715.1	114593	115552	-	ZMO1_ZMO0127	S1/P1 nuclease
ZMO_perfect_00421	CCAAAGCGGCGATGGCTTCA	perfect	ZMO1_ZMO0127	112	TGG	115420	115440	fwd	anti	39	1		CP023715.1	114593	115552	-	ZMO1_ZMO0127	S1/P1 nuclease
ZMO_perfect_00422	TTGACCTTTTTGCGGGTTGT	perfect	ZMO1_ZMO0127	152	CGG	115380	115400	fwd	anti	39	1		CP023715.1	114593	115552	-	ZMO1_ZMO0127	S1/P1 nuclease
ZMO_perfect_00423	TAAAATGACCCAATTTAATC	perfect	ZMO1_ZMO0128	54	TGG	117988	118008	fwd	anti	39	1		CP023715.1	115570	118062	-	ZMO1_ZMO0128	TonB-dependent receptor
ZMO_perfect_00424	CGTGTTTTGTGCCATTGCAC	perfect	ZMO1_ZMO0128	96	CGG	117946	117966	fwd	anti	39	1		CP023715.1	115570	118062	-	ZMO1_ZMO0128	TonB-dependent receptor
ZMO_perfect_00425	TCATCGGTTGCGGGCTGTGG	perfect	ZMO1_ZMO0128	122	CGG	117920	117940	fwd	anti	39	1		CP023715.1	115570	118062	-	ZMO1_ZMO0128	TonB-dependent receptor
ZMO_perfect_00426	GGTGACGGCATGTTGTTGAC	perfect	ZMO1_ZMO0128	150	TGG	117892	117912	fwd	anti	39	1		CP023715.1	115570	118062	-	ZMO1_ZMO0128	TonB-dependent receptor
ZMO_perfect_00427	CGATCATACAGATGAACCGC	perfect	ZMO1_ZMO0130	13	GGG	119146	119166	fwd	anti	39	1		CP023715.1	118385	119179	-	phoC	acid phosphatase
ZMO_perfect_00428	AAGGCCGCTTGCCAGAATGC	perfect	ZMO1_ZMO0130	45	CGG	119114	119134	fwd	anti	39	1		CP023715.1	118385	119179	-	phoC	acid phosphatase
ZMO_perfect_00429	TGGAAATGATAAGTCGAGGA	perfect	ZMO1_ZMO0130	104	GGG	119055	119075	fwd	anti	39	1		CP023715.1	118385	119179	-	phoC	acid phosphatase
ZMO_perfect_00430	GGTAAAGAAGGGGATCGCTG	perfect	ZMO1_ZMO0130	124	TGG	119035	119055	fwd	anti	39	1		CP023715.1	118385	119179	-	phoC	acid phosphatase
ZMO_perfect_00431	CAGAGAGTGACAGGAAGCGG	perfect	ZMO1_ZMO0131	19	CGG	120242	120262	fwd	anti	39	1		CP023715.1	119337	120281	-	ZMO1_ZMO0131	metallophosphoesterase
ZMO_perfect_00432	AAGGCGAGGTGCTGTTGCAG	perfect	ZMO1_ZMO0131	57	CGG	120204	120224	fwd	anti	39	1		CP023715.1	119337	120281	-	ZMO1_ZMO0131	metallophosphoesterase
ZMO_perfect_00433	CGGGGGACGATTGGGAACAC	perfect	ZMO1_ZMO0131	84	CGG	120177	120197	fwd	anti	39	1		CP023715.1	119337	120281	-	ZMO1_ZMO0131	metallophosphoesterase
ZMO_perfect_00434	TAAATACAAAGGTAAAGGAT	perfect	ZMO1_ZMO0131	118	TGG	120143	120163	fwd	anti	39	1		CP023715.1	119337	120281	-	ZMO1_ZMO0131	metallophosphoesterase
ZMO_perfect_00435	GGCCGCATATTTCGACTGAA	perfect	ZMO1_ZMO0132	29	AGG	120877	120897	rev	anti	39	1		CP023715.1	120789	121607	+	ZMO1_ZMO0132	Sel1 domain protein repeat-containing protein
ZMO_perfect_00436	TTGAACAGGCTTTTTTATCA	perfect	ZMO1_ZMO0132	50	AGG	120898	120918	rev	anti	39	1		CP023715.1	120789	121607	+	ZMO1_ZMO0132	Sel1 domain protein repeat-containing protein
ZMO_perfect_00437	TAACGAAGCGGAGGGTCAGG	perfect	ZMO1_ZMO0132	118	CGG	120966	120986	rev	anti	39	1		CP023715.1	120789	121607	+	ZMO1_ZMO0132	Sel1 domain protein repeat-containing protein
ZMO_perfect_00438	CCTTTTTTGGCGGCCTCTTG	perfect	ZMO1_ZMO0132	157	AGG	121005	121025	rev	anti	39	1		CP023715.1	120789	121607	+	ZMO1_ZMO0132	Sel1 domain protein repeat-containing protein
ZMO_perfect_00439	GGCAAAAACAGGAAGAAGGG	perfect	ZMO1_ZMO0133	29	CGG	121866	121886	rev	anti	39	1		CP023715.1	121838	122560	+	ZMO1_ZMO0133	Sel1 domain protein repeat-containing protein
ZMO_perfect_00440	GATACGGGCAAAAGCGGGTT	perfect	ZMO1_ZMO0133	50	GGG	121887	121907	rev	anti	39	1		CP023715.1	121838	122560	+	ZMO1_ZMO0133	Sel1 domain protein repeat-containing protein
ZMO_perfect_00441	CGGCGATTTCAAACCATCAC	perfect	ZMO1_ZMO0133	98	GGG	121935	121955	rev	anti	39	1		CP023715.1	121838	122560	+	ZMO1_ZMO0133	Sel1 domain protein repeat-containing protein
ZMO_perfect_00442	CGTTCAGCCGCTTTTTGAAG	perfect	ZMO1_ZMO0133	118	CGG	121955	121975	rev	anti	39	1		CP023715.1	121838	122560	+	ZMO1_ZMO0133	Sel1 domain protein repeat-containing protein
ZMO_perfect_00443	AACAACATGCGGTTTTTCTG	perfect	ZMO1_ZMO2040	11	GGG	122803	122823	rev	anti	39	1		CP023715.1	122793	124106	+	ZMO1_ZMO2040	Sel1 domain protein repeat-containing protein
ZMO_perfect_00444	CTTCGGCTGCCTGTTTAAGC	perfect	ZMO1_ZMO2040	48	GGG	122840	122860	rev	anti	39	1		CP023715.1	122793	124106	+	ZMO1_ZMO2040	Sel1 domain protein repeat-containing protein
ZMO_perfect_00445	ATAATAAGCCAAACCTAAAT	perfect	ZMO1_ZMO2040	92	TGG	122884	122904	rev	anti	39	1		CP023715.1	122793	124106	+	ZMO1_ZMO2040	Sel1 domain protein repeat-containing protein
ZMO_perfect_00446	CATCGCGGCGTCTTTAGGCA	perfect	ZMO1_ZMO2040	125	CGG	122917	122937	rev	anti	39	1		CP023715.1	122793	124106	+	ZMO1_ZMO2040	Sel1 domain protein repeat-containing protein
ZMO_perfect_00447	AAAAAACGGCCGTAAAAAAC	perfect	ZMO1_ZMO2041	15	AGG	124258	124278	rev	anti	39	1		CP023715.1	124244	125068	+	ZMO1_ZMO2041	Sel1 domain protein repeat-containing protein
ZMO_perfect_00448	TGCACCGGATTAGCGACAAA	perfect	ZMO1_ZMO2041	40	AGG	124283	124303	rev	anti	39	1		CP023715.1	124244	125068	+	ZMO1_ZMO2041	Sel1 domain protein repeat-containing protein
ZMO_perfect_00449	TTTCGTCGATTTAGCCGTCT	perfect	ZMO1_ZMO2041	65	GGG	124308	124328	rev	anti	39	1		CP023715.1	124244	125068	+	ZMO1_ZMO2041	Sel1 domain protein repeat-containing protein
ZMO_perfect_00450	CAAAGACAGAGCCGTTTTTC	perfect	ZMO1_ZMO2041	95	CGG	124338	124358	rev	anti	39	1		CP023715.1	124244	125068	+	ZMO1_ZMO2041	Sel1 domain protein repeat-containing protein
ZMO_perfect_00451	GCACCTGCGAATAAACAATC	perfect	ZMO1_ZMO0134	51	TGG	125301	125321	rev	anti	39	1		CP023715.1	125251	125751	+	ZMO1_ZMO0134	Sel1 domain protein repeat-containing protein
ZMO_perfect_00452	TTTTTTTGGGAAAAAATGGA	perfect	ZMO1_ZMO0134	82	CGG	125332	125352	rev	anti	39	1		CP023715.1	125251	125751	+	ZMO1_ZMO0134	Sel1 domain protein repeat-containing protein
ZMO_perfect_00453	TGCCTCGGCATCGCCCTGAT	perfect	ZMO1_ZMO0134	128	CGG	125378	125398	rev	anti	39	1		CP023715.1	125251	125751	+	ZMO1_ZMO0134	Sel1 domain protein repeat-containing protein
ZMO_perfect_00454	AAAATCAAAGGCCTCTCCCA	perfect	ZMO1_ZMO0134	158	AGG	125408	125428	rev	anti	39	1		CP023715.1	125251	125751	+	ZMO1_ZMO0134	Sel1 domain protein repeat-containing protein
ZMO_perfect_00455	GACAGGGACAAAACCACTAA	perfect	ZMO1_ZMO0135	16	AGG	125874	125894	rev	anti	39	1		CP023715.1	125859	126560	+	ZMO1_ZMO0135	Sel1 domain protein repeat-containing protein
ZMO_perfect_00456	TTATCCGCTTGCATCGTTAA	perfect	ZMO1_ZMO0135	46	AGG	125904	125924	rev	anti	39	1		CP023715.1	125859	126560	+	ZMO1_ZMO0135	Sel1 domain protein repeat-containing protein
ZMO_perfect_00457	CCAAAGAAGAGATCATCTCA	perfect	ZMO1_ZMO0135	81	CGG	125939	125959	rev	anti	39	1		CP023715.1	125859	126560	+	ZMO1_ZMO0135	Sel1 domain protein repeat-containing protein
ZMO_perfect_00458	CTCTTCTGCCAAACTGTTAC	perfect	ZMO1_ZMO0135	119	CGG	125977	125997	rev	anti	39	1		CP023715.1	125859	126560	+	ZMO1_ZMO0135	Sel1 domain protein repeat-containing protein
ZMO_perfect_00459	AACAGGGCGAACAGCCAAAA	perfect	ZMO1_ZMO0136	35	AGG	126688	126708	rev	anti	39	1		CP023715.1	126654	127370	+	ZMO1_ZMO0136	Sel1 domain protein repeat-containing protein
ZMO_perfect_00460	CTCGACTATTGAATAACCAT	perfect	ZMO1_ZMO0136	92	CGG	126745	126765	rev	anti	39	1		CP023715.1	126654	127370	+	ZMO1_ZMO0136	Sel1 domain protein repeat-containing protein
ZMO_perfect_00461	AGCTTGGCTATCGCCAGCAT	perfect	ZMO1_ZMO0136	128	TGG	126781	126801	rev	anti	39	1		CP023715.1	126654	127370	+	ZMO1_ZMO0136	Sel1 domain protein repeat-containing protein
ZMO_perfect_00462	CTGCGGCAGATTTTTTCCAA	perfect	ZMO1_ZMO0136	176	AGG	126829	126849	rev	anti	39	1		CP023715.1	126654	127370	+	ZMO1_ZMO0136	Sel1 domain protein repeat-containing protein
ZMO_perfect_00463	TGAACAGGCTCTACAAACAA	perfect	ZMO1_ZMO0137	37	AGG	127606	127626	rev	anti	39	1		CP023715.1	127570	128826	+	ZMO1_ZMO0137	Sel1 domain protein repeat-containing protein
ZMO_perfect_00464	CTCGATGATAGCATTGCCAC	perfect	ZMO1_ZMO0137	92	GGG	127661	127681	rev	anti	39	1		CP023715.1	127570	128826	+	ZMO1_ZMO0137	Sel1 domain protein repeat-containing protein
ZMO_perfect_00465	AGCATCGGCATCACCCGTTT	perfect	ZMO1_ZMO0137	128	CGG	127697	127717	rev	anti	39	1		CP023715.1	127570	128826	+	ZMO1_ZMO0137	Sel1 domain protein repeat-containing protein
ZMO_perfect_00466	AGCCTCAGCCTTTCCTTGAT	perfect	ZMO1_ZMO0137	236	CGG	127805	127825	rev	anti	39	1		CP023715.1	127570	128826	+	ZMO1_ZMO0137	Sel1 domain protein repeat-containing protein
ZMO_perfect_00467	TTGCGACAGAGGCAGAGGAT	perfect	ZMO1_ZMO0139	10	TGG	129786	129806	fwd	anti	39	1		CP023715.1	128986	129816	-	ZMO1_ZMO0139	aminoglycoside phosphotransferase
ZMO_perfect_00468	TGGTTTGCCAATTAAAAAGG	perfect	ZMO1_ZMO0139	39	CGG	129757	129777	fwd	anti	39	1		CP023715.1	128986	129816	-	ZMO1_ZMO0139	aminoglycoside phosphotransferase
ZMO_perfect_00469	AATCGTTCTTCCGTGACCAA	perfect	ZMO1_ZMO0139	59	TGG	129737	129757	fwd	anti	39	1		CP023715.1	128986	129816	-	ZMO1_ZMO0139	aminoglycoside phosphotransferase
ZMO_perfect_00470	GGCTGTTTTTAGCGACGGCA	perfect	ZMO1_ZMO0139	133	TGG	129663	129683	fwd	anti	39	1		CP023715.1	128986	129816	-	ZMO1_ZMO0139	aminoglycoside phosphotransferase
ZMO_perfect_00471	AAAAAGCACGGTCGGGGTCG	perfect	ZMO1_ZMO0140	6	AGG	130335	130355	fwd	anti	39	1		CP023715.1	129882	130361	-	ptpA	protein tyrosine phosphatase
ZMO_perfect_00472	GGGAACGGCAAATATTGCCG	perfect	ZMO1_ZMO0140	34	AGG	130307	130327	fwd	anti	39	1		CP023715.1	129882	130361	-	ptpA	protein tyrosine phosphatase
ZMO_perfect_00473	AAAAGCCCCTTCTGCCAAGG	perfect	ZMO1_ZMO0140	54	GGG	130287	130307	fwd	anti	39	1		CP023715.1	129882	130361	-	ptpA	protein tyrosine phosphatase
ZMO_perfect_00474	AACCTTGAAGCCGTTTTGCT	perfect	ZMO1_ZMO0140	87	GGG	130254	130274	fwd	anti	39	1		CP023715.1	129882	130361	-	ptpA	protein tyrosine phosphatase
ZMO_perfect_00475	TTGAGAAGTCGCGTTAGTCA	perfect	ZMO1_ZMO0142	20	TGG	130719	130739	rev	anti	39	1		CP023715.1	130700	131398	+	ZMO1_ZMO0142	YggS family pyridoxal phosphate enzyme
ZMO_perfect_00476	TTCGCCCGCACAACAGCGAG	perfect	ZMO1_ZMO0142	58	AGG	130757	130777	rev	anti	39	1		CP023715.1	130700	131398	+	ZMO1_ZMO0142	YggS family pyridoxal phosphate enzyme
ZMO_perfect_00477	GATATCGTCAGGATTCCGAC	perfect	ZMO1_ZMO0142	104	CGG	130803	130823	rev	anti	39	1		CP023715.1	130700	131398	+	ZMO1_ZMO0142	YggS family pyridoxal phosphate enzyme
ZMO_perfect_00478	CGCTTCCGCTGGATGCAATT	perfect	ZMO1_ZMO0142	143	TGG	130842	130862	rev	anti	39	1		CP023715.1	130700	131398	+	ZMO1_ZMO0142	YggS family pyridoxal phosphate enzyme
ZMO_perfect_00479	TTTCCCGCCCTGATAGACTT	perfect	ZMO1_ZMO0143	38	TGG	131453	131473	rev	anti	39	1		CP023715.1	131416	132375	+	ZMO1_ZMO0143	ABC transporter related protein
ZMO_perfect_00480	CCTCAGGTTAAGATCAGTGA	perfect	ZMO1_ZMO0143	65	CGG	131480	131500	rev	anti	39	1		CP023715.1	131416	132375	+	ZMO1_ZMO0143	ABC transporter related protein
ZMO_perfect_00481	AAACCATAAATGGAACCGCG	perfect	ZMO1_ZMO0143	91	CGG	131506	131526	rev	anti	39	1		CP023715.1	131416	132375	+	ZMO1_ZMO0143	ABC transporter related protein
ZMO_perfect_00482	TTGATTTTCCGGCACCATTC	perfect	ZMO1_ZMO0143	120	GGG	131535	131555	rev	anti	39	1		CP023715.1	131416	132375	+	ZMO1_ZMO0143	ABC transporter related protein
ZMO_perfect_00483	ATGCAAGGCGGCGGTTAGTC	perfect	ZMO1_ZMO0144	50	CGG	132489	132509	rev	anti	39	1		CP023715.1	132440	134032	+	nadB	L-aspartate oxidase
ZMO_perfect_00484	CCAAAACGGCCACATCAAAA	perfect	ZMO1_ZMO0144	81	CGG	132520	132540	rev	anti	39	1		CP023715.1	132440	134032	+	nadB	L-aspartate oxidase
ZMO_perfect_00485	TCCGTCAGAAATCGACCCTT	perfect	ZMO1_ZMO0144	104	TGG	132543	132563	rev	anti	39	1		CP023715.1	132440	134032	+	nadB	L-aspartate oxidase
ZMO_perfect_00486	AATACCCCCCTGTGCCTTTG	perfect	ZMO1_ZMO0144	131	CGG	132570	132590	rev	anti	39	1		CP023715.1	132440	134032	+	nadB	L-aspartate oxidase
ZMO_perfect_00487	CAACAGCGGCCATCGCCAAA	perfect	ZMO1_ZMO0145	24	AGG	134090	134110	rev	anti	39	1		CP023715.1	134055	135728	+	ZMO1_ZMO0145	peptidase M28
ZMO_perfect_00488	GGTGGCGGGACAGCCGCCGC	perfect	ZMO1_ZMO0145	49	CGG	134115	134135	rev	anti	39	1		CP023715.1	134055	135728	+	ZMO1_ZMO0145	peptidase M28
ZMO_perfect_00489	CATGATACTTGCCCCAAAAC	perfect	ZMO1_ZMO0145	70	CGG	134136	134156	rev	anti	39	1		CP023715.1	134055	135728	+	ZMO1_ZMO0145	peptidase M28
ZMO_perfect_00490	GATAGACGGCTGGCCTCAAT	perfect	ZMO1_ZMO0145	94	CGG	134160	134180	rev	anti	39	1		CP023715.1	134055	135728	+	ZMO1_ZMO0145	peptidase M28
ZMO_perfect_00491	AACAGGCTGGGCAGCCAGCA	perfect	ZMO1_ZMO0148	18	AGG	137161	137181	fwd	anti	39	1		CP023715.1	136393	137199	-	ZMO1_ZMO0148	uncharacterized protein
ZMO_perfect_00492	AGCGGAAGAAGAAAGAATAG	perfect	ZMO1_ZMO0148	84	GGG	137095	137115	fwd	anti	39	1		CP023715.1	136393	137199	-	ZMO1_ZMO0148	uncharacterized protein
ZMO_perfect_00493	CGGTTTCGGGCGGTTATCAC	perfect	ZMO1_ZMO0148	117	CGG	137062	137082	fwd	anti	39	1		CP023715.1	136393	137199	-	ZMO1_ZMO0148	uncharacterized protein
ZMO_perfect_00494	GGATTATCGGAATCCAGAAT	perfect	ZMO1_ZMO0148	137	CGG	137042	137062	fwd	anti	39	1		CP023715.1	136393	137199	-	ZMO1_ZMO0148	uncharacterized protein
ZMO_perfect_00495	TAGAGGCGACGAATGGTGAG	perfect	ZMO1_ZMO0149	26	GGG	138033	138053	fwd	anti	39	1		CP023715.1	137384	138079	-	trmB	tRNA (guanine-N(7)-)-methyltransferase
ZMO_perfect_00496	CCTGTTTCGGGCGCAGGCTG	perfect	ZMO1_ZMO0149	64	TGG	137995	138015	fwd	anti	39	1		CP023715.1	137384	138079	-	trmB	tRNA (guanine-N(7)-)-methyltransferase
ZMO_perfect_00497	TCCGTTGTAATTTCAAGCTG	perfect	ZMO1_ZMO0149	110	GGG	137949	137969	fwd	anti	39	1		CP023715.1	137384	138079	-	trmB	tRNA (guanine-N(7)-)-methyltransferase
ZMO_perfect_00498	ATCGCCGAAAAGATCCGTTG	perfect	ZMO1_ZMO0149	144	CGG	137915	137935	fwd	anti	39	1		CP023715.1	137384	138079	-	trmB	tRNA (guanine-N(7)-)-methyltransferase
ZMO_perfect_00499	GATTTTGGCTAGGGGCGAGG	perfect	ZMO1_ZMO0150	15	GGG	138750	138770	fwd	anti	39	1		CP023715.1	138159	138785	-	ZMO1_ZMO0150	GCN5-related N-acetyltransferase
ZMO_perfect_00500	GCGGAAGGGATATTGTCAGG	perfect	ZMO1_ZMO0150	65	GGG	138700	138720	fwd	anti	39	1		CP023715.1	138159	138785	-	ZMO1_ZMO0150	GCN5-related N-acetyltransferase
ZMO_perfect_00501	GGCTTGCCAGAAAAGTTGAA	perfect	ZMO1_ZMO0150	87	GGG	138678	138698	fwd	anti	39	1		CP023715.1	138159	138785	-	ZMO1_ZMO0150	GCN5-related N-acetyltransferase
ZMO_perfect_00502	TATCTTCAATTTTCTTTCAA	perfect	ZMO1_ZMO0150	108	AGG	138657	138677	fwd	anti	39	1		CP023715.1	138159	138785	-	ZMO1_ZMO0150	GCN5-related N-acetyltransferase
ZMO_perfect_00503	CACGTACCTTGCGGCCGCGT	perfect	ZMO1_ZMO0152	19	GGG	140440	140460	fwd	anti	39	1		CP023715.1	139052	140479	-	pyk	pyruvate kinase
ZMO_perfect_00504	TGTTCTGCCGTCGAGCTGGC	perfect	ZMO1_ZMO0152	59	AGG	140400	140420	fwd	anti	39	1		CP023715.1	139052	140479	-	pyk	pyruvate kinase
ZMO_perfect_00505	TACCATGGCTCATGTTGATA	perfect	ZMO1_ZMO0152	118	CGG	140341	140361	fwd	anti	39	1		CP023715.1	139052	140479	-	pyk	pyruvate kinase
ZMO_perfect_00506	GATGACCTTCTTTTCGTCAT	perfect	ZMO1_ZMO0152	141	GGG	140318	140338	fwd	anti	39	1		CP023715.1	139052	140479	-	pyk	pyruvate kinase
ZMO_perfect_00507	AAATTTTGAATGGCCTGCCA	perfect	ZMO1_ZMO0153	2	TGG	141494	141514	rev	anti	39	1		CP023715.1	141493	142242	+	yebC	YebC/PmpR family DNA-binding regulatory protein
ZMO_perfect_00508	GGATAATTTGGAAAAAAGGG	perfect	ZMO1_ZMO0153	68	CGG	141560	141580	rev	anti	39	1		CP023715.1	141493	142242	+	yebC	YebC/PmpR family DNA-binding regulatory protein
ZMO_perfect_00509	GGCGGCTACCGTGACTTCAC	perfect	ZMO1_ZMO0153	89	GGG	141581	141601	rev	anti	39	1		CP023715.1	141493	142242	+	yebC	YebC/PmpR family DNA-binding regulatory protein
ZMO_perfect_00510	CGGATCAGGTAAGCCGGACT	perfect	ZMO1_ZMO0153	110	TGG	141602	141622	rev	anti	39	1		CP023715.1	141493	142242	+	yebC	YebC/PmpR family DNA-binding regulatory protein
ZMO_perfect_00511	TCAAGTCCCAGAAAAATCAT	perfect	ZMO1_ZMO0154	1	CGG	142277	142297	rev	anti	39	1		CP023715.1	142277	142780	+	ruvC	crossover junction endodeoxyribonuclease RuvC
ZMO_perfect_00512	AGCCGGTTGTTCCCAAACCG	perfect	ZMO1_ZMO0154	24	GGG	142300	142320	rev	anti	39	1		CP023715.1	142277	142780	+	ruvC	crossover junction endodeoxyribonuclease RuvC
ZMO_perfect_00513	ATCGGTGCGGATTTGTCCAT	perfect	ZMO1_ZMO0154	89	TGG	142365	142385	rev	anti	39	1		CP023715.1	142277	142780	+	ruvC	crossover junction endodeoxyribonuclease RuvC
ZMO_perfect_00514	CGCCGTGCCAAAGCCATGGA	perfect	ZMO1_ZMO0154	112	AGG	142388	142408	rev	anti	39	1		CP023715.1	142277	142780	+	ruvC	crossover junction endodeoxyribonuclease RuvC
ZMO_perfect_00515	CTAAAGCGCGTCCTGATAAT	perfect	ZMO1_ZMO0155	87	TGG	142908	142928	rev	anti	39	1		CP023715.1	142822	143463	+	ruvA	Holliday junction DNA helicase RuvA
ZMO_perfect_00516	AGTAATTTCACCTTCAATTT	perfect	ZMO1_ZMO0155	119	CGG	142940	142960	rev	anti	39	1		CP023715.1	142822	143463	+	ruvA	Holliday junction DNA helicase RuvA
ZMO_perfect_00517	CCCGAATTTGGGTTTCGATA	perfect	ZMO1_ZMO0155	144	TGG	142965	142985	rev	anti	39	1		CP023715.1	142822	143463	+	ruvA	Holliday junction DNA helicase RuvA
ZMO_perfect_00518	ATAAGAAGCAAAACCAAAAA	perfect	ZMO1_ZMO0155	179	GGG	143000	143020	rev	anti	39	1		CP023715.1	142822	143463	+	ruvA	Holliday junction DNA helicase RuvA
ZMO_perfect_00519	TCTGTCATATAGCTATCCAC	perfect	ZMO1_ZMO0156	47	GGG	143818	143838	fwd	anti	39	1		CP023715.1	143523	143885	-	ZMO1_ZMO0156	uncharacterized protein
ZMO_perfect_00520	TTGCCTTCCGCATCATCGGT	perfect	ZMO1_ZMO0156	74	CGG	143791	143811	fwd	anti	39	1		CP023715.1	143523	143885	-	ZMO1_ZMO0156	uncharacterized protein
ZMO_perfect_00521	TTTTGAGCTTTCAGGATTTG	perfect	ZMO1_ZMO0156	110	CGG	143755	143775	fwd	anti	39	1		CP023715.1	143523	143885	-	ZMO1_ZMO0156	uncharacterized protein
ZMO_perfect_00522	CAGAGATTTATAGCGCTGCT	perfect	ZMO1_ZMO0156	147	TGG	143718	143738	fwd	anti	39	1		CP023715.1	143523	143885	-	ZMO1_ZMO0156	uncharacterized protein
ZMO_perfect_00523	GGGGTGCGTAATAGAATCGC	perfect	ZMO1_ZMO0157	14	GGG	144989	145009	fwd	anti	39	1		CP023715.1	144094	145023	-	lhdA	lactate dehydrogenase LdhA
ZMO_perfect_00524	CTCTTGCCCCGTAAAAAAGC	perfect	ZMO1_ZMO0157	34	GGG	144969	144989	fwd	anti	39	1		CP023715.1	144094	145023	-	lhdA	lactate dehydrogenase LdhA
ZMO_perfect_00525	TGTATTTGGGACGCTATTTT	perfect	ZMO1_ZMO0157	107	CGG	144896	144916	fwd	anti	39	1		CP023715.1	144094	145023	-	lhdA	lactate dehydrogenase LdhA
ZMO_perfect_00526	TGATCTGGAGATTGGGGTAT	perfect	ZMO1_ZMO0157	178	TGG	144825	144845	fwd	anti	39	1		CP023715.1	144094	145023	-	lhdA	lactate dehydrogenase LdhA
ZMO_perfect_00527	GGGTCAGCATTTTCGGCTTC	perfect	ZMO1_ZMO0158	28	GGG	145196	145216	rev	anti	39	1		CP023715.1	145169	146212	+	ruvB	Holliday junction DNA helicase RuvB
ZMO_perfect_00528	GAGGGCGCAAGGCCTGATCG	perfect	ZMO1_ZMO0158	48	GGG	145216	145236	rev	anti	39	1		CP023715.1	145169	146212	+	ruvB	Holliday junction DNA helicase RuvB
ZMO_perfect_00529	TTGCCGCCTCGATAAAAACG	perfect	ZMO1_ZMO0158	117	CGG	145285	145305	rev	anti	39	1		CP023715.1	145169	146212	+	ruvB	Holliday junction DNA helicase RuvB
ZMO_perfect_00530	TTGTTTTCCCCAATCCTGGC	perfect	ZMO1_ZMO0158	180	GGG	145348	145368	rev	anti	39	1		CP023715.1	145169	146212	+	ruvB	Holliday junction DNA helicase RuvB
ZMO_perfect_00531	CCATCTGCAACCGGATGAAC	perfect	ZMO1_ZMO0160	40	AGG	146431	146451	rev	anti	39	1		CP023715.1	146392	146892	+	ZMO1_ZMO0160	thioesterase superfamily protein
ZMO_perfect_00532	GATGGACGCGCCCCTTCAAA	perfect	ZMO1_ZMO0160	63	AGG	146454	146474	rev	anti	39	1		CP023715.1	146392	146892	+	ZMO1_ZMO0160	thioesterase superfamily protein
ZMO_perfect_00533	TCTTCATAATAGATATTGAC	perfect	ZMO1_ZMO0160	91	GGG	146482	146502	rev	anti	39	1		CP023715.1	146392	146892	+	ZMO1_ZMO0160	thioesterase superfamily protein
ZMO_perfect_00534	CGTGATAGACTCGCCCCGAA	perfect	ZMO1_ZMO0160	120	AGG	146511	146531	rev	anti	39	1		CP023715.1	146392	146892	+	ZMO1_ZMO0160	thioesterase superfamily protein
ZMO_perfect_00535	TTGCCGGACATTTCCAAAGA	perfect	ZMO1_ZMO0161	7	AGG	146906	146926	rev	anti	39	1		CP023715.1	146900	147610	+	tolQ	MotA/TolQ/ExbB proton channel
ZMO_perfect_00536	TAGAACAGAACTCGCCAAAT	perfect	ZMO1_ZMO0161	32	CGG	146931	146951	rev	anti	39	1		CP023715.1	146900	147610	+	tolQ	MotA/TolQ/ExbB proton channel
ZMO_perfect_00537	GCATGAAGAAATAACGTCAC	perfect	ZMO1_ZMO0161	58	TGG	146957	146977	rev	anti	39	1		CP023715.1	146900	147610	+	tolQ	MotA/TolQ/ExbB proton channel
ZMO_perfect_00538	GACCAAACGGCCAACCATAT	perfect	ZMO1_ZMO0161	80	CGG	146979	146999	rev	anti	39	1		CP023715.1	146900	147610	+	tolQ	MotA/TolQ/ExbB proton channel
ZMO_perfect_00539	TGCCATTAAAGGCCGTCTTT	perfect	ZMO1_ZMO0162	38	TGG	147647	147667	rev	anti	39	1		CP023715.1	147610	148137	+	tolR	Tol-Pal cell envelope complex membrane spanning protein TolR
ZMO_perfect_00540	ACCAACATCACATCAACCAA	perfect	ZMO1_ZMO0162	76	AGG	147685	147705	rev	anti	39	1		CP023715.1	147610	148137	+	tolR	Tol-Pal cell envelope complex membrane spanning protein TolR
ZMO_perfect_00541	GCCACCCCTGTCACCATCAA	perfect	ZMO1_ZMO0162	127	AGG	147736	147756	rev	anti	39	1		CP023715.1	147610	148137	+	tolR	Tol-Pal cell envelope complex membrane spanning protein TolR
ZMO_perfect_00542	ACGGCTATCCGGCAAATTGA	perfect	ZMO1_ZMO0162	149	CGG	147758	147778	rev	anti	39	1		CP023715.1	147610	148137	+	tolR	Tol-Pal cell envelope complex membrane spanning protein TolR
ZMO_perfect_00543	GCGCCTCATCGCTGATCGGG	perfect	ZMO1_ZMO0164	8	AGG	148154	148174	rev	anti	39	1		CP023715.1	148147	149226	+	tolA	Tol-Pal cell envelope complex membrane achoring protein TolA
ZMO_perfect_00544	CAGCAGAAGCAGAACATGAC	perfect	ZMO1_ZMO0164	50	CGG	148196	148216	rev	anti	39	1		CP023715.1	148147	149226	+	tolA	Tol-Pal cell envelope complex membrane achoring protein TolA
ZMO_perfect_00545	GCTTATCTTGCAAGGAAAAA	perfect	ZMO1_ZMO0164	84	CGG	148230	148250	rev	anti	39	1		CP023715.1	148147	149226	+	tolA	Tol-Pal cell envelope complex membrane achoring protein TolA
ZMO_perfect_00546	GTCACTTCTATCGTATCAAC	perfect	ZMO1_ZMO0164	118	GGG	148264	148284	rev	anti	39	1		CP023715.1	148147	149226	+	tolA	Tol-Pal cell envelope complex membrane achoring protein TolA
ZMO_perfect_00547	TACCGCCATCAAAGCCGTTA	perfect	ZMO1_ZMO0165	29	AGG	149308	149328	rev	anti	39	1		CP023715.1	149280	150656	+	tolB	Tol-Pal envelope complex beta propeller repeat protein TolB
ZMO_perfect_00548	GCTGCTTGACCGCTAGCCGC	perfect	ZMO1_ZMO0165	79	AGG	149358	149378	rev	anti	39	1		CP023715.1	149280	150656	+	tolB	Tol-Pal envelope complex beta propeller repeat protein TolB
ZMO_perfect_00549	GCGGCGATTATCGCCCTGAT	perfect	ZMO1_ZMO0165	101	TGG	149380	149400	rev	anti	39	1		CP023715.1	149280	150656	+	tolB	Tol-Pal envelope complex beta propeller repeat protein TolB
ZMO_perfect_00550	CACCGCAATCGGCATAGGCT	perfect	ZMO1_ZMO0165	155	GGG	149434	149454	rev	anti	39	1		CP023715.1	149280	150656	+	tolB	Tol-Pal envelope complex beta propeller repeat protein TolB
ZMO_perfect_00551	GTGATCGGAGCAGGCAGTCA	perfect	ZMO1_ZMO0166	50	GGG	150832	150852	rev	anti	39	1		CP023715.1	150783	151313	+	ZMO1_ZMO0166	peptidoglycan-associated lipoprotein
ZMO_perfect_00552	GCAAACTTGCCGTTTTAGGC	perfect	ZMO1_ZMO0166	72	TGG	150854	150874	rev	anti	39	1		CP023715.1	150783	151313	+	ZMO1_ZMO0166	peptidoglycan-associated lipoprotein
ZMO_perfect_00553	GCTTTGGTTGTCGGTGCCGG	perfect	ZMO1_ZMO0166	94	TGG	150876	150896	rev	anti	39	1		CP023715.1	150783	151313	+	ZMO1_ZMO0166	peptidoglycan-associated lipoprotein
ZMO_perfect_00554	TTACCGTTTGAAGTCGGGGC	perfect	ZMO1_ZMO0166	118	TGG	150900	150920	rev	anti	39	1		CP023715.1	150783	151313	+	ZMO1_ZMO0166	peptidoglycan-associated lipoprotein
ZMO_perfect_00555	AAAATGGCGGCGATTGAAGC	perfect	ZMO1_ZMO0168	6	GGG	154988	155008	fwd	anti	39	1		CP023715.1	154463	155014	-	glpQ;Note=contains 2397bp insertion that interrupts gene~unclear if produces a functional gene product;description=glycerophosphodiester phosphodiesterase	pseudogene
ZMO_perfect_00556	AAAGGTCTGTTCCTTTTAAG	perfect	ZMO1_ZMO0168	64	AGG	154930	154950	fwd	anti	39	1		CP023715.1	154463	155014	-	glpQ;Note=contains 2397bp insertion that interrupts gene~unclear if produces a functional gene product;description=glycerophosphodiester phosphodiesterase	pseudogene
ZMO_perfect_00557	CGGGTCGGAAAAGCCAAGCT	perfect	ZMO1_ZMO0168	95	GGG	154899	154919	fwd	anti	39	1		CP023715.1	154463	155014	-	glpQ;Note=contains 2397bp insertion that interrupts gene~unclear if produces a functional gene product;description=glycerophosphodiester phosphodiesterase	pseudogene
ZMO_perfect_00558	GATGCGCAAAAATTAGAGGA	perfect	ZMO1_ZMO0168	115	CGG	154879	154899	fwd	anti	39	1		CP023715.1	154463	155014	-	glpQ;Note=contains 2397bp insertion that interrupts gene~unclear if produces a functional gene product;description=glycerophosphodiester phosphodiesterase	pseudogene
ZMO_perfect_00559	GCGCACACAATAAAGGTATA	perfect	ZMO1_ZMO2000	32	TGG	152887	152907	fwd	anti	39	1		CP023715.1	152523	152939	-	ZMO1_ZMO2000	AcrB/AcrD/AcrF family protein
ZMO_perfect_00560	GCCAAATAAGAGAACAAGTA	perfect	ZMO1_ZMO2000	54	GGG	152865	152885	fwd	anti	39	1		CP023715.1	152523	152939	-	ZMO1_ZMO2000	AcrB/AcrD/AcrF family protein
ZMO_perfect_00561	AGTCGGGGTTCTGAAGATGG	perfect	ZMO1_ZMO2000	81	CGG	152838	152858	fwd	anti	39	1		CP023715.1	152523	152939	-	ZMO1_ZMO2000	AcrB/AcrD/AcrF family protein
ZMO_perfect_00562	CGACCGGAATATCGATATTG	perfect	ZMO1_ZMO2000	112	GGG	152807	152827	fwd	anti	39	1		CP023715.1	152523	152939	-	ZMO1_ZMO2000	AcrB/AcrD/AcrF family protein
ZMO_perfect_00563	CAAGACCGATTGCAATGGCG	perfect	ZMO1_ZMO0169	64	AGG	153891	153911	fwd	anti	39	1		CP023715.1	153232	153975	-	ZMO1_ZMO0169	short-chain dehydrogenase/reductase
ZMO_perfect_00564	CAGCACTGTCACGCCCTGCT	perfect	ZMO1_ZMO0169	87	GGG	153868	153888	fwd	anti	39	1		CP023715.1	153232	153975	-	ZMO1_ZMO0169	short-chain dehydrogenase/reductase
ZMO_perfect_00565	TCCGTCGTATCAAGTTGAAC	perfect	ZMO1_ZMO0169	182	AGG	153773	153793	fwd	anti	39	1		CP023715.1	153232	153975	-	ZMO1_ZMO0169	short-chain dehydrogenase/reductase
ZMO_perfect_00566	GTCCATATTCCCGCTGTATG	perfect	ZMO1_ZMO0169	232	AGG	153723	153743	fwd	anti	39	1		CP023715.1	153232	153975	-	ZMO1_ZMO0169	short-chain dehydrogenase/reductase
ZMO_perfect_00567	GTTGCCCCTAAAGCAATGCC	perfect	ZMO1_ZMO0171	53	GGG	157347	157367	fwd	anti	39	1		CP023715.1	155032	157420	-	ZMO1_ZMO0171;Note=frameshifted;description=TonB receptor	pseudogene
ZMO_perfect_00568	GTCTGCGCTTTTTCAAGGCT	perfect	ZMO1_ZMO0171	77	AGG	157323	157343	fwd	anti	39	1		CP023715.1	155032	157420	-	ZMO1_ZMO0171;Note=frameshifted;description=TonB receptor	pseudogene
ZMO_perfect_00569	TTGTTTTATTCGTTACTTCG	perfect	ZMO1_ZMO0171	124	GGG	157276	157296	fwd	anti	39	1		CP023715.1	155032	157420	-	ZMO1_ZMO0171;Note=frameshifted;description=TonB receptor	pseudogene
ZMO_perfect_00570	AACAAGGTCAGCCCCTTTAT	perfect	ZMO1_ZMO0171	162	CGG	157238	157258	fwd	anti	39	1		CP023715.1	155032	157420	-	ZMO1_ZMO0171;Note=frameshifted;description=TonB receptor	pseudogene
ZMO_perfect_00571	GTGACCGGGAATATTCTGAT	perfect	ZMO1_ZMO0172	17	CGG	157828	157848	rev	anti	39	1		CP023715.1	157812	159626	+	thiC	thiamine biosynthesis protein ThiC
ZMO_perfect_00572	ACGGGAACCACGAATCGGAC	perfect	ZMO1_ZMO0172	47	CGG	157858	157878	rev	anti	39	1		CP023715.1	157812	159626	+	thiC	thiamine biosynthesis protein ThiC
ZMO_perfect_00573	GTTCATTGGCAGAAGGCTCA	perfect	ZMO1_ZMO0172	123	AGG	157934	157954	rev	anti	39	1		CP023715.1	157812	159626	+	thiC	thiamine biosynthesis protein ThiC
ZMO_perfect_00574	GAACAATCATAGACACGAAC	perfect	ZMO1_ZMO0172	148	GGG	157959	157979	rev	anti	39	1		CP023715.1	157812	159626	+	thiC	thiamine biosynthesis protein ThiC
ZMO_perfect_00575	GTTTTCATCACCATCGCGGC	perfect	ZMO1_ZMO0173	48	AGG	160477	160497	fwd	anti	39	1		CP023715.1	160144	160545	-	zapA	cell division protein ZapA
ZMO_perfect_00576	TATCAGCAAGGAAGCGAAGG	perfect	ZMO1_ZMO0173	70	CGG	160455	160475	fwd	anti	39	1		CP023715.1	160144	160545	-	zapA	cell division protein ZapA
ZMO_perfect_00577	GTCTGATATCACCTGCGACA	perfect	ZMO1_ZMO0173	130	TGG	160395	160415	fwd	anti	39	1		CP023715.1	160144	160545	-	zapA	cell division protein ZapA
ZMO_perfect_00578	TTGATCGGCCAGCAACAAAG	perfect	ZMO1_ZMO0173	165	AGG	160360	160380	fwd	anti	39	1		CP023715.1	160144	160545	-	zapA	cell division protein ZapA
ZMO_perfect_00579	CCAGCATTTCTTCTGCCGGA	perfect	ZMO1_ZMO0174	61	CGG	161049	161069	fwd	anti	39	1		CP023715.1	160738	161130	-	ZMO1_ZMO0174	putative SnoaL-like polynucleotide cyclase
ZMO_perfect_00580	ATTCTTTGCCGTCAACAAGT	perfect	ZMO1_ZMO0174	106	TGG	161004	161024	fwd	anti	39	1		CP023715.1	160738	161130	-	ZMO1_ZMO0174	putative SnoaL-like polynucleotide cyclase
ZMO_perfect_00581	TGCTTTTAATTTTTGGCGCA	perfect	ZMO1_ZMO0174	162	AGG	160948	160968	fwd	anti	39	1		CP023715.1	160738	161130	-	ZMO1_ZMO0174	putative SnoaL-like polynucleotide cyclase
ZMO_perfect_00582	AGTGACATGGGCAATATGCA	perfect	ZMO1_ZMO0174	234	CGG	160876	160896	fwd	anti	39	1		CP023715.1	160738	161130	-	ZMO1_ZMO0174	putative SnoaL-like polynucleotide cyclase
ZMO_perfect_00583	GCATGTGAAAGACGATCTTG	perfect	ZMO1_ZMO0175	5	AGG	161597	161617	fwd	anti	39	1		CP023715.1	161341	161622	-	ZMO1_ZMO0175	uncharacterized protein
ZMO_perfect_00584	AGCCTGTGACAGACGGTTAA	perfect	ZMO1_ZMO0175	27	GGG	161575	161595	fwd	anti	39	1		CP023715.1	161341	161622	-	ZMO1_ZMO0175	uncharacterized protein
ZMO_perfect_00585	GGTGGTCGGCTTCTTCCAGA	perfect	ZMO1_ZMO0175	55	CGG	161547	161567	fwd	anti	39	1		CP023715.1	161341	161622	-	ZMO1_ZMO0175	uncharacterized protein
ZMO_perfect_00586	TATCATGATCGGCTATGCGC	perfect	ZMO1_ZMO0175	76	CGG	161526	161546	fwd	anti	39	1		CP023715.1	161341	161622	-	ZMO1_ZMO0175	uncharacterized protein
ZMO_perfect_00587	GCATTAGCGAGGTGTCGATA	perfect	ZMO1_ZMO0176	13	CGG	161849	161869	rev	anti	39	1		CP023715.1	161837	163828	+	tklB	transketolase
ZMO_perfect_00588	ATCCATCGACAAGGCACGAA	perfect	ZMO1_ZMO0176	35	TGG	161871	161891	rev	anti	39	1		CP023715.1	161837	163828	+	tklB	transketolase
ZMO_perfect_00589	GATGCCCGCTATTAGCGGCC	perfect	ZMO1_ZMO0176	63	TGG	161899	161919	rev	anti	39	1		CP023715.1	161837	163828	+	tklB	transketolase
ZMO_perfect_00590	GCCATACCCATCGGCAACCC	perfect	ZMO1_ZMO0176	85	CGG	161921	161941	rev	anti	39	1		CP023715.1	161837	163828	+	tklB	transketolase
ZMO_perfect_00591	GCGCAGCCAGACGGCCGATA	perfect	ZMO1_ZMO0177	36	CGG	163913	163933	rev	anti	39	1		CP023715.1	163878	164891	+	gap	type I glyceraldehyde-3-phosphate dehydrogenase
ZMO_perfect_00592	ACCAGTTCAAGTCCAGAATC	perfect	ZMO1_ZMO0177	76	CGG	163953	163973	rev	anti	39	1		CP023715.1	163878	164891	+	gap	type I glyceraldehyde-3-phosphate dehydrogenase
ZMO_perfect_00593	AACGCTACCCAGGTCATTGA	perfect	ZMO1_ZMO0177	101	TGG	163978	163998	rev	anti	39	1		CP023715.1	163878	164891	+	gap	type I glyceraldehyde-3-phosphate dehydrogenase
ZMO_perfect_00594	GGTGGTAACGGTACCCGGAT	perfect	ZMO1_ZMO0177	167	AGG	164044	164064	rev	anti	39	1		CP023715.1	163878	164891	+	gap	type I glyceraldehyde-3-phosphate dehydrogenase
ZMO_perfect_00595	GTAACGCGATCGCCATCCAT	perfect	ZMO1_ZMO0178	79	AGG	165192	165212	rev	anti	39	1		CP023715.1	165114	166307	+	pgk	phosphoglycerate kinase
ZMO_perfect_00596	CGGGATTGCAGCGCGCAGAC	perfect	ZMO1_ZMO0178	110	GGG	165223	165243	rev	anti	39	1		CP023715.1	165114	166307	+	pgk	phosphoglycerate kinase
ZMO_perfect_00597	TCAGCCAATTCATTAACGGT	perfect	ZMO1_ZMO0178	130	CGG	165243	165263	rev	anti	39	1		CP023715.1	165114	166307	+	pgk	phosphoglycerate kinase
ZMO_perfect_00598	GTGAGCCAAAATAAGGACTT	perfect	ZMO1_ZMO0178	161	TGG	165274	165294	rev	anti	39	1		CP023715.1	165114	166307	+	pgk	phosphoglycerate kinase
ZMO_perfect_00599	TCAAGAATAGCTTTTACTTC	perfect	ZMO1_ZMO0179	16	GGG	167091	167111	rev	anti	39	1		CP023715.1	167076	167990	+	fbaB	fructose-bisphosphate aldolase
ZMO_perfect_00600	GCAAGATTAGCCTTTGTCCC	perfect	ZMO1_ZMO0179	58	GGG	167133	167153	rev	anti	39	1		CP023715.1	167076	167990	+	fbaB	fructose-bisphosphate aldolase
ZMO_perfect_00601	GCTTGCCAGTGCCACCCAAA	perfect	ZMO1_ZMO0179	99	CGG	167174	167194	rev	anti	39	1		CP023715.1	167076	167990	+	fbaB	fructose-bisphosphate aldolase
ZMO_perfect_00602	TGTTCTAAACCTTGATCGAC	perfect	ZMO1_ZMO0179	133	CGG	167208	167228	rev	anti	39	1		CP023715.1	167076	167990	+	fbaB	fructose-bisphosphate aldolase
ZMO_perfect_00603	TATATGGCGCCAAGGACGAA	perfect	ZMO1_ZMO0180	6	TGG	169254	169274	fwd	anti	39	1		CP023715.1	168147	169280	-	ispG	1-hydroxy-2-methyl-2-(E)-butenyl 4-diphosphate synthase
ZMO_perfect_00604	CCATGATCTTGCGCGATTTG	perfect	ZMO1_ZMO0180	34	CGG	169226	169246	fwd	anti	39	1		CP023715.1	168147	169280	-	ispG	1-hydroxy-2-methyl-2-(E)-butenyl 4-diphosphate synthase
ZMO_perfect_00605	CATGGTCTGGACACTGATCG	perfect	ZMO1_ZMO0180	84	GGG	169176	169196	fwd	anti	39	1		CP023715.1	168147	169280	-	ispG	1-hydroxy-2-methyl-2-(E)-butenyl 4-diphosphate synthase
ZMO_perfect_00606	GGCTTGAGCATCGACGGTCG	perfect	ZMO1_ZMO0180	114	GGG	169146	169166	fwd	anti	39	1		CP023715.1	168147	169280	-	ispG	1-hydroxy-2-methyl-2-(E)-butenyl 4-diphosphate synthase
ZMO_perfect_00607	CTGATGTCACGGACAATATA	perfect	ZMO1_ZMO0182	16	AGG	169673	169693	rev	anti	39	1		CP023715.1	169658	171052	+	ahcY	S-adenosyl-L-homocysteine hydrolase
ZMO_perfect_00608	CTTTACGCCCCCAGCCAGCA	perfect	ZMO1_ZMO0182	39	AGG	169696	169716	rev	anti	39	1		CP023715.1	169658	171052	+	ahcY	S-adenosyl-L-homocysteine hydrolase
ZMO_perfect_00609	CAGACCGGGCATTTCACCTT	perfect	ZMO1_ZMO0182	74	CGG	169731	169751	rev	anti	39	1		CP023715.1	169658	171052	+	ahcY	S-adenosyl-L-homocysteine hydrolase
ZMO_perfect_00610	GCCTTTTAACGGCTTTTTAG	perfect	ZMO1_ZMO0182	119	CGG	169776	169796	rev	anti	39	1		CP023715.1	169658	171052	+	ahcY	S-adenosyl-L-homocysteine hydrolase
ZMO_perfect_00611	CATGACATAACTATACTGGA	perfect	ZMO1_ZMO0183	6	CGG	173002	173022	fwd	anti	39	1		CP023715.1	171346	173028	-	ZMO1_ZMO0183	ABC transporter-like protein
ZMO_perfect_00612	TTTAGCGCCGGGAAAAGTCT	perfect	ZMO1_ZMO0183	39	TGG	172969	172989	fwd	anti	39	1		CP023715.1	171346	173028	-	ZMO1_ZMO0183	ABC transporter-like protein
ZMO_perfect_00613	AGGTGAATATTATTCAGAAC	perfect	ZMO1_ZMO0183	65	AGG	172943	172963	fwd	anti	39	1		CP023715.1	171346	173028	-	ZMO1_ZMO0183	ABC transporter-like protein
ZMO_perfect_00614	TGGTTCCGGGTAAAAATTGC	perfect	ZMO1_ZMO0183	85	AGG	172923	172943	fwd	anti	39	1		CP023715.1	171346	173028	-	ZMO1_ZMO0183	ABC transporter-like protein
ZMO_perfect_00615	AACAGCCATCAGACCGGCGG	perfect	ZMO1_ZMO0184	29	CGG	173765	173785	rev	anti	39	1		CP023715.1	173737	173976	+	ZMO1_ZMO0184	hypothetical protein
ZMO_perfect_00616	GCAGCTTCAGTATTTTCAGC	perfect	ZMO1_ZMO0184	67	CGG	173803	173823	rev	anti	39	1		CP023715.1	173737	173976	+	ZMO1_ZMO0184	hypothetical protein
ZMO_perfect_00617	GTCGATTGCGCCGTTGTCAA	perfect	ZMO1_ZMO0184	116	CGG	173852	173872	rev	anti	39	1		CP023715.1	173737	173976	+	ZMO1_ZMO0184	hypothetical protein
ZMO_perfect_00618	GGCAGCAGCCGTGCTAACGT	perfect	ZMO1_ZMO0184	149	CGG	173885	173905	rev	anti	39	1		CP023715.1	173737	173976	+	ZMO1_ZMO0184	hypothetical protein
ZMO_perfect_00619	CAGAACCGGTGCGGAAGGCT	perfect	ZMO1_ZMO0186	8	TGG	174204	174224	rev	anti	39	1		CP023715.1	174197	175747	+	cysS	cysteinyl-tRNA synthetase
ZMO_perfect_00620	AATTTTCGATCTTTTTGGAA	perfect	ZMO1_ZMO0186	42	AGG	174238	174258	rev	anti	39	1		CP023715.1	174197	175747	+	cysS	cysteinyl-tRNA synthetase
ZMO_perfect_00621	CACACGCTCTGGATCGATAG	perfect	ZMO1_ZMO0186	68	GGG	174264	174284	rev	anti	39	1		CP023715.1	174197	175747	+	cysS	cysteinyl-tRNA synthetase
ZMO_perfect_00622	GGGCAAAATTATAAACAGTT	perfect	ZMO1_ZMO0186	108	GGG	174304	174324	rev	anti	39	1		CP023715.1	174197	175747	+	cysS	cysteinyl-tRNA synthetase
ZMO_perfect_00623	TCAAAATCGCGCCAACTATC	perfect	ZMO1_ZMO0187	22	TGG	175861	175881	rev	anti	39	1		CP023715.1	175840	177168	+	aroH	3-deoxy-7-phosphoheptulonate synthase
ZMO_perfect_00624	TTATCGTTATCTGGATAAAT	perfect	ZMO1_ZMO0187	58	CGG	175897	175917	rev	anti	39	1		CP023715.1	175840	177168	+	aroH	3-deoxy-7-phosphoheptulonate synthase
ZMO_perfect_00625	CTGAACCCAAAATCAAAGGC	perfect	ZMO1_ZMO0187	114	GGG	175953	175973	rev	anti	39	1		CP023715.1	175840	177168	+	aroH	3-deoxy-7-phosphoheptulonate synthase
ZMO_perfect_00626	CAATTTTTCTTTTAACAGTC	perfect	ZMO1_ZMO0187	140	GGG	175979	175999	rev	anti	39	1		CP023715.1	175840	177168	+	aroH	3-deoxy-7-phosphoheptulonate synthase
ZMO_perfect_00627	TCTTGGATGGTGATCCCTAC	perfect	ZMO1_ZMOt002	64	GGG	177287	177307	rev	anti	39	1		CP023715.1	177224	177299	+	ZMO1_ZMOt002	tRNA-Glu
ZMO_perfect_00628	TTCTTGGATGGTGATCCCTA	perfect	ZMO1_ZMOt002	65	CGG	177288	177308	rev	anti	39	1		CP023715.1	177224	177299	+	ZMO1_ZMOt002	tRNA-Glu
ZMO_perfect_00629	GCATAGGAACGGCGACGAGG	perfect	ZMO1_ZMO0188	19	TGG	177765	177785	rev	anti	39	1		CP023715.1	177747	180113	+	fhuE	outer membrane receptor for ferric iron uptake
ZMO_perfect_00630	TGGCGCCCAGACAAAAACAA	perfect	ZMO1_ZMO0188	72	GGG	177818	177838	rev	anti	39	1		CP023715.1	177747	180113	+	fhuE	outer membrane receptor for ferric iron uptake
ZMO_perfect_00631	AGAAAAAGCTGCGGTCGATA	perfect	ZMO1_ZMO0188	92	TGG	177838	177858	rev	anti	39	1		CP023715.1	177747	180113	+	fhuE	outer membrane receptor for ferric iron uptake
ZMO_perfect_00632	TTCCATATTTTCTTGAGGAA	perfect	ZMO1_ZMO0188	125	AGG	177871	177891	rev	anti	39	1		CP023715.1	177747	180113	+	fhuE	outer membrane receptor for ferric iron uptake
ZMO_perfect_00633	CCCATCGTGTGGGAGGACGA	perfect	ZMO1_ZMO0189	44	AGG	181436	181456	fwd	anti	39	1		CP023715.1	180139	181500	-	sdaA	L-serine dehydratase 1
ZMO_perfect_00634	AAATCGGCGGCGGCGATCAT	perfect	ZMO1_ZMO0189	68	GGG	181412	181432	fwd	anti	39	1		CP023715.1	180139	181500	-	sdaA	L-serine dehydratase 1
ZMO_perfect_00635	CGAAAAGGGTAACCACAATC	perfect	ZMO1_ZMO0189	121	CGG	181359	181379	fwd	anti	39	1		CP023715.1	180139	181500	-	sdaA	L-serine dehydratase 1
ZMO_perfect_00636	ATCGGTGGCATGGCCGCGTC	perfect	ZMO1_ZMO0189	159	CGG	181321	181341	fwd	anti	39	1		CP023715.1	180139	181500	-	sdaA	L-serine dehydratase 1
ZMO_perfect_00637	TTTTGCAACGGTTTCTAAAC	perfect	ZMO1_ZMO0190	126	CGG	182362	182382	fwd	anti	39	1		CP023715.1	181591	182508	-	ZMO1_ZMO0190	RpiR family transcriptional regulator
ZMO_perfect_00638	CACGGTGGGCCCGCTTACTT	perfect	ZMO1_ZMO0190	162	TGG	182326	182346	fwd	anti	39	1		CP023715.1	181591	182508	-	ZMO1_ZMO0190	RpiR family transcriptional regulator
ZMO_perfect_00639	CGTAAACTGGCTTGAAATTC	perfect	ZMO1_ZMO0190	221	AGG	182267	182287	fwd	anti	39	1		CP023715.1	181591	182508	-	ZMO1_ZMO0190	RpiR family transcriptional regulator
ZMO_perfect_00640	GCGGTATCATCCTGATTTTG	perfect	ZMO1_ZMO0190	278	GGG	182210	182230	fwd	anti	39	1		CP023715.1	181591	182508	-	ZMO1_ZMO0190	RpiR family transcriptional regulator
ZMO_perfect_00641	CTCGGTTGGCTGCGGCATAT	perfect	ZMO1_ZMO0191	6	CGG	183595	183615	fwd	anti	39	1		CP023715.1	182842	183621	-	ZMO1_ZMO0191	DSBA oxidoreductase
ZMO_perfect_00642	CTCCAGCCAGAGCAGAACAA	perfect	ZMO1_ZMO0191	70	AGG	183531	183551	fwd	anti	39	1		CP023715.1	182842	183621	-	ZMO1_ZMO0191	DSBA oxidoreductase
ZMO_perfect_00643	CACGATAACGCCACCACCGA	perfect	ZMO1_ZMO0191	93	CGG	183508	183528	fwd	anti	39	1		CP023715.1	182842	183621	-	ZMO1_ZMO0191	DSBA oxidoreductase
ZMO_perfect_00644	CCGATTTTCCTGATATCAAA	perfect	ZMO1_ZMO0191	136	TGG	183465	183485	fwd	anti	39	1		CP023715.1	182842	183621	-	ZMO1_ZMO0191	DSBA oxidoreductase
ZMO_perfect_00645	AAGAGATGAAGAGCCAAAAA	perfect	ZMO1_ZMO0192	10	CGG	184980	185000	fwd	anti	39	1		CP023715.1	183652	185010	-	ZMO1_ZMO0192	putative Zn-dependent metallopeptidase
ZMO_perfect_00646	AAGAATTTCCTGTGCAAAGG	perfect	ZMO1_ZMO0192	66	CGG	184924	184944	fwd	anti	39	1		CP023715.1	183652	185010	-	ZMO1_ZMO0192	putative Zn-dependent metallopeptidase
ZMO_perfect_00647	CTTTAAAAGAGCATCGCTCT	perfect	ZMO1_ZMO0192	96	CGG	184894	184914	fwd	anti	39	1		CP023715.1	183652	185010	-	ZMO1_ZMO0192	putative Zn-dependent metallopeptidase
ZMO_perfect_00648	AATCCAGTAGCCGCGACCAA	perfect	ZMO1_ZMO0192	131	AGG	184859	184879	fwd	anti	39	1		CP023715.1	183652	185010	-	ZMO1_ZMO0192	putative Zn-dependent metallopeptidase
ZMO_perfect_00649	CCGGGTTTCTTCCCTGTGGC	perfect	ZMO1_ZMO0193	30	GGG	188034	188054	fwd	anti	39	1		CP023715.1	185346	188084	-	ZMO1_ZMO0193	Rne/Rng family ribonuclease
ZMO_perfect_00650	GATACGGTTACCTTTGATGA	perfect	ZMO1_ZMO0193	57	CGG	188007	188027	fwd	anti	39	1		CP023715.1	185346	188084	-	ZMO1_ZMO0193	Rne/Rng family ribonuclease
ZMO_perfect_00651	TATTGCCTTTTAATTGGCGA	perfect	ZMO1_ZMO0193	106	CGG	187958	187978	fwd	anti	39	1		CP023715.1	185346	188084	-	ZMO1_ZMO0193	Rne/Rng family ribonuclease
ZMO_perfect_00652	AGGTTCGACACGGGTAACCT	perfect	ZMO1_ZMO0193	138	TGG	187926	187946	fwd	anti	39	1		CP023715.1	185346	188084	-	ZMO1_ZMO0193	Rne/Rng family ribonuclease
ZMO_perfect_00653	AAAAGGGTCTTTTTTCTTTT	perfect	ZMO1_ZMO0195	13	CGG	188627	188647	rev	anti	39	1		CP023715.1	188615	189634	+	amiA	N-acetylmuramoyl-L-alanine amidase
ZMO_perfect_00654	AAAAAGATAATCGAACCAAA	perfect	ZMO1_ZMO0195	115	AGG	188729	188749	rev	anti	39	1		CP023715.1	188615	189634	+	amiA	N-acetylmuramoyl-L-alanine amidase
ZMO_perfect_00655	ATCCGAACCGGTTTTGCCAT	perfect	ZMO1_ZMO0195	178	CGG	188792	188812	rev	anti	39	1		CP023715.1	188615	189634	+	amiA	N-acetylmuramoyl-L-alanine amidase
ZMO_perfect_00656	GAACCAGATTCACGCGCGAT	perfect	ZMO1_ZMO0195	202	GGG	188816	188836	rev	anti	39	1		CP023715.1	188615	189634	+	amiA	N-acetylmuramoyl-L-alanine amidase
ZMO_perfect_00657	GTTGTCCCCCTTATTTTTAA	perfect	ZMO1_ZMO0197	13	GGG	189858	189878	rev	anti	39	1		CP023715.1	189846	192425	+	ZMO1_ZMO0197	1A family penicillin-binding protein
ZMO_perfect_00658	ATACCGCCAGAACAGAAAGC	perfect	ZMO1_ZMO0197	146	CGG	189991	190011	rev	anti	39	1		CP023715.1	189846	192425	+	ZMO1_ZMO0197	1A family penicillin-binding protein
ZMO_perfect_00659	TTTCAACTGATGGTAAATCT	perfect	ZMO1_ZMO0197	174	CGG	190019	190039	rev	anti	39	1		CP023715.1	189846	192425	+	ZMO1_ZMO0197	1A family penicillin-binding protein
ZMO_perfect_00660	TCGCGCACAACCGCCGGCAT	perfect	ZMO1_ZMO0197	217	CGG	190062	190082	rev	anti	39	1		CP023715.1	189846	192425	+	ZMO1_ZMO0197	1A family penicillin-binding protein
ZMO_perfect_00661	GTCGACATGGGCTTGCGCTT	perfect	ZMO1_ZMO0198	11	CGG	192546	192566	rev	anti	39	1		CP023715.1	192536	193663	+	prfB	peptide chain release factor 2
ZMO_perfect_00662	GCGCCAAAGATTCTTGAATA	perfect	ZMO1_ZMO0198	33	TGG	192568	192588	rev	anti	39	1		CP023715.1	192536	193663	+	prfB	peptide chain release factor 2
ZMO_perfect_00663	GCAAGGCTCTATCCCAGTCG	perfect	ZMO1_ZMO0198	69	AGG	192604	192624	rev	anti	39	1		CP023715.1	192536	193663	+	prfB	peptide chain release factor 2
ZMO_perfect_00664	AAGGCTGGGGTCTTCGACGC	perfect	ZMO1_ZMO0198	113	GGG	192648	192668	rev	anti	39	1		CP023715.1	192536	193663	+	prfB	peptide chain release factor 2
ZMO_perfect_00665	CTGATACGCTGAGCCGGTTG	perfect	ZMO1_ZMO0199	40	TGG	194309	194329	fwd	anti	39	1		CP023715.1	193716	194369	-	lexA	SOS-response transcriptional repressor LexA
ZMO_perfect_00666	TGATTTCGATTTGAGATCAA	perfect	ZMO1_ZMO0199	96	GGG	194253	194273	fwd	anti	39	1		CP023715.1	193716	194369	-	lexA	SOS-response transcriptional repressor LexA
ZMO_perfect_00667	CTTCCAGAGCCTTGATAAGG	perfect	ZMO1_ZMO0199	127	CGG	194222	194242	fwd	anti	39	1		CP023715.1	193716	194369	-	lexA	SOS-response transcriptional repressor LexA
ZMO_perfect_00668	GTGCGCGATTAGGTAATCGG	perfect	ZMO1_ZMO0199	163	CGG	194186	194206	fwd	anti	39	1		CP023715.1	193716	194369	-	lexA	SOS-response transcriptional repressor LexA
ZMO_perfect_00669	GCGGGTCGGGTCTGGAAGAA	perfect	ZMO1_ZMO0200	9	CGG	195531	195551	fwd	anti	39	1		CP023715.1	194535	195560	-	trpD	anthranilate phosphoribosyltransferase
ZMO_perfect_00670	TGGCTTCGTCGAAGCTAAGG	perfect	ZMO1_ZMO0200	31	GGG	195509	195529	fwd	anti	39	1		CP023715.1	194535	195560	-	trpD	anthranilate phosphoribosyltransferase
ZMO_perfect_00671	GATTTCTCCGAATGTTTTTC	perfect	ZMO1_ZMO0200	51	TGG	195489	195509	fwd	anti	39	1		CP023715.1	194535	195560	-	trpD	anthranilate phosphoribosyltransferase
ZMO_perfect_00672	CCTTGTCATAGAAGCCATCA	perfect	ZMO1_ZMO0200	73	AGG	195467	195487	fwd	anti	39	1		CP023715.1	194535	195560	-	trpD	anthranilate phosphoribosyltransferase
ZMO_perfect_00673	CTTATAAAGACTTTTTAAAA	perfect	ZMO1_ZMO0201	24	CGG	196172	196192	fwd	anti	39	1		CP023715.1	195587	196171	-	trpG	glutamine amidotransferase of anthranilate synthase
ZMO_perfect_00674	TATCGTAATTATCAATGACA	perfect	ZMO1_ZMO0201	52	AGG	196144	196164	fwd	anti	39	1		CP023715.1	195587	196171	-	trpG	glutamine amidotransferase of anthranilate synthase
ZMO_perfect_00675	CGCCTAATTCCTGTAGGTAA	perfect	ZMO1_ZMO0201	94	TGG	196102	196122	fwd	anti	39	1		CP023715.1	195587	196171	-	trpG	glutamine amidotransferase of anthranilate synthase
ZMO_perfect_00676	CTACCGTTAGAGCATCATTG	perfect	ZMO1_ZMO0201	133	CGG	196063	196083	fwd	anti	39	1		CP023715.1	195587	196171	-	trpG	glutamine amidotransferase of anthranilate synthase
ZMO_perfect_00677	CATAATCAGATATGTTTTGG	perfect	ZMO1_ZMO0202	41	TGG	197204	197224	rev	anti	39	1		CP023715.1	197164	199056	+	mcpA1	methyl-accepting chemotaxis sensory transducer
ZMO_perfect_00678	CAATTAACAGAAGAATAGGT	perfect	ZMO1_ZMO0202	66	AGG	197229	197249	rev	anti	39	1		CP023715.1	197164	199056	+	mcpA1	methyl-accepting chemotaxis sensory transducer
ZMO_perfect_00679	CGATTGATGCAAATTTCCAC	perfect	ZMO1_ZMO0202	114	TGG	197277	197297	rev	anti	39	1		CP023715.1	197164	199056	+	mcpA1	methyl-accepting chemotaxis sensory transducer
ZMO_perfect_00680	GTCGCTGACAGACTGTGCTC	perfect	ZMO1_ZMO0202	164	TGG	197327	197347	rev	anti	39	1		CP023715.1	197164	199056	+	mcpA1	methyl-accepting chemotaxis sensory transducer
ZMO_perfect_00681	ATAGCGGATCGTAACGACTT	perfect	ZMO1_ZMO0203	51	TGG	199476	199496	fwd	anti	39	1		CP023715.1	199098	199547	-	pbrR	MerR family transcriptional regulator
ZMO_perfect_00682	GGCCTGTGCGAAGCGGGGCA	perfect	ZMO1_ZMO0203	94	GGG	199433	199453	fwd	anti	39	1		CP023715.1	199098	199547	-	pbrR	MerR family transcriptional regulator
ZMO_perfect_00683	GGTTATAAAGTCTATAATTA	perfect	ZMO1_ZMO0203	115	TGG	199412	199432	fwd	anti	39	1		CP023715.1	199098	199547	-	pbrR	MerR family transcriptional regulator
ZMO_perfect_00684	ATAATCTCTTAAAATGGTCG	perfect	ZMO1_ZMO0203	136	CGG	199391	199411	fwd	anti	39	1		CP023715.1	199098	199547	-	pbrR	MerR family transcriptional regulator
ZMO_perfect_00685	GCCTTTTTTGTTGAAAAATC	perfect	ZMO1_ZMO0204	31	AGG	199644	199664	rev	anti	39	1		CP023715.1	199614	200246	+	czcD	cation efflux protein
ZMO_perfect_00686	AAGGCCTTTTTATATCCCTC	perfect	ZMO1_ZMO0204	58	GGG	199671	199691	rev	anti	39	1		CP023715.1	199614	200246	+	czcD	cation efflux protein
ZMO_perfect_00687	CAATCTCGGCTAAAAACATC	perfect	ZMO1_ZMO0204	105	AGG	199718	199738	rev	anti	39	1		CP023715.1	199614	200246	+	czcD	cation efflux protein
ZMO_perfect_00688	CGCCGATTTTGAAAAAAATC	perfect	ZMO1_ZMO0204	131	CGG	199744	199764	rev	anti	39	1		CP023715.1	199614	200246	+	czcD	cation efflux protein
ZMO_perfect_00689	CTGCGGTATTGTCGAAGACG	perfect	ZMO1_ZMO0205	43	TGG	201110	201130	fwd	anti	39	1		CP023715.1	200250	201173	-	ZMO1_ZMO0205	NAD-dependent epimerase/dehydratase
ZMO_perfect_00690	TCTTGCGGGCTGTGGTCGTC	perfect	ZMO1_ZMO0205	93	GGG	201060	201080	fwd	anti	39	1		CP023715.1	200250	201173	-	ZMO1_ZMO0205	NAD-dependent epimerase/dehydratase
ZMO_perfect_00691	CCGCGAATCCACTCTACCCC	perfect	ZMO1_ZMO0205	116	CGG	201037	201057	fwd	anti	39	1		CP023715.1	200250	201173	-	ZMO1_ZMO0205	NAD-dependent epimerase/dehydratase
ZMO_perfect_00692	TGAGGCTGTCTTCATCTTCA	perfect	ZMO1_ZMO0205	142	AGG	201011	201031	fwd	anti	39	1		CP023715.1	200250	201173	-	ZMO1_ZMO0205	NAD-dependent epimerase/dehydratase
ZMO_perfect_00693	TGAAATATCAGAAGTTAGAT	perfect	ZMO1_ZMO0206	9	CGG	202334	202354	fwd	anti	39	1		CP023715.1	201170	202363	-	proB	glutamate 5-kinase
ZMO_perfect_00694	AGTTTCTGTTTCTTGCTCTT	perfect	ZMO1_ZMO0206	36	GGG	202307	202327	fwd	anti	39	1		CP023715.1	201170	202363	-	proB	glutamate 5-kinase
ZMO_perfect_00695	GAAAACCGCACCGTTGTTAT	perfect	ZMO1_ZMO0206	66	TGG	202277	202297	fwd	anti	39	1		CP023715.1	201170	202363	-	proB	glutamate 5-kinase
ZMO_perfect_00696	GTCGCGGGCAGTTTTCCGGT	perfect	ZMO1_ZMO0206	88	CGG	202255	202275	fwd	anti	39	1		CP023715.1	201170	202363	-	proB	glutamate 5-kinase
ZMO_perfect_00697	CGCACCGGGGCCACCAGCAC	perfect	ZMO1_ZMO0207	39	CGG	203332	203352	fwd	anti	39	1		CP023715.1	202348	203391	-	obgE	GTP-binding protein Obg/CgtA
ZMO_perfect_00698	ATTCAATATATTTTTCATGA	perfect	ZMO1_ZMO0207	70	CGG	203301	203321	fwd	anti	39	1		CP023715.1	202348	203391	-	obgE	GTP-binding protein Obg/CgtA
ZMO_perfect_00699	TGCCCCCGTTACCCCCATCG	perfect	ZMO1_ZMO0207	100	GGG	203271	203291	fwd	anti	39	1		CP023715.1	202348	203391	-	obgE	GTP-binding protein Obg/CgtA
ZMO_perfect_00700	CAGAGTATTGAGGCCGGGGA	perfect	ZMO1_ZMO0207	147	CGG	203224	203244	fwd	anti	39	1		CP023715.1	202348	203391	-	obgE	GTP-binding protein Obg/CgtA
ZMO_perfect_00701	CCGAGGTCATCTGACCAAAG	perfect	ZMO1_ZMO0208	35	CGG	204036	204056	fwd	anti	39	1		CP023715.1	203483	204091	-	ZMO1_ZMO0208	GCN5-related N-acetyltransferase
ZMO_perfect_00702	GAGTAATCCGCTGCGTGATG	perfect	ZMO1_ZMO0208	84	AGG	203987	204007	fwd	anti	39	1		CP023715.1	203483	204091	-	ZMO1_ZMO0208	GCN5-related N-acetyltransferase
ZMO_perfect_00703	TAACGGGTTACATCGTTATC	perfect	ZMO1_ZMO0208	113	GGG	203958	203978	fwd	anti	39	1		CP023715.1	203483	204091	-	ZMO1_ZMO0208	GCN5-related N-acetyltransferase
ZMO_perfect_00704	AAAAATGCCGGAATGGGGGC	perfect	ZMO1_ZMO0208	180	GGG	203891	203911	fwd	anti	39	1		CP023715.1	203483	204091	-	ZMO1_ZMO0208	GCN5-related N-acetyltransferase
ZMO_perfect_00705	GGCGACGACCAGCTGAATCG	perfect	ZMO1_ZMO0209	40	CGG	204493	204513	fwd	anti	39	1		CP023715.1	204284	204553	-	rpmA	ribosomal protein L27
ZMO_perfect_00706	CACCAAATTTTTTAACACCA	perfect	ZMO1_ZMO0209	61	AGG	204472	204492	fwd	anti	39	1		CP023715.1	204284	204553	-	rpmA	ribosomal protein L27
ZMO_perfect_00707	CGTAAACTTTGGTACCGCGC	perfect	ZMO1_ZMO0209	118	TGG	204415	204435	fwd	anti	39	1		CP023715.1	204284	204553	-	rpmA	ribosomal protein L27
ZMO_perfect_00708	GCCCATACCTACATTGCGAC	perfect	ZMO1_ZMO0209	141	CGG	204392	204412	fwd	anti	39	1		CP023715.1	204284	204553	-	rpmA	ribosomal protein L27
ZMO_perfect_00709	TAAACAGATCGGATCATGCG	perfect	ZMO1_ZMO0211	15	TGG	205025	205045	fwd	anti	39	1		CP023715.1	204686	205060	-	rplU	ribosomal protein L21
ZMO_perfect_00710	GGCTTTTATCACTTCTTCAA	perfect	ZMO1_ZMO0211	45	AGG	204995	205015	fwd	anti	39	1		CP023715.1	204686	205060	-	rplU	ribosomal protein L21
ZMO_perfect_00711	GGTGCGCACGATAGCGAACA	perfect	ZMO1_ZMO0211	66	TGG	204974	204994	fwd	anti	39	1		CP023715.1	204686	205060	-	rplU	ribosomal protein L21
ZMO_perfect_00712	GACGCGGTATTGCTTCCCGC	perfect	ZMO1_ZMO0211	87	CGG	204953	204973	fwd	anti	39	1		CP023715.1	204686	205060	-	rplU	ribosomal protein L21
ZMO_perfect_00713	ACAACTCGCTAGAAAAAAAC	perfect	ZMO1_ZMO0213	27	GGG	208631	208651	fwd	anti	39	1		CP023715.1	205298	208678	-	shdA	AIDA autotransporter-like protein ShdA
ZMO_perfect_00714	CAGTTGCATGCAAAGCATGT	perfect	ZMO1_ZMO0213	58	GGG	208600	208620	fwd	anti	39	1		CP023715.1	205298	208678	-	shdA	AIDA autotransporter-like protein ShdA
ZMO_perfect_00715	ACTTCATTGATAATATCGAG	perfect	ZMO1_ZMO0213	86	CGG	208572	208592	fwd	anti	39	1		CP023715.1	205298	208678	-	shdA	AIDA autotransporter-like protein ShdA
ZMO_perfect_00716	ACCGGCATTGATGCCTAAGC	perfect	ZMO1_ZMO0213	129	GGG	208529	208549	fwd	anti	39	1		CP023715.1	205298	208678	-	shdA	AIDA autotransporter-like protein ShdA
ZMO_perfect_00717	AGGCGCGCAGCGGCTCGTTT	perfect	ZMO1_ZMO0214	11	CGG	210407	210427	fwd	anti	39	1		CP023715.1	208984	210438	-	dinF	multidrug and toxic compound extrusion (MATE) efflux family protein
ZMO_perfect_00718	GACGGGAAAAGGAAAGGCGA	perfect	ZMO1_ZMO0214	31	AGG	210387	210407	fwd	anti	39	1		CP023715.1	208984	210438	-	dinF	multidrug and toxic compound extrusion (MATE) efflux family protein
ZMO_perfect_00719	GCGATATTGGTGACAATGGC	perfect	ZMO1_ZMO0214	80	GGG	210338	210358	fwd	anti	39	1		CP023715.1	208984	210438	-	dinF	multidrug and toxic compound extrusion (MATE) efflux family protein
ZMO_perfect_00720	ATCCGCCAGACCAAACAAAG	perfect	ZMO1_ZMO0214	105	CGG	210313	210333	fwd	anti	39	1		CP023715.1	208984	210438	-	dinF	multidrug and toxic compound extrusion (MATE) efflux family protein
ZMO_perfect_00721	GAAGACGACGCAACGGACAC	perfect	ZMO1_ZMO0215	1	AGG	210663	210683	rev	anti	39	1		CP023715.1	210663	211313	+	ZMO1_ZMO0215	5-formyltetrahydrofolate cyclo-ligase
ZMO_perfect_00722	AAGATCAGAAACAGAGAAAA	perfect	ZMO1_ZMO0215	23	GGG	210685	210705	rev	anti	39	1		CP023715.1	210663	211313	+	ZMO1_ZMO0215	5-formyltetrahydrofolate cyclo-ligase
ZMO_perfect_00723	TTATCAGCCAATGACGCTGT	perfect	ZMO1_ZMO0215	79	TGG	210741	210761	rev	anti	39	1		CP023715.1	210663	211313	+	ZMO1_ZMO0215	5-formyltetrahydrofolate cyclo-ligase
ZMO_perfect_00724	CTGACGAAATAATTTCCGCA	perfect	ZMO1_ZMO0215	107	GGG	210769	210789	rev	anti	39	1		CP023715.1	210663	211313	+	ZMO1_ZMO0215	5-formyltetrahydrofolate cyclo-ligase
ZMO_perfect_00725	GGGCGATCCATTCGATGGGG	perfect	ZMO1_ZMO0216	15	TGG	212929	212949	fwd	anti	39	1		CP023715.1	211393	212964	-	ZMO1_ZMO0216	peptidase M23
ZMO_perfect_00726	CTGCTGTCCTGATGATAAAT	perfect	ZMO1_ZMO0216	35	GGG	212909	212929	fwd	anti	39	1		CP023715.1	211393	212964	-	ZMO1_ZMO0216	peptidase M23
ZMO_perfect_00727	CTGTCGATCATCATTTTTAA	perfect	ZMO1_ZMO0216	68	AGG	212876	212896	fwd	anti	39	1		CP023715.1	211393	212964	-	ZMO1_ZMO0216	peptidase M23
ZMO_perfect_00728	GCCGAAGAGGTCGGGATGGC	perfect	ZMO1_ZMO0216	113	CGG	212831	212851	fwd	anti	39	1		CP023715.1	211393	212964	-	ZMO1_ZMO0216	peptidase M23
ZMO_perfect_00729	AGATGACAAAGAAGAAAGAC	perfect	ZMO1_ZMO0219	8	GGG	213324	213344	rev	anti	39	1		CP023715.1	213317	216148	+	helY	putative DEAD/DEAH box helicase
ZMO_perfect_00730	GGGTCTTTCCGGTATTGGTC	perfect	ZMO1_ZMO0219	48	GGG	213364	213384	rev	anti	39	1		CP023715.1	213317	216148	+	helY	putative DEAD/DEAH box helicase
ZMO_perfect_00731	CATCCGCTGAACCGCTAAAT	perfect	ZMO1_ZMO0219	68	GGG	213384	213404	rev	anti	39	1		CP023715.1	213317	216148	+	helY	putative DEAD/DEAH box helicase
ZMO_perfect_00732	TCCTATAACACCTGATGTAT	perfect	ZMO1_ZMO0219	95	AGG	213411	213431	rev	anti	39	1		CP023715.1	213317	216148	+	helY	putative DEAD/DEAH box helicase
ZMO_perfect_00733	TTTACAACGGATACAGGCAT	perfect	ZMO1_ZMO0220	20	CGG	216399	216419	rev	anti	39	1		CP023715.1	216380	216718	+	fdxA	ferredoxin
ZMO_perfect_00734	CTTCATAGAAACAATCGACG	perfect	ZMO1_ZMO0220	66	GGG	216445	216465	rev	anti	39	1		CP023715.1	216380	216718	+	fdxA	ferredoxin
ZMO_perfect_00735	CCGCAATCAATGCATTCATT	perfect	ZMO1_ZMO0220	112	CGG	216491	216511	rev	anti	39	1		CP023715.1	216380	216718	+	fdxA	ferredoxin
ZMO_perfect_00736	ATAGCTTCAGCCGGACATTC	perfect	ZMO1_ZMO0220	145	CGG	216524	216544	rev	anti	39	1		CP023715.1	216380	216718	+	fdxA	ferredoxin
ZMO_perfect_00737	GACGACGAAACTCAGCGCCT	perfect	ZMO1_ZMO0221	11	TGG	217057	217077	rev	anti	39	1		CP023715.1	217047	217601	+	ZMO1_ZMO0221	CarD family transcriptional regulator
ZMO_perfect_00738	ACGCGCCCAACACCGTGCTT	perfect	ZMO1_ZMO0221	52	GGG	217098	217118	rev	anti	39	1		CP023715.1	217047	217601	+	ZMO1_ZMO0221	CarD family transcriptional regulator
ZMO_perfect_00739	GACGGGTTCCGGCAATTTCT	perfect	ZMO1_ZMO0221	90	TGG	217136	217156	rev	anti	39	1		CP023715.1	217047	217601	+	ZMO1_ZMO0221	CarD family transcriptional regulator
ZMO_perfect_00740	TCCGTTCTTTTTCAAAACGC	perfect	ZMO1_ZMO0221	126	AGG	217172	217192	rev	anti	39	1		CP023715.1	217047	217601	+	ZMO1_ZMO0221	CarD family transcriptional regulator
ZMO_perfect_00741	ATTGGTATCAGAAATAACGT	perfect	ZMO1_ZMO0222	11	AGG	217825	217845	rev	anti	39	1		CP023715.1	217815	218114	+	ZMO1_ZMO0222	DUF1330 domain-containing protein
ZMO_perfect_00742	TTCCATGCGTCAGGATCTTT	perfect	ZMO1_ZMO0222	34	AGG	217848	217868	rev	anti	39	1		CP023715.1	217815	218114	+	ZMO1_ZMO0222	DUF1330 domain-containing protein
ZMO_perfect_00743	ACCACCATATTGCTTGATAG	perfect	ZMO1_ZMO0222	80	CGG	217894	217914	rev	anti	39	1		CP023715.1	217815	218114	+	ZMO1_ZMO0222	DUF1330 domain-containing protein
ZMO_perfect_00744	TCAATGACCACAATCGCACG	perfect	ZMO1_ZMO0222	154	GGG	217968	217988	rev	anti	39	1		CP023715.1	217815	218114	+	ZMO1_ZMO0222	DUF1330 domain-containing protein
ZMO_perfect_00745	TCAATTCTTCCTGAAAAGGA	perfect	ZMO1_ZMO0223	82	AGG	218275	218295	rev	anti	39	1		CP023715.1	218194	218955	+	ZMO1_ZMO0223	putative auto-transporter adhesin head GIN domain
ZMO_perfect_00746	AAGGTTGAAAATGATAGGAT	perfect	ZMO1_ZMO0223	105	TGG	218298	218318	rev	anti	39	1		CP023715.1	218194	218955	+	ZMO1_ZMO0223	putative auto-transporter adhesin head GIN domain
ZMO_perfect_00747	TCCAAAGACTTCACAGCCTT	perfect	ZMO1_ZMO0223	208	TGG	218401	218421	rev	anti	39	1		CP023715.1	218194	218955	+	ZMO1_ZMO0223	putative auto-transporter adhesin head GIN domain
ZMO_perfect_00748	AGTGTAATCCGAATTTTGAC	perfect	ZMO1_ZMO0223	307	AGG	218500	218520	rev	anti	39	1		CP023715.1	218194	218955	+	ZMO1_ZMO0223	putative auto-transporter adhesin head GIN domain
ZMO_perfect_00749	GAAGGGTCTTCCAGAATTTG	perfect	ZMO1_ZMO0224	17	AGG	219574	219594	fwd	anti	39	1		CP023715.1	218964	219611	-	metW	putative methionine biosynthesis methylase MetW
ZMO_perfect_00750	ATAGCAAAGTCAGGCCGTTC	perfect	ZMO1_ZMO0224	65	CGG	219526	219546	fwd	anti	39	1		CP023715.1	218964	219611	-	metW	putative methionine biosynthesis methylase MetW
ZMO_perfect_00751	ACTTTCAGGGATAATATGAT	perfect	ZMO1_ZMO0224	93	TGG	219498	219518	fwd	anti	39	1		CP023715.1	218964	219611	-	metW	putative methionine biosynthesis methylase MetW
ZMO_perfect_00752	GGGATTGATTTCGATGCCAC	perfect	ZMO1_ZMO0224	186	GGG	219405	219425	fwd	anti	39	1		CP023715.1	218964	219611	-	metW	putative methionine biosynthesis methylase MetW
ZMO_perfect_00753	GTAAAGTAATATGCCGTTTA	perfect	ZMO1_ZMO0225	25	AGG	220687	220707	fwd	anti	39	1		CP023715.1	219611	220732	-	metX	homoserine O-acetyltransferase
ZMO_perfect_00754	CCATCAAGAGCCAGTTCCCC	perfect	ZMO1_ZMO0225	47	CGG	220665	220685	fwd	anti	39	1		CP023715.1	219611	220732	-	metX	homoserine O-acetyltransferase
ZMO_perfect_00755	CAATTTCAATTCCGGTGAGT	perfect	ZMO1_ZMO0225	76	AGG	220636	220656	fwd	anti	39	1		CP023715.1	219611	220732	-	metX	homoserine O-acetyltransferase
ZMO_perfect_00756	ATCTGCATTGAGGTGGCCAT	perfect	ZMO1_ZMO0225	108	AGG	220604	220624	fwd	anti	39	1		CP023715.1	219611	220732	-	metX	homoserine O-acetyltransferase
ZMO_perfect_00757	TCCCGTAATTAAAGCGGTCT	perfect	ZMO1_ZMO0226	8	TGG	221118	221138	rev	anti	39	1		CP023715.1	221111	221860	+	sdh	short-chain dehydrogenase/reductase SDR
ZMO_perfect_00758	CACGAACCAATTCGTCTAAA	perfect	ZMO1_ZMO0226	114	CGG	221224	221244	rev	anti	39	1		CP023715.1	221111	221860	+	sdh	short-chain dehydrogenase/reductase SDR
ZMO_perfect_00759	TCTCTAATATCGAAAACCGC	perfect	ZMO1_ZMO0226	160	CGG	221270	221290	rev	anti	39	1		CP023715.1	221111	221860	+	sdh	short-chain dehydrogenase/reductase SDR
ZMO_perfect_00760	AGAAGACAGCGCCTCCTTCA	perfect	ZMO1_ZMO0226	191	TGG	221301	221321	rev	anti	39	1		CP023715.1	221111	221860	+	sdh	short-chain dehydrogenase/reductase SDR
ZMO_perfect_00761	CCATCAATCAGAATAAGATG	perfect	ZMO1_ZMO0227	25	GGG	221900	221920	rev	anti	39	1		CP023715.1	221876	224641	+	polA	DNA polymerase I
ZMO_perfect_00762	TAACGGGGGGAGACGATGAT	perfect	ZMO1_ZMO0227	68	AGG	221943	221963	rev	anti	39	1		CP023715.1	221876	224641	+	polA	DNA polymerase I
ZMO_perfect_00763	AAACCATAAACCGCTCCCGC	perfect	ZMO1_ZMO0227	109	AGG	221984	222004	rev	anti	39	1		CP023715.1	221876	224641	+	polA	DNA polymerase I
ZMO_perfect_00764	CACCAGCTTCCAAAGCATGG	perfect	ZMO1_ZMO0227	134	TGG	222009	222029	rev	anti	39	1		CP023715.1	221876	224641	+	polA	DNA polymerase I
ZMO_perfect_00765	TTCAGCTTCTTCTTTATTCA	perfect	ZMO1_ZMO0228	11	GGG	224648	224668	rev	anti	39	1		CP023715.1	224638	226185	+	ZMO1_ZMO0228	putative polisoprenol-linked O-antigen translocase
ZMO_perfect_00766	TGCCAAGATAGCAATGTCTT	perfect	ZMO1_ZMO0228	35	TGG	224672	224692	rev	anti	39	1		CP023715.1	224638	226185	+	ZMO1_ZMO0228	putative polisoprenol-linked O-antigen translocase
ZMO_perfect_00767	TAACAAAAAGCCAAAAACAT	perfect	ZMO1_ZMO0228	71	TGG	224708	224728	rev	anti	39	1		CP023715.1	224638	226185	+	ZMO1_ZMO0228	putative polisoprenol-linked O-antigen translocase
ZMO_perfect_00768	AATAAAAAGAAAGGGGATAC	perfect	ZMO1_ZMO0228	104	GGG	224741	224761	rev	anti	39	1		CP023715.1	224638	226185	+	ZMO1_ZMO0228	putative polisoprenol-linked O-antigen translocase
ZMO_perfect_00769	AAAGACAACAGAGCCATCGG	perfect	ZMO1_ZMO0229	76	TGG	226265	226285	rev	anti	39	1		CP023715.1	226190	227215	+	ZMO1_ZMO0229	ABC-type transport system permease
ZMO_perfect_00770	TAAAGCCATAATACCGATAT	perfect	ZMO1_ZMO0229	113	GGG	226302	226322	rev	anti	39	1		CP023715.1	226190	227215	+	ZMO1_ZMO0229	ABC-type transport system permease
ZMO_perfect_00771	CTAAAATCAATCGTGATGTT	perfect	ZMO1_ZMO0229	162	GGG	226351	226371	rev	anti	39	1		CP023715.1	226190	227215	+	ZMO1_ZMO0229	ABC-type transport system permease
ZMO_perfect_00772	GCTAAACCAACACAAAGGCG	perfect	ZMO1_ZMO0229	199	GGG	226388	226408	rev	anti	39	1		CP023715.1	226190	227215	+	ZMO1_ZMO0229	ABC-type transport system permease
ZMO_perfect_00773	CCGGCAGCCAGATGTATCAT	perfect	ZMO1_ZMO0230	1	AGG	227212	227232	rev	anti	39	1		CP023715.1	227212	227997	+	fepC	ferric enterobactin transport ATP-binding protein FepC
ZMO_perfect_00774	GGAGGGTGATGGCAGCCTGA	perfect	ZMO1_ZMO0230	48	TGG	227259	227279	rev	anti	39	1		CP023715.1	227212	227997	+	fepC	ferric enterobactin transport ATP-binding protein FepC
ZMO_perfect_00775	CCTCAAAAGAACAACTGCCA	perfect	ZMO1_ZMO0230	69	CGG	227280	227300	rev	anti	39	1		CP023715.1	227212	227997	+	fepC	ferric enterobactin transport ATP-binding protein FepC
ZMO_perfect_00776	GCCATTGGCACCAATCATTC	perfect	ZMO1_ZMO0230	104	CGG	227315	227335	rev	anti	39	1		CP023715.1	227212	227997	+	fepC	ferric enterobactin transport ATP-binding protein FepC
ZMO_perfect_00777	ACCATTAGCTGGTTTCTTCG	perfect	ZMO1_ZMO0231	11	GGG	228233	228253	rev	anti	39	1		CP023715.1	228223	228771	+	ZMO1_ZMO0231	uncharacterized protein
ZMO_perfect_00778	TTTCATTTCCACCAGAGCCA	perfect	ZMO1_ZMO0231	35	TGG	228257	228277	rev	anti	39	1		CP023715.1	228223	228771	+	ZMO1_ZMO0231	uncharacterized protein
ZMO_perfect_00779	GCGTTGAGTTGCAGCCGGAA	perfect	ZMO1_ZMO0231	68	AGG	228290	228310	rev	anti	39	1		CP023715.1	228223	228771	+	ZMO1_ZMO0231	uncharacterized protein
ZMO_perfect_00780	ACCACCGTTCTAAAACGTCA	perfect	ZMO1_ZMO0231	126	TGG	228348	228368	rev	anti	39	1		CP023715.1	228223	228771	+	ZMO1_ZMO0231	uncharacterized protein
ZMO_perfect_00781	GAGAGGGGGAGGCCTTATTC	perfect	ZMO1_ZMO0232	13	CGG	229604	229624	fwd	anti	39	1		CP023715.1	228888	229637	-	ZMO1_ZMO0232	SpoU type tRNA/rRNA methyltransferase
ZMO_perfect_00782	GCATGGCGTCCCCAAAAACG	perfect	ZMO1_ZMO0232	38	AGG	229579	229599	fwd	anti	39	1		CP023715.1	228888	229637	-	ZMO1_ZMO0232	SpoU type tRNA/rRNA methyltransferase
ZMO_perfect_00783	ATCCGCCGGATATGGCGTTC	perfect	ZMO1_ZMO0232	83	TGG	229534	229554	fwd	anti	39	1		CP023715.1	228888	229637	-	ZMO1_ZMO0232	SpoU type tRNA/rRNA methyltransferase
ZMO_perfect_00784	ATCAATATTATAGGGTGCCA	perfect	ZMO1_ZMO0232	123	AGG	229494	229514	fwd	anti	39	1		CP023715.1	228888	229637	-	ZMO1_ZMO0232	SpoU type tRNA/rRNA methyltransferase
ZMO_perfect_00785	GTCTGCTGCCTTTAACCACT	perfect	ZMO1_ZMOt003	14	CGG	229887	229907	rev	anti	39	1		CP023715.1	229874	229960	+	ZMO1_ZMOt003	tRNA-Tyr
ZMO_perfect_00786	AACCATTGTAGGGCGAAGCC	perfect	ZMO1_ZMOt003	47	CGG	229920	229940	rev	anti	39	1		CP023715.1	229874	229960	+	ZMO1_ZMOt003	tRNA-Tyr
ZMO_perfect_00787	TAAATGATGGTGGACAGGAA	perfect	ZMO1_ZMOt003	75	TGG	229948	229968	rev	anti	39	1		CP023715.1	229874	229960	+	ZMO1_ZMOt003	tRNA-Tyr
ZMO_perfect_00788	AATGGATTCGAACCATTGTA	perfect	ZMO1_ZMOt003	57	GGG	229930	229950	rev	anti	39	1		CP023715.1	229874	229960	+	ZMO1_ZMOt003	tRNA-Tyr
ZMO_perfect_00789	TGGCTGAAGAATTTTTGAAC	perfect	ZMO1_ZMO0233	11	AGG	230565	230585	fwd	anti	39	1		CP023715.1	230210	230596	-	ZMO1_ZMO0233	uncharacterized protein
ZMO_perfect_00790	GTATATCGCCTTTAAAAACA	perfect	ZMO1_ZMO0233	31	TGG	230545	230565	fwd	anti	39	1		CP023715.1	230210	230596	-	ZMO1_ZMO0233	uncharacterized protein
ZMO_perfect_00791	TGGGACATCGCTAGGGCCTT	perfect	ZMO1_ZMO0233	96	GGG	230480	230500	fwd	anti	39	1		CP023715.1	230210	230596	-	ZMO1_ZMO0233	uncharacterized protein
ZMO_perfect_00792	CCGTTATAGCGGCCATAGAT	perfect	ZMO1_ZMO0233	116	TGG	230460	230480	fwd	anti	39	1		CP023715.1	230210	230596	-	ZMO1_ZMO0233	uncharacterized protein
ZMO_perfect_00793	TAAGGCGGCAGTAACGGCAT	perfect	ZMO1_ZMO0234	12	AGG	232231	232251	fwd	anti	39	1		CP023715.1	230689	232263	-	ZMO1_ZMO0234	protease Do
ZMO_perfect_00794	CTGGGTGACCATGGTGGCAG	perfect	ZMO1_ZMO0234	48	TGG	232195	232215	fwd	anti	39	1		CP023715.1	230689	232263	-	ZMO1_ZMO0234	protease Do
ZMO_perfect_00795	TGGGCGACCTGTGCATCTAC	perfect	ZMO1_ZMO0234	74	CGG	232169	232189	fwd	anti	39	1		CP023715.1	230689	232263	-	ZMO1_ZMO0234	protease Do
ZMO_perfect_00796	GGATTGTTCCTGGCGCATTT	perfect	ZMO1_ZMO0234	94	TGG	232149	232169	fwd	anti	39	1		CP023715.1	230689	232263	-	ZMO1_ZMO0234	protease Do
ZMO_perfect_00797	CAGAAGCGGCATTGCAGTCT	perfect	ZMO1_ZMO0236	12	TGG	232811	232831	rev	anti	39	1		CP023715.1	232800	233828	+	ZMO1_ZMO0236	Mrp family Chromosome partitioning ATPase
ZMO_perfect_00798	ACGTATTTTATCAAAAAGAT	perfect	ZMO1_ZMO0236	41	AGG	232840	232860	rev	anti	39	1		CP023715.1	232800	233828	+	ZMO1_ZMO0236	Mrp family Chromosome partitioning ATPase
ZMO_perfect_00799	TCAGACTCTGGCCAGAAACA	perfect	ZMO1_ZMO0236	75	GGG	232874	232894	rev	anti	39	1		CP023715.1	232800	233828	+	ZMO1_ZMO0236	Mrp family Chromosome partitioning ATPase
ZMO_perfect_00800	TTCGGCAGCCATAAGCCGCT	perfect	ZMO1_ZMO0236	104	TGG	232903	232923	rev	anti	39	1		CP023715.1	232800	233828	+	ZMO1_ZMO0236	Mrp family Chromosome partitioning ATPase
ZMO_perfect_00801	AAGGCTTGCTTGAATGCTGC	perfect	ZMO1_ZMO0238	14	CGG	234275	234295	rev	anti	39	1		CP023715.1	234262	234816	+	atpH	ATP synthase F1 delta subunit
ZMO_perfect_00802	CGAAAAGTGCCAGGGCATAA	perfect	ZMO1_ZMO0238	42	CGG	234303	234323	rev	anti	39	1		CP023715.1	234262	234816	+	atpH	ATP synthase F1 delta subunit
ZMO_perfect_00803	TTCATCGAATTTGCCGAGAC	perfect	ZMO1_ZMO0238	104	TGG	234365	234385	rev	anti	39	1		CP023715.1	234262	234816	+	atpH	ATP synthase F1 delta subunit
ZMO_perfect_00804	AGCTTTTTCAACATGTTTAC	perfect	ZMO1_ZMO0238	179	GGG	234440	234460	rev	anti	39	1		CP023715.1	234262	234816	+	atpH	ATP synthase F1 delta subunit
ZMO_perfect_00805	CTTTTGAAATTTCTGCGGCG	perfect	ZMO1_ZMO0239	12	CGG	234830	234850	rev	anti	39	1		CP023715.1	234819	236348	+	atpA	ATP synthase F0F1 alpha subunit
ZMO_perfect_00806	CAAAGCCTTCGATCTGTTCA	perfect	ZMO1_ZMO0239	39	CGG	234857	234877	rev	anti	39	1		CP023715.1	234819	236348	+	atpA	ATP synthase F0F1 alpha subunit
ZMO_perfect_00807	CCGACCAACTTCGCTGACTT	perfect	ZMO1_ZMO0239	71	CGG	234889	234909	rev	anti	39	1		CP023715.1	234819	236348	+	atpA	ATP synthase F0F1 alpha subunit
ZMO_perfect_00808	TTTATCAAGACCATATACGC	perfect	ZMO1_ZMO0239	119	GGG	234937	234957	rev	anti	39	1		CP023715.1	234819	236348	+	atpA	ATP synthase F0F1 alpha subunit
ZMO_perfect_00809	GTTTTTAAACTTTTCAGGCT	perfect	ZMO1_ZMO0240	7	GGG	236388	236408	rev	anti	39	1		CP023715.1	236382	237278	+	atpG1	ATP synthase F0F1 gamma subunit
ZMO_perfect_00810	ACTTTCTGCCCGCCGAAGCT	perfect	ZMO1_ZMO0240	92	TGG	236473	236493	rev	anti	39	1		CP023715.1	236382	237278	+	atpG1	ATP synthase F0F1 gamma subunit
ZMO_perfect_00811	TGCGCCATTCGCTTTGCATA	perfect	ZMO1_ZMO0240	133	AGG	236514	236534	rev	anti	39	1		CP023715.1	236382	237278	+	atpG1	ATP synthase F0F1 gamma subunit
ZMO_perfect_00812	GGGCAAAGCATTAGGCGTTC	perfect	ZMO1_ZMO0240	185	CGG	236566	236586	rev	anti	39	1		CP023715.1	236382	237278	+	atpG1	ATP synthase F0F1 gamma subunit
ZMO_perfect_00813	GCCAATATTCTTTTTACTAG	perfect	ZMO1_ZMO0241	14	AGG	237320	237340	rev	anti	39	1		CP023715.1	237307	238761	+	atpD	ATP synthase F0F1 beta subunit
ZMO_perfect_00814	GACCAATGACCTGGCTTATC	perfect	ZMO1_ZMO0241	36	CGG	237342	237362	rev	anti	39	1		CP023715.1	237307	238761	+	atpD	ATP synthase F0F1 beta subunit
ZMO_perfect_00815	TCAAAAAGCACGTCGACGAC	perfect	ZMO1_ZMO0241	58	CGG	237364	237384	rev	anti	39	1		CP023715.1	237307	238761	+	atpD	ATP synthase F0F1 beta subunit
ZMO_perfect_00816	TCAAGAGCCGTAAGAAGAGG	perfect	ZMO1_ZMO0241	91	AGG	237397	237417	rev	anti	39	1		CP023715.1	237307	238761	+	atpD	ATP synthase F0F1 beta subunit
ZMO_perfect_00817	CCGGAACGGGCAAGACGTGA	perfect	ZMO1_ZMO0242	34	AGG	238854	238874	rev	anti	39	1		CP023715.1	238821	239087	+	atpC	ATP synthase F0F1 epsilon subunit
ZMO_perfect_00818	CCAAGATCGCCCTCGGTTCC	perfect	ZMO1_ZMO0242	79	GGG	238899	238919	rev	anti	39	1		CP023715.1	238821	239087	+	atpC	ATP synthase F0F1 epsilon subunit
ZMO_perfect_00819	TCCCGGATAGCGGTCATGGT	perfect	ZMO1_ZMO0242	121	AGG	238941	238961	rev	anti	39	1		CP023715.1	238821	239087	+	atpC	ATP synthase F0F1 epsilon subunit
ZMO_perfect_00820	CTTCTTTGGCTTCTTCTGCA	perfect	ZMO1_ZMO0242	240	AGG	239060	239080	rev	anti	39	1		CP023715.1	238821	239087	+	atpC	ATP synthase F0F1 epsilon subunit
ZMO_perfect_00821	GTTACAAGCCATTAGAAAAC	perfect	ZMO1_ZMO0243	24	AGG	240278	240298	fwd	anti	39	1		CP023715.1	239486	240322	-	ZMO1_ZMO0243	uncharacterized protein
ZMO_perfect_00822	GCCCGCATTGGCCGGTGAAA	perfect	ZMO1_ZMO0243	51	AGG	240251	240271	fwd	anti	39	1		CP023715.1	239486	240322	-	ZMO1_ZMO0243	uncharacterized protein
ZMO_perfect_00823	ACAGTAAAAGAAGAAGAGGG	perfect	ZMO1_ZMO0243	83	CGG	240219	240239	fwd	anti	39	1		CP023715.1	239486	240322	-	ZMO1_ZMO0243	uncharacterized protein
ZMO_perfect_00824	GATAATCTGAAAAAAGACTG	perfect	ZMO1_ZMO0243	115	AGG	240187	240207	fwd	anti	39	1		CP023715.1	239486	240322	-	ZMO1_ZMO0243	uncharacterized protein
ZMO_perfect_00825	GGCCCTGACCGGAGGCAATC	perfect	ZMO1_ZMO0244	25	CGG	240814	240834	fwd	anti	39	1		CP023715.1	240584	240859	-	ZMO1_ZMO0244	HU family DNA-binding protein
ZMO_perfect_00826	TCTTGGCATCCGTTTTGGTG	perfect	ZMO1_ZMO0244	46	AGG	240793	240813	fwd	anti	39	1		CP023715.1	240584	240859	-	ZMO1_ZMO0244	HU family DNA-binding protein
ZMO_perfect_00827	GTCAACAATGGTAGAAAAAA	perfect	ZMO1_ZMO0244	81	CGG	240758	240778	fwd	anti	39	1		CP023715.1	240584	240859	-	ZMO1_ZMO0244	HU family DNA-binding protein
ZMO_perfect_00828	GAATTTGCCGAAGCCGTTCA	perfect	ZMO1_ZMO0244	129	GGG	240710	240730	fwd	anti	39	1		CP023715.1	240584	240859	-	ZMO1_ZMO0244	HU family DNA-binding protein
ZMO_perfect_00829	GTCCATTCCGTCTGACAGAA	perfect	ZMO1_ZMO0246	42	AGG	241435	241455	rev	anti	39	1		CP023715.1	241394	241948	+	hslV	ATP-dependent protease subunit HslV
ZMO_perfect_00830	CGGCGTACTTTTCGGGCATT	perfect	ZMO1_ZMO0246	118	CGG	241511	241531	rev	anti	39	1		CP023715.1	241394	241948	+	hslV	ATP-dependent protease subunit HslV
ZMO_perfect_00831	TAACAGAGCCATCCCCCAAG	perfect	ZMO1_ZMO0246	138	CGG	241531	241551	rev	anti	39	1		CP023715.1	241394	241948	+	hslV	ATP-dependent protease subunit HslV
ZMO_perfect_00832	TAATGTAAAAGCATCCGCCG	perfect	ZMO1_ZMO0246	179	TGG	241572	241592	rev	anti	39	1		CP023715.1	241394	241948	+	hslV	ATP-dependent protease subunit HslV
ZMO_perfect_00833	AACAATGGCTTTGGGCGTAA	perfect	ZMO1_ZMO0247	14	GGG	241986	242006	rev	anti	39	1		CP023715.1	241973	243265	+	hslU	heat shock protein ATPase subunit HslU
ZMO_perfect_00834	TTCTTTTTGTCCGACAATAT	perfect	ZMO1_ZMO0247	50	GGG	242022	242042	rev	anti	39	1		CP023715.1	241973	243265	+	hslU	heat shock protein ATPase subunit HslU
ZMO_perfect_00835	ACTTCATCCTTCAAATGCTC	perfect	ZMO1_ZMO0247	127	GGG	242099	242119	rev	anti	39	1		CP023715.1	241973	243265	+	hslU	heat shock protein ATPase subunit HslU
ZMO_perfect_00836	CCTATCATCAAGATATTTTT	perfect	ZMO1_ZMO0247	154	AGG	242126	242146	rev	anti	39	1		CP023715.1	241973	243265	+	hslU	heat shock protein ATPase subunit HslU
ZMO_perfect_00837	AGACGAATCTTAACTGTAGT	perfect	ZMO1_ZMO0249	13	CGG	243563	243583	rev	anti	39	1		CP023715.1	243551	243718	+	rpmG	ribosomal protein L33
ZMO_perfect_00838	GCGGGTAACATAGAAAAATC	perfect	ZMO1_ZMO0249	53	CGG	243603	243623	rev	anti	39	1		CP023715.1	243551	243718	+	rpmG	ribosomal protein L33
ZMO_perfect_00839	ATTTTTTCGGTCTGGTTCCG	perfect	ZMO1_ZMO0249	82	CGG	243632	243652	rev	anti	39	1		CP023715.1	243551	243718	+	rpmG	ribosomal protein L33
ZMO_perfect_00840	CAACCGGATCATATTTACGA	perfect	ZMO1_ZMO0249	108	AGG	243658	243678	rev	anti	39	1		CP023715.1	243551	243718	+	rpmG	ribosomal protein L33
ZMO_perfect_00841	ATGCCTCGCCCGTCTCTTAC	perfect	ZMO1_ZMO0250	92	AGG	244084	244104	fwd	anti	39	1		CP023715.1	243834	244196	-	ZMO1_ZMO0250	response regulator receiver protein
ZMO_perfect_00842	ATATCCATAATAATAAGATC	perfect	ZMO1_ZMO0250	140	CGG	244036	244056	fwd	anti	39	1		CP023715.1	243834	244196	-	ZMO1_ZMO0250	response regulator receiver protein
ZMO_perfect_00843	AGCTCTAGTCCACTAATATG	perfect	ZMO1_ZMO0250	170	GGG	244006	244026	fwd	anti	39	1		CP023715.1	243834	244196	-	ZMO1_ZMO0250	response regulator receiver protein
ZMO_perfect_00844	TGACTGCCATAATCGGTATA	perfect	ZMO1_ZMO0250	226	TGG	243950	243970	fwd	anti	39	1		CP023715.1	243834	244196	-	ZMO1_ZMO0250	response regulator receiver protein
ZMO_perfect_00845	AAGTCTGGTTTCAATAGTCA	perfect	ZMO1_ZMO0251	2	TGG	244369	244389	rev	anti	39	1		CP023715.1	244368	244826	+	ZMO1_ZMO0251	putative enamine deaminase RidA/yjgF
ZMO_perfect_00846	AGGGAGAAGGATGCCAAGTT	perfect	ZMO1_ZMO0251	26	CGG	244393	244413	rev	anti	39	1		CP023715.1	244368	244826	+	ZMO1_ZMO0251	putative enamine deaminase RidA/yjgF
ZMO_perfect_00847	GCAACAGGGGCTGCCGCTTC	perfect	ZMO1_ZMO0251	46	AGG	244413	244433	rev	anti	39	1		CP023715.1	244368	244826	+	ZMO1_ZMO0251	putative enamine deaminase RidA/yjgF
ZMO_perfect_00848	AAATTACCCGCCAACACTGT	perfect	ZMO1_ZMO0251	79	AGG	244446	244466	rev	anti	39	1		CP023715.1	244368	244826	+	ZMO1_ZMO0251	putative enamine deaminase RidA/yjgF
ZMO_perfect_00849	TTTAGTGATCGTCAGGCTGG	perfect	ZMO1_ZMO0252	8	AGG	245182	245202	rev	anti	39	1		CP023715.1	245175	254129	+	ZMO1_ZMO0252	major intrinsic protein
ZMO_perfect_00850	CTTCAGTAGAAAATGCTTTA	perfect	ZMO1_ZMO0252	42	TGG	245216	245236	rev	anti	39	1		CP023715.1	245175	254129	+	ZMO1_ZMO0252	major intrinsic protein
ZMO_perfect_00851	CATTCACCTGAACAACAGAA	perfect	ZMO1_ZMO0252	87	GGG	245261	245281	rev	anti	39	1		CP023715.1	245175	254129	+	ZMO1_ZMO0252	major intrinsic protein
ZMO_perfect_00852	ACTGGCGGCCATCATTCAGC	perfect	ZMO1_ZMO0252	162	TGG	245336	245356	rev	anti	39	1		CP023715.1	245175	254129	+	ZMO1_ZMO0252	major intrinsic protein
ZMO_perfect_00853	GATTACCTTTCTCATCAGGC	perfect	ZMO1_ZMO0253	38	GGG	254171	254191	rev	anti	39	1		CP023715.1	254134	255609	+	tolC	TolC family type I secretion outer membrane protein
ZMO_perfect_00854	GAAAGGTACTGAAAAACAAC	perfect	ZMO1_ZMO0253	71	CGG	254204	254224	rev	anti	39	1		CP023715.1	254134	255609	+	tolC	TolC family type I secretion outer membrane protein
ZMO_perfect_00855	CTATCAATAGTCGGCATTTT	perfect	ZMO1_ZMO0253	118	CGG	254251	254271	rev	anti	39	1		CP023715.1	254134	255609	+	tolC	TolC family type I secretion outer membrane protein
ZMO_perfect_00856	CCTAAACTATCACTCAAGCT	perfect	ZMO1_ZMO0253	145	TGG	254278	254298	rev	anti	39	1		CP023715.1	254134	255609	+	tolC	TolC family type I secretion outer membrane protein
ZMO_perfect_00857	TTCTCCACCCTGCGCCATCA	perfect	ZMO1_ZMO0254	2	TGG	255607	255627	rev	anti	39	1		CP023715.1	255606	257753	+	cyaB	type I secretion system ATPase
ZMO_perfect_00858	CTTCCCATAAAAGAAGGGAT	perfect	ZMO1_ZMO0254	33	TGG	255638	255658	rev	anti	39	1		CP023715.1	255606	257753	+	cyaB	type I secretion system ATPase
ZMO_perfect_00859	CGCAATCATGGCATCCAGCC	perfect	ZMO1_ZMO0254	56	AGG	255661	255681	rev	anti	39	1		CP023715.1	255606	257753	+	cyaB	type I secretion system ATPase
ZMO_perfect_00860	AACCGGAAGGGTATAATGAC	perfect	ZMO1_ZMO0254	83	GGG	255688	255708	rev	anti	39	1		CP023715.1	255606	257753	+	cyaB	type I secretion system ATPase
ZMO_perfect_00861	GACAAGGAAAGGTTAGCCAT	perfect	ZMO1_ZMO0255	1	TGG	257746	257766	rev	anti	39	1		CP023715.1	257746	258927	+	hlyD	HlyD family type I secretion membrane fusion protein
ZMO_perfect_00862	ATCATCGACCATGCTCTGGG	perfect	ZMO1_ZMO0255	23	TGG	257768	257788	rev	anti	39	1		CP023715.1	257746	258927	+	hlyD	HlyD family type I secretion membrane fusion protein
ZMO_perfect_00863	TCCGTGCCGGAAGATGCAAA	perfect	ZMO1_ZMO0255	51	GGG	257796	257816	rev	anti	39	1		CP023715.1	257746	258927	+	hlyD	HlyD family type I secretion membrane fusion protein
ZMO_perfect_00864	AACTTCTTCAAGCGTAAAGC	perfect	ZMO1_ZMO0255	122	AGG	257867	257887	rev	anti	39	1		CP023715.1	257746	258927	+	hlyD	HlyD family type I secretion membrane fusion protein
ZMO_perfect_00865	TTCCCATGTCGGGCAGAAGA	perfect	ZMO1_ZMO0256	16	AGG	259064	259084	rev	anti	39	1		CP023715.1	259049	260773	+	ZMO1_ZMO0256	D-lactate dehydrogenase
ZMO_perfect_00866	AAACCTTGCCACTACCAAAA	perfect	ZMO1_ZMO0256	135	CGG	259183	259203	rev	anti	39	1		CP023715.1	259049	260773	+	ZMO1_ZMO0256	D-lactate dehydrogenase
ZMO_perfect_00867	CACATTTCAACCAAGGAAGT	perfect	ZMO1_ZMO0256	172	TGG	259220	259240	rev	anti	39	1		CP023715.1	259049	260773	+	ZMO1_ZMO0256	D-lactate dehydrogenase
ZMO_perfect_00868	GATCTTGCCGGCATCAACAC	perfect	ZMO1_ZMO0256	209	AGG	259257	259277	rev	anti	39	1		CP023715.1	259049	260773	+	ZMO1_ZMO0256	D-lactate dehydrogenase
ZMO_perfect_00869	CGCAACTGACGGGAAAGCGT	perfect	ZMO1_ZMO0257	31	CGG	261026	261046	rev	anti	39	1		CP023715.1	260996	261673	+	ZMO1_ZMO0257	winged helix family two component transcriptional regulator
ZMO_perfect_00870	TTTCGCTCGAGCCTAGGAAA	perfect	ZMO1_ZMO0257	111	TGG	261106	261126	rev	anti	39	1		CP023715.1	260996	261673	+	ZMO1_ZMO0257	winged helix family two component transcriptional regulator
ZMO_perfect_00871	CAAACCGAGATCAAGGACAA	perfect	ZMO1_ZMO0257	143	CGG	261138	261158	rev	anti	39	1		CP023715.1	260996	261673	+	ZMO1_ZMO0257	winged helix family two component transcriptional regulator
ZMO_perfect_00872	TTTGCGCCAACGATCAAGAA	perfect	ZMO1_ZMO0257	185	CGG	261180	261200	rev	anti	39	1		CP023715.1	260996	261673	+	ZMO1_ZMO0257	winged helix family two component transcriptional regulator
ZMO_perfect_00873	GCCACCGCTAGGGGAAGAAG	perfect	ZMO1_ZMO0258	11	CGG	261686	261706	rev	anti	39	1		CP023715.1	261676	263133	+	ZMO1_ZMO0258	histidine kinase
ZMO_perfect_00874	AACGACTAAAAAAACGCTTT	perfect	ZMO1_ZMO0258	33	CGG	261708	261728	rev	anti	39	1		CP023715.1	261676	263133	+	ZMO1_ZMO0258	histidine kinase
ZMO_perfect_00875	CGCTTTTTTCGATTTTTTTC	perfect	ZMO1_ZMO0258	63	CGG	261738	261758	rev	anti	39	1		CP023715.1	261676	263133	+	ZMO1_ZMO0258	histidine kinase
ZMO_perfect_00876	TGACTGTTATTTTCTCCGAC	perfect	ZMO1_ZMO0258	91	CGG	261766	261786	rev	anti	39	1		CP023715.1	261676	263133	+	ZMO1_ZMO0258	histidine kinase
ZMO_perfect_00877	CAGCCTTGCATTCCCGAAAT	perfect	ZMO1_ZMO0260	23	CGG	263352	263372	rev	anti	39	1		CP023715.1	263330	263995	+	ccmA	heme exporter protein CcmA
ZMO_perfect_00878	ACAAATGGGTAAACAGTAAG	perfect	ZMO1_ZMO0260	78	CGG	263407	263427	rev	anti	39	1		CP023715.1	263330	263995	+	ccmA	heme exporter protein CcmA
ZMO_perfect_00879	ATTTGCCCCCGTTATTAAAA	perfect	ZMO1_ZMO0260	125	CGG	263454	263474	rev	anti	39	1		CP023715.1	263330	263995	+	ccmA	heme exporter protein CcmA
ZMO_perfect_00880	AACCCGCCAACAGACGCAAA	perfect	ZMO1_ZMO0260	165	AGG	263494	263514	rev	anti	39	1		CP023715.1	263330	263995	+	ccmA	heme exporter protein CcmA
ZMO_perfect_00881	ACCAATAAAAAAAACAAGAC	perfect	ZMO1_ZMO0262	28	AGG	264061	264081	rev	anti	39	1		CP023715.1	263992	264639	+	ccmB	cytochrome c-type biogenesis protein CcmB
ZMO_perfect_00882	CACCGCGAAAGGGAATAGAA	perfect	ZMO1_ZMO0262	53	CGG	264086	264106	rev	anti	39	1		CP023715.1	263992	264639	+	ccmB	cytochrome c-type biogenesis protein CcmB
ZMO_perfect_00883	GGAATAATCAAACGGTCAAT	perfect	ZMO1_ZMO0262	151	GGG	264184	264204	rev	anti	39	1		CP023715.1	263992	264639	+	ccmB	cytochrome c-type biogenesis protein CcmB
ZMO_perfect_00884	AAAAAGCCATTTTCGACATC	perfect	ZMO1_ZMO0262	172	GGG	264205	264225	rev	anti	39	1		CP023715.1	263992	264639	+	ccmB	cytochrome c-type biogenesis protein CcmB
ZMO_perfect_00885	CAGCTTTTAATTCTGACAGA	perfect	ZMO1_ZMO0263	52	AGG	265976	265996	fwd	anti	39	1		CP023715.1	264645	266048	-	ZMO1_ZMO0263	uncharacterized protein
ZMO_perfect_00886	ATCAATTTTGGAGAAACGAG	perfect	ZMO1_ZMO0263	80	AGG	265948	265968	fwd	anti	39	1		CP023715.1	264645	266048	-	ZMO1_ZMO0263	uncharacterized protein
ZMO_perfect_00887	TTTTGCATCTCATCTCCACC	perfect	ZMO1_ZMO0263	158	TGG	265870	265890	fwd	anti	39	1		CP023715.1	264645	266048	-	ZMO1_ZMO0263	uncharacterized protein
ZMO_perfect_00888	ATTGCCTTCTAGTTCACTGG	perfect	ZMO1_ZMO0263	219	CGG	265809	265829	fwd	anti	39	1		CP023715.1	264645	266048	-	ZMO1_ZMO0263	uncharacterized protein
ZMO_perfect_00889	CAGCTTTCAATGGCGGCAGG	perfect	ZMO1_ZMO0264	52	AGG	267464	267484	fwd	anti	39	1		CP023715.1	266103	267536	-	ZMO1_ZMO0264	uncharacterized protein
ZMO_perfect_00890	ATTAATTTTTCAGAAATGAG	perfect	ZMO1_ZMO0264	80	AGG	267436	267456	fwd	anti	39	1		CP023715.1	266103	267536	-	ZMO1_ZMO0264	uncharacterized protein
ZMO_perfect_00891	CTACAAGCCTTTTATTCCCA	perfect	ZMO1_ZMO0264	157	GGG	267359	267379	fwd	anti	39	1		CP023715.1	266103	267536	-	ZMO1_ZMO0264	uncharacterized protein
ZMO_perfect_00892	GAGACTGTCTCCTTCGAAAA	perfect	ZMO1_ZMO0264	183	GGG	267333	267353	fwd	anti	39	1		CP023715.1	266103	267536	-	ZMO1_ZMO0264	uncharacterized protein
ZMO_perfect_00893	CTTCAGCCTTTAATTCTGGC	perfect	ZMO1_ZMO0265	55	AGG	268946	268966	fwd	anti	39	1		CP023715.1	267591	269021	-	ZMO1_ZMO0265	uncharacterized protein
ZMO_perfect_00894	ATCAGTTTTGGCGAAACAAG	perfect	ZMO1_ZMO0265	80	GGG	268921	268941	fwd	anti	39	1		CP023715.1	267591	269021	-	ZMO1_ZMO0265	uncharacterized protein
ZMO_perfect_00895	ATACCATTTTTTAAATCTTC	perfect	ZMO1_ZMO0265	125	AGG	268876	268896	fwd	anti	39	1		CP023715.1	267591	269021	-	ZMO1_ZMO0265	uncharacterized protein
ZMO_perfect_00896	TAGCGACTTTGTCAATAAGC	perfect	ZMO1_ZMO0265	202	AGG	268799	268819	fwd	anti	39	1		CP023715.1	267591	269021	-	ZMO1_ZMO0265	uncharacterized protein
ZMO_perfect_00897	TGATGGCTTTGTCGATGAGA	perfect	ZMO1_ZMO0266	202	AGG	270281	270301	fwd	anti	39	1		CP023715.1	269076	270503	-	ZMO1_ZMO0266	hypothetical protein
ZMO_perfect_00898	GTTTATTTCAGCATATTGGC	perfect	ZMO1_ZMO0266	249	TGG	270234	270254	fwd	anti	39	1		CP023715.1	269076	270503	-	ZMO1_ZMO0266	hypothetical protein
ZMO_perfect_00899	TTTGATAGTCTCCTTTGATG	perfect	ZMO1_ZMO0266	277	CGG	270206	270226	fwd	anti	39	1		CP023715.1	269076	270503	-	ZMO1_ZMO0266	hypothetical protein
ZMO_perfect_00900	GGTAACGAAGCTGAGGTGTC	perfect	ZMO1_ZMO0266	347	TGG	270136	270156	fwd	anti	39	1		CP023715.1	269076	270503	-	ZMO1_ZMO0266	hypothetical protein
ZMO_perfect_00901	TGTCAGCCTTTAATTGTGGC	perfect	ZMO1_ZMO0267	55	AGG	271910	271930	fwd	anti	39	1		CP023715.1	270558	271985	-	ZMO1_ZMO0267	uncharacterized protein
ZMO_perfect_00902	CTTTGCATTTCTTCGTCACC	perfect	ZMO1_ZMO0267	158	CGG	271807	271827	fwd	anti	39	1		CP023715.1	270558	271985	-	ZMO1_ZMO0267	uncharacterized protein
ZMO_perfect_00903	ATTGCCTTTTAGTGCATTGG	perfect	ZMO1_ZMO0267	219	CGG	271746	271766	fwd	anti	39	1		CP023715.1	270558	271985	-	ZMO1_ZMO0267	uncharacterized protein
ZMO_perfect_00904	ATTTATCTATTTTAGCATAT	perfect	ZMO1_ZMO0267	253	TGG	271712	271732	fwd	anti	39	1		CP023715.1	270558	271985	-	ZMO1_ZMO0267	uncharacterized protein
ZMO_perfect_00905	TTGTTGCTTTCAATGGCGGC	perfect	ZMO1_ZMO0268	55	AGG	273389	273409	fwd	anti	39	1		CP023715.1	272040	273464	-	ZMO1_ZMO0268	uncharacterized protein
ZMO_perfect_00906	CAACCAGTTTGGAAGAGGGG	perfect	ZMO1_ZMO0268	82	AGG	273362	273382	fwd	anti	39	1		CP023715.1	272040	273464	-	ZMO1_ZMO0268	uncharacterized protein
ZMO_perfect_00907	GCTGCGCCTATAGCCTTCTT	perfect	ZMO1_ZMO0268	633	GGG	272811	272831	fwd	anti	39	1		CP023715.1	272040	273464	-	ZMO1_ZMO0268	uncharacterized protein
ZMO_perfect_00908	CGATATGGACGTGAGACGAA	perfect	ZMO1_ZMO0268	757	TGG	272687	272707	fwd	anti	39	1		CP023715.1	272040	273464	-	ZMO1_ZMO0268	uncharacterized protein
ZMO_perfect_00909	TTGTTGCTTTTAAGGGTGGC	perfect	ZMO1_ZMO0269	55	AGG	274865	274885	fwd	anti	39	1		CP023715.1	273519	274940	-	ZMO1_ZMO0269	uncharacterized protein
ZMO_perfect_00910	CGACTAGTCTGGGAGAGGGA	perfect	ZMO1_ZMO0269	82	AGG	274838	274858	fwd	anti	39	1		CP023715.1	273519	274940	-	ZMO1_ZMO0269	uncharacterized protein
ZMO_perfect_00911	AGCCCTTCCTGTAGCGCCTG	perfect	ZMO1_ZMO0269	125	AGG	274795	274815	fwd	anti	39	1		CP023715.1	273519	274940	-	ZMO1_ZMO0269	uncharacterized protein
ZMO_perfect_00912	TCTGCGGATTCATCTCCGCC	perfect	ZMO1_ZMO0269	158	AGG	274762	274782	fwd	anti	39	1		CP023715.1	273519	274940	-	ZMO1_ZMO0269	uncharacterized protein
ZMO_perfect_00913	ATTCATGCTGCATTCTAGAA	perfect	ZMO1_ZMO0270	7	AGG	276449	276469	fwd	anti	39	1		CP023715.1	274995	276476	-	ZMO1_ZMO0270	uncharacterized protein
ZMO_perfect_00914	TGCTGCTTTGCCTTTAGAAA	perfect	ZMO1_ZMO0270	111	AGG	276345	276365	fwd	anti	39	1		CP023715.1	274995	276476	-	ZMO1_ZMO0270	uncharacterized protein
ZMO_perfect_00915	CAAGAGCTGATCACAGATCA	perfect	ZMO1_ZMO0270	441	TGG	276015	276035	fwd	anti	39	1		CP023715.1	274995	276476	-	ZMO1_ZMO0270	uncharacterized protein
ZMO_perfect_00916	ATGCAGCAAGATTGCCTTCG	perfect	ZMO1_ZMO0270	478	AGG	275978	275998	fwd	anti	39	1		CP023715.1	274995	276476	-	ZMO1_ZMO0270	uncharacterized protein
ZMO_perfect_00917	GGTTTTTCACCAGAGATCAT	perfect	ZMO1_ZMO2001	17	CGG	276893	276913	fwd	anti	39	1		CP023715.1	276463	276930	-	ZMO1_ZMO2001	hypothetical protein
ZMO_perfect_00918	AATAGACTTTGTGCTAATAT	perfect	ZMO1_ZMO2001	38	CGG	276872	276892	fwd	anti	39	1		CP023715.1	276463	276930	-	ZMO1_ZMO2001	hypothetical protein
ZMO_perfect_00919	TAGCGATCTGATGGATTTTG	perfect	ZMO1_ZMO2001	80	AGG	276830	276850	fwd	anti	39	1		CP023715.1	276463	276930	-	ZMO1_ZMO2001	hypothetical protein
ZMO_perfect_00920	TCATTATAGCGATTATCTGA	perfect	ZMO1_ZMO2001	113	AGG	276797	276817	fwd	anti	39	1		CP023715.1	276463	276930	-	ZMO1_ZMO2001	hypothetical protein
ZMO_perfect_00921	TCCCAAGGCCGCGACCAATC	perfect	ZMO1_ZMO0271	29	CGG	277140	277160	rev	anti	39	1		CP023715.1	277112	278863	+	lnt	apolipoprotein N-acyltransferase
ZMO_perfect_00922	CTGCATCCCCAAAGATTATA	perfect	ZMO1_ZMO0271	58	AGG	277169	277189	rev	anti	39	1		CP023715.1	277112	278863	+	lnt	apolipoprotein N-acyltransferase
ZMO_perfect_00923	CTTTTGGGTTTGTCGCAATA	perfect	ZMO1_ZMO0271	107	AGG	277218	277238	rev	anti	39	1		CP023715.1	277112	278863	+	lnt	apolipoprotein N-acyltransferase
ZMO_perfect_00924	GAAAGCAAAGAGCCAACTAA	perfect	ZMO1_ZMO0271	146	GGG	277257	277277	rev	anti	39	1		CP023715.1	277112	278863	+	lnt	apolipoprotein N-acyltransferase
ZMO_perfect_00925	ACACGCTCTCGGACGTAAAC	perfect	ZMO1_ZMO0273	18	AGG	279073	279093	rev	anti	39	1		CP023715.1	279056	280231	+	metK	S-adenosylmethionine synthase
ZMO_perfect_00926	AACCTTATCGGGATGGCCTT	perfect	ZMO1_ZMO0273	41	CGG	279096	279116	rev	anti	39	1		CP023715.1	279056	280231	+	metK	S-adenosylmethionine synthase
ZMO_perfect_00927	CGACGATGGCATCAGAAATT	perfect	ZMO1_ZMO0273	69	TGG	279124	279144	rev	anti	39	1		CP023715.1	279056	280231	+	metK	S-adenosylmethionine synthase
ZMO_perfect_00928	GACGCGGGCTTCCGGGTCAC	perfect	ZMO1_ZMO0273	104	GGG	279159	279179	rev	anti	39	1		CP023715.1	279056	280231	+	metK	S-adenosylmethionine synthase
ZMO_perfect_00929	CTTTGTCGTATATCTAGTCT	perfect	ZMO1_ZMO0274	11	TGG	281774	281794	fwd	anti	39	1		CP023715.1	280306	281805	-	rpoN	RNA polymerase factor sigma-54
ZMO_perfect_00930	GCGGCGTCATAACCAAAGAC	perfect	ZMO1_ZMO0274	34	TGG	281751	281771	fwd	anti	39	1		CP023715.1	280306	281805	-	rpoN	RNA polymerase factor sigma-54
ZMO_perfect_00931	GGGGTTGCTGTTGAGTTCTT	perfect	ZMO1_ZMO0274	117	CGG	281668	281688	fwd	anti	39	1		CP023715.1	280306	281805	-	rpoN	RNA polymerase factor sigma-54
ZMO_perfect_00932	TTATGACTGGCTTCGAGAAG	perfect	ZMO1_ZMO0274	137	GGG	281648	281668	fwd	anti	39	1		CP023715.1	280306	281805	-	rpoN	RNA polymerase factor sigma-54
ZMO_perfect_00933	AAGGCTGTCCTTGGTTTTCC	perfect	ZMO1_ZMO0275	12	GGG	282603	282623	fwd	anti	39	1		CP023715.1	281853	282635	-	ZMO1_ZMO0275	ABC transporter related protein
ZMO_perfect_00934	TTGCGATACACCTGAATCAT	perfect	ZMO1_ZMO0275	45	AGG	282570	282590	fwd	anti	39	1		CP023715.1	281853	282635	-	ZMO1_ZMO0275	ABC transporter related protein
ZMO_perfect_00935	GGATTTCGCGATAGAAATAA	perfect	ZMO1_ZMO0275	75	TGG	282540	282560	fwd	anti	39	1		CP023715.1	281853	282635	-	ZMO1_ZMO0275	ABC transporter related protein
ZMO_perfect_00936	CAATACTTGCCGGTGATCGT	perfect	ZMO1_ZMO0275	96	AGG	282519	282539	fwd	anti	39	1		CP023715.1	281853	282635	-	ZMO1_ZMO0275	ABC transporter related protein
ZMO_perfect_00937	GGGCTTATATTTTTTCAGGC	perfect	ZMO1_ZMO0276	9	CGG	283417	283437	fwd	anti	39	1		CP023715.1	282850	283446	-	ZMO1_ZMO0276	OstA family protein
ZMO_perfect_00938	CGCTGCTTTTAAGAAGGGAA	perfect	ZMO1_ZMO0276	30	GGG	283396	283416	fwd	anti	39	1		CP023715.1	282850	283446	-	ZMO1_ZMO0276	OstA family protein
ZMO_perfect_00939	ACAAAGCAGATAAAGGAGTC	perfect	ZMO1_ZMO0276	82	AGG	283344	283364	fwd	anti	39	1		CP023715.1	282850	283446	-	ZMO1_ZMO0276	OstA family protein
ZMO_perfect_00940	GGGCATTGGTATCGTGATGG	perfect	ZMO1_ZMO0276	118	CGG	283308	283328	fwd	anti	39	1		CP023715.1	282850	283446	-	ZMO1_ZMO0276	OstA family protein
ZMO_perfect_00941	GCATTAGAAGGAGCCATGAC	perfect	ZMO1_ZMO0277	5	CGG	284065	284085	fwd	anti	39	1		CP023715.1	283452	284090	-	lptC	LPS export ABC transporter LptC
ZMO_perfect_00942	CAGCCAGTGCCCAGCGGCGT	perfect	ZMO1_ZMO0277	34	TGG	284036	284056	fwd	anti	39	1		CP023715.1	283452	284090	-	lptC	LPS export ABC transporter LptC
ZMO_perfect_00943	GAATGTGGATTATTCTGTCA	perfect	ZMO1_ZMO0277	64	TGG	284006	284026	fwd	anti	39	1		CP023715.1	283452	284090	-	lptC	LPS export ABC transporter LptC
ZMO_perfect_00944	ACGACAATAATAATAGCGAC	perfect	ZMO1_ZMO0277	101	AGG	283969	283989	fwd	anti	39	1		CP023715.1	283452	284090	-	lptC	LPS export ABC transporter LptC
ZMO_perfect_00945	AAATAAACAGTCATGGCAAG	perfect	ZMO1_ZMO0278	5	CGG	284727	284747	fwd	anti	39	1		CP023715.1	284123	284752	-	rnd1	ribonuclease D
ZMO_perfect_00946	CCCTCAGAAAGCGCATCTTT	perfect	ZMO1_ZMO0278	44	GGG	284688	284708	fwd	anti	39	1		CP023715.1	284123	284752	-	rnd1	ribonuclease D
ZMO_perfect_00947	TCCCATTGTTTCGGTATCAA	perfect	ZMO1_ZMO0278	75	CGG	284657	284677	fwd	anti	39	1		CP023715.1	284123	284752	-	rnd1	ribonuclease D
ZMO_perfect_00948	AACACACAGCCGATCACGAT	perfect	ZMO1_ZMO0278	105	GGG	284627	284647	fwd	anti	39	1		CP023715.1	284123	284752	-	rnd1	ribonuclease D
ZMO_perfect_00949	GTTTATCTCGGCCGCCACGC	perfect	ZMO1_ZMO0279	30	TGG	285053	285073	rev	anti	39	1		CP023715.1	285024	285800	+	ZMO1_ZMO0279	putative cold-shock DNA-binding protein
ZMO_perfect_00950	AACGATCATTACCACCAAAG	perfect	ZMO1_ZMO0279	126	CGG	285149	285169	rev	anti	39	1		CP023715.1	285024	285800	+	ZMO1_ZMO0279	putative cold-shock DNA-binding protein
ZMO_perfect_00951	CGCCGTTGCCGCCACCGAAG	perfect	ZMO1_ZMO0279	180	CGG	285203	285223	rev	anti	39	1		CP023715.1	285024	285800	+	ZMO1_ZMO0279	putative cold-shock DNA-binding protein
ZMO_perfect_00952	CACCGCCGCCGCGGCCACCG	perfect	ZMO1_ZMO0279	216	CGG	285239	285259	rev	anti	39	1		CP023715.1	285024	285800	+	ZMO1_ZMO0279	putative cold-shock DNA-binding protein
ZMO_perfect_00953	GCGCTTTTATCGGATTGATC	perfect	ZMO1_ZMO0281	8	GGG	286812	286832	fwd	anti	39	1		CP023715.1	286193	286840	-	ZMO1_ZMO0281	TetR family transcriptional repressor of RND efflux transport system
ZMO_perfect_00954	CCGCCCTACATGGCGTTTTG	perfect	ZMO1_ZMO0281	30	AGG	286790	286810	fwd	anti	39	1		CP023715.1	286193	286840	-	ZMO1_ZMO0281	TetR family transcriptional repressor of RND efflux transport system
ZMO_perfect_00955	TTTTTTTCATCAAGCTGTGG	perfect	ZMO1_ZMO0281	53	AGG	286767	286787	fwd	anti	39	1		CP023715.1	286193	286840	-	ZMO1_ZMO0281	TetR family transcriptional repressor of RND efflux transport system
ZMO_perfect_00956	CGTTTGCAGCACCGTTGCAG	perfect	ZMO1_ZMO0281	99	CGG	286721	286741	fwd	anti	39	1		CP023715.1	286193	286840	-	ZMO1_ZMO0281	TetR family transcriptional repressor of RND efflux transport system
ZMO_perfect_00957	GATCCGGCAAAAACAGATAT	perfect	ZMO1_ZMO0282	22	TGG	287086	287106	rev	anti	39	1		CP023715.1	287065	288234	+	ZMO1_ZMO0282	MFP subunit of RND efflux system transporter
ZMO_perfect_00958	TTCTTGGGATTGATGGTGAC	perfect	ZMO1_ZMO0282	65	AGG	287129	287149	rev	anti	39	1		CP023715.1	287065	288234	+	ZMO1_ZMO0282	MFP subunit of RND efflux system transporter
ZMO_perfect_00959	AACATCTTGCAATGCCGGTT	perfect	ZMO1_ZMO0282	89	CGG	287153	287173	rev	anti	39	1		CP023715.1	287065	288234	+	ZMO1_ZMO0282	MFP subunit of RND efflux system transporter
ZMO_perfect_00960	GGTCAAAGGCTGCGTTTTTA	perfect	ZMO1_ZMO0282	122	CGG	287186	287206	rev	anti	39	1		CP023715.1	287065	288234	+	ZMO1_ZMO0282	MFP subunit of RND efflux system transporter
ZMO_perfect_00961	TAACCCAAGCAAAAACAGGG	perfect	ZMO1_ZMO0283	24	CGG	288261	288281	rev	anti	39	1		CP023715.1	288238	291381	+	ZMO1_ZMO0283	hydrophobe/amphiphile efflux-1 (HAE1) family RND efflux system transporter
ZMO_perfect_00962	AGGCATTTTAACAATTGCCA	perfect	ZMO1_ZMO0283	74	AGG	288311	288331	rev	anti	39	1		CP023715.1	288238	291381	+	ZMO1_ZMO0283	hydrophobe/amphiphile efflux-1 (HAE1) family RND efflux system transporter
ZMO_perfect_00963	ACATTCGGATATTGGGCAAT	perfect	ZMO1_ZMO0283	94	AGG	288331	288351	rev	anti	39	1		CP023715.1	288238	291381	+	ZMO1_ZMO0283	hydrophobe/amphiphile efflux-1 (HAE1) family RND efflux system transporter
ZMO_perfect_00964	ACTGATCTCAATCTGCGGAG	perfect	ZMO1_ZMO0283	119	GGG	288356	288376	rev	anti	39	1		CP023715.1	288238	291381	+	ZMO1_ZMO0283	hydrophobe/amphiphile efflux-1 (HAE1) family RND efflux system transporter
ZMO_perfect_00965	GTCGATAAGAATAGCGTTAC	perfect	ZMO1_ZMO0285	64	AGG	291444	291464	rev	anti	39	1		CP023715.1	291381	292919	+	ZMO1_ZMO0285	NodT family RND efflux system outer membrane lipoprotein
ZMO_perfect_00966	GCTGCTGGACGATGATATTT	perfect	ZMO1_ZMO0285	118	CGG	291498	291518	rev	anti	39	1		CP023715.1	291381	292919	+	ZMO1_ZMO0285	NodT family RND efflux system outer membrane lipoprotein
ZMO_perfect_00967	GCCGCTGATTTCGGCCATTG	perfect	ZMO1_ZMO0285	151	CGG	291531	291551	rev	anti	39	1		CP023715.1	291381	292919	+	ZMO1_ZMO0285	NodT family RND efflux system outer membrane lipoprotein
ZMO_perfect_00968	ATTGAAGTGTTATCAGCGGC	perfect	ZMO1_ZMO0285	178	AGG	291558	291578	rev	anti	39	1		CP023715.1	291381	292919	+	ZMO1_ZMO0285	NodT family RND efflux system outer membrane lipoprotein
ZMO_perfect_00969	ACCGAGAGCGATTGTTTTCA	perfect	ZMO1_ZMO0286	42	AGG	293677	293697	fwd	anti	39	1		CP023715.1	292966	293739	-	ZMO1_ZMO0286	DUF541 domain-containing protein
ZMO_perfect_00970	CTGCCTGTAAGGATATAGCA	perfect	ZMO1_ZMO0286	82	GGG	293637	293657	fwd	anti	39	1		CP023715.1	292966	293739	-	ZMO1_ZMO0286	DUF541 domain-containing protein
ZMO_perfect_00971	GGCTTCGATATCCGACGGGT	perfect	ZMO1_ZMO0286	105	GGG	293614	293634	fwd	anti	39	1		CP023715.1	292966	293739	-	ZMO1_ZMO0286	DUF541 domain-containing protein
ZMO_perfect_00972	CGTACCGGATAGCTGTGTAT	perfect	ZMO1_ZMO0286	126	TGG	293593	293613	fwd	anti	39	1		CP023715.1	292966	293739	-	ZMO1_ZMO0286	DUF541 domain-containing protein
ZMO_perfect_00973	CGGCTTCGCTGTTTTGATCG	perfect	ZMO1_ZMO0287	15	TGG	294104	294124	rev	anti	39	1		CP023715.1	294090	295238	+	ZMO1_ZMO0287	MFP subunit of RND efflux system transporter
ZMO_perfect_00974	CGCCGTTAAGCCAAAATGGT	perfect	ZMO1_ZMO0287	35	CGG	294124	294144	rev	anti	39	1		CP023715.1	294090	295238	+	ZMO1_ZMO0287	MFP subunit of RND efflux system transporter
ZMO_perfect_00975	CAGACGATGCCTTTTTGCTT	perfect	ZMO1_ZMO0287	68	GGG	294157	294177	rev	anti	39	1		CP023715.1	294090	295238	+	ZMO1_ZMO0287	MFP subunit of RND efflux system transporter
ZMO_perfect_00976	CCGTACCGGAGCCGTCACTT	perfect	ZMO1_ZMO0287	152	TGG	294241	294261	rev	anti	39	1		CP023715.1	294090	295238	+	ZMO1_ZMO0287	MFP subunit of RND efflux system transporter
ZMO_perfect_00977	TAAAGTCGCGGCTGTTTTAA	perfect	ZMO1_ZMO0290	32	CGG	295398	295418	rev	anti	39	1		CP023715.1	295367	296623	+	ZMO1_ZMO0290	DUF445 domain-containing protein
ZMO_perfect_00978	CCCATTGATGGGGAAAAAAA	perfect	ZMO1_ZMO0290	102	TGG	295468	295488	rev	anti	39	1		CP023715.1	295367	296623	+	ZMO1_ZMO0290	DUF445 domain-containing protein
ZMO_perfect_00979	GACCATAGCCGCTTCAGAAA	perfect	ZMO1_ZMO0290	143	AGG	295509	295529	rev	anti	39	1		CP023715.1	295367	296623	+	ZMO1_ZMO0290	DUF445 domain-containing protein
ZMO_perfect_00980	TGAGGAAAAGGTAACCCCAA	perfect	ZMO1_ZMO0290	211	AGG	295577	295597	rev	anti	39	1		CP023715.1	295367	296623	+	ZMO1_ZMO0290	DUF445 domain-containing protein
ZMO_perfect_00981	ATCTGTTCGATAAAAGCGAA	perfect	ZMO1_ZMO0291	5	TGG	297445	297465	fwd	anti	39	1		CP023715.1	296613	297470	-	lgt	prolipoprotein diacylglyceryl transferase
ZMO_perfect_00982	ATAAACCCAAGGCATCAAAA	perfect	ZMO1_ZMO0291	40	TGG	297410	297430	fwd	anti	39	1		CP023715.1	296613	297470	-	lgt	prolipoprotein diacylglyceryl transferase
ZMO_perfect_00983	ACCCCAAGATCAAAAGCGAT	perfect	ZMO1_ZMO0291	65	CGG	297385	297405	fwd	anti	39	1		CP023715.1	296613	297470	-	lgt	prolipoprotein diacylglyceryl transferase
ZMO_perfect_00984	CCAGTGGATCAGGGGATGAA	perfect	ZMO1_ZMO0291	108	GGG	297342	297362	fwd	anti	39	1		CP023715.1	296613	297470	-	lgt	prolipoprotein diacylglyceryl transferase
ZMO_perfect_00985	GGTATTTCGAACGTTAGTTT	perfect	ZMO1_ZMO0293	33	GGG	299120	299140	fwd	anti	39	1		CP023715.1	297731	299173	-	ZMO1_ZMO0293	sugar transporter
ZMO_perfect_00986	TGAACCAATAAAATCTGATA	perfect	ZMO1_ZMO0293	54	CGG	299099	299119	fwd	anti	39	1		CP023715.1	297731	299173	-	ZMO1_ZMO0293	sugar transporter
ZMO_perfect_00987	AGCAATAGCCGTTACCAGAA	perfect	ZMO1_ZMO0293	96	CGG	299057	299077	fwd	anti	39	1		CP023715.1	297731	299173	-	ZMO1_ZMO0293	sugar transporter
ZMO_perfect_00988	AGTAATAATTTCTTGTTGAT	perfect	ZMO1_ZMO0293	195	GGG	298958	298978	fwd	anti	39	1		CP023715.1	297731	299173	-	ZMO1_ZMO0293	sugar transporter
ZMO_perfect_00989	GCCTACCTGGCGGCCTTTGC	perfect	ZMO1_ZMO0294	24	CGG	300101	300121	fwd	anti	39	1		CP023715.1	299858	300145	-	ZMO1_ZMO0294	ribosomal protein L28
ZMO_perfect_00990	CTTCGTCCGGTTATTGGCGT	perfect	ZMO1_ZMO0294	57	GGG	300068	300088	fwd	anti	39	1		CP023715.1	299858	300145	-	ZMO1_ZMO0294	ribosomal protein L28
ZMO_perfect_00991	ATTCTGAAGGTTAGGCAGAA	perfect	ZMO1_ZMO0294	84	AGG	300041	300061	fwd	anti	39	1		CP023715.1	299858	300145	-	ZMO1_ZMO0294	ribosomal protein L28
ZMO_perfect_00992	AACACCTTTGCCCAAAGCAT	perfect	ZMO1_ZMO0294	120	CGG	300005	300025	fwd	anti	39	1		CP023715.1	299858	300145	-	ZMO1_ZMO0294	ribosomal protein L28
ZMO_perfect_00993	TAATGGGAAAGGCGAAAAGG	perfect	ZMO1_ZMO0296	20	TGG	300470	300490	rev	anti	39	1		CP023715.1	300451	300933	+	ZMO1_ZMO0296	tRNA-specific adenosine deaminase
ZMO_perfect_00994	AAAGCCTGCCGCATCGGTTC	perfect	ZMO1_ZMO0296	43	AGG	300493	300513	rev	anti	39	1		CP023715.1	300451	300933	+	ZMO1_ZMO0296	tRNA-specific adenosine deaminase
ZMO_perfect_00995	CGGCACCTCGCCTTGATGAG	perfect	ZMO1_ZMO0296	83	CGG	300533	300553	rev	anti	39	1		CP023715.1	300451	300933	+	ZMO1_ZMO0296	tRNA-specific adenosine deaminase
ZMO_perfect_00996	AAAGTCACCACGGCACCAAC	perfect	ZMO1_ZMO0296	103	CGG	300553	300573	rev	anti	39	1		CP023715.1	300451	300933	+	ZMO1_ZMO0296	tRNA-specific adenosine deaminase
ZMO_perfect_00997	AAAGGTGTTAAAGGAGGATG	perfect	ZMO1_ZMO0297	10	TGG	301191	301211	rev	anti	39	1		CP023715.1	301182	302507	+	ZMO1_ZMO0297	HlyC/CorC family transporter
ZMO_perfect_00998	AAAGCAGACAATCATGCCAA	perfect	ZMO1_ZMO0297	33	GGG	301214	301234	rev	anti	39	1		CP023715.1	301182	302507	+	ZMO1_ZMO0297	HlyC/CorC family transporter
ZMO_perfect_00999	CATCGCAAACAAGCCATTAA	perfect	ZMO1_ZMO0297	71	AGG	301252	301272	rev	anti	39	1		CP023715.1	301182	302507	+	ZMO1_ZMO0297	HlyC/CorC family transporter
ZMO_perfect_01000	AGAAGAGATGATCGCCAGCT	perfect	ZMO1_ZMO0297	95	CGG	301276	301296	rev	anti	39	1		CP023715.1	301182	302507	+	ZMO1_ZMO0297	HlyC/CorC family transporter
ZMO_perfect_01001	GCAACGGCGATTATTTCCGT	perfect	ZMO1_ZMO0298	8	TGG	303275	303295	fwd	anti	39	1		CP023715.1	302605	303303	-	ZMO1_ZMO0298	uncharacterized protein
ZMO_perfect_01002	GACCAAAAACATAATCACGA	perfect	ZMO1_ZMO0298	57	CGG	303226	303246	fwd	anti	39	1		CP023715.1	302605	303303	-	ZMO1_ZMO0298	uncharacterized protein
ZMO_perfect_01003	TCGTTTTTATTGGTTTTTGG	perfect	ZMO1_ZMO0298	85	CGG	303198	303218	fwd	anti	39	1		CP023715.1	302605	303303	-	ZMO1_ZMO0298	uncharacterized protein
ZMO_perfect_01004	TGCTTCATCCTGTGTTTCTT	perfect	ZMO1_ZMO0298	108	CGG	303175	303195	fwd	anti	39	1		CP023715.1	302605	303303	-	ZMO1_ZMO0298	uncharacterized protein
ZMO_perfect_01005	GCATAAAAGGTATCAAGTGA	perfect	ZMO1_ZMO0299	26	TGG	304627	304647	fwd	anti	39	1		CP023715.1	303462	304715	-	purD	phosphoribosylamine--glycine ligase
ZMO_perfect_01006	TATACCGGGGTTGCCTGTTG	perfect	ZMO1_ZMO0299	48	TGG	304605	304625	fwd	anti	39	1		CP023715.1	303462	304715	-	purD	phosphoribosylamine--glycine ligase
ZMO_perfect_01007	TCTGTTACTGTGATATCTGC	perfect	ZMO1_ZMO0299	86	CGG	304567	304587	fwd	anti	39	1		CP023715.1	303462	304715	-	purD	phosphoribosylamine--glycine ligase
ZMO_perfect_01008	CTGACAAAAGCGGACAACCG	perfect	ZMO1_ZMO0299	114	CGG	304539	304559	fwd	anti	39	1		CP023715.1	303462	304715	-	purD	phosphoribosylamine--glycine ligase
ZMO_perfect_01009	AGAAATTTCGGATACAGAAA	perfect	ZMO1_ZMO0300	71	AGG	304784	304804	rev	anti	39	1		CP023715.1	304714	306348	+	xseA	exodeoxyribonuclease VII large subunit
ZMO_perfect_01010	TTTCCCCTCTTACCCGAATA	perfect	ZMO1_ZMO0300	129	TGG	304842	304862	rev	anti	39	1		CP023715.1	304714	306348	+	xseA	exodeoxyribonuclease VII large subunit
ZMO_perfect_01011	TGACCCCGCTTGCGTAAAAC	perfect	ZMO1_ZMO0300	155	CGG	304868	304888	rev	anti	39	1		CP023715.1	304714	306348	+	xseA	exodeoxyribonuclease VII large subunit
ZMO_perfect_01012	AACGGCTTTGTCATCCTTCA	perfect	ZMO1_ZMO0300	194	AGG	304907	304927	rev	anti	39	1		CP023715.1	304714	306348	+	xseA	exodeoxyribonuclease VII large subunit
ZMO_perfect_01013	GAATTGTTCACCGAAGAGGA	perfect	ZMO1_ZMO0301	10	TGG	306503	306523	rev	anti	39	1		CP023715.1	306494	307246	+	ZMO1_ZMO0301	PepSY-associated TM helix domain protein
ZMO_perfect_01014	GCGGACTGCGGCGCTGGTTC	perfect	ZMO1_ZMO0301	37	AGG	306530	306550	rev	anti	39	1		CP023715.1	306494	307246	+	ZMO1_ZMO0301	PepSY-associated TM helix domain protein
ZMO_perfect_01015	TTTCACAATCGTATGAAAAG	perfect	ZMO1_ZMO0301	80	AGG	306573	306593	rev	anti	39	1		CP023715.1	306494	307246	+	ZMO1_ZMO0301	PepSY-associated TM helix domain protein
ZMO_perfect_01016	ACCATGATTCATCATGAATC	perfect	ZMO1_ZMO0301	173	CGG	306666	306686	rev	anti	39	1		CP023715.1	306494	307246	+	ZMO1_ZMO0301	PepSY-associated TM helix domain protein
ZMO_perfect_01017	CGCTCCATATTCAGTAGAAG	perfect	ZMO1_ZMO0302	6	GGG	307488	307508	fwd	anti	39	1		CP023715.1	307218	307514	-	ZMO1_ZMO0302	aryl-sulfate sulfotransferase
ZMO_perfect_01018	CGTTTAACAAGGCCATGATA	perfect	ZMO1_ZMO0302	29	GGG	307465	307485	fwd	anti	39	1		CP023715.1	307218	307514	-	ZMO1_ZMO0302	aryl-sulfate sulfotransferase
ZMO_perfect_01019	ACTGATCGAAGTTGAGTGAC	perfect	ZMO1_ZMO0302	66	CGG	307428	307448	fwd	anti	39	1		CP023715.1	307218	307514	-	ZMO1_ZMO0302	aryl-sulfate sulfotransferase
ZMO_perfect_01020	TCTAGGGCTTGCCAAAAAAG	perfect	ZMO1_ZMO0302	95	GGG	307399	307419	fwd	anti	39	1		CP023715.1	307218	307514	-	ZMO1_ZMO0302	aryl-sulfate sulfotransferase
ZMO_perfect_01021	TTTTTTCAGAAATAGGCAGC	perfect	ZMO1_ZMO0303	19	GGG	308485	308505	fwd	anti	39	1		CP023715.1	307520	308524	-	hemH	ferrochelatase
ZMO_perfect_01022	GCCTTGGCATTAGGGGCATC	perfect	ZMO1_ZMO0303	71	GGG	308433	308453	fwd	anti	39	1		CP023715.1	307520	308524	-	hemH	ferrochelatase
ZMO_perfect_01023	ATAATTTGCCAGAAAACGGC	perfect	ZMO1_ZMO0303	146	AGG	308358	308378	fwd	anti	39	1		CP023715.1	307520	308524	-	hemH	ferrochelatase
ZMO_perfect_01024	GCAGAGCGGGGGGCGCGAAA	perfect	ZMO1_ZMO0303	188	AGG	308316	308336	fwd	anti	39	1		CP023715.1	307520	308524	-	hemH	ferrochelatase
ZMO_perfect_01025	AAGATTATTTATTTCAATCG	perfect	ZMO1_ZMO0305	15	AGG	309110	309130	fwd	anti	39	1		CP023715.1	308672	309145	-	ZMO1_ZMO0305	stress responsive alpha-beta barrel domain protein
ZMO_perfect_01026	TAAAAGTGCGCGTGCGGCTA	perfect	ZMO1_ZMO0305	51	TGG	309074	309094	fwd	anti	39	1		CP023715.1	308672	309145	-	ZMO1_ZMO0305	stress responsive alpha-beta barrel domain protein
ZMO_perfect_01027	AATTTGCCTGAATGAAAATC	perfect	ZMO1_ZMO0305	104	AGG	309021	309041	fwd	anti	39	1		CP023715.1	308672	309145	-	ZMO1_ZMO0305	stress responsive alpha-beta barrel domain protein
ZMO_perfect_01028	CTTTGTTACTTCGCGGCGTT	perfect	ZMO1_ZMO0305	171	CGG	308954	308974	fwd	anti	39	1		CP023715.1	308672	309145	-	ZMO1_ZMO0305	stress responsive alpha-beta barrel domain protein
ZMO_perfect_01029	AAGGATAATTTCGCCATCGC	perfect	ZMO1_ZMO0306	45	GGG	310442	310462	fwd	anti	39	1		CP023715.1	309239	310507	-	ZMO1_ZMO0306	glycosyl transferase group 1
ZMO_perfect_01030	TTCGATACGGCTGACCCCGT	perfect	ZMO1_ZMO0306	111	CGG	310376	310396	fwd	anti	39	1		CP023715.1	309239	310507	-	ZMO1_ZMO0306	glycosyl transferase group 1
ZMO_perfect_01031	GCGGGCAAAAGCAATCCGGT	perfect	ZMO1_ZMO0306	168	CGG	310319	310339	fwd	anti	39	1		CP023715.1	309239	310507	-	ZMO1_ZMO0306	glycosyl transferase group 1
ZMO_perfect_01032	CATAGCGCCCCCAGCGATTG	perfect	ZMO1_ZMO0306	190	AGG	310297	310317	fwd	anti	39	1		CP023715.1	309239	310507	-	ZMO1_ZMO0306	glycosyl transferase group 1
ZMO_perfect_01033	AAAGGGGGAGGGCGTAGAAA	perfect	ZMO1_ZMO0307	17	AGG	312231	312251	fwd	anti	39	1		CP023715.1	310535	312268	-	kpsC	capsule polysaccharide biosynthesis protein
ZMO_perfect_01034	TAAGCGAAATATTCGCTTTC	perfect	ZMO1_ZMO0307	40	GGG	312208	312228	fwd	anti	39	1		CP023715.1	310535	312268	-	kpsC	capsule polysaccharide biosynthesis protein
ZMO_perfect_01035	AGATATAGGCCGGACAAAAT	perfect	ZMO1_ZMO0307	63	CGG	312185	312205	fwd	anti	39	1		CP023715.1	310535	312268	-	kpsC	capsule polysaccharide biosynthesis protein
ZMO_perfect_01036	TTATCAGTCAGTATTTTTTC	perfect	ZMO1_ZMO0307	89	TGG	312159	312179	fwd	anti	39	1		CP023715.1	310535	312268	-	kpsC	capsule polysaccharide biosynthesis protein
ZMO_perfect_01037	TTCAGAAATATTGGATTTAT	perfect	ZMO1_ZMO0309	8	TGG	312608	312628	rev	anti	39	1		CP023715.1	312601	313617	+	ZMO1_ZMO0309	short-chain dehydrogenase/reductase SDR
ZMO_perfect_01038	CGGTTCTTTATCCCGATTGG	perfect	ZMO1_ZMO0309	101	CGG	312701	312721	rev	anti	39	1		CP023715.1	312601	313617	+	ZMO1_ZMO0309	short-chain dehydrogenase/reductase SDR
ZMO_perfect_01039	GTTTTGCCCCCTGTCACTGC	perfect	ZMO1_ZMO0309	121	CGG	312721	312741	rev	anti	39	1		CP023715.1	312601	313617	+	ZMO1_ZMO0309	short-chain dehydrogenase/reductase SDR
ZMO_perfect_01040	GCACGCGGATAGGCATCACG	perfect	ZMO1_ZMO0309	154	GGG	312754	312774	rev	anti	39	1		CP023715.1	312601	313617	+	ZMO1_ZMO0309	short-chain dehydrogenase/reductase SDR
ZMO_perfect_01041	CGCTGCCGATGAAATGAATA	perfect	ZMO1_ZMO0311	7	TGG	314471	314491	fwd	anti	39	1		CP023715.1	313683	314498	-	proC1	pyrroline-5-carboxylate reductase
ZMO_perfect_01042	GGATCATGGCTTCGGACATT	perfect	ZMO1_ZMO0311	31	TGG	314447	314467	fwd	anti	39	1		CP023715.1	313683	314498	-	proC1	pyrroline-5-carboxylate reductase
ZMO_perfect_01043	TTTTATGCTTGATAATGGCT	perfect	ZMO1_ZMO0311	52	CGG	314426	314446	fwd	anti	39	1		CP023715.1	313683	314498	-	proC1	pyrroline-5-carboxylate reductase
ZMO_perfect_01044	GGTGATGTCACTGGCCGAAG	perfect	ZMO1_ZMO0311	75	CGG	314403	314423	fwd	anti	39	1		CP023715.1	313683	314498	-	proC1	pyrroline-5-carboxylate reductase
ZMO_perfect_01045	AATTCTTCGCCTGACAATTC	perfect	ZMO1_ZMO0312	55	GGG	314755	314775	rev	anti	39	1		CP023715.1	314701	315843	+	ZMO1_ZMO0312	amidohydrolase
ZMO_perfect_01046	CGGTCAATTTTTGAGTTGTC	perfect	ZMO1_ZMO0312	78	TGG	314778	314798	rev	anti	39	1		CP023715.1	314701	315843	+	ZMO1_ZMO0312	amidohydrolase
ZMO_perfect_01047	ACCGGCTTCTTTCAGCCATG	perfect	ZMO1_ZMO0312	98	CGG	314798	314818	rev	anti	39	1		CP023715.1	314701	315843	+	ZMO1_ZMO0312	amidohydrolase
ZMO_perfect_01048	ACCCCTGTTTTTAAATCATA	perfect	ZMO1_ZMO0312	133	GGG	314833	314853	rev	anti	39	1		CP023715.1	314701	315843	+	ZMO1_ZMO0312	amidohydrolase
ZMO_perfect_01049	CAAAATACCCATTTCACTTT	perfect	ZMO1_ZMO0313	8	GGG	315880	315900	rev	anti	39	1		CP023715.1	315873	316355	+	ZMO1_ZMO0313	uncharacterized protein
ZMO_perfect_01050	CGCGACATAGCATCATAAAT	perfect	ZMO1_ZMO0313	64	TGG	315936	315956	rev	anti	39	1		CP023715.1	315873	316355	+	ZMO1_ZMO0313	uncharacterized protein
ZMO_perfect_01051	CATTTCTTTTCCGGCACGAA	perfect	ZMO1_ZMO0313	143	TGG	316015	316035	rev	anti	39	1		CP023715.1	315873	316355	+	ZMO1_ZMO0313	uncharacterized protein
ZMO_perfect_01052	GCCTTTATCTTGTTGCTTTT	perfect	ZMO1_ZMO0313	167	CGG	316039	316059	rev	anti	39	1		CP023715.1	315873	316355	+	ZMO1_ZMO0313	uncharacterized protein
ZMO_perfect_01053	AAAACTTCCAAGCGTCATTA	perfect	ZMO1_ZMO0314	6	AGG	317786	317806	fwd	anti	39	1		CP023715.1	316394	317812	-	cls	cardiolipin synthetase
ZMO_perfect_01054	GCTTGTGGTGTCCGGCGCAT	perfect	ZMO1_ZMO0314	77	GGG	317715	317735	fwd	anti	39	1		CP023715.1	316394	317812	-	cls	cardiolipin synthetase
ZMO_perfect_01055	CAGCAGCAGCCAGCTACTGG	perfect	ZMO1_ZMO0314	99	CGG	317693	317713	fwd	anti	39	1		CP023715.1	316394	317812	-	cls	cardiolipin synthetase
ZMO_perfect_01056	TAAAGAAGCAAGCCCAGAGC	perfect	ZMO1_ZMO0314	134	CGG	317658	317678	fwd	anti	39	1		CP023715.1	316394	317812	-	cls	cardiolipin synthetase
ZMO_perfect_01057	GAAGGCAGAGACAAGTTATA	perfect	ZMO1_ZMO0315	25	AGG	318218	318238	fwd	anti	39	1		CP023715.1	317877	318263	-	ZMO1_ZMO0315	uncharacterized protein
ZMO_perfect_01058	TACCTTGCTTTCATCGGCGA	perfect	ZMO1_ZMO0315	63	GGG	318180	318200	fwd	anti	39	1		CP023715.1	317877	318263	-	ZMO1_ZMO0315	uncharacterized protein
ZMO_perfect_01059	ATAATAAACCCGATGATGGC	perfect	ZMO1_ZMO0315	90	TGG	318153	318173	fwd	anti	39	1		CP023715.1	317877	318263	-	ZMO1_ZMO0315	uncharacterized protein
ZMO_perfect_01060	GGAATGTCAGCTGGACATCA	perfect	ZMO1_ZMO0315	160	TGG	318083	318103	fwd	anti	39	1		CP023715.1	317877	318263	-	ZMO1_ZMO0315	uncharacterized protein
ZMO_perfect_01061	TAATAACGACAATTTTATCT	perfect	ZMO1_ZMO0318	12	TGG	318615	318635	rev	anti	39	1		CP023715.1	318604	319359	+	ZMO1_ZMO0318	short-chain dehydrogenase/reductase SDR
ZMO_perfect_01062	TCCCATACCATTACCACCGC	perfect	ZMO1_ZMO0318	35	CGG	318638	318658	rev	anti	39	1		CP023715.1	318604	319359	+	ZMO1_ZMO0318	short-chain dehydrogenase/reductase SDR
ZMO_perfect_01063	CGAAGAAAAACGCTCTGCTG	perfect	ZMO1_ZMO0318	62	CGG	318665	318685	rev	anti	39	1		CP023715.1	318604	319359	+	ZMO1_ZMO0318	short-chain dehydrogenase/reductase SDR
ZMO_perfect_01064	CCATGCCCGATCCTTCGGCA	perfect	ZMO1_ZMO0318	146	AGG	318749	318769	rev	anti	39	1		CP023715.1	318604	319359	+	ZMO1_ZMO0318	short-chain dehydrogenase/reductase SDR
ZMO_perfect_01065	TAGCGATACATATTTTTAGC	perfect	ZMO1_ZMO0319	29	GGG	319631	319651	fwd	anti	39	1		CP023715.1	319432	319680	-	ZMO1_ZMO0319	WGR domain protein
ZMO_perfect_01066	ATCCAGTCGTTGAACAAGCT	perfect	ZMO1_ZMO0319	71	AGG	319589	319609	fwd	anti	39	1		CP023715.1	319432	319680	-	ZMO1_ZMO0319	WGR domain protein
ZMO_perfect_01067	GAAAATTATGGCGGCATTTT	perfect	ZMO1_ZMO0319	121	TGG	319539	319559	fwd	anti	39	1		CP023715.1	319432	319680	-	ZMO1_ZMO0319	WGR domain protein
ZMO_perfect_01068	TTCTAGGGCGCTTTGGGCTT	perfect	ZMO1_ZMO0319	171	CGG	319489	319509	fwd	anti	39	1		CP023715.1	319432	319680	-	ZMO1_ZMO0319	WGR domain protein
ZMO_perfect_01069	CCCGAAGGCAGTGCTCTACC	perfect	ZMO1_ZMOt004	17	AGG	319914	319934	fwd	anti	39	1		CP023715.1	319875	319951	-	ZMO1_ZMOt004	tRNA-Pro
ZMO_perfect_01070	GGAAAGAGGATTCGAACCTC	perfect	ZMO1_ZMOt004	49	CGG	319882	319902	fwd	anti	39	1		CP023715.1	319875	319951	-	ZMO1_ZMOt004	tRNA-Pro
ZMO_perfect_01071	GCGATAAGAAATAATGGTCG	perfect	ZMO1_ZMOt004	70	GGG	319861	319881	fwd	anti	39	1		CP023715.1	319875	319951	-	ZMO1_ZMOt004	tRNA-Pro
ZMO_perfect_01072	CTCCGGCCCCTGCCTCCCGA	perfect	ZMO1_ZMOt004	32	AGG	319899	319919	fwd	anti	39	1		CP023715.1	319875	319951	-	ZMO1_ZMOt004	tRNA-Pro
ZMO_perfect_01073	AGCAGAAATATGCCAAGGCA	perfect	ZMO1_ZMO0321	2	TGG	320367	320387	rev	anti	39	1		CP023715.1	320294	320791	+	dhfrIII	dihydrofolate reductase region
ZMO_perfect_01074	CATCGGATGACCAAGCGTTA	perfect	ZMO1_ZMO0321	44	AGG	320409	320429	rev	anti	39	1		CP023715.1	320294	320791	+	dhfrIII	dihydrofolate reductase region
ZMO_perfect_01075	GGCCTTTTCGGCAGCAAGCC	perfect	ZMO1_ZMO0321	97	GGG	320462	320482	rev	anti	39	1		CP023715.1	320294	320791	+	dhfrIII	dihydrofolate reductase region
ZMO_perfect_01076	TTATGGGTCAAAACAATATG	perfect	ZMO1_ZMO0321	118	TGG	320483	320503	rev	anti	39	1		CP023715.1	320294	320791	+	dhfrIII	dihydrofolate reductase region
ZMO_perfect_01077	CGGGGCGTCACTAAAAAGAC	perfect	ZMO1_ZMO0322	8	AGG	321137	321157	rev	anti	39	1		CP023715.1	321130	322074	+	ribF	riboflavin biosynthesis protein RibF
ZMO_perfect_01078	CCATATAAATGATCGGGTAT	perfect	ZMO1_ZMO0322	28	CGG	321157	321177	rev	anti	39	1		CP023715.1	321130	322074	+	ribF	riboflavin biosynthesis protein RibF
ZMO_perfect_01079	CCACAGCCTGATGGCCTAAA	perfect	ZMO1_ZMO0322	84	TGG	321213	321233	rev	anti	39	1		CP023715.1	321130	322074	+	ribF	riboflavin biosynthesis protein RibF
ZMO_perfect_01080	GCGACCTTCGGCATGGCCAC	perfect	ZMO1_ZMO0322	122	GGG	321251	321271	rev	anti	39	1		CP023715.1	321130	322074	+	ribF	riboflavin biosynthesis protein RibF
ZMO_perfect_01081	AGCATCGGCAGATTTTTGAT	perfect	ZMO1_ZMO0323	8	CGG	322200	322220	rev	anti	39	1		CP023715.1	322193	325018	+	ileS	isoleucyl-tRNA synthetase
ZMO_perfect_01082	CGGACGCCAGTCACGCGCCT	perfect	ZMO1_ZMO0323	32	GGG	322224	322244	rev	anti	39	1		CP023715.1	322193	325018	+	ileS	isoleucyl-tRNA synthetase
ZMO_perfect_01083	GTTTTTGGCAAAAAGACAGT	perfect	ZMO1_ZMO0323	52	CGG	322244	322264	rev	anti	39	1		CP023715.1	322193	325018	+	ileS	isoleucyl-tRNA synthetase
ZMO_perfect_01084	CAATCCAGCCTTCATTGGGA	perfect	ZMO1_ZMO0323	77	AGG	322269	322289	rev	anti	39	1		CP023715.1	322193	325018	+	ileS	isoleucyl-tRNA synthetase
ZMO_perfect_01085	GGCCACCCTGATTTTATTTC	perfect	ZMO1_ZMO0324	32	TGG	325053	325073	rev	anti	39	1		CP023715.1	325022	325546	+	lspA	lipoprotein signal peptidase LspA
ZMO_perfect_01086	GATAAGGGCAGCCAGAAAAC	perfect	ZMO1_ZMO0324	53	CGG	325074	325094	rev	anti	39	1		CP023715.1	325022	325546	+	lspA	lipoprotein signal peptidase LspA
ZMO_perfect_01087	ACTAAACTGGTCACAAAATA	perfect	ZMO1_ZMO0324	77	AGG	325098	325118	rev	anti	39	1		CP023715.1	325022	325546	+	lspA	lipoprotein signal peptidase LspA
ZMO_perfect_01088	ATCTGAATTTCCATCCGTTC	perfect	ZMO1_ZMO0324	130	CGG	325151	325171	rev	anti	39	1		CP023715.1	325022	325546	+	lspA	lipoprotein signal peptidase LspA
ZMO_perfect_01089	GGGGGCAACAGGATTATTCT	perfect	ZMO1_ZMO0325	17	TGG	325647	325667	rev	anti	39	1		CP023715.1	325631	326143	+	ZMO1_ZMO0325	uncharacterized protein
ZMO_perfect_01090	ATAGCTGATTTTTTCAACAA	perfect	ZMO1_ZMO0325	37	GGG	325667	325687	rev	anti	39	1		CP023715.1	325631	326143	+	ZMO1_ZMO0325	uncharacterized protein
ZMO_perfect_01091	CCCGGGTTTGGATTTATGTG	perfect	ZMO1_ZMO0325	101	TGG	325731	325751	rev	anti	39	1		CP023715.1	325631	326143	+	ZMO1_ZMO0325	uncharacterized protein
ZMO_perfect_01092	CATTTCTTTGGCATTCGGGT	perfect	ZMO1_ZMO0325	131	TGG	325761	325781	rev	anti	39	1		CP023715.1	325631	326143	+	ZMO1_ZMO0325	uncharacterized protein
ZMO_perfect_01093	GCTGTTTTTACCTAAATGAG	perfect	ZMO1_ZMO0326	9	TGG	326574	326594	fwd	anti	39	1		CP023715.1	326160	326603	-	ZMO1_ZMO0326	7-cyano-7-deazaguanine reductase
ZMO_perfect_01094	CTTCCGGTGATTGGGGGATG	perfect	ZMO1_ZMO0326	31	GGG	326552	326572	fwd	anti	39	1		CP023715.1	326160	326603	-	ZMO1_ZMO0326	7-cyano-7-deazaguanine reductase
ZMO_perfect_01095	AGGATTGGGAACATAATCGA	perfect	ZMO1_ZMO0326	60	GGG	326523	326543	fwd	anti	39	1		CP023715.1	326160	326603	-	ZMO1_ZMO0326	7-cyano-7-deazaguanine reductase
ZMO_perfect_01096	AGATAGTTTTTACCTTGCCG	perfect	ZMO1_ZMO0326	80	AGG	326503	326523	fwd	anti	39	1		CP023715.1	326160	326603	-	ZMO1_ZMO0326	7-cyano-7-deazaguanine reductase
ZMO_perfect_01097	AGGTTCCGATATAGCCACTC	perfect	ZMO1_ZMO0327	22	TGG	326819	326839	rev	anti	39	1		CP023715.1	326798	328834	+	metC	cystathionine beta-lyase
ZMO_perfect_01098	CATGTAACCTTGGGTTAGCG	perfect	ZMO1_ZMO0327	42	AGG	326839	326859	rev	anti	39	1		CP023715.1	326798	328834	+	metC	cystathionine beta-lyase
ZMO_perfect_01099	GCCTTGGTATCGACGTCTGG	perfect	ZMO1_ZMO0327	85	CGG	326882	326902	rev	anti	39	1		CP023715.1	326798	328834	+	metC	cystathionine beta-lyase
ZMO_perfect_01100	TTATCAAGAAAAAGCGCCCC	perfect	ZMO1_ZMO0327	136	CGG	326933	326953	rev	anti	39	1		CP023715.1	326798	328834	+	metC	cystathionine beta-lyase
ZMO_perfect_01101	TCATATTCAAGAATATTGCC	perfect	ZMO1_ZMO0328	31	GGG	329020	329040	rev	anti	39	1		CP023715.1	328990	329553	+	efp	translation elongation factor P
ZMO_perfect_01102	GGATTTTCGCAGCCCGCCAC	perfect	ZMO1_ZMO0328	60	AGG	329049	329069	rev	anti	39	1		CP023715.1	328990	329553	+	efp	translation elongation factor P
ZMO_perfect_01103	CCTTACCGGGCTGGGTGTGC	perfect	ZMO1_ZMO0328	81	TGG	329070	329090	rev	anti	39	1		CP023715.1	328990	329553	+	efp	translation elongation factor P
ZMO_perfect_01104	TTTCATTTCAACCTGCATAT	perfect	ZMO1_ZMO0328	110	AGG	329099	329119	rev	anti	39	1		CP023715.1	328990	329553	+	efp	translation elongation factor P
ZMO_perfect_01105	TCCATAATAGAAATAAGACC	perfect	ZMO1_ZMO0329	13	AGG	329565	329585	rev	anti	39	1		CP023715.1	329553	330368	+	cbbF1	inositol monophosphatase
ZMO_perfect_01106	CCGAAATCACGTCTCAGAAG	perfect	ZMO1_ZMO0329	58	CGG	329610	329630	rev	anti	39	1		CP023715.1	329553	330368	+	cbbF1	inositol monophosphatase
ZMO_perfect_01107	CGAAATCAGCGGGGCCTTTA	perfect	ZMO1_ZMO0329	105	CGG	329657	329677	rev	anti	39	1		CP023715.1	329553	330368	+	cbbF1	inositol monophosphatase
ZMO_perfect_01108	ATGTTTCAGGATTTCATAAA	perfect	ZMO1_ZMO0329	158	TGG	329710	329730	rev	anti	39	1		CP023715.1	329553	330368	+	cbbF1	inositol monophosphatase
ZMO_perfect_01109	CAACAAAGCCAGTTAATAAC	perfect	ZMO1_ZMO0331	27	TGG	330840	330860	rev	anti	39	1		CP023715.1	330814	331410	+	ZMO1_ZMO0331	DUF882 domain-containing protein
ZMO_perfect_01110	TGTAATCGCCATACCGCCAA	perfect	ZMO1_ZMO0331	50	GGG	330863	330883	rev	anti	39	1		CP023715.1	330814	331410	+	ZMO1_ZMO0331	DUF882 domain-containing protein
ZMO_perfect_01111	CAATGAAGAAAATCAGATCC	perfect	ZMO1_ZMO0331	103	CGG	330916	330936	rev	anti	39	1		CP023715.1	330814	331410	+	ZMO1_ZMO0331	DUF882 domain-containing protein
ZMO_perfect_01112	ACCATGTTTACCAAAGAAAC	perfect	ZMO1_ZMO0331	188	GGG	331001	331021	rev	anti	39	1		CP023715.1	330814	331410	+	ZMO1_ZMO0331	DUF882 domain-containing protein
ZMO_perfect_01113	ATCCAGAGCTTCATCATTAT	perfect	ZMO1_ZMO0332	24	CGG	332147	332167	fwd	anti	39	1		CP023715.1	331475	332191	-	thiE1	thiamine phosphate synthase
ZMO_perfect_01114	CCGTTGATAATTATTAGTGA	perfect	ZMO1_ZMO0332	48	AGG	332123	332143	fwd	anti	39	1		CP023715.1	331475	332191	-	thiE1	thiamine phosphate synthase
ZMO_perfect_01115	AGGCCGCAGGGATTCTCAGA	perfect	ZMO1_ZMO0332	71	TGG	332100	332120	fwd	anti	39	1		CP023715.1	331475	332191	-	thiE1	thiamine phosphate synthase
ZMO_perfect_01116	CCGGCGGAGAAATAAGATAG	perfect	ZMO1_ZMO0332	91	AGG	332080	332100	fwd	anti	39	1		CP023715.1	331475	332191	-	thiE1	thiamine phosphate synthase
ZMO_perfect_01117	GATCAACAGCCGCCACTTTC	perfect	ZMO1_ZMO0335	108	AGG	332687	332707	rev	anti	39	1		CP023715.1	332580	333365	+	ZMO1_ZMO0335	ATPase MipZ
ZMO_perfect_01118	GACACGATTTTCCATATAAC	perfect	ZMO1_ZMO0335	155	GGG	332734	332754	rev	anti	39	1		CP023715.1	332580	333365	+	ZMO1_ZMO0335	ATPase MipZ
ZMO_perfect_01119	AAAACTTTCGTCTCAGGGGT	perfect	ZMO1_ZMO0335	208	CGG	332787	332807	rev	anti	39	1		CP023715.1	332580	333365	+	ZMO1_ZMO0335	ATPase MipZ
ZMO_perfect_01120	TTCAGGTCGTCTCCGCTGTC	perfect	ZMO1_ZMO0335	235	GGG	332814	332834	rev	anti	39	1		CP023715.1	332580	333365	+	ZMO1_ZMO0335	ATPase MipZ
ZMO_perfect_01121	GCACCAACTCCACAAGGCCA	perfect	ZMO1_ZMO0336	32	AGG	333493	333513	rev	anti	39	1		CP023715.1	333462	334136	+	ZMO1_ZMO0336	heat shock protein DnaJ domain protein
ZMO_perfect_01122	GAAGAGCGGCTGCCACTGGA	perfect	ZMO1_ZMO0336	54	CGG	333515	333535	rev	anti	39	1		CP023715.1	333462	334136	+	ZMO1_ZMO0336	heat shock protein DnaJ domain protein
ZMO_perfect_01123	GCCCCCAAGACCAGCGATTA	perfect	ZMO1_ZMO0336	95	AGG	333556	333576	rev	anti	39	1		CP023715.1	333462	334136	+	ZMO1_ZMO0336	heat shock protein DnaJ domain protein
ZMO_perfect_01124	CAAGGATGGCGATAACCGCA	perfect	ZMO1_ZMO0336	147	GGG	333608	333628	rev	anti	39	1		CP023715.1	333462	334136	+	ZMO1_ZMO0336	heat shock protein DnaJ domain protein
ZMO_perfect_01125	TACGGTAGGATCAAATTTAT	perfect	ZMO1_ZMO0339	8	GGG	334284	334304	rev	anti	39	1		CP023715.1	334277	335656	+	exoC	phosphomannomutase
ZMO_perfect_01126	AATGGCATAAGCATCATCAG	perfect	ZMO1_ZMO0339	74	GGG	334350	334370	rev	anti	39	1		CP023715.1	334277	335656	+	exoC	phosphomannomutase
ZMO_perfect_01127	ACCACCAGTCCGCCGCAAAC	perfect	ZMO1_ZMO0339	113	GGG	334389	334409	rev	anti	39	1		CP023715.1	334277	335656	+	exoC	phosphomannomutase
ZMO_perfect_01128	TTAAAGCCGGAGAAGAGGTG	perfect	ZMO1_ZMO0339	162	CGG	334438	334458	rev	anti	39	1		CP023715.1	334277	335656	+	exoC	phosphomannomutase
ZMO_perfect_01129	CATATTTTATTCTTCAAACG	perfect	ZMO1_ZMO0341	7	TGG	335849	335869	rev	anti	39	1		CP023715.1	335843	336622	+	ZMO1_ZMO0341	short-chain dehydrogenase/reductase SDR
ZMO_perfect_01130	TATATCAGTCACAATAACTT	perfect	ZMO1_ZMO0341	95	TGG	335937	335957	rev	anti	39	1		CP023715.1	335843	336622	+	ZMO1_ZMO0341	short-chain dehydrogenase/reductase SDR
ZMO_perfect_01131	TTTGCCAGTCTTTTTCTTCG	perfect	ZMO1_ZMO0341	180	CGG	336022	336042	rev	anti	39	1		CP023715.1	335843	336622	+	ZMO1_ZMO0341	short-chain dehydrogenase/reductase SDR
ZMO_perfect_01132	TTGACCACGACATCGACAAC	perfect	ZMO1_ZMO0341	220	AGG	336062	336082	rev	anti	39	1		CP023715.1	335843	336622	+	ZMO1_ZMO0341	short-chain dehydrogenase/reductase SDR
ZMO_perfect_01133	CTGGATACGGGAAAGGGCAG	perfect	ZMO1_ZMO0342	15	CGG	337851	337871	fwd	anti	39	1		CP023715.1	336684	337886	-	aspB	aspartate aminotransferase
ZMO_perfect_01134	GTCACGGCAATGGTCGGGGA	perfect	ZMO1_ZMO0342	38	AGG	337828	337848	fwd	anti	39	1		CP023715.1	336684	337886	-	aspB	aspartate aminotransferase
ZMO_perfect_01135	TTTGAGCTCGATCACTCGAC	perfect	ZMO1_ZMO0342	60	TGG	337806	337826	fwd	anti	39	1		CP023715.1	336684	337886	-	aspB	aspartate aminotransferase
ZMO_perfect_01136	AATTCGGGGGTTTCGAAATC	perfect	ZMO1_ZMO0342	122	CGG	337744	337764	fwd	anti	39	1		CP023715.1	336684	337886	-	aspB	aspartate aminotransferase
ZMO_perfect_01137	TAGCCTTTCTTTTATTGTGG	perfect	ZMO1_ZMO0343	12	GGG	338648	338668	fwd	anti	39	1		CP023715.1	338009	338680	-	ZMO1_ZMO0343	aminotransferase class IV
ZMO_perfect_01138	TTTGCTATCTGGATAGGGTG	perfect	ZMO1_ZMO0343	47	CGG	338613	338633	fwd	anti	39	1		CP023715.1	338009	338680	-	ZMO1_ZMO0343	aminotransferase class IV
ZMO_perfect_01139	AGATTGGCGATGCCCCCCAA	perfect	ZMO1_ZMO0343	107	AGG	338553	338573	fwd	anti	39	1		CP023715.1	338009	338680	-	ZMO1_ZMO0343	aminotransferase class IV
ZMO_perfect_01140	GAAGCATATTGCGAACAGCA	perfect	ZMO1_ZMO0343	190	TGG	338470	338490	fwd	anti	39	1		CP023715.1	338009	338680	-	ZMO1_ZMO0343	aminotransferase class IV
ZMO_perfect_01141	GGGCGATAGAGAAAATGGCG	perfect	ZMO1_ZMO0344	31	AGG	339013	339033	rev	anti	39	1		CP023715.1	338983	340425	+	ZMO1_ZMO0344	peptidase U62 modulator of DNA gyrase
ZMO_perfect_01142	CATCCGGGGTCAGCAGCCCG	perfect	ZMO1_ZMO0344	51	GGG	339033	339053	rev	anti	39	1		CP023715.1	338983	340425	+	ZMO1_ZMO0344	peptidase U62 modulator of DNA gyrase
ZMO_perfect_01143	CGTTTGTGAAGTCAAACGCT	perfect	ZMO1_ZMO0344	77	TGG	339059	339079	rev	anti	39	1		CP023715.1	338983	340425	+	ZMO1_ZMO0344	peptidase U62 modulator of DNA gyrase
ZMO_perfect_01144	ATCATCAAAAGAGAAACTTT	perfect	ZMO1_ZMO0344	146	CGG	339128	339148	rev	anti	39	1		CP023715.1	338983	340425	+	ZMO1_ZMO0344	peptidase U62 modulator of DNA gyrase
ZMO_perfect_01145	GCCACTTTTATCGTATAATC	perfect	ZMO1_ZMO0345	13	AGG	340726	340746	rev	anti	39	1		CP023715.1	340714	341433	+	ZMO1_ZMO0345	endonuclease/exonuclease/phosphatase
ZMO_perfect_01146	TGCTTTGTGAATATTATAAG	perfect	ZMO1_ZMO0345	35	AGG	340748	340768	rev	anti	39	1		CP023715.1	340714	341433	+	ZMO1_ZMO0345	endonuclease/exonuclease/phosphatase
ZMO_perfect_01147	GAACAGATAAAATCCGTTCT	perfect	ZMO1_ZMO0345	81	GGG	340794	340814	rev	anti	39	1		CP023715.1	340714	341433	+	ZMO1_ZMO0345	endonuclease/exonuclease/phosphatase
ZMO_perfect_01148	CCTTTTCCCCAGACGATGAT	perfect	ZMO1_ZMO0345	143	CGG	340856	340876	rev	anti	39	1		CP023715.1	340714	341433	+	ZMO1_ZMO0345	endonuclease/exonuclease/phosphatase
ZMO_perfect_01149	GCCATAGAGCGCAAAAGAAC	perfect	ZMO1_ZMO0346	28	AGG	341661	341681	rev	anti	39	1		CP023715.1	341634	342983	+	amtB	ammonium transporter
ZMO_perfect_01150	GGAACGGCACAAGATAACAA	perfect	ZMO1_ZMO0346	88	GGG	341721	341741	rev	anti	39	1		CP023715.1	341634	342983	+	amtB	ammonium transporter
ZMO_perfect_01151	GCCGGCGTTTCAGCCAGAGC	perfect	ZMO1_ZMO0346	109	CGG	341742	341762	rev	anti	39	1		CP023715.1	341634	342983	+	amtB	ammonium transporter
ZMO_perfect_01152	GGTATCCCCGCTATTTACAG	perfect	ZMO1_ZMO0346	131	CGG	341764	341784	rev	anti	39	1		CP023715.1	341634	342983	+	amtB	ammonium transporter
ZMO_perfect_01153	CTGAAGATTGTTGACCTTTT	perfect	ZMO1_ZMO0347	8	CGG	343385	343405	rev	anti	39	1		CP023715.1	343378	343863	+	hfq	RNA chaperone Hfq
ZMO_perfect_01154	GGGTCTTGCGCAAGGTATTA	perfect	ZMO1_ZMO0347	39	AGG	343416	343436	rev	anti	39	1		CP023715.1	343378	343863	+	hfq	RNA chaperone Hfq
ZMO_perfect_01155	AAACATCGTCACCGGTGTGC	perfect	ZMO1_ZMO0347	59	GGG	343436	343456	rev	anti	39	1		CP023715.1	343378	343863	+	hfq	RNA chaperone Hfq
ZMO_perfect_01156	AATAGAAAAATTGTCAAACC	perfect	ZMO1_ZMO0347	116	AGG	343493	343513	rev	anti	39	1		CP023715.1	343378	343863	+	hfq	RNA chaperone Hfq
ZMO_perfect_01157	AAACGCCATCGGCTTCGGAA	perfect	ZMO1_ZMO0348	18	CGG	343877	343897	rev	anti	39	1		CP023715.1	343860	345242	+	hflX	GTP-binding protein HflX
ZMO_perfect_01158	AGGAAGAACGATCAATACGC	perfect	ZMO1_ZMO0348	50	GGG	343909	343929	rev	anti	39	1		CP023715.1	343860	345242	+	hflX	GTP-binding protein HflX
ZMO_perfect_01159	TTGTTATTATCTTCCAGTTC	perfect	ZMO1_ZMO0348	70	AGG	343929	343949	rev	anti	39	1		CP023715.1	343860	345242	+	hflX	GTP-binding protein HflX
ZMO_perfect_01160	TGCCTCTTCCAATCGGGCTT	perfect	ZMO1_ZMO0348	101	CGG	343960	343980	rev	anti	39	1		CP023715.1	343860	345242	+	hflX	GTP-binding protein HflX
ZMO_perfect_01161	AATCCGCTTAGCTCTGGACA	perfect	ZMO1_ZMO0349	16	AGG	345278	345298	rev	anti	39	1		CP023715.1	345263	345829	+	ZMO1_ZMO0349	DUF179 domain-containing protein
ZMO_perfect_01162	AATTCGACATCCCTCATATT	perfect	ZMO1_ZMO0349	55	GGG	345317	345337	rev	anti	39	1		CP023715.1	345263	345829	+	ZMO1_ZMO0349	DUF179 domain-containing protein
ZMO_perfect_01163	CAAAGCCCCTTTTTCATTAA	perfect	ZMO1_ZMO0349	104	AGG	345366	345386	rev	anti	39	1		CP023715.1	345263	345829	+	ZMO1_ZMO0349	DUF179 domain-containing protein
ZMO_perfect_01164	AAAGAATGCAACGTCACATC	perfect	ZMO1_ZMO0349	151	GGG	345413	345433	rev	anti	39	1		CP023715.1	345263	345829	+	ZMO1_ZMO0349	DUF179 domain-containing protein
ZMO_perfect_01165	CTGTCAACAGCACAGGTTCG	perfect	ZMO1_ZMO0350	15	CGG	345983	346003	rev	anti	39	1		CP023715.1	345969	346595	+	ZMO1_ZMO0350	putative ParB-like nuclease
ZMO_perfect_01166	AGGATGCAAATCAGTCAAAG	perfect	ZMO1_ZMO0350	38	CGG	346006	346026	rev	anti	39	1		CP023715.1	345969	346595	+	ZMO1_ZMO0350	putative ParB-like nuclease
ZMO_perfect_01167	ATACCGACCGAAATCTGGGT	perfect	ZMO1_ZMO0350	58	AGG	346026	346046	rev	anti	39	1		CP023715.1	345969	346595	+	ZMO1_ZMO0350	putative ParB-like nuclease
ZMO_perfect_01168	CCAGAACCACCGGAATTAAA	perfect	ZMO1_ZMO0350	153	TGG	346121	346141	rev	anti	39	1		CP023715.1	345969	346595	+	ZMO1_ZMO0350	putative ParB-like nuclease
ZMO_perfect_01169	AGAAGCAAAACCAATTTTAC	perfect	ZMO1_ZMO0351	32	TGG	346849	346869	rev	anti	39	1		CP023715.1	346818	352019	+	ZMO1_ZMO0351	putative DNA helicase
ZMO_perfect_01170	TTTCCAAATCGTGAATTAAC	perfect	ZMO1_ZMO0351	69	GGG	346886	346906	rev	anti	39	1		CP023715.1	346818	352019	+	ZMO1_ZMO0351	putative DNA helicase
ZMO_perfect_01171	AAAATCTTCCGAGGTCGGAT	perfect	ZMO1_ZMO0351	95	TGG	346912	346932	rev	anti	39	1		CP023715.1	346818	352019	+	ZMO1_ZMO0351	putative DNA helicase
ZMO_perfect_01172	TAAATCCGCTTTCAGGATCA	perfect	ZMO1_ZMO0351	128	AGG	346945	346965	rev	anti	39	1		CP023715.1	346818	352019	+	ZMO1_ZMO0351	putative DNA helicase
ZMO_perfect_01173	GACTGCCATCTTCCTGAAAA	perfect	ZMO1_ZMO0352	30	AGG	352207	352227	rev	anti	39	1		CP023715.1	352178	353752	+	ZMO1_ZMO0352	uncharacterized protein
ZMO_perfect_01174	CCCGACCATCTTCCTGAAAA	perfect	ZMO1_ZMO0352	69	CGG	352246	352266	rev	anti	39	1		CP023715.1	352178	353752	+	ZMO1_ZMO0352	uncharacterized protein
ZMO_perfect_01175	AATATTGGCGATCAAAATGT	perfect	ZMO1_ZMO0352	102	TGG	352279	352299	rev	anti	39	1		CP023715.1	352178	353752	+	ZMO1_ZMO0352	uncharacterized protein
ZMO_perfect_01176	TGAAGGCGTTTTATGCTCGT	perfect	ZMO1_ZMO0352	155	TGG	352332	352352	rev	anti	39	1		CP023715.1	352178	353752	+	ZMO1_ZMO0352	uncharacterized protein
ZMO_perfect_01177	TTTCCCGCCTCCCAAAATAA	perfect	ZMO1_ZMO0353	14	CGG	353810	353830	rev	anti	39	1		CP023715.1	353797	355140	+	ZMO1_ZMO0353	4-diphosphocytidyl-2C-methyl-D-erythritol synthase
ZMO_perfect_01178	GGGTAGCGGATCACCAAAAC	perfect	ZMO1_ZMO0353	41	GGG	353837	353857	rev	anti	39	1		CP023715.1	353797	355140	+	ZMO1_ZMO0353	4-diphosphocytidyl-2C-methyl-D-erythritol synthase
ZMO_perfect_01179	CCTAATACCTTGAATTGCTT	perfect	ZMO1_ZMO0353	61	GGG	353857	353877	rev	anti	39	1		CP023715.1	353797	355140	+	ZMO1_ZMO0353	4-diphosphocytidyl-2C-methyl-D-erythritol synthase
ZMO_perfect_01180	TCCAAGGTATATTGGATGAT	perfect	ZMO1_ZMO0353	91	CGG	353887	353907	rev	anti	39	1		CP023715.1	353797	355140	+	ZMO1_ZMO0353	4-diphosphocytidyl-2C-methyl-D-erythritol synthase
ZMO_perfect_01181	TTATGACGTCTTCTGGCAGA	perfect	ZMO1_ZMO0354	13	CGG	357086	357106	fwd	anti	39	1		CP023715.1	355278	357119	-	mutL	DNA mismatch repair protein MutL
ZMO_perfect_01182	AGTTCTTTTAAAGCACTGGC	perfect	ZMO1_ZMO0354	68	CGG	357031	357051	fwd	anti	39	1		CP023715.1	355278	357119	-	mutL	DNA mismatch repair protein MutL
ZMO_perfect_01183	GCGGGTTGATTGGGCATCAA	perfect	ZMO1_ZMO0354	102	TGG	356997	357017	fwd	anti	39	1		CP023715.1	355278	357119	-	mutL	DNA mismatch repair protein MutL
ZMO_perfect_01184	CGCCTTTTAGCAAGCGAATA	perfect	ZMO1_ZMO0354	127	AGG	356972	356992	fwd	anti	39	1		CP023715.1	355278	357119	-	mutL	DNA mismatch repair protein MutL
ZMO_perfect_01185	CGACATAAATTTAAACAGGC	perfect	ZMO1_ZMO0355	17	GGG	357393	357413	rev	anti	39	1		CP023715.1	357377	358423	+	mreB	MreB/Mrl family cell shape determining protein
ZMO_perfect_01186	CGACGGTGTTCGCCGTGCCG	perfect	ZMO1_ZMO0355	57	AGG	357433	357453	rev	anti	39	1		CP023715.1	357377	358423	+	mreB	MreB/Mrl family cell shape determining protein
ZMO_perfect_01187	GTTCATTCAATACAATGCCA	perfect	ZMO1_ZMO0355	93	CGG	357469	357489	rev	anti	39	1		CP023715.1	357377	358423	+	mreB	MreB/Mrl family cell shape determining protein
ZMO_perfect_01188	GGTTTCGATTGCCACAACCG	perfect	ZMO1_ZMO0355	116	AGG	357492	357512	rev	anti	39	1		CP023715.1	357377	358423	+	mreB	MreB/Mrl family cell shape determining protein
ZMO_perfect_01189	CCAAAATTACGTGAGCGCGG	perfect	ZMO1_ZMO0356	10	CGG	358463	358483	rev	anti	39	1		CP023715.1	358454	359473	+	mreC	rod shape-determining protein MreC
ZMO_perfect_01190	GGCCAAGATCAACATGACCA	perfect	ZMO1_ZMO0356	101	AGG	358554	358574	rev	anti	39	1		CP023715.1	358454	359473	+	mreC	rod shape-determining protein MreC
ZMO_perfect_01191	GTAACTGGCGGGATAGAGAT	perfect	ZMO1_ZMO0356	122	TGG	358575	358595	rev	anti	39	1		CP023715.1	358454	359473	+	mreC	rod shape-determining protein MreC
ZMO_perfect_01192	GCCTAAACGCGACCACGGGC	perfect	ZMO1_ZMO0356	176	TGG	358629	358649	rev	anti	39	1		CP023715.1	358454	359473	+	mreC	rod shape-determining protein MreC
ZMO_perfect_01193	TTTACCGCAGGAGGCGTCAC	perfect	ZMO1_ZMO0357	16	TGG	359502	359522	rev	anti	39	1		CP023715.1	359487	360038	+	ZMO1_ZMO0357	hypothetical protein
ZMO_perfect_01194	TCCTGATCTTTGGCAATAAT	perfect	ZMO1_ZMO0357	40	AGG	359526	359546	rev	anti	39	1		CP023715.1	359487	360038	+	ZMO1_ZMO0357	hypothetical protein
ZMO_perfect_01195	GGAGTAATCTTGGCTTTTAT	perfect	ZMO1_ZMO0357	76	TGG	359562	359582	rev	anti	39	1		CP023715.1	359487	360038	+	ZMO1_ZMO0357	hypothetical protein
ZMO_perfect_01196	GCCAACAAAACCATAACAAT	perfect	ZMO1_ZMO0357	97	CGG	359583	359603	rev	anti	39	1		CP023715.1	359487	360038	+	ZMO1_ZMO0357	hypothetical protein
ZMO_perfect_01197	ACTATAGCCGAGCGAATGTT	perfect	ZMO1_ZMO0359	29	GGG	360194	360214	rev	anti	39	1		CP023715.1	360166	362097	+	mrdA	peptidoglycan D%2CD-transpeptidase MrdA
ZMO_perfect_01198	GCCAAAAAGCATAGCACGGC	perfect	ZMO1_ZMO0359	56	GGG	360221	360241	rev	anti	39	1		CP023715.1	360166	362097	+	mrdA	peptidoglycan D%2CD-transpeptidase MrdA
ZMO_perfect_01199	CCGCATGGCCAACAAACTGC	perfect	ZMO1_ZMO0359	95	CGG	360260	360280	rev	anti	39	1		CP023715.1	360166	362097	+	mrdA	peptidoglycan D%2CD-transpeptidase MrdA
ZMO_perfect_01200	ACAATCCATCCCCGTCTTGG	perfect	ZMO1_ZMO0359	196	CGG	360361	360381	rev	anti	39	1		CP023715.1	360166	362097	+	mrdA	peptidoglycan D%2CD-transpeptidase MrdA
ZMO_perfect_01201	CCGAATAGGAGCAGGTACTA	perfect	ZMO1_ZMO0360	11	AGG	362119	362139	rev	anti	39	1		CP023715.1	362109	363215	+	mrdB	rod shape-determining protein MrdB (formly RodA)
ZMO_perfect_01202	ACCAGAAGCAAAAGCTTCCA	perfect	ZMO1_ZMO0360	40	CGG	362148	362168	rev	anti	39	1		CP023715.1	362109	363215	+	mrdB	rod shape-determining protein MrdB (formly RodA)
ZMO_perfect_01203	AGCCCTTGATTCAACGCCCA	perfect	ZMO1_ZMO0360	121	AGG	362229	362249	rev	anti	39	1		CP023715.1	362109	363215	+	mrdB	rod shape-determining protein MrdB (formly RodA)
ZMO_perfect_01204	AGCAATAACCCGCCATAAAG	perfect	ZMO1_ZMO0360	220	CGG	362328	362348	rev	anti	39	1		CP023715.1	362109	363215	+	mrdB	rod shape-determining protein MrdB (formly RodA)
ZMO_perfect_01205	CAAAAACGGAAGAGGGTACA	perfect	ZMO1_ZMO0361	45	AGG	363884	363904	rev	anti	39	1		CP023715.1	363840	364814	+	ZMO1_ZMO0361	uncharacterized protein
ZMO_perfect_01206	GCGAACCTGTGTACCATTGC	perfect	ZMO1_ZMO0361	96	TGG	363935	363955	rev	anti	39	1		CP023715.1	363840	364814	+	ZMO1_ZMO0361	uncharacterized protein
ZMO_perfect_01207	CCCTGACGCAATGCGCCGGA	perfect	ZMO1_ZMO0361	127	TGG	363966	363986	rev	anti	39	1		CP023715.1	363840	364814	+	ZMO1_ZMO0361	uncharacterized protein
ZMO_perfect_01208	GGACGATTATAAGATATATA	perfect	ZMO1_ZMO0361	166	CGG	364005	364025	rev	anti	39	1		CP023715.1	363840	364814	+	ZMO1_ZMO0361	uncharacterized protein
ZMO_perfect_01209	CTGGCTCATCAAGCGTCGTG	perfect	ZMO1_ZMO0362	18	CGG	364929	364949	rev	anti	39	1		CP023715.1	364912	367134	+	uvrB	excinuclease ABC B subunit
ZMO_perfect_01210	GGGGCGATGAGGCACAAAAT	perfect	ZMO1_ZMO0362	50	CGG	364961	364981	rev	anti	39	1		CP023715.1	364912	367134	+	uvrB	excinuclease ABC B subunit
ZMO_perfect_01211	TCTGTTTTTTCAGGACGGCT	perfect	ZMO1_ZMO0362	70	GGG	364981	365001	rev	anti	39	1		CP023715.1	364912	367134	+	uvrB	excinuclease ABC B subunit
ZMO_perfect_01212	ACAAGACGAAACGGTTTTGA	perfect	ZMO1_ZMO0362	94	CGG	365005	365025	rev	anti	39	1		CP023715.1	364912	367134	+	uvrB	excinuclease ABC B subunit
ZMO_perfect_01213	AAAAGAAAAACGCGGACGAT	perfect	ZMO1_ZMO0363	29	CGG	367335	367355	rev	anti	39	1		CP023715.1	367280	368467	+	tgt	tRNA-guanine(34) transglycosylase
ZMO_perfect_01214	CATTTCGATAGTGCCGGTGC	perfect	ZMO1_ZMO0363	77	GGG	367383	367403	rev	anti	39	1		CP023715.1	367280	368467	+	tgt	tRNA-guanine(34) transglycosylase
ZMO_perfect_01215	CCGGCATAAAGGCAGGGGTT	perfect	ZMO1_ZMO0363	114	CGG	367420	367440	rev	anti	39	1		CP023715.1	367280	368467	+	tgt	tRNA-guanine(34) transglycosylase
ZMO_perfect_01216	TTCCGGCTTCAAAGCCTTTA	perfect	ZMO1_ZMO0363	152	CGG	367458	367478	rev	anti	39	1		CP023715.1	367280	368467	+	tgt	tRNA-guanine(34) transglycosylase
ZMO_perfect_01217	CAGGATTCAGATAAGAAAAA	perfect	ZMO1_ZMO0364	21	AGG	368534	368554	rev	anti	39	1		CP023715.1	368514	370709	+	ligA	DNA ligase (NAD(+)) LigA
ZMO_perfect_01218	TGTTCACGAGATAAATCTTT	perfect	ZMO1_ZMO0364	70	CGG	368583	368603	rev	anti	39	1		CP023715.1	368514	370709	+	ligA	DNA ligase (NAD(+)) LigA
ZMO_perfect_01219	CATGATAAAGATGATCGTAA	perfect	ZMO1_ZMO0364	132	TGG	368645	368665	rev	anti	39	1		CP023715.1	368514	370709	+	ligA	DNA ligase (NAD(+)) LigA
ZMO_perfect_01220	TATTCGCTATCAGGAACAGC	perfect	ZMO1_ZMO0364	166	CGG	368679	368699	rev	anti	39	1		CP023715.1	368514	370709	+	ligA	DNA ligase (NAD(+)) LigA
ZMO_perfect_01221	CTGACTACTTTCAGAACTCA	perfect	ZMO1_ZMO0366	2	TGG	371083	371103	rev	anti	39	1		CP023715.1	371082	372503	+	glf	glucose facilitated diffusion protein
ZMO_perfect_01222	GCCGCCTATAGCAGCGATTA	perfect	ZMO1_ZMO0366	44	GGG	371125	371145	rev	anti	39	1		CP023715.1	371082	372503	+	glf	glucose facilitated diffusion protein
ZMO_perfect_01223	GCAATAAAATGGATATCAAC	perfect	ZMO1_ZMO0366	112	CGG	371193	371213	rev	anti	39	1		CP023715.1	371082	372503	+	glf	glucose facilitated diffusion protein
ZMO_perfect_01224	CGTAGCAGACAGGTGACGAG	perfect	ZMO1_ZMO0366	134	GGG	371215	371235	rev	anti	39	1		CP023715.1	371082	372503	+	glf	glucose facilitated diffusion protein
ZMO_perfect_01225	AAACAATATCATCGTCGAAA	perfect	ZMO1_ZMO0367	14	CGG	372662	372682	rev	anti	39	1		CP023715.1	372649	374106	+	zwf	glucose-6-phosphate 1-dehydrogenase
ZMO_perfect_01226	GCAACAGCATACGCTGTGAA	perfect	ZMO1_ZMO0367	51	AGG	372699	372719	rev	anti	39	1		CP023715.1	372649	374106	+	zwf	glucose-6-phosphate 1-dehydrogenase
ZMO_perfect_01227	GCATCAAGACCATAAAGCGA	perfect	ZMO1_ZMO0367	73	CGG	372721	372741	rev	anti	39	1		CP023715.1	372649	374106	+	zwf	glucose-6-phosphate 1-dehydrogenase
ZMO_perfect_01228	ATCATCTGCAAGCAAACCAT	perfect	ZMO1_ZMO0367	95	CGG	372743	372763	rev	anti	39	1		CP023715.1	372649	374106	+	zwf	glucose-6-phosphate 1-dehydrogenase
ZMO_perfect_01229	CGAGCGTTCAATAACGCGCG	perfect	ZMO1_ZMO0368	38	CGG	374136	374156	rev	anti	39	1		CP023715.1	374099	375922	+	edd	6-phosphogluconate dehydratase
ZMO_perfect_01230	CAAATCCAGATAAGCCTTAC	perfect	ZMO1_ZMO0368	68	GGG	374166	374186	rev	anti	39	1		CP023715.1	374099	375922	+	edd	6-phosphogluconate dehydratase
ZMO_perfect_01231	CGCCTTTTTCCCGCTCATAC	perfect	ZMO1_ZMO0368	93	TGG	374191	374211	rev	anti	39	1		CP023715.1	374099	375922	+	edd	6-phosphogluconate dehydratase
ZMO_perfect_01232	TACTACAGGACAGGTTTGGA	perfect	ZMO1_ZMO0368	120	CGG	374218	374238	rev	anti	39	1		CP023715.1	374099	375922	+	edd	6-phosphogluconate dehydratase
ZMO_perfect_01233	ATAGCTGCGGCACGTGGCAG	perfect	ZMO1_ZMO0369	169	AGG	376223	376243	rev	anti	39	1		CP023715.1	376055	377029	+	glk	glucokinase
ZMO_perfect_01234	TTAAAACTTCACCATGAACC	perfect	ZMO1_ZMO0369	204	GGG	376258	376278	rev	anti	39	1		CP023715.1	376055	377029	+	glk	glucokinase
ZMO_perfect_01235	TCTTAATACCCAAGGGTTAT	perfect	ZMO1_ZMO0369	233	TGG	376287	376307	rev	anti	39	1		CP023715.1	376055	377029	+	glk	glucokinase
ZMO_perfect_01236	AGCTTTTCATTCAGAGTAGC	perfect	ZMO1_ZMO0369	256	TGG	376310	376330	rev	anti	39	1		CP023715.1	376055	377029	+	glk	glucokinase
ZMO_perfect_01237	CCCAACTCATACCGCCAATA	perfect	ZMO1_ZMO0371	16	AGG	378185	378205	fwd	anti	39	1		CP023715.1	377532	378221	-	racX	aspartate racemase
ZMO_perfect_01238	AATCTGGTAATAAGTGACCG	perfect	ZMO1_ZMO0371	42	TGG	378159	378179	fwd	anti	39	1		CP023715.1	377532	378221	-	racX	aspartate racemase
ZMO_perfect_01239	CTAATCCACCGCGTGCATCA	perfect	ZMO1_ZMO0371	79	CGG	378122	378142	fwd	anti	39	1		CP023715.1	377532	378221	-	racX	aspartate racemase
ZMO_perfect_01240	GCTTGGCAGCGTCATCCCAG	perfect	ZMO1_ZMO0371	166	CGG	378035	378055	fwd	anti	39	1		CP023715.1	377532	378221	-	racX	aspartate racemase
ZMO_perfect_01241	AAGATAATATATGCCGGTCT	perfect	ZMO1_ZMO0372	15	CGG	378407	378427	rev	anti	39	1		CP023715.1	378393	378854	+	ZMO1_ZMO0372	AsnC family transcriptional regulator
ZMO_perfect_01242	CGTTCCGCAATCTCGGACAA	perfect	ZMO1_ZMO0372	61	TGG	378453	378473	rev	anti	39	1		CP023715.1	378393	378854	+	ZMO1_ZMO0372	AsnC family transcriptional regulator
ZMO_perfect_01243	CCTCACGCAATCGCGCGACA	perfect	ZMO1_ZMO0372	114	CGG	378506	378526	rev	anti	39	1		CP023715.1	378393	378854	+	ZMO1_ZMO0372	AsnC family transcriptional regulator
ZMO_perfect_01244	ACAAGAAGGAAAATAGTTGT	perfect	ZMO1_ZMO0372	190	CGG	378582	378602	rev	anti	39	1		CP023715.1	378393	378854	+	ZMO1_ZMO0372	AsnC family transcriptional regulator
ZMO_perfect_01245	CCGGATGCTGTAAAGCCATT	perfect	ZMO1_ZMO0373	24	TGG	379160	379180	fwd	anti	39	1		CP023715.1	378851	379204	-	ZMO1_ZMO0373	hypothetical protein
ZMO_perfect_01246	GGCGCGTGAAAGCGTTGTCG	perfect	ZMO1_ZMO0373	99	CGG	379085	379105	fwd	anti	39	1		CP023715.1	378851	379204	-	ZMO1_ZMO0373	hypothetical protein
ZMO_perfect_01247	CGAATGATGATTCATATCGA	perfect	ZMO1_ZMO0373	120	CGG	379064	379084	fwd	anti	39	1		CP023715.1	378851	379204	-	ZMO1_ZMO0373	hypothetical protein
ZMO_perfect_01248	AGTAAGAAATCAAGAATAGA	perfect	ZMO1_ZMO0373	191	AGG	378993	379013	fwd	anti	39	1		CP023715.1	378851	379204	-	ZMO1_ZMO0373	hypothetical protein
ZMO_perfect_01249	TCCGCACGAGTCCACAAGCT	perfect	ZMO1_ZMO0374	31	CGG	380072	380092	rev	anti	39	1		CP023715.1	380042	381313	+	sacB	levansucrase
ZMO_perfect_01250	CATGGTTGCCGTGGGATCAT	perfect	ZMO1_ZMO0374	71	CGG	380112	380132	rev	anti	39	1		CP023715.1	380042	381313	+	sacB	levansucrase
ZMO_perfect_01251	GGAAAGTCATAATCAATGGT	perfect	ZMO1_ZMO0374	94	AGG	380135	380155	rev	anti	39	1		CP023715.1	380042	381313	+	sacB	levansucrase
ZMO_perfect_01252	CAATATTTATCAGTCATGAC	perfect	ZMO1_ZMO0374	115	AGG	380156	380176	rev	anti	39	1		CP023715.1	380042	381313	+	sacB	levansucrase
ZMO_perfect_01253	AGTGCCGATTTCCGGCATAG	perfect	ZMO1_ZMO0375	32	AGG	381542	381562	rev	anti	39	1		CP023715.1	381469	382710	+	sacC	levansucrase/invertase
ZMO_perfect_01254	CACAAGTCATCACGCATAAT	perfect	ZMO1_ZMO0375	61	GGG	381571	381591	rev	anti	39	1		CP023715.1	381469	382710	+	sacC	levansucrase/invertase
ZMO_perfect_01255	TTGCCATTGATATCCCGTAA	perfect	ZMO1_ZMO0375	100	TGG	381610	381630	rev	anti	39	1		CP023715.1	381469	382710	+	sacC	levansucrase/invertase
ZMO_perfect_01256	TTCCAGCCTTTAAAGCTGAC	perfect	ZMO1_ZMO0375	124	AGG	381634	381654	rev	anti	39	1		CP023715.1	381469	382710	+	sacC	levansucrase/invertase
ZMO_perfect_01257	CGCGGCTGGGATTGAACCAG	perfect	ZMO1_ZMOt005	47	CGG	382806	382826	fwd	anti	39	1		CP023715.1	382799	382873	-	ZMO1_ZMOt005	tRNA-Val
ZMO_perfect_01258	CAGATGAAGTGAGAGATGGT	perfect	ZMO1_ZMOt005	70	GGG	382783	382803	fwd	anti	39	1		CP023715.1	382799	382873	-	ZMO1_ZMOt005	tRNA-Val
ZMO_perfect_01259	GAGAGATGGTGGGCGCGGCT	perfect	ZMO1_ZMOt005	60	GGG	382793	382813	fwd	anti	39	1		CP023715.1	382799	382873	-	ZMO1_ZMOt005	tRNA-Val
ZMO_perfect_01260	TGAGAGATGGTGGGCGCGGC	perfect	ZMO1_ZMOt005	61	TGG	382792	382812	fwd	anti	39	1		CP023715.1	382799	382873	-	ZMO1_ZMOt005	tRNA-Val
ZMO_perfect_01261	GCGCAGCGGTAAAACGGGAA	perfect	ZMO1_ZMO0376	12	GGG	385395	385415	fwd	anti	39	1		CP023715.1	383001	385427	-	lon1	endopeptidase La
ZMO_perfect_01262	AAAAGCGGCGCGATCATATG	perfect	ZMO1_ZMO0376	50	AGG	385357	385377	fwd	anti	39	1		CP023715.1	383001	385427	-	lon1	endopeptidase La
ZMO_perfect_01263	TTCTTCAGCCGGGTCGCGTT	perfect	ZMO1_ZMO0376	144	GGG	385263	385283	fwd	anti	39	1		CP023715.1	383001	385427	-	lon1	endopeptidase La
ZMO_perfect_01264	CATAAAGCGCTTCACGATTA	perfect	ZMO1_ZMO0376	169	GGG	385238	385258	fwd	anti	39	1		CP023715.1	383001	385427	-	lon1	endopeptidase La
ZMO_perfect_01265	GCTTCTGTTCAATATTCTGT	perfect	ZMO1_ZMO0377	21	TGG	385643	385663	rev	anti	39	1		CP023715.1	385623	386243	+	alkA	3-methyladenine DNA glycosylase/8-oxoguanine DNA glycosylase AlkA
ZMO_perfect_01266	TTGTATCAAGTGATTTTCGA	perfect	ZMO1_ZMO0377	56	CGG	385678	385698	rev	anti	39	1		CP023715.1	385623	386243	+	alkA	3-methyladenine DNA glycosylase/8-oxoguanine DNA glycosylase AlkA
ZMO_perfect_01267	CTTTCGACGGCTTGATAAAG	perfect	ZMO1_ZMO0377	103	TGG	385725	385745	rev	anti	39	1		CP023715.1	385623	386243	+	alkA	3-methyladenine DNA glycosylase/8-oxoguanine DNA glycosylase AlkA
ZMO_perfect_01268	GACAATCACCCGAGCCAGAC	perfect	ZMO1_ZMO0377	134	TGG	385756	385776	rev	anti	39	1		CP023715.1	385623	386243	+	alkA	3-methyladenine DNA glycosylase/8-oxoguanine DNA glycosylase AlkA
ZMO_perfect_01269	TGGTTGCCCCTAATTTGGCA	perfect	ZMO1_ZMO0378	54	AGG	386380	386400	rev	anti	39	1		CP023715.1	386327	386833	+	ZMO1_ZMO0378	helix-turn-helix domain-containing protein
ZMO_perfect_01270	AAAATCGGCAATATCGCGAT	perfect	ZMO1_ZMO0378	74	TGG	386400	386420	rev	anti	39	1		CP023715.1	386327	386833	+	ZMO1_ZMO0378	helix-turn-helix domain-containing protein
ZMO_perfect_01271	CTGACAGCATTGGCAAAATC	perfect	ZMO1_ZMO0378	142	GGG	386468	386488	rev	anti	39	1		CP023715.1	386327	386833	+	ZMO1_ZMO0378	helix-turn-helix domain-containing protein
ZMO_perfect_01272	GCAATCGTAACTATAGCCTA	perfect	ZMO1_ZMO0378	218	CGG	386544	386564	rev	anti	39	1		CP023715.1	386327	386833	+	ZMO1_ZMO0378	helix-turn-helix domain-containing protein
ZMO_perfect_01273	GCGGTCGGAATTCTTAAAGC	perfect	ZMO1_ZMO0379	13	CGG	386845	386865	rev	anti	39	1		CP023715.1	386833	388119	+	ZMO1_ZMO0379	PBSX family phage terminase large subunit
ZMO_perfect_01274	TAATAAAGGTCTAAAGACTT	perfect	ZMO1_ZMO0379	35	TGG	386867	386887	rev	anti	39	1		CP023715.1	386833	388119	+	ZMO1_ZMO0379	PBSX family phage terminase large subunit
ZMO_perfect_01275	TAAGCGCCTTTATAGCGTGC	perfect	ZMO1_ZMO0379	61	CGG	386893	386913	rev	anti	39	1		CP023715.1	386833	388119	+	ZMO1_ZMO0379	PBSX family phage terminase large subunit
ZMO_perfect_01276	CGCGAAAAAATGGGATTTAC	perfect	ZMO1_ZMO0379	98	CGG	386930	386950	rev	anti	39	1		CP023715.1	386833	388119	+	ZMO1_ZMO0379	PBSX family phage terminase large subunit
ZMO_perfect_01277	GCAAGACCGCTAATAACTCA	perfect	ZMO1_ZMO0380	69	TGG	388230	388250	rev	anti	39	1		CP023715.1	388162	390351	+	ZMO1_ZMO0380	hypothetical protein
ZMO_perfect_01278	ATGCCAGCTTTCTGCTTGAT	perfect	ZMO1_ZMO0380	101	CGG	388262	388282	rev	anti	39	1		CP023715.1	388162	390351	+	ZMO1_ZMO0380	hypothetical protein
ZMO_perfect_01279	TTCATAAAAATCGATAGCAT	perfect	ZMO1_ZMO0380	149	TGG	388310	388330	rev	anti	39	1		CP023715.1	388162	390351	+	ZMO1_ZMO0380	hypothetical protein
ZMO_perfect_01280	CCGTCCTCTTCATCCCCAAA	perfect	ZMO1_ZMO0380	178	GGG	388339	388359	rev	anti	39	1		CP023715.1	388162	390351	+	ZMO1_ZMO0380	hypothetical protein
ZMO_perfect_01281	CAACGCCTTGCCCGCAAAAT	perfect	ZMO1_ZMO0381	16	GGG	390366	390386	rev	anti	39	1		CP023715.1	390351	390650	+	ZMO1_ZMO0381	hypothetical protein
ZMO_perfect_01282	GGACATACGCTGGATATAAC	perfect	ZMO1_ZMO0381	95	GGG	390445	390465	rev	anti	39	1		CP023715.1	390351	390650	+	ZMO1_ZMO0381	hypothetical protein
ZMO_perfect_01283	GGCTTCCCATGGGGCAATCT	perfect	ZMO1_ZMO0381	116	CGG	390466	390486	rev	anti	39	1		CP023715.1	390351	390650	+	ZMO1_ZMO0381	hypothetical protein
ZMO_perfect_01284	TAATAATTTTCGGTCAGCTT	perfect	ZMO1_ZMO0381	137	CGG	390487	390507	rev	anti	39	1		CP023715.1	390351	390650	+	ZMO1_ZMO0381	hypothetical protein
ZMO_perfect_01285	AGACCGACGAGGTCGCCTCA	perfect	ZMO1_ZMO0383	26	AGG	390798	390818	rev	anti	39	1		CP023715.1	390773	391624	+	ZMO1_ZMO0383	hypothetical protein
ZMO_perfect_01286	CAAATTGGCTTGCAATGCTT	perfect	ZMO1_ZMO0383	62	CGG	390834	390854	rev	anti	39	1		CP023715.1	390773	391624	+	ZMO1_ZMO0383	hypothetical protein
ZMO_perfect_01287	GCCATCGGATCATCCTGATC	perfect	ZMO1_ZMO0383	88	CGG	390860	390880	rev	anti	39	1		CP023715.1	390773	391624	+	ZMO1_ZMO0383	hypothetical protein
ZMO_perfect_01288	TCGGATGCCTGATCGGATGG	perfect	ZMO1_ZMO0383	130	CGG	390902	390922	rev	anti	39	1		CP023715.1	390773	391624	+	ZMO1_ZMO0383	hypothetical protein
ZMO_perfect_01289	ATAGGTTTGGACGGTATTAG	perfect	ZMO1_ZMO0384	14	AGG	391663	391683	rev	anti	39	1		CP023715.1	391650	391757	+	ZMO1_ZMO0384	hypothetical protein
ZMO_perfect_01290	GCTGATATTATAAATAATAT	perfect	ZMO1_ZMO0384	65	CGG	391714	391734	rev	anti	39	1		CP023715.1	391650	391757	+	ZMO1_ZMO0384	hypothetical protein
ZMO_perfect_01291	AACGGACCAAGACTCCAGTC	perfect	ZMO1_ZMO0384	87	GGG	391736	391756	rev	anti	39	1		CP023715.1	391650	391757	+	ZMO1_ZMO0384	hypothetical protein
ZMO_perfect_01292	GACACGCGAATAGGTTTGGA	perfect	ZMO1_ZMO0384	23	CGG	391672	391692	rev	anti	39	1		CP023715.1	391650	391757	+	ZMO1_ZMO0384	hypothetical protein
ZMO_perfect_01293	AATATTTCTTCCGAAATTTC	perfect	ZMO1_ZMO0385	32	CGG	391973	391993	rev	anti	39	1		CP023715.1	391942	392061	+	ZMO1_ZMO0385	hypothetical protein
ZMO_perfect_01294	TCGTGTCAGCATTACTGCCA	perfect	ZMO1_ZMO0385	69	TGG	392010	392030	rev	anti	39	1		CP023715.1	391942	392061	+	ZMO1_ZMO0385	hypothetical protein
ZMO_perfect_01295	TATATCATCGCTTTCGCGGG	perfect	ZMO1_ZMO0385	95	CGG	392036	392056	rev	anti	39	1		CP023715.1	391942	392061	+	ZMO1_ZMO0385	hypothetical protein
ZMO_perfect_01296	GACTATATCATCGCTTTCGC	perfect	ZMO1_ZMO0385	98	GGG	392039	392059	rev	anti	39	1		CP023715.1	391942	392061	+	ZMO1_ZMO0385	hypothetical protein
ZMO_perfect_01297	TTTCCAGATTGTTACCGCAA	perfect	ZMO1_ZMO0387	12	AGG	392101	392121	rev	anti	39	1		CP023715.1	392090	393004	+	ZMO1_ZMO0387	uncharacterized protein
ZMO_perfect_01298	TGACCGATAGCTGTTACAAA	perfect	ZMO1_ZMO0387	37	AGG	392126	392146	rev	anti	39	1		CP023715.1	392090	393004	+	ZMO1_ZMO0387	uncharacterized protein
ZMO_perfect_01299	CCATTCGGTATAGGTATTTT	perfect	ZMO1_ZMO0387	68	TGG	392157	392177	rev	anti	39	1		CP023715.1	392090	393004	+	ZMO1_ZMO0387	uncharacterized protein
ZMO_perfect_01300	ATTAGCGCTGGCAAGATTGT	perfect	ZMO1_ZMO0387	95	CGG	392184	392204	rev	anti	39	1		CP023715.1	392090	393004	+	ZMO1_ZMO0387	uncharacterized protein
ZMO_perfect_01301	AAGCCCCGTCACCGGATTAT	perfect	ZMO1_ZMO0388	26	AGG	393183	393203	rev	anti	39	1		CP023715.1	393158	393484	+	ZMO1_ZMO0388	hypothetical protein
ZMO_perfect_01302	GCCCTGATTCTCCTCTGAAG	perfect	ZMO1_ZMO0388	62	AGG	393219	393239	rev	anti	39	1		CP023715.1	393158	393484	+	ZMO1_ZMO0388	hypothetical protein
ZMO_perfect_01303	CAGAACAATCCTGTTCATAG	perfect	ZMO1_ZMO0388	96	CGG	393253	393273	rev	anti	39	1		CP023715.1	393158	393484	+	ZMO1_ZMO0388	hypothetical protein
ZMO_perfect_01304	TTCATTTTGTGCCTGTTTAT	perfect	ZMO1_ZMO0388	131	TGG	393288	393308	rev	anti	39	1		CP023715.1	393158	393484	+	ZMO1_ZMO0388	hypothetical protein
ZMO_perfect_01305	GGTGAGACTGTCCAGATTTT	perfect	ZMO1_ZMO0389	23	GGG	393516	393536	rev	anti	39	1		CP023715.1	393494	394153	+	ZMO1_ZMO0389	hypothetical protein
ZMO_perfect_01306	CTTTAAGAGGCCATCATAAC	perfect	ZMO1_ZMO0389	44	GGG	393537	393557	rev	anti	39	1		CP023715.1	393494	394153	+	ZMO1_ZMO0389	hypothetical protein
ZMO_perfect_01307	ATCATCGCGTTCCAACCACA	perfect	ZMO1_ZMO0389	74	AGG	393567	393587	rev	anti	39	1		CP023715.1	393494	394153	+	ZMO1_ZMO0389	hypothetical protein
ZMO_perfect_01308	CACGAAATAAGGGATTTCAT	perfect	ZMO1_ZMO0389	101	CGG	393594	393614	rev	anti	39	1		CP023715.1	393494	394153	+	ZMO1_ZMO0389	hypothetical protein
ZMO_perfect_01309	AAAAGACGCTGACTTACCAT	perfect	ZMO1_ZMO0390	1	CGG	394147	394167	rev	anti	39	1		CP023715.1	394147	395568	+	ZMO1_ZMO0390	hypothetical protein
ZMO_perfect_01310	CTCATATACGGTGGTTGATC	perfect	ZMO1_ZMO0390	40	GGG	394186	394206	rev	anti	39	1		CP023715.1	394147	395568	+	ZMO1_ZMO0390	hypothetical protein
ZMO_perfect_01311	TGGCATAGGCATTGCTTAAA	perfect	ZMO1_ZMO0390	75	TGG	394221	394241	rev	anti	39	1		CP023715.1	394147	395568	+	ZMO1_ZMO0390	hypothetical protein
ZMO_perfect_01312	TGGACGATATCCATTTGTCG	perfect	ZMO1_ZMO0390	95	TGG	394241	394261	rev	anti	39	1		CP023715.1	394147	395568	+	ZMO1_ZMO0390	hypothetical protein
ZMO_perfect_01313	GCGACAGAAGTAGCGGCGAT	perfect	ZMO1_ZMO0391	19	CGG	395583	395603	rev	anti	39	1		CP023715.1	395565	395813	+	ZMO1_ZMO0391	hypothetical protein
ZMO_perfect_01314	CATCAAATTATTGACGGCCA	perfect	ZMO1_ZMO0391	62	TGG	395626	395646	rev	anti	39	1		CP023715.1	395565	395813	+	ZMO1_ZMO0391	hypothetical protein
ZMO_perfect_01315	ATAACGGCTCTCCATCTGAC	perfect	ZMO1_ZMO0391	104	TGG	395668	395688	rev	anti	39	1		CP023715.1	395565	395813	+	ZMO1_ZMO0391	hypothetical protein
ZMO_perfect_01316	GCGTTATCACTGACGGGTAT	perfect	ZMO1_ZMO0391	133	CGG	395697	395717	rev	anti	39	1		CP023715.1	395565	395813	+	ZMO1_ZMO0391	hypothetical protein
ZMO_perfect_01317	TCCTGCCCATTCCAAAGGAC	perfect	ZMO1_ZMO0392	23	GGG	395883	395903	rev	anti	39	1		CP023715.1	395792	396295	+	ZMO1_ZMO0392	hypothetical protein
ZMO_perfect_01318	TCTAAAAAATCACGGGCAGC	perfect	ZMO1_ZMO0392	49	AGG	395909	395929	rev	anti	39	1		CP023715.1	395792	396295	+	ZMO1_ZMO0392	hypothetical protein
ZMO_perfect_01319	TCATCTGAACGCTGCAAAGC	perfect	ZMO1_ZMO0392	73	CGG	395933	395953	rev	anti	39	1		CP023715.1	395792	396295	+	ZMO1_ZMO0392	hypothetical protein
ZMO_perfect_01320	AATTGGCCATCTTCCAGTTC	perfect	ZMO1_ZMO0392	115	AGG	395975	395995	rev	anti	39	1		CP023715.1	395792	396295	+	ZMO1_ZMO0392	hypothetical protein
ZMO_perfect_01321	TAAGGACGGGCAAACCGGCT	perfect	ZMO1_ZMO0393	34	CGG	396329	396349	rev	anti	39	1		CP023715.1	396296	396967	+	ZMO1_ZMO0393	hypothetical protein
ZMO_perfect_01322	ATAGGCTTGCTGGATAGCAT	perfect	ZMO1_ZMO0393	71	TGG	396366	396386	rev	anti	39	1		CP023715.1	396296	396967	+	ZMO1_ZMO0393	hypothetical protein
ZMO_perfect_01323	ACTGTTATTCAGGGTTTTAC	perfect	ZMO1_ZMO0393	158	TGG	396453	396473	rev	anti	39	1		CP023715.1	396296	396967	+	ZMO1_ZMO0393	hypothetical protein
ZMO_perfect_01324	CGATAAGACAGACTGGTTAT	perfect	ZMO1_ZMO0393	200	AGG	396495	396515	rev	anti	39	1		CP023715.1	396296	396967	+	ZMO1_ZMO0393	hypothetical protein
ZMO_perfect_01325	ATTAATCGCCTTTTTAAGAG	perfect	ZMO1_ZMO0394	62	CGG	397041	397061	rev	anti	39	1		CP023715.1	396980	397654	+	ZMO1_ZMO0394	hypothetical protein
ZMO_perfect_01326	TCGGCTCTGATGCAAAAACA	perfect	ZMO1_ZMO0394	99	GGG	397078	397098	rev	anti	39	1		CP023715.1	396980	397654	+	ZMO1_ZMO0394	hypothetical protein
ZMO_perfect_01327	GACGGTTCCATATCGTTGAT	perfect	ZMO1_ZMO0394	133	TGG	397112	397132	rev	anti	39	1		CP023715.1	396980	397654	+	ZMO1_ZMO0394	hypothetical protein
ZMO_perfect_01328	ACCATTGATAGGCGATGGAG	perfect	ZMO1_ZMO0394	161	AGG	397140	397160	rev	anti	39	1		CP023715.1	396980	397654	+	ZMO1_ZMO0394	hypothetical protein
ZMO_perfect_01329	GCATTGTTAAGATTGCCCGG	perfect	ZMO1_ZMO0395	79	TGG	397912	397932	rev	anti	39	1		CP023715.1	397834	398202	+	ZMO1_ZMO0395	hypothetical protein
ZMO_perfect_01330	TTCAGCCATTATCTCGCGCA	perfect	ZMO1_ZMO0395	101	AGG	397934	397954	rev	anti	39	1		CP023715.1	397834	398202	+	ZMO1_ZMO0395	hypothetical protein
ZMO_perfect_01331	CGCCATATCAGCCGAGCTCA	perfect	ZMO1_ZMO0395	158	AGG	397991	398011	rev	anti	39	1		CP023715.1	397834	398202	+	ZMO1_ZMO0395	hypothetical protein
ZMO_perfect_01332	GGAAAACCCCCTGACCTTTA	perfect	ZMO1_ZMO0395	243	CGG	398076	398096	rev	anti	39	1		CP023715.1	397834	398202	+	ZMO1_ZMO0395	hypothetical protein
ZMO_perfect_01333	AAAAATTATCCTGATCTTTA	perfect	ZMO1_ZMO0397	15	AGG	398213	398233	rev	anti	39	1		CP023715.1	398199	398645	+	ZMO1_ZMO0397	hypothetical protein
ZMO_perfect_01334	TGAAACAGCTCTTATCTCGC	perfect	ZMO1_ZMO0397	38	GGG	398236	398256	rev	anti	39	1		CP023715.1	398199	398645	+	ZMO1_ZMO0397	hypothetical protein
ZMO_perfect_01335	GACAGAATGAAGCACGCCAT	perfect	ZMO1_ZMO0397	71	CGG	398269	398289	rev	anti	39	1		CP023715.1	398199	398645	+	ZMO1_ZMO0397	hypothetical protein
ZMO_perfect_01336	GCAAGCTTTCATCCTGCCCA	perfect	ZMO1_ZMO0397	108	CGG	398306	398326	rev	anti	39	1		CP023715.1	398199	398645	+	ZMO1_ZMO0397	hypothetical protein
ZMO_perfect_01337	AAAATCAAGGCACCCATGAC	perfect	ZMO1_ZMO0398	49	CGG	398698	398718	rev	anti	39	1		CP023715.1	398650	399051	+	ZMO1_ZMO0398	hypothetical protein
ZMO_perfect_01338	CGTTCCATCATCAGAAAAAA	perfect	ZMO1_ZMO0398	101	GGG	398750	398770	rev	anti	39	1		CP023715.1	398650	399051	+	ZMO1_ZMO0398	hypothetical protein
ZMO_perfect_01339	CCGCAAAGGCTGGGAAATAG	perfect	ZMO1_ZMO0398	125	CGG	398774	398794	rev	anti	39	1		CP023715.1	398650	399051	+	ZMO1_ZMO0398	hypothetical protein
ZMO_perfect_01340	AATTTTGCCGCCATAGGAAA	perfect	ZMO1_ZMO0398	203	TGG	398852	398872	rev	anti	39	1		CP023715.1	398650	399051	+	ZMO1_ZMO0398	hypothetical protein
ZMO_perfect_01341	CGAAATCGTTAAAGTAGACA	perfect	ZMO1_ZMO0399	2	TGG	399057	399077	rev	anti	39	1		CP023715.1	399056	400057	+	ZMO1_ZMO0399	peptidase S74 domain-containing protein
ZMO_perfect_01342	TTCGGTAACCGATCCTGCAT	perfect	ZMO1_ZMO0399	32	CGG	399087	399107	rev	anti	39	1		CP023715.1	399056	400057	+	ZMO1_ZMO0399	peptidase S74 domain-containing protein
ZMO_perfect_01343	ATAACCATTGGCAACCGGAC	perfect	ZMO1_ZMO0399	74	GGG	399129	399149	rev	anti	39	1		CP023715.1	399056	400057	+	ZMO1_ZMO0399	peptidase S74 domain-containing protein
ZMO_perfect_01344	ATAGCCGATTTTGGCTTTAT	perfect	ZMO1_ZMO0399	101	AGG	399156	399176	rev	anti	39	1		CP023715.1	399056	400057	+	ZMO1_ZMO0399	peptidase S74 domain-containing protein
ZMO_perfect_01345	TGGTCAGGAATAAAAGGTGC	perfect	ZMO1_ZMO0400	16	CGG	400077	400097	rev	anti	39	1		CP023715.1	400062	402716	+	ZMO1_ZMO0400	hypothetical protein
ZMO_perfect_01346	AAAGCAGATAGATATCAGGA	perfect	ZMO1_ZMO0400	36	TGG	400097	400117	rev	anti	39	1		CP023715.1	400062	402716	+	ZMO1_ZMO0400	hypothetical protein
ZMO_perfect_01347	ATTGCGAACCAGCCCATCGC	perfect	ZMO1_ZMO0400	59	CGG	400120	400140	rev	anti	39	1		CP023715.1	400062	402716	+	ZMO1_ZMO0400	hypothetical protein
ZMO_perfect_01348	TCACTGGTCGAAGTATCATT	perfect	ZMO1_ZMO0400	118	AGG	400179	400199	rev	anti	39	1		CP023715.1	400062	402716	+	ZMO1_ZMO0400	hypothetical protein
ZMO_perfect_01349	ATGTTTGACGGCTTTATTTT	perfect	ZMO1_ZMO0401	9	TGG	404748	404768	fwd	anti	39	1		CP023715.1	402726	404777	-	ZMO1_ZMO0401	diguanylate cyclase/phosphodiesterase
ZMO_perfect_01350	AGAAGAACCGTTTTCTGTCG	perfect	ZMO1_ZMO0401	47	TGG	404710	404730	fwd	anti	39	1		CP023715.1	402726	404777	-	ZMO1_ZMO0401	diguanylate cyclase/phosphodiesterase
ZMO_perfect_01351	TTTTGAGGCGGTGCCGCAGC	perfect	ZMO1_ZMO0401	73	CGG	404684	404704	fwd	anti	39	1		CP023715.1	402726	404777	-	ZMO1_ZMO0401	diguanylate cyclase/phosphodiesterase
ZMO_perfect_01352	GAATTTACAATATCTGATAT	perfect	ZMO1_ZMO0401	135	TGG	404622	404642	fwd	anti	39	1		CP023715.1	402726	404777	-	ZMO1_ZMO0401	diguanylate cyclase/phosphodiesterase
ZMO_perfect_01353	GTTTTTACTCTTTGATGTCC	perfect	ZMO1_ZMO0402	11	CGG	405631	405651	fwd	anti	39	1		CP023715.1	404997	405662	-	ftsJ	ribosomal RNA methyltransferase RrmJ/FtsJ
ZMO_perfect_01354	CGAAGCGGCAGTTCGCCTTC	perfect	ZMO1_ZMO0402	36	TGG	405606	405626	fwd	anti	39	1		CP023715.1	404997	405662	-	ftsJ	ribosomal RNA methyltransferase RrmJ/FtsJ
ZMO_perfect_01355	TAATTGGCGCTCTAACCAGC	perfect	ZMO1_ZMO0402	60	GGG	405582	405602	fwd	anti	39	1		CP023715.1	404997	405662	-	ftsJ	ribosomal RNA methyltransferase RrmJ/FtsJ
ZMO_perfect_01356	GCTTGTGCTTTCTGAACATA	perfect	ZMO1_ZMO0402	89	AGG	405553	405573	fwd	anti	39	1		CP023715.1	404997	405662	-	ftsJ	ribosomal RNA methyltransferase RrmJ/FtsJ
ZMO_perfect_01357	AACGGCCCTGAATAGAGGTG	perfect	ZMO1_ZMO0403	6	GGG	406736	406756	fwd	anti	39	1		CP023715.1	405659	406762	-	ppx1	Ppx/GppA phosphatase
ZMO_perfect_01358	CCCGACCGTTGTCTAAAAGT	perfect	ZMO1_ZMO0403	29	CGG	406713	406733	fwd	anti	39	1		CP023715.1	405659	406762	-	ppx1	Ppx/GppA phosphatase
ZMO_perfect_01359	AACTGGAATCGGTCAGATAA	perfect	ZMO1_ZMO0403	55	CGG	406687	406707	fwd	anti	39	1		CP023715.1	405659	406762	-	ppx1	Ppx/GppA phosphatase
ZMO_perfect_01360	GTTAAACGTATTTTGGGGGC	perfect	ZMO1_ZMO0403	84	TGG	406658	406678	fwd	anti	39	1		CP023715.1	405659	406762	-	ppx1	Ppx/GppA phosphatase
ZMO_perfect_01361	AGTCTTACCTTTAGACGACG	perfect	ZMO1_ZMOt006	6	GGG	406971	406991	rev	anti	39	1		CP023715.1	406966	407039	+	ZMO1_ZMOt006	tRNA-Gln
ZMO_perfect_01362	TGGATTCGAACCACAATTGA	perfect	ZMO1_ZMOt006	42	CGG	407007	407027	rev	anti	39	1		CP023715.1	406966	407039	+	ZMO1_ZMOt006	tRNA-Gln
ZMO_perfect_01363	TTTTGATTGGATGCCCCGTG	perfect	ZMO1_ZMOt006	62	TGG	407027	407047	rev	anti	39	1		CP023715.1	406966	407039	+	ZMO1_ZMOt006	tRNA-Gln
ZMO_perfect_01364	TAGTCTTACCTTTAGACGAC	perfect	ZMO1_ZMOt006	7	GGG	406972	406992	rev	anti	39	1		CP023715.1	406966	407039	+	ZMO1_ZMOt006	tRNA-Gln
ZMO_perfect_01365	TCAAGGGCTTTGGCAAAAGA	perfect	ZMO1_ZMO0405	7	TGG	407719	407739	rev	anti	39	1		CP023715.1	407713	410034	+	clpA	ATP-dependent Clp protease ATP-binding subunit clpA
ZMO_perfect_01366	ACGACGGCTGGCGATAGCCA	perfect	ZMO1_ZMO0405	47	AGG	407759	407779	rev	anti	39	1		CP023715.1	407713	410034	+	clpA	ATP-dependent Clp protease ATP-binding subunit clpA
ZMO_perfect_01367	GAGCAGCAAATGCTCAAGCA	perfect	ZMO1_ZMO0405	83	TGG	407795	407815	rev	anti	39	1		CP023715.1	407713	410034	+	clpA	ATP-dependent Clp protease ATP-binding subunit clpA
ZMO_perfect_01368	AGCATGTTCATCGTCAATCA	perfect	ZMO1_ZMO0405	107	AGG	407819	407839	rev	anti	39	1		CP023715.1	407713	410034	+	clpA	ATP-dependent Clp protease ATP-binding subunit clpA
ZMO_perfect_01369	CTATTGTGGCTTTACCAAAA	perfect	ZMO1_ZMO0406	31	GGG	410894	410914	fwd	anti	39	1		CP023715.1	410124	410945	-	ZMO1_ZMO0406	ABC-2 type transporter
ZMO_perfect_01370	TCTTACCTCCTTCACATAGA	perfect	ZMO1_ZMO0406	81	GGG	410844	410864	fwd	anti	39	1		CP023715.1	410124	410945	-	ZMO1_ZMO0406	ABC-2 type transporter
ZMO_perfect_01371	AATAACAAAGTCGAGACAAC	perfect	ZMO1_ZMO0406	140	GGG	410785	410805	fwd	anti	39	1		CP023715.1	410124	410945	-	ZMO1_ZMO0406	ABC-2 type transporter
ZMO_perfect_01372	ATGCCCGCCTCCCAATGCAA	perfect	ZMO1_ZMO0406	177	CGG	410748	410768	fwd	anti	39	1		CP023715.1	410124	410945	-	ZMO1_ZMO0406	ABC-2 type transporter
ZMO_perfect_01373	CTCAATTCGTTCTTCGGTCC	perfect	ZMO1_ZMO0407	8	AGG	411104	411124	rev	anti	39	1		CP023715.1	411097	411789	+	ZMO1_ZMO0407	GcrA cell cycle regulator
ZMO_perfect_01374	CTTTTCTGCAATCTGGCTAG	perfect	ZMO1_ZMO0407	62	CGG	411158	411178	rev	anti	39	1		CP023715.1	411097	411789	+	ZMO1_ZMO0407	GcrA cell cycle regulator
ZMO_perfect_01375	CTTTCCCGATCACAGCATTG	perfect	ZMO1_ZMO0407	99	CGG	411195	411215	rev	anti	39	1		CP023715.1	411097	411789	+	ZMO1_ZMO0407	GcrA cell cycle regulator
ZMO_perfect_01376	CGCCTGTAACCCTAAACGAT	perfect	ZMO1_ZMO0407	122	GGG	411218	411238	rev	anti	39	1		CP023715.1	411097	411789	+	ZMO1_ZMO0407	GcrA cell cycle regulator
ZMO_perfect_01377	GACAGGCATTAACGGCGTTA	perfect	ZMO1_ZMO0408	8	TGG	412031	412051	rev	anti	39	1		CP023715.1	412024	413214	+	argD	acetylornithine and succinylornithine aminotransferase
ZMO_perfect_01378	ACCGGACGGACGGCACAACG	perfect	ZMO1_ZMO0408	34	AGG	412057	412077	rev	anti	39	1		CP023715.1	412024	413214	+	argD	acetylornithine and succinylornithine aminotransferase
ZMO_perfect_01379	TGAATGGCCTTGACCAAATG	perfect	ZMO1_ZMO0408	151	TGG	412174	412194	rev	anti	39	1		CP023715.1	412024	413214	+	argD	acetylornithine and succinylornithine aminotransferase
ZMO_perfect_01380	TGAAACATGCATCAAGGTTG	perfect	ZMO1_ZMO0408	182	CGG	412205	412225	rev	anti	39	1		CP023715.1	412024	413214	+	argD	acetylornithine and succinylornithine aminotransferase
ZMO_perfect_01381	TGACGACGTTTTATTGAATG	perfect	ZMO1_ZMO0409	7	GGG	413251	413271	rev	anti	39	1		CP023715.1	413245	414186	+	argF	ornithine carbamoyltransferase
ZMO_perfect_01382	TCGGCATCAACCCGTCCTTT	perfect	ZMO1_ZMO0409	118	TGG	413362	413382	rev	anti	39	1		CP023715.1	413245	414186	+	argF	ornithine carbamoyltransferase
ZMO_perfect_01383	CCGAGAATAGAATCTTTTAA	perfect	ZMO1_ZMO0409	145	CGG	413389	413409	rev	anti	39	1		CP023715.1	413245	414186	+	argF	ornithine carbamoyltransferase
ZMO_perfect_01384	ATCAAAAGACACTCTTGTCC	perfect	ZMO1_ZMO0409	191	GGG	413435	413455	rev	anti	39	1		CP023715.1	413245	414186	+	argF	ornithine carbamoyltransferase
ZMO_perfect_01385	GATTTTCAGAAGGACTATTC	perfect	ZMO1_ZMO0410	18	TGG	414332	414352	rev	anti	39	1		CP023715.1	414315	415238	+	hslO	Hsp33-like chaperonin hslO
ZMO_perfect_01386	CGACCTCGGGCATCCAAAGC	perfect	ZMO1_ZMO0410	67	AGG	414381	414401	rev	anti	39	1		CP023715.1	414315	415238	+	hslO	Hsp33-like chaperonin hslO
ZMO_perfect_01387	AGACTGCGGATAATTATGAT	perfect	ZMO1_ZMO0410	128	TGG	414442	414462	rev	anti	39	1		CP023715.1	414315	415238	+	hslO	Hsp33-like chaperonin hslO
ZMO_perfect_01388	ACTGCCTAACAGAGCCGTCA	perfect	ZMO1_ZMO0410	179	GGG	414493	414513	rev	anti	39	1		CP023715.1	414315	415238	+	hslO	Hsp33-like chaperonin hslO
ZMO_perfect_01389	ATTATCAGCGGAAGGCGTTA	perfect	ZMO1_ZMO0411	29	CGG	415341	415361	rev	anti	39	1		CP023715.1	415313	417295	+	gyrB1	DNA topoisomerase IV B subunit
ZMO_perfect_01390	ATACCCGGCCGCCGCCGGAT	perfect	ZMO1_ZMO0411	91	CGG	415403	415423	rev	anti	39	1		CP023715.1	415313	417295	+	gyrB1	DNA topoisomerase IV B subunit
ZMO_perfect_01391	GGACTTCGGCAGCCAAATGA	perfect	ZMO1_ZMO0411	144	TGG	415456	415476	rev	anti	39	1		CP023715.1	415313	417295	+	gyrB1	DNA topoisomerase IV B subunit
ZMO_perfect_01392	CTTCATCCATGGCATTATCA	perfect	ZMO1_ZMO0411	165	AGG	415477	415497	rev	anti	39	1		CP023715.1	415313	417295	+	gyrB1	DNA topoisomerase IV B subunit
ZMO_perfect_01393	AACGACAAAAAGCGAGATGC	perfect	ZMO1_ZMO0412	24	AGG	418073	418093	fwd	anti	39	1		CP023715.1	417491	418117	-	ZMO1_ZMO0412	multiple antibiotic resistance (MarC)-related protein
ZMO_perfect_01394	GCGAAAATAGGGGCGCATCC	perfect	ZMO1_ZMO0412	56	CGG	418041	418061	fwd	anti	39	1		CP023715.1	417491	418117	-	ZMO1_ZMO0412	multiple antibiotic resistance (MarC)-related protein
ZMO_perfect_01395	TCGATGTCGCATTTTTGGTA	perfect	ZMO1_ZMO0412	82	AGG	418015	418035	fwd	anti	39	1		CP023715.1	417491	418117	-	ZMO1_ZMO0412	multiple antibiotic resistance (MarC)-related protein
ZMO_perfect_01396	CGAAACTAGAACCGCTCTTA	perfect	ZMO1_ZMO0412	123	TGG	417974	417994	fwd	anti	39	1		CP023715.1	417491	418117	-	ZMO1_ZMO0412	multiple antibiotic resistance (MarC)-related protein
ZMO_perfect_01397	GGCGATCAGCCACGAGCATA	perfect	ZMO1_ZMO0413	69	CGG	418543	418563	fwd	anti	39	1		CP023715.1	418306	418632	-	ZMO1_ZMO0413	YggT family protein
ZMO_perfect_01398	ATCGGAATTGATAACGTTAA	perfect	ZMO1_ZMO0413	90	AGG	418522	418542	fwd	anti	39	1		CP023715.1	418306	418632	-	ZMO1_ZMO0413	YggT family protein
ZMO_perfect_01399	CGAGGGTATAGACGACTTTA	perfect	ZMO1_ZMO0413	124	CGG	418488	418508	fwd	anti	39	1		CP023715.1	418306	418632	-	ZMO1_ZMO0413	YggT family protein
ZMO_perfect_01400	TTTCTGATGGGGCGATAAAG	perfect	ZMO1_ZMO0413	161	CGG	418451	418471	fwd	anti	39	1		CP023715.1	418306	418632	-	ZMO1_ZMO0413	YggT family protein
ZMO_perfect_01401	ATCGGTATGGCAGGCTGGAC	perfect	ZMO1_ZMO0414	12	AGG	419664	419684	fwd	anti	39	1		CP023715.1	418656	419696	-	ZMO1_ZMO0414	MJ0042 family finger-like protein
ZMO_perfect_01402	GATCCAGCTATGACCGCAAC	perfect	ZMO1_ZMO0414	87	TGG	419589	419609	fwd	anti	39	1		CP023715.1	418656	419696	-	ZMO1_ZMO0414	MJ0042 family finger-like protein
ZMO_perfect_01403	TTCGTCACGACTGTCAGGGT	perfect	ZMO1_ZMO0414	111	AGG	419565	419585	fwd	anti	39	1		CP023715.1	418656	419696	-	ZMO1_ZMO0414	MJ0042 family finger-like protein
ZMO_perfect_01404	ATCGGAGGATTCAGGAACAG	perfect	ZMO1_ZMO0414	141	GGG	419535	419555	fwd	anti	39	1		CP023715.1	418656	419696	-	ZMO1_ZMO0414	MJ0042 family finger-like protein
ZMO_perfect_01405	CCCCTGCATTATAAGCAAAA	perfect	ZMO1_ZMO0416	33	TGG	419934	419954	rev	anti	39	1		CP023715.1	419902	420603	+	ftsE	cell division ATP-binding protein FtsE
ZMO_perfect_01406	CTCAAATGTCAGATTGAGAT	perfect	ZMO1_ZMO0416	68	CGG	419969	419989	rev	anti	39	1		CP023715.1	419902	420603	+	ftsE	cell division ATP-binding protein FtsE
ZMO_perfect_01407	GTCACAAAATAGAATTGTCC	perfect	ZMO1_ZMO0416	91	CGG	419992	420012	rev	anti	39	1		CP023715.1	419902	420603	+	ftsE	cell division ATP-binding protein FtsE
ZMO_perfect_01408	CTTCAACAGGGATGTTTTAC	perfect	ZMO1_ZMO0416	128	CGG	420029	420049	rev	anti	39	1		CP023715.1	419902	420603	+	ftsE	cell division ATP-binding protein FtsE
ZMO_perfect_01409	CATGAAAGCGTACGGGAAAG	perfect	ZMO1_ZMO0417	52	AGG	420651	420671	rev	anti	39	1		CP023715.1	420600	421475	+	ftsX	cell division protein FtsX
ZMO_perfect_01410	CAGCACAAAAAGCAGGGCTA	perfect	ZMO1_ZMO0417	104	GGG	420703	420723	rev	anti	39	1		CP023715.1	420600	421475	+	ftsX	cell division protein FtsX
ZMO_perfect_01411	GGCTAGCTGATCGTGCAGAG	perfect	ZMO1_ZMO0417	146	AGG	420745	420765	rev	anti	39	1		CP023715.1	420600	421475	+	ftsX	cell division protein FtsX
ZMO_perfect_01412	AATCTGAACTGTCAAACGAT	perfect	ZMO1_ZMO0417	167	CGG	420766	420786	rev	anti	39	1		CP023715.1	420600	421475	+	ftsX	cell division protein FtsX
ZMO_perfect_01413	AGACCCAAGAAGAATAGCTT	perfect	ZMO1_ZMO0418	11	TGG	421517	421537	rev	anti	39	1		CP023715.1	421507	422118	+	ZMO1_ZMO0418	DUF218 domain-containing protein
ZMO_perfect_01414	TAAAAAGACAGATCAGAAAG	perfect	ZMO1_ZMO0418	36	CGG	421542	421562	rev	anti	39	1		CP023715.1	421507	422118	+	ZMO1_ZMO0418	DUF218 domain-containing protein
ZMO_perfect_01415	GTTTATTCGTCGGATGTGCA	perfect	ZMO1_ZMO0418	96	TGG	421602	421622	rev	anti	39	1		CP023715.1	421507	422118	+	ZMO1_ZMO0418	DUF218 domain-containing protein
ZMO_perfect_01416	TCATCAGGCCTCGGTCAATC	perfect	ZMO1_ZMO0418	159	CGG	421665	421685	rev	anti	39	1		CP023715.1	421507	422118	+	ZMO1_ZMO0418	DUF218 domain-containing protein
ZMO_perfect_01417	CGGATAAAGCCATTTTCAAA	perfect	ZMO1_ZMO0419	7	CGG	422173	422193	rev	anti	39	1		CP023715.1	422167	422919	+	plsC	1-acyl-sn-glycerol-3-phosphate acyltransferase PlsC
ZMO_perfect_01418	ATTCAATTCCAAATTCAGAA	perfect	ZMO1_ZMO0419	27	CGG	422193	422213	rev	anti	39	1		CP023715.1	422167	422919	+	plsC	1-acyl-sn-glycerol-3-phosphate acyltransferase PlsC
ZMO_perfect_01419	AAATAGCGCGGCGCGTAACT	perfect	ZMO1_ZMO0419	59	TGG	422225	422245	rev	anti	39	1		CP023715.1	422167	422919	+	plsC	1-acyl-sn-glycerol-3-phosphate acyltransferase PlsC
ZMO_perfect_01420	TAAAAATCATCAGAACAGTC	perfect	ZMO1_ZMO0419	99	AGG	422265	422285	rev	anti	39	1		CP023715.1	422167	422919	+	plsC	1-acyl-sn-glycerol-3-phosphate acyltransferase PlsC
ZMO_perfect_01421	AATGGCAATATGCTTAAAGA	perfect	ZMO1_ZMO0420	6	CGG	423823	423843	fwd	anti	39	1		CP023715.1	422968	423849	-	tyrC	prephenate dehydratase
ZMO_perfect_01422	CTTTGTTGCCCGTGCCGCAG	perfect	ZMO1_ZMO0420	51	AGG	423778	423798	fwd	anti	39	1		CP023715.1	422968	423849	-	tyrC	prephenate dehydratase
ZMO_perfect_01423	GACCGTTACATCAGGACAAT	perfect	ZMO1_ZMO0420	75	AGG	423754	423774	fwd	anti	39	1		CP023715.1	422968	423849	-	tyrC	prephenate dehydratase
ZMO_perfect_01424	TGAGCGCTCTAGCTCTGTCG	perfect	ZMO1_ZMO0420	124	CGG	423705	423725	fwd	anti	39	1		CP023715.1	422968	423849	-	tyrC	prephenate dehydratase
ZMO_perfect_01425	CAAGATTTCGGGCGAAGTTC	perfect	ZMO1_ZMO0421	14	AGG	424925	424945	fwd	anti	39	1		CP023715.1	423850	424959	-	hisC2	histidinol-phosphate aminotransferase HisC
ZMO_perfect_01426	TTTGATGACCCCGGTATGTA	perfect	ZMO1_ZMO0421	53	AGG	424886	424906	fwd	anti	39	1		CP023715.1	423850	424959	-	hisC2	histidinol-phosphate aminotransferase HisC
ZMO_perfect_01427	ATGAAAGTTTGACAGCCGGA	perfect	ZMO1_ZMO0421	88	CGG	424851	424871	fwd	anti	39	1		CP023715.1	423850	424959	-	hisC2	histidinol-phosphate aminotransferase HisC
ZMO_perfect_01428	CCTTTAGGCTGGTTCCCAAA	perfect	ZMO1_ZMO0421	121	GGG	424818	424838	fwd	anti	39	1		CP023715.1	423850	424959	-	hisC2	histidinol-phosphate aminotransferase HisC
ZMO_perfect_01429	AACCTGACGCAGCACGACAA	perfect	ZMO1_ZMO0422	32	CGG	425557	425577	rev	anti	39	1		CP023715.1	425526	425933	+	ZMO1_ZMO0422	BadM/Rrf2 family transcriptional regulator
ZMO_perfect_01430	AACATTTCGCACCTGCGCCA	perfect	ZMO1_ZMO0422	60	TGG	425585	425605	rev	anti	39	1		CP023715.1	425526	425933	+	ZMO1_ZMO0422	BadM/Rrf2 family transcriptional regulator
ZMO_perfect_01431	ATTTTTGCACAGTAGGTAAA	perfect	ZMO1_ZMO0422	117	GGG	425642	425662	rev	anti	39	1		CP023715.1	425526	425933	+	ZMO1_ZMO0422	BadM/Rrf2 family transcriptional regulator
ZMO_perfect_01432	CGACGTCAGCAGATGGGCTG	perfect	ZMO1_ZMO0422	155	CGG	425680	425700	rev	anti	39	1		CP023715.1	425526	425933	+	ZMO1_ZMO0422	BadM/Rrf2 family transcriptional regulator
ZMO_perfect_01433	CCATTCATAACGATCATTGC	perfect	ZMO1_ZMO0423	44	GGG	425976	425996	rev	anti	39	1		CP023715.1	425933	427405	+	sufB	FeS assembly protein SufB
ZMO_perfect_01434	ATATCCTCGTTTAATCCTTT	perfect	ZMO1_ZMO0423	100	CGG	426032	426052	rev	anti	39	1		CP023715.1	425933	427405	+	sufB	FeS assembly protein SufB
ZMO_perfect_01435	CTTTTTTGGCCGAAATGAAA	perfect	ZMO1_ZMO0423	126	CGG	426058	426078	rev	anti	39	1		CP023715.1	425933	427405	+	sufB	FeS assembly protein SufB
ZMO_perfect_01436	CGCCATTCCAGCATCCATTC	perfect	ZMO1_ZMO0423	154	CGG	426086	426106	rev	anti	39	1		CP023715.1	425933	427405	+	sufB	FeS assembly protein SufB
ZMO_perfect_01437	CGTTAGGCCCCATAATAGCG	perfect	ZMO1_ZMO0425	99	TGG	427518	427538	rev	anti	39	1		CP023715.1	427420	428172	+	sufC	FeS assembly ATPase SufC
ZMO_perfect_01438	GGAAAGAACATAGGAAAGGG	perfect	ZMO1_ZMO0425	134	TGG	427553	427573	rev	anti	39	1		CP023715.1	427420	428172	+	sufC	FeS assembly ATPase SufC
ZMO_perfect_01439	CCATCCGTTACCGTATAGCC	perfect	ZMO1_ZMO0425	163	GGG	427582	427602	rev	anti	39	1		CP023715.1	427420	428172	+	sufC	FeS assembly ATPase SufC
ZMO_perfect_01440	GTCTTTTCCCATAAAACAGG	perfect	ZMO1_ZMO0425	188	CGG	427607	427627	rev	anti	39	1		CP023715.1	427420	428172	+	sufC	FeS assembly ATPase SufC
ZMO_perfect_01441	TCAGAGCAGCTTTTGTCTTA	perfect	ZMO1_ZMO0426	24	TGG	428192	428212	rev	anti	39	1		CP023715.1	428169	429284	+	sufD	FeS assembly protein SufD
ZMO_perfect_01442	CATTCTTCGTCATGCGGAGA	perfect	ZMO1_ZMO0426	52	AGG	428220	428240	rev	anti	39	1		CP023715.1	428169	429284	+	sufD	FeS assembly protein SufD
ZMO_perfect_01443	ACAGATTGGGCAAAGGAAAC	perfect	ZMO1_ZMO0426	126	TGG	428294	428314	rev	anti	39	1		CP023715.1	428169	429284	+	sufD	FeS assembly protein SufD
ZMO_perfect_01444	CCGTCAATAAACAGCAATTT	perfect	ZMO1_ZMO0426	175	AGG	428343	428363	rev	anti	39	1		CP023715.1	428169	429284	+	sufD	FeS assembly protein SufD
ZMO_perfect_01445	CTCTGTTATTTCCTGCTGAC	perfect	ZMO1_ZMO0427	9	GGG	429289	429309	rev	anti	39	1		CP023715.1	429281	430504	+	sufS	SufS subfamily cysteine desulfurase
ZMO_perfect_01446	TTCAGGAATAGCCGGAAAAT	perfect	ZMO1_ZMO0427	53	CGG	429333	429353	rev	anti	39	1		CP023715.1	429281	430504	+	sufS	SufS subfamily cysteine desulfurase
ZMO_perfect_01447	ACCGCGTCTATAACCGCTTT	perfect	ZMO1_ZMO0427	115	CGG	429395	429415	rev	anti	39	1		CP023715.1	429281	430504	+	sufS	SufS subfamily cysteine desulfurase
ZMO_perfect_01448	CGTTTCTCGCGCCTTTTCAT	perfect	ZMO1_ZMO0427	212	AGG	429492	429512	rev	anti	39	1		CP023715.1	429281	430504	+	sufS	SufS subfamily cysteine desulfurase
ZMO_perfect_01449	ACCCGAAGGCGTTTCTAAAG	perfect	ZMO1_ZMO0428	32	GGG	430532	430552	rev	anti	39	1		CP023715.1	430501	430935	+	ZMO1_ZMO0428	FeS assembly SUF system protein
ZMO_perfect_01450	TTTCCGAGGGGCATAGGCCG	perfect	ZMO1_ZMO0428	71	AGG	430571	430591	rev	anti	39	1		CP023715.1	430501	430935	+	ZMO1_ZMO0428	FeS assembly SUF system protein
ZMO_perfect_01451	GCCTTCAGCTTTTCCTTATC	perfect	ZMO1_ZMO0428	127	CGG	430627	430647	rev	anti	39	1		CP023715.1	430501	430935	+	ZMO1_ZMO0428	FeS assembly SUF system protein
ZMO_perfect_01452	CGGATCATAAATATCTCTCA	perfect	ZMO1_ZMO0428	164	AGG	430664	430684	rev	anti	39	1		CP023715.1	430501	430935	+	ZMO1_ZMO0428	FeS assembly SUF system protein
ZMO_perfect_01453	CATTTTAGCATTCGGGGTCA	perfect	ZMO1_ZMO0429	29	GGG	431002	431022	rev	anti	39	1		CP023715.1	430974	431315	+	ZMO1_ZMO0429	iron-sulfur cluster assembly accessory protein
ZMO_perfect_01454	AACCGTTCCTTCAGGGGCTT	perfect	ZMO1_ZMO0429	71	CGG	431044	431064	rev	anti	39	1		CP023715.1	430974	431315	+	ZMO1_ZMO0429	iron-sulfur cluster assembly accessory protein
ZMO_perfect_01455	AAGCCCGAACAGCCTTTCTT	perfect	ZMO1_ZMO0429	112	CGG	431085	431105	rev	anti	39	1		CP023715.1	430974	431315	+	ZMO1_ZMO0429	iron-sulfur cluster assembly accessory protein
ZMO_perfect_01456	ATCGAGCGGGTCAGCTTTAT	perfect	ZMO1_ZMO0429	155	CGG	431128	431148	rev	anti	39	1		CP023715.1	430974	431315	+	ZMO1_ZMO0429	iron-sulfur cluster assembly accessory protein
ZMO_perfect_01457	GTAAAAAGATCAGCATCCGG	perfect	ZMO1_ZMO0430	64	CGG	431503	431523	rev	anti	39	1		CP023715.1	431440	432108	+	ZMO1_ZMO0430	pyrimidine 5'-nucleotidase
ZMO_perfect_01458	GGCCATACGCTTGTCGATAT	perfect	ZMO1_ZMO0430	86	GGG	431525	431545	rev	anti	39	1		CP023715.1	431440	432108	+	ZMO1_ZMO0430	pyrimidine 5'-nucleotidase
ZMO_perfect_01459	TAATTTCACCGAAATATAAT	perfect	ZMO1_ZMO0430	107	AGG	431546	431566	rev	anti	39	1		CP023715.1	431440	432108	+	ZMO1_ZMO0430	pyrimidine 5'-nucleotidase
ZMO_perfect_01460	TCTGGGATTTTTCCAGAGGC	perfect	ZMO1_ZMO0430	132	AGG	431571	431591	rev	anti	39	1		CP023715.1	431440	432108	+	ZMO1_ZMO0430	pyrimidine 5'-nucleotidase
ZMO_perfect_01461	AATATTGGCACGGTCTTCAA	perfect	ZMO1_ZMO0431	35	AGG	432176	432196	rev	anti	39	1		CP023715.1	432142	432972	+	dapD	2%2C3%2C4%2C5-tetrahydropyridine-2%2C6-dicarboxylate N-succinyltransferase
ZMO_perfect_01462	ACAACTTCACCTTTGGTCGC	perfect	ZMO1_ZMO0431	61	AGG	432202	432222	rev	anti	39	1		CP023715.1	432142	432972	+	dapD	2%2C3%2C4%2C5-tetrahydropyridine-2%2C6-dicarboxylate N-succinyltransferase
ZMO_perfect_01463	TAAGGAGAGAGCCTCTTCAA	perfect	ZMO1_ZMO0431	89	CGG	432230	432250	rev	anti	39	1		CP023715.1	432142	432972	+	dapD	2%2C3%2C4%2C5-tetrahydropyridine-2%2C6-dicarboxylate N-succinyltransferase
ZMO_perfect_01464	TATCGCCCAATTCGGCAACG	perfect	ZMO1_ZMO0431	129	CGG	432270	432290	rev	anti	39	1		CP023715.1	432142	432972	+	dapD	2%2C3%2C4%2C5-tetrahydropyridine-2%2C6-dicarboxylate N-succinyltransferase
ZMO_perfect_01465	TGCGGGAAAATGAGTCTCAA	perfect	ZMO1_ZMO0432	20	CGG	433872	433892	fwd	anti	39	1		CP023715.1	433040	433912	-	rocF	ureohydrolase-like protein
ZMO_perfect_01466	TGCGAACCCAAATAGTAAGG	perfect	ZMO1_ZMO0432	62	GGG	433830	433850	fwd	anti	39	1		CP023715.1	433040	433912	-	rocF	ureohydrolase-like protein
ZMO_perfect_01467	TCAACCGCGCCTTTGGGATC	perfect	ZMO1_ZMO0432	104	AGG	433788	433808	fwd	anti	39	1		CP023715.1	433040	433912	-	rocF	ureohydrolase-like protein
ZMO_perfect_01468	TCTCCTGTTGGTTTTGGAAC	perfect	ZMO1_ZMO0432	134	AGG	433758	433778	fwd	anti	39	1		CP023715.1	433040	433912	-	rocF	ureohydrolase-like protein
ZMO_perfect_01469	GCTAGTCGAAAATTAGCTGA	perfect	ZMO1_ZMO0433	5	AGG	434885	434905	fwd	anti	39	1		CP023715.1	434260	434910	-	gmk	guanylate kinase
ZMO_perfect_01470	AACAAAAAGAAGTCCACGGC	perfect	ZMO1_ZMO0433	27	GGG	434863	434883	fwd	anti	39	1		CP023715.1	434260	434910	-	gmk	guanylate kinase
ZMO_perfect_01471	CTTACCTGCACCTGAGGGTG	perfect	ZMO1_ZMO0433	54	AGG	434836	434856	fwd	anti	39	1		CP023715.1	434260	434910	-	gmk	guanylate kinase
ZMO_perfect_01472	CAGTATTCTACGGGCGATAG	perfect	ZMO1_ZMO0433	78	TGG	434812	434832	fwd	anti	39	1		CP023715.1	434260	434910	-	gmk	guanylate kinase
ZMO_perfect_01473	TGTGCCTGCACTGCTGCAAT	perfect	ZMO1_ZMO0435	44	AGG	435443	435463	fwd	anti	39	1		CP023715.1	435064	435507	-	ZMO1_ZMO0435	uncharacterized protein
ZMO_perfect_01474	GGCGGGGGTGATCCACCCGG	perfect	ZMO1_ZMO0435	68	AGG	435419	435439	fwd	anti	39	1		CP023715.1	435064	435507	-	ZMO1_ZMO0435	uncharacterized protein
ZMO_perfect_01475	TCACGATCGCCATAATAATT	perfect	ZMO1_ZMO0435	89	GGG	435398	435418	fwd	anti	39	1		CP023715.1	435064	435507	-	ZMO1_ZMO0435	uncharacterized protein
ZMO_perfect_01476	CGCGATAATAACCACCGTCA	perfect	ZMO1_ZMO0435	169	CGG	435318	435338	fwd	anti	39	1		CP023715.1	435064	435507	-	ZMO1_ZMO0435	uncharacterized protein
ZMO_perfect_01477	AAGATAAAATTCGGGCGGCT	perfect	ZMO1_ZMO0436	6	TGG	436008	436028	fwd	anti	39	1		CP023715.1	435636	436034	-	ZMO1_ZMO0436	MAPEG (Membrane Associated Proteins in Eicosanoid and Glutathione metabolism) family protein
ZMO_perfect_01478	CATTCCATTTATAGCCATAT	perfect	ZMO1_ZMO0436	91	TGG	435923	435943	fwd	anti	39	1		CP023715.1	435636	436034	-	ZMO1_ZMO0436	MAPEG (Membrane Associated Proteins in Eicosanoid and Glutathione metabolism) family protein
ZMO_perfect_01479	AGGGGGAAGCGCTTCATCTC	perfect	ZMO1_ZMO0436	120	TGG	435894	435914	fwd	anti	39	1		CP023715.1	435636	436034	-	ZMO1_ZMO0436	MAPEG (Membrane Associated Proteins in Eicosanoid and Glutathione metabolism) family protein
ZMO_perfect_01480	CGACCCGCCATAGGGGAAAG	perfect	ZMO1_ZMO0436	140	AGG	435874	435894	fwd	anti	39	1		CP023715.1	435636	436034	-	ZMO1_ZMO0436	MAPEG (Membrane Associated Proteins in Eicosanoid and Glutathione metabolism) family protein
ZMO_perfect_01481	AATGATTACCGAAATGATAT	perfect	ZMO1_ZMO0437	8	TGG	436199	436219	rev	anti	39	1		CP023715.1	436192	436413	+	ZMO1_ZMO0437	hypothetical protein
ZMO_perfect_01482	GGCAACCGCTACCGAAATAA	perfect	ZMO1_ZMO0437	41	GGG	436232	436252	rev	anti	39	1		CP023715.1	436192	436413	+	ZMO1_ZMO0437	hypothetical protein
ZMO_perfect_01483	CCATCCCACGAAAGGCAGAA	perfect	ZMO1_ZMO0437	62	AGG	436253	436273	rev	anti	39	1		CP023715.1	436192	436413	+	ZMO1_ZMO0437	hypothetical protein
ZMO_perfect_01484	GCCAAGCCAATGACCGGCAA	perfect	ZMO1_ZMO0437	103	CGG	436294	436314	rev	anti	39	1		CP023715.1	436192	436413	+	ZMO1_ZMO0437	hypothetical protein
ZMO_perfect_01485	CATCATCAACCACAAAGTTA	perfect	ZMO1_ZMO0439	18	CGG	436685	436705	rev	anti	39	1		CP023715.1	436668	437792	+	rluC	RluC/D family pseudouridine synthase
ZMO_perfect_01486	GCTGAAACCAACGGTCAAGG	perfect	ZMO1_ZMO0439	54	CGG	436721	436741	rev	anti	39	1		CP023715.1	436668	437792	+	rluC	RluC/D family pseudouridine synthase
ZMO_perfect_01487	ATTCTCGCGAAACCGGTATC	perfect	ZMO1_ZMO0439	85	TGG	436752	436772	rev	anti	39	1		CP023715.1	436668	437792	+	rluC	RluC/D family pseudouridine synthase
ZMO_perfect_01488	ACCATCAAGGCGGATCTGTC	perfect	ZMO1_ZMO0439	125	CGG	436792	436812	rev	anti	39	1		CP023715.1	436668	437792	+	rluC	RluC/D family pseudouridine synthase
ZMO_perfect_01489	ATCCGATTGTAGGCATTTTT	perfect	ZMO1_ZMO0440	10	AGG	437911	437931	rev	anti	39	1		CP023715.1	437902	438192	+	ZMO1_ZMO0440	hypothetical protein
ZMO_perfect_01490	TCCGGCTTGATCCAATTGCT	perfect	ZMO1_ZMO0440	35	TGG	437936	437956	rev	anti	39	1		CP023715.1	437902	438192	+	ZMO1_ZMO0440	hypothetical protein
ZMO_perfect_01491	AAGAACTTTCGTCCCATTGT	perfect	ZMO1_ZMO0440	66	CGG	437967	437987	rev	anti	39	1		CP023715.1	437902	438192	+	ZMO1_ZMO0440	hypothetical protein
ZMO_perfect_01492	ACATAATAAACATCCGCCGT	perfect	ZMO1_ZMO0440	108	CGG	438009	438029	rev	anti	39	1		CP023715.1	437902	438192	+	ZMO1_ZMO0440	hypothetical protein
ZMO_perfect_01493	ATAAAAACGTTTTCTTTTCA	perfect	ZMO1_ZMO0441	2	TGG	438220	438240	rev	anti	39	1		CP023715.1	438219	438923	+	ZMO1_ZMO0441	ATP12 ATPase
ZMO_perfect_01494	TATTTCAGCTTTATCGACAG	perfect	ZMO1_ZMO0441	32	TGG	438250	438270	rev	anti	39	1		CP023715.1	438219	438923	+	ZMO1_ZMO0441	ATP12 ATPase
ZMO_perfect_01495	AAAATTAAAGGGTGTCTTGC	perfect	ZMO1_ZMO0441	94	CGG	438312	438332	rev	anti	39	1		CP023715.1	438219	438923	+	ZMO1_ZMO0441	ATP12 ATPase
ZMO_perfect_01496	GCCTCTGCCAAAGCACGAGT	perfect	ZMO1_ZMO0441	118	CGG	438336	438356	rev	anti	39	1		CP023715.1	438219	438923	+	ZMO1_ZMO0441	ATP12 ATPase
ZMO_perfect_01497	ATCAAAAATTAAAGCTAAGG	perfect	ZMO1_ZMO0442	62	GGG	439022	439042	rev	anti	39	1		CP023715.1	438961	439596	+	ZMO1_ZMO0442	HAD (haloacid dehalogenase) family phosphatase
ZMO_perfect_01498	ACCCAAGCCCGTTCATATAC	perfect	ZMO1_ZMO0442	112	CGG	439072	439092	rev	anti	39	1		CP023715.1	438961	439596	+	ZMO1_ZMO0442	HAD (haloacid dehalogenase) family phosphatase
ZMO_perfect_01499	TCTTCAGAAAAGCCGGATCT	perfect	ZMO1_ZMO0442	184	TGG	439144	439164	rev	anti	39	1		CP023715.1	438961	439596	+	ZMO1_ZMO0442	HAD (haloacid dehalogenase) family phosphatase
ZMO_perfect_01500	ACCGACTTTTTCTTCAAAAG	perfect	ZMO1_ZMO0442	218	CGG	439178	439198	rev	anti	39	1		CP023715.1	438961	439596	+	ZMO1_ZMO0442	HAD (haloacid dehalogenase) family phosphatase
ZMO_perfect_01501	AACCGGAGATGCCTTAAGCA	perfect	ZMO1_ZMO0443	6	GGG	440691	440711	fwd	anti	39	1		CP023715.1	439680	440717	-	nrdF	ribonucleotide-diphosphate reductase subunit beta
ZMO_perfect_01502	AAAGCCCATGGATATTCAAA	perfect	ZMO1_ZMO0443	35	AGG	440662	440682	fwd	anti	39	1		CP023715.1	439680	440717	-	nrdF	ribonucleotide-diphosphate reductase subunit beta
ZMO_perfect_01503	TCGCCTAAAGGCACTTCTTC	perfect	ZMO1_ZMO0443	95	GGG	440602	440622	fwd	anti	39	1		CP023715.1	439680	440717	-	nrdF	ribonucleotide-diphosphate reductase subunit beta
ZMO_perfect_01504	CATCAGCCTGCGTGAAAAAA	perfect	ZMO1_ZMO0443	181	CGG	440516	440536	fwd	anti	39	1		CP023715.1	439680	440717	-	nrdF	ribonucleotide-diphosphate reductase subunit beta
ZMO_perfect_01505	CGAACCAAAAGCATAACCTA	perfect	ZMO1_ZMO0444	71	TGG	441116	441136	rev	anti	39	1		CP023715.1	441046	442092	+	ZMO1_ZMO0444	lipolytic protein G-D-S-L family
ZMO_perfect_01506	GGAAGCAACAGGCGTCTCGC	perfect	ZMO1_ZMO0444	104	CGG	441149	441169	rev	anti	39	1		CP023715.1	441046	442092	+	ZMO1_ZMO0444	lipolytic protein G-D-S-L family
ZMO_perfect_01507	AGAAGTGATCGACTGGGTAG	perfect	ZMO1_ZMO0444	125	AGG	441170	441190	rev	anti	39	1		CP023715.1	441046	442092	+	ZMO1_ZMO0444	lipolytic protein G-D-S-L family
ZMO_perfect_01508	GATCAGAAGAAGCCTGCTCA	perfect	ZMO1_ZMO0444	168	GGG	441213	441233	rev	anti	39	1		CP023715.1	441046	442092	+	ZMO1_ZMO0444	lipolytic protein G-D-S-L family
ZMO_perfect_01509	GATGGAATCAGGCGTTTCAC	perfect	ZMO1_ZMO0445	1	CGG	442089	442109	rev	anti	39	1		CP023715.1	442089	443654	+	ZMO1_ZMO0445	GDSL lipase/esterase
ZMO_perfect_01510	AGGAGGCCAAAGCAGATTTC	perfect	ZMO1_ZMO0445	39	AGG	442127	442147	rev	anti	39	1		CP023715.1	442089	443654	+	ZMO1_ZMO0445	GDSL lipase/esterase
ZMO_perfect_01511	GGCACCGGCCATAAAAGCAC	perfect	ZMO1_ZMO0445	59	AGG	442147	442167	rev	anti	39	1		CP023715.1	442089	443654	+	ZMO1_ZMO0445	GDSL lipase/esterase
ZMO_perfect_01512	TGTCTGCGCAGCAGGCGCAA	perfect	ZMO1_ZMO0445	80	AGG	442168	442188	rev	anti	39	1		CP023715.1	442089	443654	+	ZMO1_ZMO0445	GDSL lipase/esterase
ZMO_perfect_01513	AACAGTCCAAAAGTCAGAGT	perfect	ZMO1_ZMO0446	13	CGG	443698	443718	rev	anti	39	1		CP023715.1	443686	445092	+	ZMO1_ZMO0446	membrane bound O-acyl transferase MBOAT family protein
ZMO_perfect_01514	ATTACTGCCCCTGAAACAAC	perfect	ZMO1_ZMO0446	59	AGG	443744	443764	rev	anti	39	1		CP023715.1	443686	445092	+	ZMO1_ZMO0446	membrane bound O-acyl transferase MBOAT family protein
ZMO_perfect_01515	AACAGCCGATAAGATTAATA	perfect	ZMO1_ZMO0446	152	AGG	443837	443857	rev	anti	39	1		CP023715.1	443686	445092	+	ZMO1_ZMO0446	membrane bound O-acyl transferase MBOAT family protein
ZMO_perfect_01516	TTCGTAACAGGATAACCAAG	perfect	ZMO1_ZMO0446	191	CGG	443876	443896	rev	anti	39	1		CP023715.1	443686	445092	+	ZMO1_ZMO0446	membrane bound O-acyl transferase MBOAT family protein
ZMO_perfect_01517	TCAATGGGTGAAAAGTCATT	perfect	ZMO1_ZMO0447	7	AGG	445116	445136	rev	anti	39	1		CP023715.1	445110	445421	+	ZMO1_ZMO0447	hypothetical protein
ZMO_perfect_01518	TTCCGATCATTTTTATCACT	perfect	ZMO1_ZMO0447	34	GGG	445143	445163	rev	anti	39	1		CP023715.1	445110	445421	+	ZMO1_ZMO0447	hypothetical protein
ZMO_perfect_01519	CATTCAACAATGCCAATAAA	perfect	ZMO1_ZMO0447	99	AGG	445208	445228	rev	anti	39	1		CP023715.1	445110	445421	+	ZMO1_ZMO0447	hypothetical protein
ZMO_perfect_01520	CGCCCAATCCGCGACAGCCT	perfect	ZMO1_ZMO0447	122	CGG	445231	445251	rev	anti	39	1		CP023715.1	445110	445421	+	ZMO1_ZMO0447	hypothetical protein
ZMO_perfect_01521	ACGAAATAAATGTCCTAAAG	perfect	ZMO1_ZMO0448	6	CGG	446061	446081	fwd	anti	39	1		CP023715.1	445437	446087	-	ZMO1_ZMO0448	cell wall hydrolase SleB
ZMO_perfect_01522	GGAAAGGTGATGGCAGCTAC	perfect	ZMO1_ZMO0448	53	AGG	446014	446034	fwd	anti	39	1		CP023715.1	445437	446087	-	ZMO1_ZMO0448	cell wall hydrolase SleB
ZMO_perfect_01523	GCGGCTATGGCCTGATGTGC	perfect	ZMO1_ZMO0448	74	CGG	445993	446013	fwd	anti	39	1		CP023715.1	445437	446087	-	ZMO1_ZMO0448	cell wall hydrolase SleB
ZMO_perfect_01524	GGTTACGCCCAAAGGAAGGG	perfect	ZMO1_ZMO0448	96	CGG	445971	445991	fwd	anti	39	1		CP023715.1	445437	446087	-	ZMO1_ZMO0448	cell wall hydrolase SleB
ZMO_perfect_01525	CGACCTCCGGCGTGACAGGC	perfect	ZMO1_ZMOt007	31	CGG	446578	446598	rev	anti	39	1		CP023715.1	446548	446624	+	ZMO1_ZMOt007	tRNA-Asp
ZMO_perfect_01526	CTCGCGACCTCCGGCGTGAC	perfect	ZMO1_ZMOt007	35	AGG	446582	446602	rev	anti	39	1		CP023715.1	446548	446624	+	ZMO1_ZMOt007	tRNA-Asp
ZMO_perfect_01527	AGACTTGAACTCGCGACCTC	perfect	ZMO1_ZMOt007	44	CGG	446591	446611	rev	anti	39	1		CP023715.1	446548	446624	+	ZMO1_ZMOt007	tRNA-Asp
ZMO_perfect_01528	GTTATGTGGCAGGTCAGCCA	perfect	ZMO1_ZMO0449	17	AGG	446936	446956	rev	anti	39	1		CP023715.1	446920	447684	+	ZMO1_ZMO0449	uncharacterized protein
ZMO_perfect_01529	AAGCCGTCTGTAACGTATTT	perfect	ZMO1_ZMO0449	51	TGG	446970	446990	rev	anti	39	1		CP023715.1	446920	447684	+	ZMO1_ZMO0449	uncharacterized protein
ZMO_perfect_01530	TTTTGTTTCATCAGTCGTTT	perfect	ZMO1_ZMO0449	74	CGG	446993	447013	rev	anti	39	1		CP023715.1	446920	447684	+	ZMO1_ZMO0449	uncharacterized protein
ZMO_perfect_01531	CGGCGATGGGCAACACAAAA	perfect	ZMO1_ZMO0449	100	CGG	447019	447039	rev	anti	39	1		CP023715.1	446920	447684	+	ZMO1_ZMO0449	uncharacterized protein
ZMO_perfect_01532	TCTCCGATAAGCGGGGTTTT	perfect	ZMO1_ZMO0452	106	CGG	447812	447832	rev	anti	39	1		CP023715.1	447707	449191	+	ZMO1_ZMO0452	pyrrolo-quinoline quinone
ZMO_perfect_01533	ATTCTCGGTCATAAGAATAG	perfect	ZMO1_ZMO0452	134	GGG	447840	447860	rev	anti	39	1		CP023715.1	447707	449191	+	ZMO1_ZMO0452	pyrrolo-quinoline quinone
ZMO_perfect_01534	TACCGGAACAGATGCCAAGC	perfect	ZMO1_ZMO0452	173	CGG	447879	447899	rev	anti	39	1		CP023715.1	447707	449191	+	ZMO1_ZMO0452	pyrrolo-quinoline quinone
ZMO_perfect_01535	ATTCAAAAAGGCATCGGGAA	perfect	ZMO1_ZMO0452	197	CGG	447903	447923	rev	anti	39	1		CP023715.1	447707	449191	+	ZMO1_ZMO0452	pyrrolo-quinoline quinone
ZMO_perfect_01536	CGGCCAATAATGGCAACGCT	perfect	ZMO1_ZMO0453	7	TGG	449264	449284	rev	anti	39	1		CP023715.1	449258	450622	+	engA	ribosome-associated GTPase EngA
ZMO_perfect_01537	TGGATTTTCCGACATTCGGG	perfect	ZMO1_ZMO0453	27	CGG	449284	449304	rev	anti	39	1		CP023715.1	449258	450622	+	engA	ribosome-associated GTPase EngA
ZMO_perfect_01538	AACCAATCTATTGAATAAAG	perfect	ZMO1_ZMO0453	47	TGG	449304	449324	rev	anti	39	1		CP023715.1	449258	450622	+	engA	ribosome-associated GTPase EngA
ZMO_perfect_01539	CGACGATCGCGGGTAACGCC	perfect	ZMO1_ZMO0453	100	CGG	449357	449377	rev	anti	39	1		CP023715.1	449258	450622	+	engA	ribosome-associated GTPase EngA
ZMO_perfect_01540	GGTAATCGGTTTTAAGGTTG	perfect	ZMO1_ZMO0454	30	CGG	452309	452329	fwd	anti	39	1		CP023715.1	450686	452359	-	fhs	formate--tetrahydrofolate ligase
ZMO_perfect_01541	ATTCAGGCGGCCAGCAATCT	perfect	ZMO1_ZMO0454	51	CGG	452288	452308	fwd	anti	39	1		CP023715.1	450686	452359	-	fhs	formate--tetrahydrofolate ligase
ZMO_perfect_01542	TAAGACAAAACAGATTCATC	perfect	ZMO1_ZMO0454	77	AGG	452262	452282	fwd	anti	39	1		CP023715.1	450686	452359	-	fhs	formate--tetrahydrofolate ligase
ZMO_perfect_01543	TTCCCCATCAAGCTTGGCGA	perfect	ZMO1_ZMO0454	108	TGG	452231	452251	fwd	anti	39	1		CP023715.1	450686	452359	-	fhs	formate--tetrahydrofolate ligase
ZMO_perfect_01544	CCAACAAAAGAGCCGGAATC	perfect	ZMO1_ZMO0456	22	CGG	452810	452830	rev	anti	39	1		CP023715.1	452789	453106	+	ZMO1_ZMO0456	ferredoxin
ZMO_perfect_01545	ATTGTTTGGTCAGATGTAAC	perfect	ZMO1_ZMO0456	97	CGG	452885	452905	rev	anti	39	1		CP023715.1	452789	453106	+	ZMO1_ZMO0456	ferredoxin
ZMO_perfect_01546	TTCGATACCTGCTTTTTCCA	perfect	ZMO1_ZMO0456	128	AGG	452916	452936	rev	anti	39	1		CP023715.1	452789	453106	+	ZMO1_ZMO0456	ferredoxin
ZMO_perfect_01547	CCCGCAAACGCCCTCTTCAC	perfect	ZMO1_ZMO0456	161	AGG	452949	452969	rev	anti	39	1		CP023715.1	452789	453106	+	ZMO1_ZMO0456	ferredoxin
ZMO_perfect_01548	CAGTGGCATCATGCTGAAGC	perfect	ZMO1_ZMO0457	45	AGG	453276	453296	rev	anti	39	1		CP023715.1	453232	453726	+	grp	glutamate uptake regulatory protein
ZMO_perfect_01549	CACCATCTGCTTCTAAAAGC	perfect	ZMO1_ZMO0457	129	CGG	453360	453380	rev	anti	39	1		CP023715.1	453232	453726	+	grp	glutamate uptake regulatory protein
ZMO_perfect_01550	ATACCAAGCCCGATTTTCTG	perfect	ZMO1_ZMO0457	181	GGG	453412	453432	rev	anti	39	1		CP023715.1	453232	453726	+	grp	glutamate uptake regulatory protein
ZMO_perfect_01551	CTTGGGAATGTTCCGCACAG	perfect	ZMO1_ZMO0457	222	CGG	453453	453473	rev	anti	39	1		CP023715.1	453232	453726	+	grp	glutamate uptake regulatory protein
ZMO_perfect_01552	TAACATTATTATAGGATAGC	perfect	ZMO1_ZMO0458	10	GGG	454391	454411	fwd	anti	39	1		CP023715.1	453723	454421	-	lolD	lipoprotein-releasing system ATP-binding protein LolD
ZMO_perfect_01553	TTTGAATGCTCTTTGAAGGT	perfect	ZMO1_ZMO0458	42	CGG	454359	454379	fwd	anti	39	1		CP023715.1	453723	454421	-	lolD	lipoprotein-releasing system ATP-binding protein LolD
ZMO_perfect_01554	GATCAATCCCGCGCAAGATC	perfect	ZMO1_ZMO0458	82	TGG	454319	454339	fwd	anti	39	1		CP023715.1	453723	454421	-	lolD	lipoprotein-releasing system ATP-binding protein LolD
ZMO_perfect_01555	GTCGATTTCCCTGCCCCAGA	perfect	ZMO1_ZMO0458	143	AGG	454258	454278	fwd	anti	39	1		CP023715.1	453723	454421	-	lolD	lipoprotein-releasing system ATP-binding protein LolD
ZMO_perfect_01556	GGCTATTATTCGTTCATAGG	perfect	ZMO1_ZMO0459	12	CGG	455632	455652	fwd	anti	39	1		CP023715.1	454414	455664	-	lolC	lipoprotein releasing system transmembrane protein LolC/E family
ZMO_perfect_01557	GCCCGGTAAAAGGTATCTTC	perfect	ZMO1_ZMO0459	33	TGG	455611	455631	fwd	anti	39	1		CP023715.1	454414	455664	-	lolC	lipoprotein releasing system transmembrane protein LolC/E family
ZMO_perfect_01558	AACAGCAAAAAGGCTAATAG	perfect	ZMO1_ZMO0459	84	AGG	455560	455580	fwd	anti	39	1		CP023715.1	454414	455664	-	lolC	lipoprotein releasing system transmembrane protein LolC/E family
ZMO_perfect_01559	GCTCATCACAATGATGAGAG	perfect	ZMO1_ZMO0459	120	CGG	455524	455544	fwd	anti	39	1		CP023715.1	454414	455664	-	lolC	lipoprotein releasing system transmembrane protein LolC/E family
ZMO_perfect_01560	CATCACAGGAAGAAAATAAC	perfect	ZMO1_ZMO0460	12	GGG	456960	456980	fwd	anti	39	1		CP023715.1	455661	456992	-	proS	proline--tRNA ligase
ZMO_perfect_01561	CTGATAATCTGGGCATCAGC	perfect	ZMO1_ZMO0460	44	CGG	456928	456948	fwd	anti	39	1		CP023715.1	455661	456992	-	proS	proline--tRNA ligase
ZMO_perfect_01562	CAGCTCTTAGCATGAGTTTG	perfect	ZMO1_ZMO0460	67	TGG	456905	456925	fwd	anti	39	1		CP023715.1	455661	456992	-	proS	proline--tRNA ligase
ZMO_perfect_01563	CATAAATACCGGCAGCCGTC	perfect	ZMO1_ZMO0460	100	TGG	456872	456892	fwd	anti	39	1		CP023715.1	455661	456992	-	proS	proline--tRNA ligase
ZMO_perfect_01564	AAGGGATGACACCACACCGC	perfect	ZMO1_ZMO0462	24	CGG	459072	459092	fwd	anti	39	1		CP023715.1	457482	459116	-	pyrG	CTP synthase
ZMO_perfect_01565	CTGTAACAAAGCAGCTAAAC	perfect	ZMO1_ZMO0462	66	TGG	459030	459050	fwd	anti	39	1		CP023715.1	457482	459116	-	pyrG	CTP synthase
ZMO_perfect_01566	AAGGATCGAATTTACGGATA	perfect	ZMO1_ZMO0462	106	CGG	458990	459010	fwd	anti	39	1		CP023715.1	457482	459116	-	pyrG	CTP synthase
ZMO_perfect_01567	TGATAGGGGCTCATCGTGCC	perfect	ZMO1_ZMO0462	143	AGG	458953	458973	fwd	anti	39	1		CP023715.1	457482	459116	-	pyrG	CTP synthase
ZMO_perfect_01568	GACAAGCGCCGCTGCGACCA	perfect	ZMO1_ZMO0464	33	AGG	459561	459581	fwd	anti	39	1		CP023715.1	459255	459614	-	secG	preprotein translocase SecG subunit
ZMO_perfect_01569	TCCACCCGGATTTAAGCCAC	perfect	ZMO1_ZMO0464	96	CGG	459498	459518	fwd	anti	39	1		CP023715.1	459255	459614	-	secG	preprotein translocase SecG subunit
ZMO_perfect_01570	CAAAAAATTGGCTGCCCCGC	perfect	ZMO1_ZMO0464	129	TGG	459465	459485	fwd	anti	39	1		CP023715.1	459255	459614	-	secG	preprotein translocase SecG subunit
ZMO_perfect_01571	GGCCAGAGCCCCCGTCGCAC	perfect	ZMO1_ZMO0464	153	GGG	459441	459461	fwd	anti	39	1		CP023715.1	459255	459614	-	secG	preprotein translocase SecG subunit
ZMO_perfect_01572	ACCGTTCATTTTCCAATTGC	perfect	ZMO1_ZMO0465	24	CGG	460568	460588	fwd	anti	39	1		CP023715.1	459863	460612	-	tpiA	triosephosphate isomerase TpiA
ZMO_perfect_01573	TGGATGGTTAAAGGTTGCCT	perfect	ZMO1_ZMO0465	81	TGG	460511	460531	fwd	anti	39	1		CP023715.1	459863	460612	-	tpiA	triosephosphate isomerase TpiA
ZMO_perfect_01574	CAAATCACGACATCAAGTTC	perfect	ZMO1_ZMO0465	101	TGG	460491	460511	fwd	anti	39	1		CP023715.1	459863	460612	-	tpiA	triosephosphate isomerase TpiA
ZMO_perfect_01575	GGCGCTATCAGCGTGAAGGA	perfect	ZMO1_ZMO0465	125	TGG	460467	460487	fwd	anti	39	1		CP023715.1	459863	460612	-	tpiA	triosephosphate isomerase TpiA
ZMO_perfect_01576	CGGCGAAAAAAAGCAAACAT	perfect	ZMO1_ZMO0467	1	CGG	460928	460948	rev	anti	39	1		CP023715.1	460928	462856	+	ZMO1_ZMO0467	PpiC-type peptidyl-prolyl cis-trans isomerase
ZMO_perfect_01577	CAAAGCCGTTTTTGGTCATA	perfect	ZMO1_ZMO0467	21	CGG	460948	460968	rev	anti	39	1		CP023715.1	460928	462856	+	ZMO1_ZMO0467	PpiC-type peptidyl-prolyl cis-trans isomerase
ZMO_perfect_01578	TAACGCCCCTGTAAAAATAA	perfect	ZMO1_ZMO0467	74	AGG	461001	461021	rev	anti	39	1		CP023715.1	460928	462856	+	ZMO1_ZMO0467	PpiC-type peptidyl-prolyl cis-trans isomerase
ZMO_perfect_01579	TACTTCCACTTCCGCCAAAA	perfect	ZMO1_ZMO0467	108	CGG	461035	461055	rev	anti	39	1		CP023715.1	460928	462856	+	ZMO1_ZMO0467	PpiC-type peptidyl-prolyl cis-trans isomerase
ZMO_perfect_01580	TCTTTCTCGATTGTTATTCT	perfect	ZMO1_ZMO0468	10	GGG	462862	462882	rev	anti	39	1		CP023715.1	462853	464403	+	trpE	anthranilate synthase component I
ZMO_perfect_01581	GATACGTTTCCGCCAAAGCA	perfect	ZMO1_ZMO0468	92	AGG	462944	462964	rev	anti	39	1		CP023715.1	462853	464403	+	trpE	anthranilate synthase component I
ZMO_perfect_01582	GCGCGCAGCATAACGCCAAC	perfect	ZMO1_ZMO0468	130	AGG	462982	463002	rev	anti	39	1		CP023715.1	462853	464403	+	trpE	anthranilate synthase component I
ZMO_perfect_01583	TAAAAACGAGATCAGGCGCA	perfect	ZMO1_ZMO0468	231	AGG	463083	463103	rev	anti	39	1		CP023715.1	462853	464403	+	trpE	anthranilate synthase component I
ZMO_perfect_01584	ATATCTTCTTTTTATCGTCT	perfect	ZMO1_ZMO0469	10	TGG	464843	464863	fwd	anti	39	1		CP023715.1	464442	464873	-	ZMO1_ZMO0469	hypothetical protein
ZMO_perfect_01585	GCGTTTTTTGATCTGTATTA	perfect	ZMO1_ZMO0469	70	TGG	464783	464803	fwd	anti	39	1		CP023715.1	464442	464873	-	ZMO1_ZMO0469	hypothetical protein
ZMO_perfect_01586	CTGAAATGTCCCGTAGCTAA	perfect	ZMO1_ZMO0469	92	GGG	464761	464781	fwd	anti	39	1		CP023715.1	464442	464873	-	ZMO1_ZMO0469	hypothetical protein
ZMO_perfect_01587	CGTTTTCCGGTGTTTTAACT	perfect	ZMO1_ZMO0469	156	TGG	464697	464717	fwd	anti	39	1		CP023715.1	464442	464873	-	ZMO1_ZMO0469	hypothetical protein
ZMO_perfect_01588	AAAATCAGGCAGATGGCGCA	perfect	ZMO1_ZMO0471	2	TGG	465128	465148	rev	anti	39	1		CP023715.1	465127	466086	+	ZMO1_ZMO0471	LysR family transcriptional regulator
ZMO_perfect_01589	AGAATTTGATTCAGCCACTT	perfect	ZMO1_ZMO0471	44	TGG	465170	465190	rev	anti	39	1		CP023715.1	465127	466086	+	ZMO1_ZMO0471	LysR family transcriptional regulator
ZMO_perfect_01590	TTTTGACAACCCCAGAGCTA	perfect	ZMO1_ZMO0471	80	AGG	465206	465226	rev	anti	39	1		CP023715.1	465127	466086	+	ZMO1_ZMO0471	LysR family transcriptional regulator
ZMO_perfect_01591	TCCCATCCTTTCTTCAAGTC	perfect	ZMO1_ZMO0471	125	GGG	465251	465271	rev	anti	39	1		CP023715.1	465127	466086	+	ZMO1_ZMO0471	LysR family transcriptional regulator
ZMO_perfect_01592	GGGATTGCTGCCCGACGGAG	perfect	ZMO1_ZMO0472	12	AGG	466773	466793	fwd	anti	39	1		CP023715.1	466125	466805	-	ZMO1_ZMO0472	rpsU-divergently transcribed protein
ZMO_perfect_01593	TCATCCAAGGTCATTTCATC	perfect	ZMO1_ZMO0472	32	GGG	466753	466773	fwd	anti	39	1		CP023715.1	466125	466805	-	ZMO1_ZMO0472	rpsU-divergently transcribed protein
ZMO_perfect_01594	TTCGGGAAGGCTTGGAGCAA	perfect	ZMO1_ZMO0472	66	TGG	466719	466739	fwd	anti	39	1		CP023715.1	466125	466805	-	ZMO1_ZMO0472	rpsU-divergently transcribed protein
ZMO_perfect_01595	CTGATCGCTCCAACCATCAA	perfect	ZMO1_ZMO0472	96	AGG	466689	466709	fwd	anti	39	1		CP023715.1	466125	466805	-	ZMO1_ZMO0472	rpsU-divergently transcribed protein
ZMO_perfect_01596	GAATCAGCATATCATTCAAA	perfect	ZMO1_ZMO0473	40	TGG	467374	467394	fwd	anti	39	1		CP023715.1	467015	467434	-	ribH	6%2C7-dimethyl-8-ribityllumazine synthase
ZMO_perfect_01597	AGCTTCTTCAATGGCCTGTT	perfect	ZMO1_ZMO0473	69	TGG	467345	467365	fwd	anti	39	1		CP023715.1	467015	467434	-	ribH	6%2C7-dimethyl-8-ribityllumazine synthase
ZMO_perfect_01598	GCCGGAATTTCGAGCGCGCC	perfect	ZMO1_ZMO0473	119	TGG	467295	467315	fwd	anti	39	1		CP023715.1	467015	467434	-	ribH	6%2C7-dimethyl-8-ribityllumazine synthase
ZMO_perfect_01599	GGTATCAGATGCCATAGTAA	perfect	ZMO1_ZMO0473	144	TGG	467270	467290	fwd	anti	39	1		CP023715.1	467015	467434	-	ribH	6%2C7-dimethyl-8-ribityllumazine synthase
ZMO_perfect_01600	GGTCGATCCTTTTACAATAG	perfect	ZMO1_ZMO0474	15	GGG	468540	468560	fwd	anti	39	1		CP023715.1	467436	468575	-	ribB	3%2C4-dihydroxy-2-butanone 4-phosphate synthase
ZMO_perfect_01601	AGATAGAAAAGGATGCCGTT	perfect	ZMO1_ZMO0474	36	TGG	468519	468539	fwd	anti	39	1		CP023715.1	467436	468575	-	ribB	3%2C4-dihydroxy-2-butanone 4-phosphate synthase
ZMO_perfect_01602	CATCAACCAGAATAAATATT	perfect	ZMO1_ZMO0474	94	CGG	468461	468481	fwd	anti	39	1		CP023715.1	467436	468575	-	ribB	3%2C4-dihydroxy-2-butanone 4-phosphate synthase
ZMO_perfect_01603	GCCGGTGTTGCCATCTGTGC	perfect	ZMO1_ZMO0474	152	CGG	468403	468423	fwd	anti	39	1		CP023715.1	467436	468575	-	ribB	3%2C4-dihydroxy-2-butanone 4-phosphate synthase
ZMO_perfect_01604	GCCAATATCGGTAACAATGC	perfect	ZMO1_ZMO0475	9	CGG	469163	469183	fwd	anti	39	1		CP023715.1	468572	469192	-	ribC	riboflavin synthase alpha subunit
ZMO_perfect_01605	ATTCTGTCGCAATACGAATG	perfect	ZMO1_ZMO0475	64	CGG	469108	469128	fwd	anti	39	1		CP023715.1	468572	469192	-	ribC	riboflavin synthase alpha subunit
ZMO_perfect_01606	CCGGTAGGAACGGTATCCAT	perfect	ZMO1_ZMO0475	89	AGG	469083	469103	fwd	anti	39	1		CP023715.1	468572	469192	-	ribC	riboflavin synthase alpha subunit
ZMO_perfect_01607	AACACCGGAACAGGCGATAG	perfect	ZMO1_ZMO0475	114	AGG	469058	469078	fwd	anti	39	1		CP023715.1	468572	469192	-	ribC	riboflavin synthase alpha subunit
ZMO_perfect_01608	AGCGGATATCATTTTCAAGA	perfect	ZMO1_ZMO0476	7	TGG	470225	470245	fwd	anti	39	1		CP023715.1	469281	470252	-	ribD	riboflavin biosynthesis protein RibD
ZMO_perfect_01609	TCTTTCGCCAAGGGCGATGG	perfect	ZMO1_ZMO0476	39	CGG	470193	470213	fwd	anti	39	1		CP023715.1	469281	470252	-	ribD	riboflavin biosynthesis protein RibD
ZMO_perfect_01610	CAGAAGGCGAGGGAGCAGTC	perfect	ZMO1_ZMO0476	70	AGG	470162	470182	fwd	anti	39	1		CP023715.1	469281	470252	-	ribD	riboflavin biosynthesis protein RibD
ZMO_perfect_01611	AAAGCCATCGCCTCCGCATG	perfect	ZMO1_ZMO0476	161	AGG	470071	470091	fwd	anti	39	1		CP023715.1	469281	470252	-	ribD	riboflavin biosynthesis protein RibD
ZMO_perfect_01612	AACCATATCCGGTAATTTAT	perfect	ZMO1_ZMO0477	18	AGG	470595	470615	fwd	anti	39	1		CP023715.1	470283	470633	-	ZMO1_ZMO0477	uncharacterized protein
ZMO_perfect_01613	GCCGGATATGCCCATGATTT	perfect	ZMO1_ZMO0477	85	CGG	470528	470548	fwd	anti	39	1		CP023715.1	470283	470633	-	ZMO1_ZMO0477	uncharacterized protein
ZMO_perfect_01614	AGCGAAAGGATGGCTATCAC	perfect	ZMO1_ZMO0477	107	TGG	470506	470526	fwd	anti	39	1		CP023715.1	470283	470633	-	ZMO1_ZMO0477	uncharacterized protein
ZMO_perfect_01615	GGAAACCATGCCCCCCGTCA	perfect	ZMO1_ZMO0477	132	AGG	470481	470501	fwd	anti	39	1		CP023715.1	470283	470633	-	ZMO1_ZMO0477	uncharacterized protein
ZMO_perfect_01616	TTCCAGATCATCATCTAGCA	perfect	ZMO1_ZMO0478	14	GGG	470828	470848	rev	anti	39	1		CP023715.1	470815	471534	+	ZMO1_ZMO0478	winged helix family two component transcriptional regulator
ZMO_perfect_01617	TTAAAAGGGCATAGCCTTTA	perfect	ZMO1_ZMO0478	93	TGG	470907	470927	rev	anti	39	1		CP023715.1	470815	471534	+	ZMO1_ZMO0478	winged helix family two component transcriptional regulator
ZMO_perfect_01618	ATTTCAATCCCTGAAAAATC	perfect	ZMO1_ZMO0478	166	AGG	470980	471000	rev	anti	39	1		CP023715.1	470815	471534	+	ZMO1_ZMO0478	winged helix family two component transcriptional regulator
ZMO_perfect_01619	GAGAGCAGAATAGGCGGTTT	perfect	ZMO1_ZMO0478	217	CGG	471031	471051	rev	anti	39	1		CP023715.1	470815	471534	+	ZMO1_ZMO0478	winged helix family two component transcriptional regulator
ZMO_perfect_01620	AGCCCAGAAGAAAAGGCCGG	perfect	ZMO1_ZMO0479	24	AGG	471561	471581	rev	anti	39	1		CP023715.1	471538	472890	+	ZMO1_ZMO0479	peptidoglycan-binding LysM
ZMO_perfect_01621	CGGCTACAGCCTTTTCGCTA	perfect	ZMO1_ZMO0479	72	TGG	471609	471629	rev	anti	39	1		CP023715.1	471538	472890	+	ZMO1_ZMO0479	peptidoglycan-binding LysM
ZMO_perfect_01622	TTGATGGTTTTCGAAATGCG	perfect	ZMO1_ZMO0479	92	CGG	471629	471649	rev	anti	39	1		CP023715.1	471538	472890	+	ZMO1_ZMO0479	peptidoglycan-binding LysM
ZMO_perfect_01623	TGCATGCAAAGGCTGACTTA	perfect	ZMO1_ZMO0479	221	AGG	471758	471778	rev	anti	39	1		CP023715.1	471538	472890	+	ZMO1_ZMO0479	peptidoglycan-binding LysM
ZMO_perfect_01624	AGCCCAGCTGATGACCACCA	perfect	ZMO1_ZMO0480	116	CGG	472998	473018	rev	anti	39	1		CP023715.1	472883	475174	+	ZMO1_ZMO0480	histidine kinase
ZMO_perfect_01625	GTGGCATCCCAACCTTACAA	perfect	ZMO1_ZMO0480	176	CGG	473058	473078	rev	anti	39	1		CP023715.1	472883	475174	+	ZMO1_ZMO0480	histidine kinase
ZMO_perfect_01626	ACAATAAGAACCGAAGGGTC	perfect	ZMO1_ZMO0480	202	AGG	473084	473104	rev	anti	39	1		CP023715.1	472883	475174	+	ZMO1_ZMO0480	histidine kinase
ZMO_perfect_01627	AGACCATGGCCAAGGTGCTA	perfect	ZMO1_ZMO0480	251	TGG	473133	473153	rev	anti	39	1		CP023715.1	472883	475174	+	ZMO1_ZMO0480	histidine kinase
ZMO_perfect_01628	TCGTCGCATGCGAAAGAGAA	perfect	ZMO1_ZMO0481	48	TGG	475650	475670	fwd	anti	39	1		CP023715.1	475137	475718	-	ZMO1_ZMO0481	uncharacterized protein
ZMO_perfect_01629	GGCAAAGGCTAAGTGCAAAA	perfect	ZMO1_ZMO0481	79	AGG	475619	475639	fwd	anti	39	1		CP023715.1	475137	475718	-	ZMO1_ZMO0481	uncharacterized protein
ZMO_perfect_01630	TCGCGATGGCGGGTTTGTAA	perfect	ZMO1_ZMO0481	100	AGG	475598	475618	fwd	anti	39	1		CP023715.1	475137	475718	-	ZMO1_ZMO0481	uncharacterized protein
ZMO_perfect_01631	GCTTTAACGGGTTTCCCGTG	perfect	ZMO1_ZMO0481	140	TGG	475558	475578	fwd	anti	39	1		CP023715.1	475137	475718	-	ZMO1_ZMO0481	uncharacterized protein
ZMO_perfect_01632	CCATGTCATGCGTCAGAGCA	perfect	ZMO1_ZMO0482	31	GGG	476677	476697	fwd	anti	39	1		CP023715.1	475730	476728	-	glpX	fructose-1%2C6-bisphosphatase class II
ZMO_perfect_01633	AGCCGCCGATTGAGTAACAT	perfect	ZMO1_ZMO0482	54	AGG	476654	476674	fwd	anti	39	1		CP023715.1	475730	476728	-	glpX	fructose-1%2C6-bisphosphatase class II
ZMO_perfect_01634	ATGTCCTACCAATCGAGAGA	perfect	ZMO1_ZMO0482	81	CGG	476627	476647	fwd	anti	39	1		CP023715.1	475730	476728	-	glpX	fructose-1%2C6-bisphosphatase class II
ZMO_perfect_01635	TTTGACAGCCGCTGCATCTG	perfect	ZMO1_ZMO0482	117	CGG	476591	476611	fwd	anti	39	1		CP023715.1	475730	476728	-	glpX	fructose-1%2C6-bisphosphatase class II
ZMO_perfect_01636	ACAACCGACTGTTCCCAAGC	perfect	ZMO1_ZMO0483	30	CGG	478092	478112	fwd	anti	39	1		CP023715.1	476850	478142	-	hom	homoserine dehydrogenase
ZMO_perfect_01637	TGTTCTGCGTTCGATCAGAT	perfect	ZMO1_ZMO0483	81	CGG	478041	478061	fwd	anti	39	1		CP023715.1	476850	478142	-	hom	homoserine dehydrogenase
ZMO_perfect_01638	TCGCGATAACTTCAATTTTG	perfect	ZMO1_ZMO0483	106	CGG	478016	478036	fwd	anti	39	1		CP023715.1	476850	478142	-	hom	homoserine dehydrogenase
ZMO_perfect_01639	ATCGGGATAGATCAATACCA	perfect	ZMO1_ZMO0483	154	CGG	477968	477988	fwd	anti	39	1		CP023715.1	476850	478142	-	hom	homoserine dehydrogenase
ZMO_perfect_01640	GGCCACCTAGAAAAAAAGAC	perfect	ZMO1_ZMO0484	60	AGG	478362	478382	rev	anti	39	1		CP023715.1	478303	479010	+	ZMO1_ZMO0484	MgtC/SapB transporter
ZMO_perfect_01641	TTTGGCGTTCCAGCCCTATC	perfect	ZMO1_ZMO0484	81	AGG	478383	478403	rev	anti	39	1		CP023715.1	478303	479010	+	ZMO1_ZMO0484	MgtC/SapB transporter
ZMO_perfect_01642	CAGTATATTGGTTCTTAATC	perfect	ZMO1_ZMO0484	119	CGG	478421	478441	rev	anti	39	1		CP023715.1	478303	479010	+	ZMO1_ZMO0484	MgtC/SapB transporter
ZMO_perfect_01643	TAAATTAACGAAAGAAGTGG	perfect	ZMO1_ZMO0484	152	TGG	478454	478474	rev	anti	39	1		CP023715.1	478303	479010	+	ZMO1_ZMO0484	MgtC/SapB transporter
ZMO_perfect_01644	TCATTTTCGAGTGCTTCTAA	perfect	ZMO1_ZMO0485	16	TGG	479276	479296	rev	anti	39	1		CP023715.1	479261	480439	+	ZMO1_ZMO0485	acyl-CoA dehydrogenase domain protein
ZMO_perfect_01645	GGAATTCGGCGCATAATTTG	perfect	ZMO1_ZMO0485	63	CGG	479323	479343	rev	anti	39	1		CP023715.1	479261	480439	+	ZMO1_ZMO0485	acyl-CoA dehydrogenase domain protein
ZMO_perfect_01646	GCTTCCGCCAATATTCGCCG	perfect	ZMO1_ZMO0485	84	GGG	479344	479364	rev	anti	39	1		CP023715.1	479261	480439	+	ZMO1_ZMO0485	acyl-CoA dehydrogenase domain protein
ZMO_perfect_01647	AGTGTTTTTACAAATTCGGT	perfect	ZMO1_ZMO0485	127	AGG	479387	479407	rev	anti	39	1		CP023715.1	479261	480439	+	ZMO1_ZMO0485	acyl-CoA dehydrogenase domain protein
ZMO_perfect_01648	CAACTCAGTCTCTGATGAAG	perfect	ZMO1_ZMO0486	14	AGG	480516	480536	rev	anti	39	1		CP023715.1	480503	481378	+	ZMO1_ZMO0486	uncharacterized protein
ZMO_perfect_01649	CATCTTCCGCCGTCATCTCA	perfect	ZMO1_ZMO0486	66	CGG	480568	480588	rev	anti	39	1		CP023715.1	480503	481378	+	ZMO1_ZMO0486	uncharacterized protein
ZMO_perfect_01650	AAGAACCGCAATATAGCGTT	perfect	ZMO1_ZMO0486	107	TGG	480609	480629	rev	anti	39	1		CP023715.1	480503	481378	+	ZMO1_ZMO0486	uncharacterized protein
ZMO_perfect_01651	CCTTCATTCAAGGCAGATGG	perfect	ZMO1_ZMO0486	136	GGG	480638	480658	rev	anti	39	1		CP023715.1	480503	481378	+	ZMO1_ZMO0486	uncharacterized protein
ZMO_perfect_01652	CGAGAAGCCGGTACAAAAAT	perfect	ZMO1_ZMO0487	28	CGG	481398	481418	rev	anti	39	1		CP023715.1	481371	482183	+	ZMO1_ZMO0487	HpcH/HpaI aldolase
ZMO_perfect_01653	CCGCTTTTGAGAAGCGTTCA	perfect	ZMO1_ZMO0487	51	GGG	481421	481441	rev	anti	39	1		CP023715.1	481371	482183	+	ZMO1_ZMO0487	HpcH/HpaI aldolase
ZMO_perfect_01654	AAGGTCGATAATAACAGCAT	perfect	ZMO1_ZMO0487	86	CGG	481456	481476	rev	anti	39	1		CP023715.1	481371	482183	+	ZMO1_ZMO0487	HpcH/HpaI aldolase
ZMO_perfect_01655	GGCTTGCTCTTTGTCTTTTT	perfect	ZMO1_ZMO0487	122	CGG	481492	481512	rev	anti	39	1		CP023715.1	481371	482183	+	ZMO1_ZMO0487	HpcH/HpaI aldolase
ZMO_perfect_01656	GCAGCGAAAAGAACAATAGA	perfect	ZMO1_ZMO0488	20	TGG	483265	483285	fwd	anti	39	1		CP023715.1	482301	483305	-	ZMO1_ZMO0488	uncharacterized protein
ZMO_perfect_01657	CGCCATTATGACAGGATGAA	perfect	ZMO1_ZMO0488	52	AGG	483233	483253	fwd	anti	39	1		CP023715.1	482301	483305	-	ZMO1_ZMO0488	uncharacterized protein
ZMO_perfect_01658	CATGCTGCTCAAGGAAGTCT	perfect	ZMO1_ZMO0488	133	GGG	483152	483172	fwd	anti	39	1		CP023715.1	482301	483305	-	ZMO1_ZMO0488	uncharacterized protein
ZMO_perfect_01659	ATTCGTTTTCTAAGGCATGA	perfect	ZMO1_ZMO0488	163	GGG	483122	483142	fwd	anti	39	1		CP023715.1	482301	483305	-	ZMO1_ZMO0488	uncharacterized protein
ZMO_perfect_01660	ACGACGGTTTAGCAAACCGT	perfect	ZMO1_ZMOt008	26	TGG	483494	483514	fwd	anti	39	1		CP023715.1	483448	483540	-	ZMO1_ZMOt008	tRNA-Ser
ZMO_perfect_01661	GGGATTCGAACCCTCGGTAG	perfect	ZMO1_ZMOt008	59	GGG	483461	483481	fwd	anti	39	1		CP023715.1	483448	483540	-	ZMO1_ZMOt008	tRNA-Ser
ZMO_perfect_01662	AGGAAAATGGCGGAGACGGA	perfect	ZMO1_ZMOt008	79	GGG	483441	483461	fwd	anti	39	1		CP023715.1	483448	483540	-	ZMO1_ZMOt008	tRNA-Ser
ZMO_perfect_01663	TAGGGGTTGTACCCCTACGA	perfect	ZMO1_ZMOt008	42	CGG	483478	483498	fwd	anti	39	1		CP023715.1	483448	483540	-	ZMO1_ZMOt008	tRNA-Ser
ZMO_perfect_01664	CCAAAAACACATTAAGCTTT	perfect	ZMO1_ZMO0489	48	TGG	483684	483704	rev	anti	39	1		CP023715.1	483637	483867	+	ZMO1_ZMO0489	hypothetical protein
ZMO_perfect_01665	CAGACTATAAAATAACATTT	perfect	ZMO1_ZMO0489	83	TGG	483719	483739	rev	anti	39	1		CP023715.1	483637	483867	+	ZMO1_ZMO0489	hypothetical protein
ZMO_perfect_01666	ATCGATCAAAGGCCTTTACG	perfect	ZMO1_ZMO0489	147	AGG	483783	483803	rev	anti	39	1		CP023715.1	483637	483867	+	ZMO1_ZMO0489	hypothetical protein
ZMO_perfect_01667	TTTAACTCCGCCTTCCGAGG	perfect	ZMO1_ZMO0489	184	CGG	483820	483840	rev	anti	39	1		CP023715.1	483637	483867	+	ZMO1_ZMO0489	hypothetical protein
ZMO_perfect_01668	AACAGGAGGGCTAGGCAAAG	perfect	ZMO1_ZMO0490	15	CGG	485905	485925	fwd	anti	39	1		CP023715.1	483874	485940	-	ptrB	oligopeptidase B PtrB
ZMO_perfect_01669	AAAACTATGGGCTCTTTTTT	perfect	ZMO1_ZMO0490	39	GGG	485881	485901	fwd	anti	39	1		CP023715.1	483874	485940	-	ptrB	oligopeptidase B PtrB
ZMO_perfect_01670	CATCCTGAAGCGTTTTACCG	perfect	ZMO1_ZMO0490	67	TGG	485853	485873	fwd	anti	39	1		CP023715.1	483874	485940	-	ptrB	oligopeptidase B PtrB
ZMO_perfect_01671	GTAATGCGGGTCTTTCAACC	perfect	ZMO1_ZMO0490	96	AGG	485824	485844	fwd	anti	39	1		CP023715.1	483874	485940	-	ptrB	oligopeptidase B PtrB
ZMO_perfect_01672	CCCTAAACGTTGTCTGTGAC	perfect	ZMO1_ZMO0491	8	TGG	486072	486092	rev	anti	39	1		CP023715.1	486065	487864	+	pepP	Xaa-Pro aminopeptidase PepP
ZMO_perfect_01673	AAAACCATTCAGATTTTCGC	perfect	ZMO1_ZMO0491	50	GGG	486114	486134	rev	anti	39	1		CP023715.1	486065	487864	+	pepP	Xaa-Pro aminopeptidase PepP
ZMO_perfect_01674	TCATATGCTCATCGGTCAAA	perfect	ZMO1_ZMO0491	78	GGG	486142	486162	rev	anti	39	1		CP023715.1	486065	487864	+	pepP	Xaa-Pro aminopeptidase PepP
ZMO_perfect_01675	CCATTCCAGTCGACAGGCAT	perfect	ZMO1_ZMO0491	116	AGG	486180	486200	rev	anti	39	1		CP023715.1	486065	487864	+	pepP	Xaa-Pro aminopeptidase PepP
ZMO_perfect_01676	TTAACGTCTTCCAGTTTAAA	perfect	ZMO1_ZMO0492	31	AGG	488028	488048	rev	anti	39	1		CP023715.1	487998	488336	+	glnB	nitrogen regulatory protein PII
ZMO_perfect_01677	TATACCGGCATCCGTCAGAG	perfect	ZMO1_ZMO0492	56	CGG	488053	488073	rev	anti	39	1		CP023715.1	487998	488336	+	glnB	nitrogen regulatory protein PII
ZMO_perfect_01678	TGTCTCTGTAACGGTAATAC	perfect	ZMO1_ZMO0492	80	CGG	488077	488097	rev	anti	39	1		CP023715.1	487998	488336	+	glnB	nitrogen regulatory protein PII
ZMO_perfect_01679	ACTCGGTATGCCCTTTCTGA	perfect	ZMO1_ZMO0492	114	CGG	488111	488131	rev	anti	39	1		CP023715.1	487998	488336	+	glnB	nitrogen regulatory protein PII
ZMO_perfect_01680	AAGCAGATCAGATGCCGAAT	perfect	ZMO1_ZMO0493	8	TGG	488437	488457	rev	anti	39	1		CP023715.1	488430	489842	+	glnA	type I glutamine synthetase
ZMO_perfect_01681	TTGCCATTTGCCTTTGGGGT	perfect	ZMO1_ZMO0493	77	CGG	488506	488526	rev	anti	39	1		CP023715.1	488430	489842	+	glnA	type I glutamine synthetase
ZMO_perfect_01682	ACCGACAACCGTGCTTGCCA	perfect	ZMO1_ZMO0493	107	TGG	488536	488556	rev	anti	39	1		CP023715.1	488430	489842	+	glnA	type I glutamine synthetase
ZMO_perfect_01683	GATCGTTTTCCATCCTTCAA	perfect	ZMO1_ZMO0493	170	TGG	488599	488619	rev	anti	39	1		CP023715.1	488430	489842	+	glnA	type I glutamine synthetase
ZMO_perfect_01684	TTCCGCGGGACGTTCATGGC	perfect	ZMO1_ZMO0494	17	GGG	490054	490074	rev	anti	39	1		CP023715.1	490038	491288	+	ZMO1_ZMO0494	Bcr/CflA subfamily drug resistance transporter
ZMO_perfect_01685	AAGCCGGAAAAGATAAAGGC	perfect	ZMO1_ZMO0494	48	TGG	490085	490105	rev	anti	39	1		CP023715.1	490038	491288	+	ZMO1_ZMO0494	Bcr/CflA subfamily drug resistance transporter
ZMO_perfect_01686	AGACGGAATAGCCATCATTC	perfect	ZMO1_ZMO0494	86	CGG	490123	490143	rev	anti	39	1		CP023715.1	490038	491288	+	ZMO1_ZMO0494	Bcr/CflA subfamily drug resistance transporter
ZMO_perfect_01687	TTTCCCATTTCCGGCAAGGC	perfect	ZMO1_ZMO0494	130	CGG	490167	490187	rev	anti	39	1		CP023715.1	490038	491288	+	ZMO1_ZMO0494	Bcr/CflA subfamily drug resistance transporter
ZMO_perfect_01688	GGCGGCATATCCTGTTTTTC	perfect	ZMO1_ZMO0495	5	GGG	495534	495554	fwd	anti	39	1		CP023715.1	491282	495559	-	ZMO1_ZMO0495	TamB/DUF490 domain-containing protein
ZMO_perfect_01689	GGCAAAGTTTCTTTAGATTC	perfect	ZMO1_ZMO0495	26	CGG	495513	495533	fwd	anti	39	1		CP023715.1	491282	495559	-	ZMO1_ZMO0495	TamB/DUF490 domain-containing protein
ZMO_perfect_01690	TGAATCTCTGCCATTTCCTC	perfect	ZMO1_ZMO0495	47	GGG	495492	495512	fwd	anti	39	1		CP023715.1	491282	495559	-	ZMO1_ZMO0495	TamB/DUF490 domain-containing protein
ZMO_perfect_01691	CCGGCTTTTTCCTTTTCTAT	perfect	ZMO1_ZMO0495	74	CGG	495465	495485	fwd	anti	39	1		CP023715.1	491282	495559	-	ZMO1_ZMO0495	TamB/DUF490 domain-containing protein
ZMO_perfect_01692	GGGAAAAGGCCTGAAGAAAC	perfect	ZMO1_ZMO0496	6	AGG	497605	497625	fwd	anti	39	1		CP023715.1	495559	497631	-	ZMO1_ZMO0496	outer membrane protein assembly factor
ZMO_perfect_01693	AAAAAGCCCGCCTCTTTGAT	perfect	ZMO1_ZMO0496	26	GGG	497585	497605	fwd	anti	39	1		CP023715.1	495559	497631	-	ZMO1_ZMO0496	outer membrane protein assembly factor
ZMO_perfect_01694	TGCCTTGCCCGCTTCGATAT	perfect	ZMO1_ZMO0496	108	AGG	497503	497523	fwd	anti	39	1		CP023715.1	495559	497631	-	ZMO1_ZMO0496	outer membrane protein assembly factor
ZMO_perfect_01695	ATGATGTTTTTTTGGGGTGG	perfect	ZMO1_ZMO0496	134	CGG	497477	497497	fwd	anti	39	1		CP023715.1	495559	497631	-	ZMO1_ZMO0496	outer membrane protein assembly factor
ZMO_perfect_01696	GATAAAGTCAAATGGAATAC	perfect	ZMO1_ZMO0497	6	GGG	498306	498326	fwd	anti	39	1		CP023715.1	497631	498332	-	ZMO1_ZMO0497	phosphoglycolate phosphatase
ZMO_perfect_01697	TCAAGGGCTGCATGAAGGTC	perfect	ZMO1_ZMO0497	65	AGG	498247	498267	fwd	anti	39	1		CP023715.1	497631	498332	-	ZMO1_ZMO0497	phosphoglycolate phosphatase
ZMO_perfect_01698	ACCTGTTCCTGTGTCGGAAC	perfect	ZMO1_ZMO0497	113	GGG	498199	498219	fwd	anti	39	1		CP023715.1	497631	498332	-	ZMO1_ZMO0497	phosphoglycolate phosphatase
ZMO_perfect_01699	AAGCTTGTTCCATTAGTCGC	perfect	ZMO1_ZMO0497	160	CGG	498152	498172	fwd	anti	39	1		CP023715.1	497631	498332	-	ZMO1_ZMO0497	phosphoglycolate phosphatase
ZMO_perfect_01700	GCCAGAATAACAGCAGAAAA	perfect	ZMO1_ZMO0498	19	AGG	498555	498575	rev	anti	39	1		CP023715.1	498537	499889	+	glmU	bifunctional N-acetylglucosamine-1-phosphateuridyltransferase/glucosamine-1-phosphate acetyltransferase
ZMO_perfect_01701	AAGGGCATGTAATATCTTAT	perfect	ZMO1_ZMO0498	74	GGG	498610	498630	rev	anti	39	1		CP023715.1	498537	499889	+	glmU	bifunctional N-acetylglucosamine-1-phosphateuridyltransferase/glucosamine-1-phosphate acetyltransferase
ZMO_perfect_01702	TCCAGAACCCATCCTAAAAG	perfect	ZMO1_ZMO0498	106	AGG	498642	498662	rev	anti	39	1		CP023715.1	498537	499889	+	glmU	bifunctional N-acetylglucosamine-1-phosphateuridyltransferase/glucosamine-1-phosphate acetyltransferase
ZMO_perfect_01703	GATCAGGCGATAACGGAGCA	perfect	ZMO1_ZMO0498	132	AGG	498668	498688	rev	anti	39	1		CP023715.1	498537	499889	+	glmU	bifunctional N-acetylglucosamine-1-phosphateuridyltransferase/glucosamine-1-phosphate acetyltransferase
ZMO_perfect_01704	GAGGGTTCTTTGAAGGTTTG	perfect	ZMO1_ZMO0499	7	CGG	502152	502172	fwd	anti	39	1		CP023715.1	500071	502179	-	pbpF	1A family penicillin-binding protein
ZMO_perfect_01705	GCAAGGCTTTTCTTTGGGGG	perfect	ZMO1_ZMO0499	34	CGG	502125	502145	fwd	anti	39	1		CP023715.1	500071	502179	-	pbpF	1A family penicillin-binding protein
ZMO_perfect_01706	TGCCACCGACGATCAAGACA	perfect	ZMO1_ZMO0499	58	AGG	502101	502121	fwd	anti	39	1		CP023715.1	500071	502179	-	pbpF	1A family penicillin-binding protein
ZMO_perfect_01707	AAAATCAGGCAGGCTACTTT	perfect	ZMO1_ZMO0499	138	TGG	502021	502041	fwd	anti	39	1		CP023715.1	500071	502179	-	pbpF	1A family penicillin-binding protein
ZMO_perfect_01708	CTATCAAAGATTTATTTGAA	perfect	ZMO1_ZMO0500	16	TGG	504144	504164	fwd	anti	39	1		CP023715.1	502210	504180	-	ZMO1_ZMO0500	uncharacterized protein
ZMO_perfect_01709	CTGTTATTGAGAGACAAGAA	perfect	ZMO1_ZMO0500	65	AGG	504095	504115	fwd	anti	39	1		CP023715.1	502210	504180	-	ZMO1_ZMO0500	uncharacterized protein
ZMO_perfect_01710	CGTTAAAATCCAGAATAGGC	perfect	ZMO1_ZMO0500	141	AGG	504019	504039	fwd	anti	39	1		CP023715.1	502210	504180	-	ZMO1_ZMO0500	uncharacterized protein
ZMO_perfect_01711	ACGATGGGTGTAAAGAAGAA	perfect	ZMO1_ZMO0500	168	AGG	503992	504012	fwd	anti	39	1		CP023715.1	502210	504180	-	ZMO1_ZMO0500	uncharacterized protein
ZMO_perfect_01712	CTAGCTTTAACCAAAGAGAC	perfect	ZMO1_ZMO0501	9	CGG	504410	504430	rev	anti	39	1		CP023715.1	504402	504854	+	ZMO1_ZMO0501	polysaccharide synthesis protein GtrA
ZMO_perfect_01713	AAGTGGTAAAACCTCCGGTA	perfect	ZMO1_ZMO0501	87	AGG	504488	504508	rev	anti	39	1		CP023715.1	504402	504854	+	ZMO1_ZMO0501	polysaccharide synthesis protein GtrA
ZMO_perfect_01714	AGGAGCCATATGCCCCCATT	perfect	ZMO1_ZMO0501	140	TGG	504541	504561	rev	anti	39	1		CP023715.1	504402	504854	+	ZMO1_ZMO0501	polysaccharide synthesis protein GtrA
ZMO_perfect_01715	CCGATAAAATTCGAGAATAA	perfect	ZMO1_ZMO0501	160	AGG	504561	504581	rev	anti	39	1		CP023715.1	504402	504854	+	ZMO1_ZMO0501	polysaccharide synthesis protein GtrA
ZMO_perfect_01716	TTAAATGAAGATCGGGATGC	perfect	ZMO1_ZMO0502	17	AGG	506454	506474	fwd	anti	39	1		CP023715.1	504866	506491	-	ZMO1_ZMO0502	uncharacterized protein
ZMO_perfect_01717	ATCAGACCCAAAATATAAAA	perfect	ZMO1_ZMO0502	62	AGG	506409	506429	fwd	anti	39	1		CP023715.1	504866	506491	-	ZMO1_ZMO0502	uncharacterized protein
ZMO_perfect_01718	GCAAAGGCACAGCAGAAAGC	perfect	ZMO1_ZMO0502	85	AGG	506386	506406	fwd	anti	39	1		CP023715.1	504866	506491	-	ZMO1_ZMO0502	uncharacterized protein
ZMO_perfect_01719	TCCGTAAGTGGAGGCAATTC	perfect	ZMO1_ZMO0502	113	CGG	506358	506378	fwd	anti	39	1		CP023715.1	504866	506491	-	ZMO1_ZMO0502	uncharacterized protein
ZMO_perfect_01720	AGAAGATATCGGTTGGTTCA	perfect	ZMO1_ZMO0503	17	CGG	506706	506726	rev	anti	39	1		CP023715.1	506690	507859	+	ZMO1_ZMO0503	glycosyl transferase family 2
ZMO_perfect_01721	GCATAAAATTTTTATTCTTC	perfect	ZMO1_ZMO0503	57	TGG	506746	506766	rev	anti	39	1		CP023715.1	506690	507859	+	ZMO1_ZMO0503	glycosyl transferase family 2
ZMO_perfect_01722	GGAATAACCACCGATAGCAT	perfect	ZMO1_ZMO0503	79	CGG	506768	506788	rev	anti	39	1		CP023715.1	506690	507859	+	ZMO1_ZMO0503	glycosyl transferase family 2
ZMO_perfect_01723	TTCCCCTTTTCGTTATAGGT	perfect	ZMO1_ZMO0503	100	AGG	506789	506809	rev	anti	39	1		CP023715.1	506690	507859	+	ZMO1_ZMO0503	glycosyl transferase family 2
ZMO_perfect_01724	AGAACACGTTTTGCAAGTAT	perfect	ZMO1_ZMO0505	7	AGG	507972	507992	rev	anti	39	1		CP023715.1	507966	508625	+	rluC	pseudouridine synthase
ZMO_perfect_01725	GGCAGGTTTGTCGATAATCA	perfect	ZMO1_ZMO0505	47	TGG	508012	508032	rev	anti	39	1		CP023715.1	507966	508625	+	rluC	pseudouridine synthase
ZMO_perfect_01726	AACCGAAGTCACCGGCAAAC	perfect	ZMO1_ZMO0505	68	CGG	508033	508053	rev	anti	39	1		CP023715.1	507966	508625	+	rluC	pseudouridine synthase
ZMO_perfect_01727	TCCAAACGATGGACAATACT	perfect	ZMO1_ZMO0505	154	TGG	508119	508139	rev	anti	39	1		CP023715.1	507966	508625	+	rluC	pseudouridine synthase
ZMO_perfect_01728	TGAATCGATACTTATTCTTT	perfect	ZMO1_ZMO0506	21	GGG	509253	509273	fwd	anti	39	1		CP023715.1	508875	509294	-	prfB	peptide chain release factor 2
ZMO_perfect_01729	TATTCACATTTTGGCCACCG	perfect	ZMO1_ZMO0506	79	GGG	509195	509215	fwd	anti	39	1		CP023715.1	508875	509294	-	prfB	peptide chain release factor 2
ZMO_perfect_01730	AAGCGATTGATGACAAGTTC	perfect	ZMO1_ZMO0506	152	GGG	509122	509142	fwd	anti	39	1		CP023715.1	508875	509294	-	prfB	peptide chain release factor 2
ZMO_perfect_01731	CATCCTGCCGATTTAAAGGC	perfect	ZMO1_ZMO0506	244	TGG	509030	509050	fwd	anti	39	1		CP023715.1	508875	509294	-	prfB	peptide chain release factor 2
ZMO_perfect_01732	TTGATCGAGAAAGAAAACAT	perfect	ZMO1_ZMO0507	1	GGG	509408	509428	rev	anti	39	1		CP023715.1	509408	509893	+	ZMO1_ZMO0507	GAF domain-containing protein
ZMO_perfect_01733	ATACAGCGTTTTTTTGCTGC	perfect	ZMO1_ZMO0507	26	CGG	509433	509453	rev	anti	39	1		CP023715.1	509408	509893	+	ZMO1_ZMO0507	GAF domain-containing protein
ZMO_perfect_01734	CTCAGAAAGTAACTCTTTAA	perfect	ZMO1_ZMO0507	65	GGG	509472	509492	rev	anti	39	1		CP023715.1	509408	509893	+	ZMO1_ZMO0507	GAF domain-containing protein
ZMO_perfect_01735	TGTTGGCCATATTAGCGATC	perfect	ZMO1_ZMO0507	96	GGG	509503	509523	rev	anti	39	1		CP023715.1	509408	509893	+	ZMO1_ZMO0507	GAF domain-containing protein
ZMO_perfect_01736	AATAGGTAAGCAGTCAGCAA	perfect	ZMO1_ZMO0508	38	GGG	509954	509974	rev	anti	39	1		CP023715.1	509917	510348	+	ZMO1_ZMO0508	GCN5-related N-acetyltransferase
ZMO_perfect_01737	TGTCAGGCTTGGCCAAAGAT	perfect	ZMO1_ZMO0508	68	AGG	509984	510004	rev	anti	39	1		CP023715.1	509917	510348	+	ZMO1_ZMO0508	GCN5-related N-acetyltransferase
ZMO_perfect_01738	CGTGGCATTTTTATCCCCAT	perfect	ZMO1_ZMO0508	107	CGG	510023	510043	rev	anti	39	1		CP023715.1	509917	510348	+	ZMO1_ZMO0508	GCN5-related N-acetyltransferase
ZMO_perfect_01739	CAGGCGAAACAGCCACACGC	perfect	ZMO1_ZMO0508	207	CGG	510123	510143	rev	anti	39	1		CP023715.1	509917	510348	+	ZMO1_ZMO0508	GCN5-related N-acetyltransferase
ZMO_perfect_01740	TAGAGCGTTTTATAGGTAAA	perfect	ZMO1_ZMO0509	12	GGG	510444	510464	rev	anti	39	1		CP023715.1	510433	511152	+	ZMO1_ZMO0509	uncharacterized protein
ZMO_perfect_01741	AACCGGCTTGGGCATATAAA	perfect	ZMO1_ZMO0509	69	GGG	510501	510521	rev	anti	39	1		CP023715.1	510433	511152	+	ZMO1_ZMO0509	uncharacterized protein
ZMO_perfect_01742	CTTTCTACTGATCTGACAAC	perfect	ZMO1_ZMO0509	115	AGG	510547	510567	rev	anti	39	1		CP023715.1	510433	511152	+	ZMO1_ZMO0509	uncharacterized protein
ZMO_perfect_01743	GGGAGGGGGAATTACATAGG	perfect	ZMO1_ZMO0509	143	GGG	510575	510595	rev	anti	39	1		CP023715.1	510433	511152	+	ZMO1_ZMO0509	uncharacterized protein
ZMO_perfect_01744	GTCATTGTAGGCGAAAGCGC	perfect	ZMO1_ZMO0510	25	TGG	511456	511476	rev	anti	39	1		CP023715.1	511432	512754	+	pdhC	dihydrolipoyllysine-residue acetyltransferase
ZMO_perfect_01745	TTTCACCAGCCATTTCGCAA	perfect	ZMO1_ZMO0510	56	GGG	511487	511507	rev	anti	39	1		CP023715.1	511432	512754	+	pdhC	dihydrolipoyllysine-residue acetyltransferase
ZMO_perfect_01746	CAGAATATCGCCCGCCTTAA	perfect	ZMO1_ZMO0510	89	CGG	511520	511540	rev	anti	39	1		CP023715.1	511432	512754	+	pdhC	dihydrolipoyllysine-residue acetyltransferase
ZMO_perfect_01747	GCAATATTTTCACTACCTTC	perfect	ZMO1_ZMO0510	187	CGG	511618	511638	rev	anti	39	1		CP023715.1	511432	512754	+	pdhC	dihydrolipoyllysine-residue acetyltransferase
ZMO_perfect_01748	GGTTCTCCGGCGGGAGCTAA	perfect	ZMO1_ZMO0511	40	GGG	512790	512810	rev	anti	39	1		CP023715.1	512751	513200	+	ZMO1_ZMO0511	thioesterase superfamily protein
ZMO_perfect_01749	ATAGCAATAACGCGAATGGC	perfect	ZMO1_ZMO0511	61	GGG	512811	512831	rev	anti	39	1		CP023715.1	512751	513200	+	ZMO1_ZMO0511	thioesterase superfamily protein
ZMO_perfect_01750	CCATCGGCATTCGTATTTGC	perfect	ZMO1_ZMO0511	85	TGG	512835	512855	rev	anti	39	1		CP023715.1	512751	513200	+	ZMO1_ZMO0511	thioesterase superfamily protein
ZMO_perfect_01751	GCGAGCAGCAACCAAACCGG	perfect	ZMO1_ZMO0511	149	CGG	512899	512919	rev	anti	39	1		CP023715.1	512751	513200	+	ZMO1_ZMO0511	thioesterase superfamily protein
ZMO_perfect_01752	ATAGCCGCGACATATCCTCC	perfect	ZMO1_ZMO0512	43	TGG	513288	513308	rev	anti	39	1		CP023715.1	513246	514646	+	lpd	dihydrolipoamide dehydrogenase
ZMO_perfect_01753	GTTCAACCAAAGCGACTTTC	perfect	ZMO1_ZMO0512	84	AGG	513329	513349	rev	anti	39	1		CP023715.1	513246	514646	+	lpd	dihydrolipoamide dehydrogenase
ZMO_perfect_01754	TCAAGCAGATACCACCTAGA	perfect	ZMO1_ZMO0512	111	TGG	513356	513376	rev	anti	39	1		CP023715.1	513246	514646	+	lpd	dihydrolipoamide dehydrogenase
ZMO_perfect_01755	AGCGCAGAAGCGATTTGGTC	perfect	ZMO1_ZMO0512	147	GGG	513392	513412	rev	anti	39	1		CP023715.1	513246	514646	+	lpd	dihydrolipoamide dehydrogenase
ZMO_perfect_01756	CGCCAGCCACTCAGAAAAAA	perfect	ZMO1_ZMO0513	7	AGG	514664	514684	rev	anti	39	1		CP023715.1	514658	515365	+	ZMO1_ZMO0513	putative type 2 phosphatidic acid phosphatase
ZMO_perfect_01757	GATGATACAAAAAAAGACAA	perfect	ZMO1_ZMO0513	38	TGG	514695	514715	rev	anti	39	1		CP023715.1	514658	515365	+	ZMO1_ZMO0513	putative type 2 phosphatidic acid phosphatase
ZMO_perfect_01758	AGTCAGAAAACCGATCAGAA	perfect	ZMO1_ZMO0513	62	AGG	514719	514739	rev	anti	39	1		CP023715.1	514658	515365	+	ZMO1_ZMO0513	putative type 2 phosphatidic acid phosphatase
ZMO_perfect_01759	GAAAGCACCAGGCGCCTCAC	perfect	ZMO1_ZMO0513	86	AGG	514743	514763	rev	anti	39	1		CP023715.1	514658	515365	+	ZMO1_ZMO0513	putative type 2 phosphatidic acid phosphatase
ZMO_perfect_01760	CGGACCAATTGATTAATCGT	perfect	ZMO1_ZMO2002	7	CGG	515770	515790	rev	anti	39	1		CP023715.1	515764	516135	+	ZMO1_ZMO2002	ribosomal protein S12
ZMO_perfect_01761	TCTGTAACTGACGGCCCTTA	perfect	ZMO1_ZMO2002	27	CGG	515790	515810	rev	anti	39	1		CP023715.1	515764	516135	+	ZMO1_ZMO2002	ribosomal protein S12
ZMO_perfect_01762	TGCGGGTTTGCCTCCATAGC	perfect	ZMO1_ZMO2002	67	AGG	515830	515850	rev	anti	39	1		CP023715.1	515764	516135	+	ZMO1_ZMO2002	ribosomal protein S12
ZMO_perfect_01763	CGGGGTCGTGGTATAAACAC	perfect	ZMO1_ZMO2002	107	GGG	515870	515890	rev	anti	39	1		CP023715.1	515764	516135	+	ZMO1_ZMO2002	ribosomal protein S12
ZMO_perfect_01764	GCAAAATTTCACGTTTTTCC	perfect	ZMO1_ZMO0514	21	GGG	516171	516191	rev	anti	39	1		CP023715.1	516151	516621	+	rpsG	ribosomal protein S7
ZMO_perfect_01765	ACATCCCCGTATTTAGGATC	perfect	ZMO1_ZMO0514	43	TGG	516193	516213	rev	anti	39	1		CP023715.1	516151	516621	+	rpsG	ribosomal protein S7
ZMO_perfect_01766	ATAAAGAATACGTTCTGCAA	perfect	ZMO1_ZMO0514	113	CGG	516263	516283	rev	anti	39	1		CP023715.1	516151	516621	+	rpsG	ribosomal protein S7
ZMO_perfect_01767	GCTTCATGGAACACTTCCAA	perfect	ZMO1_ZMO0514	175	GGG	516325	516345	rev	anti	39	1		CP023715.1	516151	516621	+	rpsG	ribosomal protein S7
ZMO_perfect_01768	TTTATCGAGCGGATATTTGC	perfect	ZMO1_ZMO0515	8	GGG	516687	516707	rev	anti	39	1		CP023715.1	516680	518752	+	ZMO1_ZMO0515	translation elongation factor G
ZMO_perfect_01769	CTCGGTTGTGGTCGTTTTAC	perfect	ZMO1_ZMO0515	65	CGG	516744	516764	rev	anti	39	1		CP023715.1	516680	518752	+	ZMO1_ZMO0515	translation elongation factor G
ZMO_perfect_01770	GCCGATCTTGTAGGACTTAC	perfect	ZMO1_ZMO0515	104	CGG	516783	516803	rev	anti	39	1		CP023715.1	516680	518752	+	ZMO1_ZMO0515	translation elongation factor G
ZMO_perfect_01771	CCATGGTCGCCGTGCCTTCA	perfect	ZMO1_ZMO0515	132	TGG	516811	516831	rev	anti	39	1		CP023715.1	516680	518752	+	ZMO1_ZMO0515	translation elongation factor G
ZMO_perfect_01772	ATGGTACCGATATTACAATG	perfect	ZMO1_ZMO0516	34	CGG	518889	518909	rev	anti	39	1		CP023715.1	518856	520049	+	ZMO1_ZMO0516	translation elongation factor Tu
ZMO_perfect_01773	TTTGGTAATAGCTGCAGTCA	perfect	ZMO1_ZMO0516	83	GGG	518938	518958	rev	anti	39	1		CP023715.1	518856	520049	+	ZMO1_ZMO0516	translation elongation factor Tu
ZMO_perfect_01774	GATGTTGGCATAGTCAACAA	perfect	ZMO1_ZMO0516	134	AGG	518989	519009	rev	anti	39	1		CP023715.1	518856	520049	+	ZMO1_ZMO0516	translation elongation factor Tu
ZMO_perfect_01775	ATACCGCGTTCACGTTCTTC	perfect	ZMO1_ZMO0516	166	CGG	519021	519041	rev	anti	39	1		CP023715.1	518856	520049	+	ZMO1_ZMO0516	translation elongation factor Tu
ZMO_perfect_01776	GCCTAAGACAAACTGTCTTT	perfect	ZMO1_ZMO2003	11	CGG	520106	520126	rev	anti	39	1		CP023715.1	520096	520467	+	ZMO1_ZMO2003	ribosomal protein S10
ZMO_perfect_01777	AACCATTTCAAAGAACGAGG	perfect	ZMO1_ZMO2003	35	AGG	520130	520150	rev	anti	39	1		CP023715.1	520096	520467	+	ZMO1_ZMO2003	ribosomal protein S10
ZMO_perfect_01778	CACGATGATCAAACGCCTTG	perfect	ZMO1_ZMO2003	90	AGG	520185	520205	rev	anti	39	1		CP023715.1	520096	520467	+	ZMO1_ZMO2003	ribosomal protein S10
ZMO_perfect_01779	ACCAGTCCGACGAGCTGTGT	perfect	ZMO1_ZMO2003	140	CGG	520235	520255	rev	anti	39	1		CP023715.1	520096	520467	+	ZMO1_ZMO2003	ribosomal protein S10
ZMO_perfect_01780	ACGCGTCATTCCGACCTTCT	perfect	ZMO1_ZMO0517	23	TGG	520804	520824	rev	anti	39	1		CP023715.1	520782	521510	+	rplC	ribosomal protein L3
ZMO_perfect_01781	TCGAGTTTCAGGACGGTTAC	perfect	ZMO1_ZMO0517	73	CGG	520854	520874	rev	anti	39	1		CP023715.1	520782	521510	+	rplC	ribosomal protein L3
ZMO_perfect_01782	ATCCTGATCTTTATTTTTGA	perfect	ZMO1_ZMO0517	113	CGG	520894	520914	rev	anti	39	1		CP023715.1	520782	521510	+	rplC	ribosomal protein L3
ZMO_perfect_01783	AAAATGACCCCGTACAGGCT	perfect	ZMO1_ZMO0517	188	TGG	520969	520989	rev	anti	39	1		CP023715.1	520782	521510	+	rplC	ribosomal protein L3
ZMO_perfect_01784	ACCCTTCTTAGAGGCATCGA	perfect	ZMO1_ZMO0518	23	GGG	521535	521555	rev	anti	39	1		CP023715.1	521513	522136	+	rplD	ribosomal protein L4
ZMO_perfect_01785	ACGCGGTTCGATACCGAATA	perfect	ZMO1_ZMO0518	65	CGG	521577	521597	rev	anti	39	1		CP023715.1	521513	522136	+	rplD	ribosomal protein L4
ZMO_perfect_01786	GCGTAGCGCGGGTCGGCGCA	perfect	ZMO1_ZMO0518	132	CGG	521644	521664	rev	anti	39	1		CP023715.1	521513	522136	+	rplD	ribosomal protein L4
ZMO_perfect_01787	TTGACGGCCGAATTTTTTAC	perfect	ZMO1_ZMO0518	179	CGG	521691	521711	rev	anti	39	1		CP023715.1	521513	522136	+	rplD	ribosomal protein L4
ZMO_perfect_01788	GACCGAGCACAACATCATAG	perfect	ZMO1_ZMO0519	36	TGG	522164	522184	rev	anti	39	1		CP023715.1	522129	522440	+	rplW	ribosomal protein L23
ZMO_perfect_01789	GTCGATTTTTCAGTGATGTG	perfect	ZMO1_ZMO0519	58	CGG	522186	522206	rev	anti	39	1		CP023715.1	522129	522440	+	rplW	ribosomal protein L23
ZMO_perfect_01790	CGCAGGTTTGGTCGCATCAG	perfect	ZMO1_ZMO0519	119	CGG	522247	522267	rev	anti	39	1		CP023715.1	522129	522440	+	rplW	ribosomal protein L23
ZMO_perfect_01791	CCACTTTTTGGTCTTGCCTT	perfect	ZMO1_ZMO0519	203	TGG	522331	522351	rev	anti	39	1		CP023715.1	522129	522440	+	rplW	ribosomal protein L23
ZMO_perfect_01792	CACGGCGGGCCGGGCTGGTC	perfect	ZMO1_ZMO0520	24	GGG	522468	522488	rev	anti	39	1		CP023715.1	522445	523281	+	rplB	ribosomal protein L2
ZMO_perfect_01793	ACGAGCGGTCGACCAGGATA	perfect	ZMO1_ZMO0520	48	AGG	522492	522512	rev	anti	39	1		CP023715.1	522445	523281	+	rplB	ribosomal protein L2
ZMO_perfect_01794	CTTCAGTGAGGGCTTTAACC	perfect	ZMO1_ZMO0520	87	GGG	522531	522551	rev	anti	39	1		CP023715.1	522445	523281	+	rplB	ribosomal protein L2
ZMO_perfect_01795	ACCTTTGTTGTTCCGGCCAC	perfect	ZMO1_ZMO0520	122	CGG	522566	522586	rev	anti	39	1		CP023715.1	522445	523281	+	rplB	ribosomal protein L2
ZMO_perfect_01796	CGGACCTTTCCAAACGGAGC	perfect	ZMO1_ZMO2004	8	GGG	523291	523311	rev	anti	39	1		CP023715.1	523284	523559	+	ZMO1_ZMO2004	ribosomal protein S19
ZMO_perfect_01797	AACAGAGACAGTTCGACAAA	perfect	ZMO1_ZMO2004	28	CGG	523311	523331	rev	anti	39	1		CP023715.1	523284	523559	+	ZMO1_ZMO2004	ribosomal protein S19
ZMO_perfect_01798	ACCAGGTCTTGATGGGAGCC	perfect	ZMO1_ZMO2004	84	CGG	523367	523387	rev	anti	39	1		CP023715.1	523284	523559	+	ZMO1_ZMO2004	ribosomal protein S19
ZMO_perfect_01799	AAAGTCAAACCAACAAACTG	perfect	ZMO1_ZMO2004	127	TGG	523410	523430	rev	anti	39	1		CP023715.1	523284	523559	+	ZMO1_ZMO2004	ribosomal protein S19
ZMO_perfect_01800	CCGACGCGACGGGGAGCTTG	perfect	ZMO1_ZMO0521	13	CGG	523571	523591	rev	anti	39	1		CP023715.1	523559	523939	+	rplV	ribosomal protein L22
ZMO_perfect_01801	AACGGTGGTGGCGACGGCTA	perfect	ZMO1_ZMO0521	47	AGG	523605	523625	rev	anti	39	1		CP023715.1	523559	523939	+	rplV	ribosomal protein L22
ZMO_perfect_01802	CTTCACCAGCTTTCTTGCCA	perfect	ZMO1_ZMO0521	111	CGG	523669	523689	rev	anti	39	1		CP023715.1	523559	523939	+	rplV	ribosomal protein L22
ZMO_perfect_01803	GGAAAAGCTCAAAATGTTCA	perfect	ZMO1_ZMO0521	134	GGG	523692	523712	rev	anti	39	1		CP023715.1	523559	523939	+	rplV	ribosomal protein L22
ZMO_perfect_01804	TCTGCAGCCGCATACCGATC	perfect	ZMO1_ZMO0522	21	GGG	523961	523981	rev	anti	39	1		CP023715.1	523941	524636	+	rpsC	ribosomal protein S3
ZMO_perfect_01805	CGCCACCTTGGGCAAACCAA	perfect	ZMO1_ZMO0522	63	CGG	524003	524023	rev	anti	39	1		CP023715.1	523941	524636	+	rpsC	ribosomal protein S3
ZMO_perfect_01806	TGATATCTTCAAGCAACAGC	perfect	ZMO1_ZMO0522	93	TGG	524033	524053	rev	anti	39	1		CP023715.1	523941	524636	+	rpsC	ribosomal protein S3
ZMO_perfect_01807	GCGTTTTCATGATGAATTTG	perfect	ZMO1_ZMO0522	120	CGG	524060	524080	rev	anti	39	1		CP023715.1	523941	524636	+	rpsC	ribosomal protein S3
ZMO_perfect_01808	TTACGAAATTTAGTTCGTTT	perfect	ZMO1_ZMO0523	13	CGG	524712	524732	rev	anti	39	1		CP023715.1	524700	525131	+	rplP	ribosomal protein L16
ZMO_perfect_01809	ACCATGAATACGACCCTTGT	perfect	ZMO1_ZMO0523	38	GGG	524737	524757	rev	anti	39	1		CP023715.1	524700	525131	+	rplP	ribosomal protein L16
ZMO_perfect_01810	AAATTAAGCGTAGCACCGCC	perfect	ZMO1_ZMO0523	67	AGG	524766	524786	rev	anti	39	1		CP023715.1	524700	525131	+	rplP	ribosomal protein L16
ZMO_perfect_01811	TGGCGCGCGGTAATCCGATC	perfect	ZMO1_ZMO0523	118	TGG	524817	524837	rev	anti	39	1		CP023715.1	524700	525131	+	rplP	ribosomal protein L16
ZMO_perfect_01812	CTTCATTTCACCCAGCTCGA	perfect	ZMO1_ZMO0524	50	CGG	525183	525203	rev	anti	39	1		CP023715.1	525134	525337	+	rpmC	ribosomal protein L29
ZMO_perfect_01813	CCAGCTGGCCAGTGGCTGAC	perfect	ZMO1_ZMO0524	96	TGG	525229	525249	rev	anti	39	1		CP023715.1	525134	525337	+	rpmC	ribosomal protein L29
ZMO_perfect_01814	CGCACTTCGCGAACCCGGGC	perfect	ZMO1_ZMO0524	124	GGG	525257	525277	rev	anti	39	1		CP023715.1	525134	525337	+	rpmC	ribosomal protein L29
ZMO_perfect_01815	GGTTGCCGAGCGCTGACGCT	perfect	ZMO1_ZMO0524	179	CGG	525312	525332	rev	anti	39	1		CP023715.1	525134	525337	+	rpmC	ribosomal protein L29
ZMO_perfect_01816	GTTCCCGTCAGCACACGTTT	perfect	ZMO1_ZMO0525	7	GGG	525356	525376	rev	anti	39	1		CP023715.1	525350	525601	+	rpsQ	ribosomal protein S17
ZMO_perfect_01817	CAAAACCACTACCGTTTTGT	perfect	ZMO1_ZMO0525	47	CGG	525396	525416	rev	anti	39	1		CP023715.1	525350	525601	+	rpsQ	ribosomal protein S17
ZMO_perfect_01818	CGGATGATCTTACCGTAAAG	perfect	ZMO1_ZMO0525	91	GGG	525440	525460	rev	anti	39	1		CP023715.1	525350	525601	+	rpsQ	ribosomal protein S17
ZMO_perfect_01819	CATGATATTTTTTCGACAAG	perfect	ZMO1_ZMO0525	111	CGG	525460	525480	rev	anti	39	1		CP023715.1	525350	525601	+	rpsQ	ribosomal protein S17
ZMO_perfect_01820	CGTCAAGGTTCGTTTGCATC	perfect	ZMO1_ZMO0526	9	TGG	525678	525698	rev	anti	39	1		CP023715.1	525670	526041	+	rplN	ribosomal protein L14
ZMO_perfect_01821	CCTCTTCGCACCGCTGTTGT	perfect	ZMO1_ZMO0526	35	CGG	525704	525724	rev	anti	39	1		CP023715.1	525670	526041	+	rplN	ribosomal protein L14
ZMO_perfect_01822	GATGACATCGCCAACAGTCG	perfect	ZMO1_ZMO0526	98	CGG	525767	525787	rev	anti	39	1		CP023715.1	525670	526041	+	rplN	ribosomal protein L14
ZMO_perfect_01823	CTTAACGCGCCCGCGCGGTG	perfect	ZMO1_ZMO0526	140	CGG	525809	525829	rev	anti	39	1		CP023715.1	525670	526041	+	rplN	ribosomal protein L14
ZMO_perfect_01824	ATGCTTACCTTTGTCCTTGC	perfect	ZMO1_ZMO0527	47	CGG	526087	526107	rev	anti	39	1		CP023715.1	526041	526358	+	rplX	ribosomal protein L24
ZMO_perfect_01825	GCCTTCTTGTGGCAGAGCCT	perfect	ZMO1_ZMO0527	80	GGG	526120	526140	rev	anti	39	1		CP023715.1	526041	526358	+	rplX	ribosomal protein L24
ZMO_perfect_01826	CTGGCTTGGTTTACGATGAC	perfect	ZMO1_ZMO0527	134	GGG	526174	526194	rev	anti	39	1		CP023715.1	526041	526358	+	rplX	ribosomal protein L24
ZMO_perfect_01827	TACGATCCAGCCCGCCCTGG	perfect	ZMO1_ZMO0527	162	GGG	526202	526222	rev	anti	39	1		CP023715.1	526041	526358	+	rplX	ribosomal protein L24
ZMO_perfect_01828	CTTTTTCAGGCGCGGAACAT	perfect	ZMO1_ZMO0528	14	AGG	526364	526384	rev	anti	39	1		CP023715.1	526351	526929	+	rplE	ribosomal protein L5
ZMO_perfect_01829	ATTTTTATAACCGAATTTCT	perfect	ZMO1_ZMO0528	68	CGG	526418	526438	rev	anti	39	1		CP023715.1	526351	526929	+	rplE	ribosomal protein L5
ZMO_perfect_01830	GGACGATTTTCGTGAGTTTC	perfect	ZMO1_ZMO0528	102	GGG	526452	526472	rev	anti	39	1		CP023715.1	526351	526929	+	rplE	ribosomal protein L5
ZMO_perfect_01831	CTTCACCAACGCCCATATTC	perfect	ZMO1_ZMO0528	123	AGG	526473	526493	rev	anti	39	1		CP023715.1	526351	526929	+	rplE	ribosomal protein L5
ZMO_perfect_01832	CCGGGAATATTTACCGGCAT	perfect	ZMO1_ZMO0529	59	AGG	527031	527051	rev	anti	39	1		CP023715.1	526973	527278	+	rpsN	ribosomal protein S14
ZMO_perfect_01833	CTCATCAAGGCTCTTGTCAT	perfect	ZMO1_ZMO0529	95	TGG	527067	527087	rev	anti	39	1		CP023715.1	526973	527278	+	rpsN	ribosomal protein S14
ZMO_perfect_01834	CGCGTTGGATTCGCATTTCG	perfect	ZMO1_ZMO0529	157	TGG	527129	527149	rev	anti	39	1		CP023715.1	526973	527278	+	rpsN	ribosomal protein S14
ZMO_perfect_01835	ATAATAACCGCGCGGGCGGC	perfect	ZMO1_ZMO0529	203	CGG	527175	527195	rev	anti	39	1		CP023715.1	526973	527278	+	rpsN	ribosomal protein S14
ZMO_perfect_01836	CGGGTGAGCAAATCACCCAG	perfect	ZMO1_ZMO0530	19	AGG	527310	527330	rev	anti	39	1		CP023715.1	527292	527687	+	rpsH	ribosomal protein S8
ZMO_perfect_01837	CATGCTGGCCGTTGCGAATG	perfect	ZMO1_ZMO0530	39	CGG	527330	527350	rev	anti	39	1		CP023715.1	527292	527687	+	rpsH	ribosomal protein S8
ZMO_perfect_01838	AGATACCACGCTATCTTTGC	perfect	ZMO1_ZMO0530	62	GGG	527353	527373	rev	anti	39	1		CP023715.1	527292	527687	+	rpsH	ribosomal protein S8
ZMO_perfect_01839	CGAACACGTAATTTAGAGGC	perfect	ZMO1_ZMO0530	85	AGG	527376	527396	rev	anti	39	1		CP023715.1	527292	527687	+	rpsH	ribosomal protein S8
ZMO_perfect_01840	CCACCGGTTTTTTACCGATA	perfect	ZMO1_ZMO0531	9	CGG	527695	527715	rev	anti	39	1		CP023715.1	527687	528220	+	rplF	ribosomal protein L6 signature 1
ZMO_perfect_01841	TATTTGCGGTGACGCCCGTC	perfect	ZMO1_ZMO0531	36	GGG	527722	527742	rev	anti	39	1		CP023715.1	527687	528220	+	rplF	ribosomal protein L6 signature 1
ZMO_perfect_01842	GCATAGAAAGCTCGCCTTTG	perfect	ZMO1_ZMO0531	87	GGG	527773	527793	rev	anti	39	1		CP023715.1	527687	528220	+	rplF	ribosomal protein L6 signature 1
ZMO_perfect_01843	TAGGTCACTTCAGAAGACAA	perfect	ZMO1_ZMO0531	109	AGG	527795	527815	rev	anti	39	1		CP023715.1	527687	528220	+	rplF	ribosomal protein L6 signature 1
ZMO_perfect_01844	TTCAAAAAGAGAAAGACCTT	perfect	ZMO1_ZMO0532	8	TGG	528227	528247	rev	anti	39	1		CP023715.1	528220	528576	+	rplR	ribosomal protein L18
ZMO_perfect_01845	ATTACCCTTGGCACGCAGCG	perfect	ZMO1_ZMO0532	53	TGG	528272	528292	rev	anti	39	1		CP023715.1	528220	528576	+	rplR	ribosomal protein L18
ZMO_perfect_01846	GAACGGTGAACAGATAAACG	perfect	ZMO1_ZMO0532	82	AGG	528301	528321	rev	anti	39	1		CP023715.1	528220	528576	+	rplR	ribosomal protein L18
ZMO_perfect_01847	TAACCTGAGCATAAATATGC	perfect	ZMO1_ZMO0532	108	TGG	528327	528347	rev	anti	39	1		CP023715.1	528220	528576	+	rplR	ribosomal protein L18
ZMO_perfect_01848	CTTCGGCATTTTCCGTTTTC	perfect	ZMO1_ZMO0533	24	TGG	528600	528620	rev	anti	39	1		CP023715.1	528577	529278	+	rpsE	ribosomal protein S5
ZMO_perfect_01849	ATTGGTGCCGTTAGCAGCAT	perfect	ZMO1_ZMO0533	50	TGG	528626	528646	rev	anti	39	1		CP023715.1	528577	529278	+	rpsE	ribosomal protein S5
ZMO_perfect_01850	CGACCACGACGTTCGTTGTT	perfect	ZMO1_ZMO0533	73	CGG	528649	528669	rev	anti	39	1		CP023715.1	528577	529278	+	rpsE	ribosomal protein S5
ZMO_perfect_01851	GGCCACGACCACCACGACCA	perfect	ZMO1_ZMO0533	102	CGG	528678	528698	rev	anti	39	1		CP023715.1	528577	529278	+	rpsE	ribosomal protein S5
ZMO_perfect_01852	TGATCTGGGCTACGACGGAT	perfect	ZMO1_ZMO0534	37	AGG	529322	529342	rev	anti	39	1		CP023715.1	529286	529462	+	rpmD	ribosomal protein L30
ZMO_perfect_01853	GGGTGCGATGCATCTTGTTG	perfect	ZMO1_ZMO0534	84	AGG	529369	529389	rev	anti	39	1		CP023715.1	529286	529462	+	rpmD	ribosomal protein L30
ZMO_perfect_01854	GGGCGTATCCTTCAATTCGC	perfect	ZMO1_ZMO0534	104	GGG	529389	529409	rev	anti	39	1		CP023715.1	529286	529462	+	rpmD	ribosomal protein L30
ZMO_perfect_01855	CGAAGCATACCCCGAACATC	perfect	ZMO1_ZMO0534	124	GGG	529409	529429	rev	anti	39	1		CP023715.1	529286	529462	+	rpmD	ribosomal protein L30
ZMO_perfect_01856	GACACGACCAACGCGTGAAC	perfect	ZMO1_ZMO0536	38	CGG	529650	529670	rev	anti	39	1		CP023715.1	529613	530104	+	rplO	ribosomal protein L15
ZMO_perfect_01857	AACCAATACCGCGACCAACG	perfect	ZMO1_ZMO0536	60	CGG	529672	529692	rev	anti	39	1		CP023715.1	529613	530104	+	rplO	ribosomal protein L15
ZMO_perfect_01858	ACCTTTTTGACCGCGACCAG	perfect	ZMO1_ZMO0536	98	CGG	529710	529730	rev	anti	39	1		CP023715.1	529613	530104	+	rplO	ribosomal protein L15
ZMO_perfect_01859	CATTGATCGAAACACCAGAA	perfect	ZMO1_ZMO0536	129	CGG	529741	529761	rev	anti	39	1		CP023715.1	529613	530104	+	rplO	ribosomal protein L15
ZMO_perfect_01860	GAAATTAGAGGCAAATTGAT	perfect	ZMO1_ZMO0537	17	TGG	530406	530426	rev	anti	39	1		CP023715.1	530390	531778	+	secY	preprotein translocase SecY subunit
ZMO_perfect_01861	GTCAGTGGCCTTCCCAAACT	perfect	ZMO1_ZMO0537	47	GGG	530436	530456	rev	anti	39	1		CP023715.1	530390	531778	+	secY	preprotein translocase SecY subunit
ZMO_perfect_01862	TAAACCACAAGCGCTTTTTA	perfect	ZMO1_ZMO0537	69	AGG	530458	530478	rev	anti	39	1		CP023715.1	530390	531778	+	secY	preprotein translocase SecY subunit
ZMO_perfect_01863	AAAAACAATCAAAGCCAGAA	perfect	ZMO1_ZMO0537	92	AGG	530481	530501	rev	anti	39	1		CP023715.1	530390	531778	+	secY	preprotein translocase SecY subunit
ZMO_perfect_01864	TTCCTTTGCCAGCCCCCGGC	perfect	ZMO1_ZMO0538	24	GGG	531834	531854	rev	anti	39	1		CP023715.1	531811	532482	+	adk	adenylate kinase
ZMO_perfect_01865	AAAGTCATGAACCAATCGAT	perfect	ZMO1_ZMO0538	53	GGG	531863	531883	rev	anti	39	1		CP023715.1	531811	532482	+	adk	adenylate kinase
ZMO_perfect_01866	CACTTCAGTGCCTTCTTTAA	perfect	ZMO1_ZMO0538	116	CGG	531926	531946	rev	anti	39	1		CP023715.1	531811	532482	+	adk	adenylate kinase
ZMO_perfect_01867	GTCATCAGGAATCAGCTTAC	perfect	ZMO1_ZMO0538	167	CGG	531977	531997	rev	anti	39	1		CP023715.1	531811	532482	+	adk	adenylate kinase
ZMO_perfect_01868	TCTCTACACGTTTGTTTGTC	perfect	ZMO1_ZMO0539	30	GGG	532846	532866	rev	anti	39	1		CP023715.1	532817	533185	+	rpsM	ribosomal protein S13
ZMO_perfect_01869	CGGACCGATACCATGAATAT	perfect	ZMO1_ZMO0539	62	AGG	532878	532898	rev	anti	39	1		CP023715.1	532817	533185	+	rpsM	ribosomal protein S13
ZMO_perfect_01870	ACGATTTTCTTAGCCGTGGT	perfect	ZMO1_ZMO0539	82	CGG	532898	532918	rev	anti	39	1		CP023715.1	532817	533185	+	rpsM	ribosomal protein S13
ZMO_perfect_01871	TTCCGGCGCGATACCAAGCT	perfect	ZMO1_ZMO0539	107	TGG	532923	532943	rev	anti	39	1		CP023715.1	532817	533185	+	rpsM	ribosomal protein S13
ZMO_perfect_01872	TCGCGTCTTTTAACGCGCTG	perfect	ZMO1_ZMO0540	16	CGG	533265	533285	rev	anti	39	1		CP023715.1	533250	533639	+	rpsK	ribosomal protein S11
ZMO_perfect_01873	GGCGTTAACATGAGCTACGC	perfect	ZMO1_ZMO0540	56	CGG	533305	533325	rev	anti	39	1		CP023715.1	533250	533639	+	rpsK	ribosomal protein S11
ZMO_perfect_01874	GATCATTGTATTATTGAAGC	perfect	ZMO1_ZMO0540	77	TGG	533326	533346	rev	anti	39	1		CP023715.1	533250	533639	+	rpsK	ribosomal protein S11
ZMO_perfect_01875	ATTTCCCTGTGCATCGGTGA	perfect	ZMO1_ZMO0540	101	TGG	533350	533370	rev	anti	39	1		CP023715.1	533250	533639	+	rpsK	ribosomal protein S11
ZMO_perfect_01876	GCTTTCTTTTCCAGGGCGTT	perfect	ZMO1_ZMO0541	43	GGG	533774	533794	rev	anti	39	1		CP023715.1	533732	534793	+	rpoA	DNA-directed RNA polymerase alpha subunit
ZMO_perfect_01877	AAAGCCGCGCTCTAATGGCT	perfect	ZMO1_ZMO0541	101	CGG	533832	533852	rev	anti	39	1		CP023715.1	533732	534793	+	rpoA	DNA-directed RNA polymerase alpha subunit
ZMO_perfect_01878	GCAGTGAAGATAACAGCACA	perfect	ZMO1_ZMO0541	150	CGG	533881	533901	rev	anti	39	1		CP023715.1	533732	534793	+	rpoA	DNA-directed RNA polymerase alpha subunit
ZMO_perfect_01879	TTCGATCTTGATAGCCGTAA	perfect	ZMO1_ZMO0541	182	TGG	533913	533933	rev	anti	39	1		CP023715.1	533732	534793	+	rpoA	DNA-directed RNA polymerase alpha subunit
ZMO_perfect_01880	TGGAAGTACGTTGCAGCTTG	perfect	ZMO1_ZMO0542	24	CGG	534936	534956	rev	anti	39	1		CP023715.1	534913	535335	+	rplQ	ribosomal protein L17
ZMO_perfect_01881	GAACAAAGCCAGACGATGGC	perfect	ZMO1_ZMO0542	44	TGG	534956	534976	rev	anti	39	1		CP023715.1	534913	535335	+	rplQ	ribosomal protein L17
ZMO_perfect_01882	TCAGAGCCGCTGACTGATTG	perfect	ZMO1_ZMO0542	66	CGG	534978	534998	rev	anti	39	1		CP023715.1	534913	535335	+	rplQ	ribosomal protein L17
ZMO_perfect_01883	GTGATAAGCTTTTCGGTGTA	perfect	ZMO1_ZMO0542	139	AGG	535051	535071	rev	anti	39	1		CP023715.1	534913	535335	+	rplQ	ribosomal protein L17
ZMO_perfect_01884	GGCGTGCGCCTTCGACCACT	perfect	ZMO1_ZMOt009	14	CGG	535493	535513	rev	anti	39	1		CP023715.1	535480	535570	+	ZMO1_ZMOt009	tRNA-Ser
ZMO_perfect_01885	TTAGCCCCTACACACTTTCC	perfect	ZMO1_ZMOt009	35	AGG	535514	535534	rev	anti	39	1		CP023715.1	535480	535570	+	ZMO1_ZMOt009	tRNA-Ser
ZMO_perfect_01886	GGATTCGAACCCACGAGAGG	perfect	ZMO1_ZMOt009	58	CGG	535537	535557	rev	anti	39	1		CP023715.1	535480	535570	+	ZMO1_ZMOt009	tRNA-Ser
ZMO_perfect_01887	AAAAAACTGGCGGAGCGGGT	perfect	ZMO1_ZMOt009	79	GGG	535558	535578	rev	anti	39	1		CP023715.1	535480	535570	+	ZMO1_ZMOt009	tRNA-Ser
ZMO_perfect_01888	GATAGCCCTGATAAACACGC	perfect	ZMO1_ZMO0543	27	TGG	536129	536149	rev	anti	39	1		CP023715.1	536103	538373	+	acnA	aconitate hydratase
ZMO_perfect_01889	CTAATGCGATTTGTATTTTA	perfect	ZMO1_ZMO0543	60	TGG	536162	536182	rev	anti	39	1		CP023715.1	536103	538373	+	acnA	aconitate hydratase
ZMO_perfect_01890	ATTTTCTCTGTCAGCGTTAA	perfect	ZMO1_ZMO0543	88	CGG	536190	536210	rev	anti	39	1		CP023715.1	536103	538373	+	acnA	aconitate hydratase
ZMO_perfect_01891	TGCTTCGCCTTCAGCTAAAT	perfect	ZMO1_ZMO0543	119	GGG	536221	536241	rev	anti	39	1		CP023715.1	536103	538373	+	acnA	aconitate hydratase
ZMO_perfect_01892	GGGAACCTGTAATTTACCTT	perfect	ZMO1_ZMO0544	26	CGG	538464	538484	rev	anti	39	1		CP023715.1	538439	539701	+	citC	isocitrate dehydrogenase NADP-dependent
ZMO_perfect_01893	AAGGGAATAACGGGATAATC	perfect	ZMO1_ZMO0544	46	GGG	538484	538504	rev	anti	39	1		CP023715.1	538439	539701	+	citC	isocitrate dehydrogenase NADP-dependent
ZMO_perfect_01894	TGAGCAGATTGCCAGATTTC	perfect	ZMO1_ZMO0544	91	GGG	538529	538549	rev	anti	39	1		CP023715.1	538439	539701	+	citC	isocitrate dehydrogenase NADP-dependent
ZMO_perfect_01895	GTCGCCATAAGCCTTTTCTA	perfect	ZMO1_ZMO0544	131	TGG	538569	538589	rev	anti	39	1		CP023715.1	538439	539701	+	citC	isocitrate dehydrogenase NADP-dependent
ZMO_perfect_01896	TGCCACGAATTCTGCCTTGG	perfect	ZMO1_ZMO0545	30	TGG	540554	540574	fwd	anti	39	1		CP023715.1	539810	540604	-	trpC	bifunctional N-(5-phosphoribosyl)anthranilate isomerase/indole-3-glycerolphosphate synthase
ZMO_perfect_01897	TGCCTTTATCAAATCAAGAA	perfect	ZMO1_ZMO0545	81	GGG	540503	540523	fwd	anti	39	1		CP023715.1	539810	540604	-	trpC	bifunctional N-(5-phosphoribosyl)anthranilate isomerase/indole-3-glycerolphosphate synthase
ZMO_perfect_01898	AGGGCAGCTCGAAAACCACG	perfect	ZMO1_ZMO0545	113	GGG	540471	540491	fwd	anti	39	1		CP023715.1	539810	540604	-	trpC	bifunctional N-(5-phosphoribosyl)anthranilate isomerase/indole-3-glycerolphosphate synthase
ZMO_perfect_01899	CTCGCGCTCTCTTTTTTTCT	perfect	ZMO1_ZMO0545	133	AGG	540451	540471	fwd	anti	39	1		CP023715.1	539810	540604	-	trpC	bifunctional N-(5-phosphoribosyl)anthranilate isomerase/indole-3-glycerolphosphate synthase
ZMO_perfect_01900	GGACTCTTTGCGCTGGTCAT	perfect	ZMO1_ZMO0546	1	CGG	541002	541022	rev	anti	39	1		CP023715.1	541002	542444	+	sulP	sulfate transporter
ZMO_perfect_01901	TAAACGGGCAGGTTTGCTTT	perfect	ZMO1_ZMO0546	22	TGG	541023	541043	rev	anti	39	1		CP023715.1	541002	542444	+	sulP	sulfate transporter
ZMO_perfect_01902	GACTTCTGGAATAAGCGCGA	perfect	ZMO1_ZMO0546	80	AGG	541081	541101	rev	anti	39	1		CP023715.1	541002	542444	+	sulP	sulfate transporter
ZMO_perfect_01903	GACGCATATAATCCGACTTG	perfect	ZMO1_ZMO0546	133	CGG	541134	541154	rev	anti	39	1		CP023715.1	541002	542444	+	sulP	sulfate transporter
ZMO_perfect_01904	CATCTGGCATCCTTTAATCA	perfect	ZMO1_ZMO0547	33	AGG	544386	544406	fwd	anti	39	1		CP023715.1	542949	544439	-	ZMO1_ZMO0547	voltage-gated chloride channel protein
ZMO_perfect_01905	AACAGCAAAATAAGCCGATA	perfect	ZMO1_ZMO0547	80	AGG	544339	544359	fwd	anti	39	1		CP023715.1	542949	544439	-	ZMO1_ZMO0547	voltage-gated chloride channel protein
ZMO_perfect_01906	TGCCGATAATAGCTGCCAAT	perfect	ZMO1_ZMO0547	124	GGG	544295	544315	fwd	anti	39	1		CP023715.1	542949	544439	-	ZMO1_ZMO0547	voltage-gated chloride channel protein
ZMO_perfect_01907	TTCCAATGACCAGAGGAATA	perfect	ZMO1_ZMO0547	156	GGG	544263	544283	fwd	anti	39	1		CP023715.1	542949	544439	-	ZMO1_ZMO0547	voltage-gated chloride channel protein
ZMO_perfect_01908	TGTGCATGACCGGGGTATTC	perfect	ZMO1_ZMO0548	13	CGG	545586	545606	fwd	anti	39	1		CP023715.1	544606	545619	-	ZMO1_ZMO0548	signal transduction histidine kinase
ZMO_perfect_01909	CATGGTTTATTTTGCCATAA	perfect	ZMO1_ZMO0548	53	AGG	545546	545566	fwd	anti	39	1		CP023715.1	544606	545619	-	ZMO1_ZMO0548	signal transduction histidine kinase
ZMO_perfect_01910	AATAATACTACGGACAAGGA	perfect	ZMO1_ZMO0548	114	AGG	545485	545505	fwd	anti	39	1		CP023715.1	544606	545619	-	ZMO1_ZMO0548	signal transduction histidine kinase
ZMO_perfect_01911	GTCACGAAAGGATAACCTGC	perfect	ZMO1_ZMO0548	149	CGG	545450	545470	fwd	anti	39	1		CP023715.1	544606	545619	-	ZMO1_ZMO0548	signal transduction histidine kinase
ZMO_perfect_01912	TTCCGCCCCAATCGATTTCC	perfect	ZMO1_ZMO0549	19	TGG	547979	547999	fwd	anti	39	1		CP023715.1	545772	548018	-	pnp	polyribonucleotide nucleotidyltransferase
ZMO_perfect_01913	TGCCTGACGGGCAACCTGTC	perfect	ZMO1_ZMO0549	60	CGG	547938	547958	fwd	anti	39	1		CP023715.1	545772	548018	-	pnp	polyribonucleotide nucleotidyltransferase
ZMO_perfect_01914	TTCACCTAAGGTCGCAATGA	perfect	ZMO1_ZMO0549	90	CGG	547908	547928	fwd	anti	39	1		CP023715.1	545772	548018	-	pnp	polyribonucleotide nucleotidyltransferase
ZMO_perfect_01915	TCCTGATAATGGACGGTCAA	perfect	ZMO1_ZMO0549	173	AGG	547825	547845	fwd	anti	39	1		CP023715.1	545772	548018	-	pnp	polyribonucleotide nucleotidyltransferase
ZMO_perfect_01916	AGAATAGCAACCTGGACTTC	perfect	ZMO1_ZMO0550	74	CGG	548307	548327	fwd	anti	39	1		CP023715.1	548132	548401	-	rpsO	ribosomal protein S15
ZMO_perfect_01917	GGTCAGGTTAACAATCCGTT	perfect	ZMO1_ZMO0550	99	CGG	548282	548302	fwd	anti	39	1		CP023715.1	548132	548401	-	rpsO	ribosomal protein S15
ZMO_perfect_01918	AGCGTGGGTTTTGAAATGTT	perfect	ZMO1_ZMO0550	120	CGG	548261	548281	fwd	anti	39	1		CP023715.1	548132	548401	-	rpsO	ribosomal protein S15
ZMO_perfect_01919	GGAGCAAACCACGACGGGAA	perfect	ZMO1_ZMO0550	151	TGG	548230	548250	fwd	anti	39	1		CP023715.1	548132	548401	-	rpsO	ribosomal protein S15
ZMO_perfect_01920	ATCGGTCGGGGAGGGCGTAA	perfect	ZMO1_ZMO0551	6	GGG	549304	549324	fwd	anti	39	1		CP023715.1	548419	549330	-	truB	tRNA pseudouridine synthase B TruB
ZMO_perfect_01921	TGTCGAGAATGATCCAGCCA	perfect	ZMO1_ZMO0551	34	TGG	549276	549296	fwd	anti	39	1		CP023715.1	548419	549330	-	truB	tRNA pseudouridine synthase B TruB
ZMO_perfect_01922	TTTGACAGCAGAGACGGCTT	perfect	ZMO1_ZMO0551	78	GGG	549232	549252	fwd	anti	39	1		CP023715.1	548419	549330	-	truB	tRNA pseudouridine synthase B TruB
ZMO_perfect_01923	CTTTCGGTAATCCGGCGATA	perfect	ZMO1_ZMO0551	109	CGG	549201	549221	fwd	anti	39	1		CP023715.1	548419	549330	-	truB	tRNA pseudouridine synthase B TruB
ZMO_perfect_01924	CGATTTTCCGGCGTTCATCG	perfect	ZMO1_ZMO0552	27	AGG	549861	549881	fwd	anti	39	1		CP023715.1	549327	549908	-	tdk	thymidine kinase
ZMO_perfect_01925	AATTCCGGCTGTGAACAATA	perfect	ZMO1_ZMO0552	99	AGG	549789	549809	fwd	anti	39	1		CP023715.1	549327	549908	-	tdk	thymidine kinase
ZMO_perfect_01926	TATGACACCCTGTTTATAGC	perfect	ZMO1_ZMO0552	126	GGG	549762	549782	fwd	anti	39	1		CP023715.1	549327	549908	-	tdk	thymidine kinase
ZMO_perfect_01927	GGGCGCTTCTAAACCGATAC	perfect	ZMO1_ZMO0552	153	GGG	549735	549755	fwd	anti	39	1		CP023715.1	549327	549908	-	tdk	thymidine kinase
ZMO_perfect_01928	GGGCGGATGGAGTGACCTTC	perfect	ZMO1_ZMO0553	20	TGG	550317	550337	fwd	anti	39	1		CP023715.1	549932	550357	-	rbfA	ribosome-binding factor A
ZMO_perfect_01929	TTTGTTCTCCGACACGTAAT	perfect	ZMO1_ZMO0553	40	GGG	550297	550317	fwd	anti	39	1		CP023715.1	549932	550357	-	rbfA	ribosome-binding factor A
ZMO_perfect_01930	GCATTTCAGCTAAAACATGA	perfect	ZMO1_ZMO0553	64	CGG	550273	550293	fwd	anti	39	1		CP023715.1	549932	550357	-	rbfA	ribosome-binding factor A
ZMO_perfect_01931	GATTGTCTAATGTATCGCCA	perfect	ZMO1_ZMO0553	103	TGG	550234	550254	fwd	anti	39	1		CP023715.1	549932	550357	-	rbfA	ribosome-binding factor A
ZMO_perfect_01932	GGCGCCCGCATCCCGAGCTT	perfect	ZMO1_ZMO0554	20	CGG	553433	553453	fwd	anti	39	1		CP023715.1	550504	553473	-	infB	translation initiation factor IF-2
ZMO_perfect_01933	ACTGTGCGTTTTATTCCCAG	perfect	ZMO1_ZMO0554	41	CGG	553412	553432	fwd	anti	39	1		CP023715.1	550504	553473	-	infB	translation initiation factor IF-2
ZMO_perfect_01934	GAAGCTCTGCTTCACCTTGC	perfect	ZMO1_ZMO0554	69	TGG	553384	553404	fwd	anti	39	1		CP023715.1	550504	553473	-	infB	translation initiation factor IF-2
ZMO_perfect_01935	TCACGGTATTTGAACGGCCA	perfect	ZMO1_ZMO0554	94	TGG	553359	553379	fwd	anti	39	1		CP023715.1	550504	553473	-	infB	translation initiation factor IF-2
ZMO_perfect_01936	AGTCTTCAGTTCATCATTGA	perfect	ZMO1_ZMO0555	18	CGG	554173	554193	fwd	anti	39	1		CP023715.1	553477	554211	-	ZMO1_ZMO0555	DUF448 domain-containing protein
ZMO_perfect_01937	ACCGGTTAAAATACACCGGC	perfect	ZMO1_ZMO0555	48	GGG	554143	554163	fwd	anti	39	1		CP023715.1	553477	554211	-	ZMO1_ZMO0555	DUF448 domain-containing protein
ZMO_perfect_01938	CGTCTGGGGCAAGGGCAAGT	perfect	ZMO1_ZMO0555	97	CGG	554094	554114	fwd	anti	39	1		CP023715.1	553477	554211	-	ZMO1_ZMO0555	DUF448 domain-containing protein
ZMO_perfect_01939	GCGCACGAGCCCGAACATCA	perfect	ZMO1_ZMO0555	130	GGG	554061	554081	fwd	anti	39	1		CP023715.1	553477	554211	-	ZMO1_ZMO0555	DUF448 domain-containing protein
ZMO_perfect_01940	CTCAGCCTTGTTGGCAGAAA	perfect	ZMO1_ZMO0556	12	TGG	555862	555882	fwd	anti	39	1		CP023715.1	554278	555894	-	nusA	transcription termination protein NusA
ZMO_perfect_01941	CTTTTCACGCGCCACGGCAT	perfect	ZMO1_ZMO0556	48	CGG	555826	555846	fwd	anti	39	1		CP023715.1	554278	555894	-	nusA	transcription termination protein NusA
ZMO_perfect_01942	TCGCTTCGATAACGATAGCA	perfect	ZMO1_ZMO0556	79	CGG	555795	555815	fwd	anti	39	1		CP023715.1	554278	555894	-	nusA	transcription termination protein NusA
ZMO_perfect_01943	GTCATTTTCGGCGCCATAGC	perfect	ZMO1_ZMO0556	132	GGG	555742	555762	fwd	anti	39	1		CP023715.1	554278	555894	-	nusA	transcription termination protein NusA
ZMO_perfect_01944	ATATCAACAACAGGGGCTTT	perfect	ZMO1_ZMO0557	17	CGG	556417	556437	fwd	anti	39	1		CP023715.1	555900	556454	-	ZMO1_ZMO0557	DUF150/RimP N-terminal domain-containing protein
ZMO_perfect_01945	TCGACCAAGGCGGTAATCGC	perfect	ZMO1_ZMO0557	41	TGG	556393	556413	fwd	anti	39	1		CP023715.1	555900	556454	-	ZMO1_ZMO0557	DUF150/RimP N-terminal domain-containing protein
ZMO_perfect_01946	AAACCCAATGCCTTGACCTC	perfect	ZMO1_ZMO0557	65	AGG	556369	556389	fwd	anti	39	1		CP023715.1	555900	556454	-	ZMO1_ZMO0557	DUF150/RimP N-terminal domain-containing protein
ZMO_perfect_01947	TGCCGCCAAACATCGCAATA	perfect	ZMO1_ZMO0557	97	CGG	556337	556357	fwd	anti	39	1		CP023715.1	555900	556454	-	ZMO1_ZMO0557	DUF150/RimP N-terminal domain-containing protein
ZMO_perfect_01948	CGCTCAATAAAAAAGCAGAC	perfect	ZMO1_ZMO0558	21	AGG	556947	556967	rev	anti	39	1		CP023715.1	556927	558183	+	ZMO1_ZMO0558	glucose sorbosone dehydrogenase
ZMO_perfect_01949	TAATTGTCCCTGTAAAACGC	perfect	ZMO1_ZMO0558	122	TGG	557048	557068	rev	anti	39	1		CP023715.1	556927	558183	+	ZMO1_ZMO0558	glucose sorbosone dehydrogenase
ZMO_perfect_01950	ATAAAGGGGCGTCGATCAAC	perfect	ZMO1_ZMO0558	148	AGG	557074	557094	rev	anti	39	1		CP023715.1	556927	558183	+	ZMO1_ZMO0558	glucose sorbosone dehydrogenase
ZMO_perfect_01951	CGCCATAGGATGATTGAATT	perfect	ZMO1_ZMO0558	185	GGG	557111	557131	rev	anti	39	1		CP023715.1	556927	558183	+	ZMO1_ZMO0558	glucose sorbosone dehydrogenase
ZMO_perfect_01952	AGGCATCCGCAATCCGTTTC	perfect	ZMO1_ZMO0559	27	AGG	558285	558305	rev	anti	39	1		CP023715.1	558259	559086	+	ZMO1_ZMO0559	AAA domain-containing protein
ZMO_perfect_01953	CGGTGGTGCCAGACGTTCCA	perfect	ZMO1_ZMO0559	47	AGG	558305	558325	rev	anti	39	1		CP023715.1	558259	559086	+	ZMO1_ZMO0559	AAA domain-containing protein
ZMO_perfect_01954	GGATCAGCCCATACGGCTGG	perfect	ZMO1_ZMO0559	67	CGG	558325	558345	rev	anti	39	1		CP023715.1	558259	559086	+	ZMO1_ZMO0559	AAA domain-containing protein
ZMO_perfect_01955	ATATAGGCCGGTGAAGCCAT	perfect	ZMO1_ZMO0559	88	CGG	558346	558366	rev	anti	39	1		CP023715.1	558259	559086	+	ZMO1_ZMO0559	AAA domain-containing protein
ZMO_perfect_01956	TAAACGGCGACGAAATAAAT	perfect	ZMO1_ZMO0560	14	TGG	559266	559286	rev	anti	39	1		CP023715.1	559253	560401	+	hisC3	histidinol-phosphate aminotransferase HisC
ZMO_perfect_01957	TGCAGCGACAATACCCCCTA	perfect	ZMO1_ZMO0560	47	CGG	559299	559319	rev	anti	39	1		CP023715.1	559253	560401	+	hisC3	histidinol-phosphate aminotransferase HisC
ZMO_perfect_01958	AGAACGCTTTTCTGAACGAA	perfect	ZMO1_ZMO0560	70	AGG	559322	559342	rev	anti	39	1		CP023715.1	559253	560401	+	hisC3	histidinol-phosphate aminotransferase HisC
ZMO_perfect_01959	AAAGACGAATTAGAAGATAA	perfect	ZMO1_ZMO0560	106	TGG	559358	559378	rev	anti	39	1		CP023715.1	559253	560401	+	hisC3	histidinol-phosphate aminotransferase HisC
ZMO_perfect_01960	CAGGATAAAAGAAAGAGAAA	perfect	ZMO1_ZMO0561	33	AGG	562900	562920	fwd	anti	39	1		CP023715.1	560536	562953	-	ZMO1_ZMO0561	TonB-dependent receptor plug domain
ZMO_perfect_01961	GGGCTTTTTTCCCTGTTTCG	perfect	ZMO1_ZMO0561	142	CGG	562791	562811	fwd	anti	39	1		CP023715.1	560536	562953	-	ZMO1_ZMO0561	TonB-dependent receptor plug domain
ZMO_perfect_01962	AATAGGAGAAATGCTATCAC	perfect	ZMO1_ZMO0561	162	GGG	562771	562791	fwd	anti	39	1		CP023715.1	560536	562953	-	ZMO1_ZMO0561	TonB-dependent receptor plug domain
ZMO_perfect_01963	TAAATTCGGCATTCCTGTTT	perfect	ZMO1_ZMO0561	210	GGG	562723	562743	fwd	anti	39	1		CP023715.1	560536	562953	-	ZMO1_ZMO0561	TonB-dependent receptor plug domain
ZMO_perfect_01964	TTAAATGACGGCGACCAAAA	perfect	ZMO1_ZMO0562	24	TGG	563144	563164	rev	anti	39	1		CP023715.1	563121	564278	+	hisC4	histidinol-phosphate aminotransferase HisC
ZMO_perfect_01965	AGAGCCGAGTGATTCAGTAA	perfect	ZMO1_ZMO0562	79	AGG	563199	563219	rev	anti	39	1		CP023715.1	563121	564278	+	hisC4	histidinol-phosphate aminotransferase HisC
ZMO_perfect_01966	AAATGGCTTTCTGATACAGG	perfect	ZMO1_ZMO0562	115	CGG	563235	563255	rev	anti	39	1		CP023715.1	563121	564278	+	hisC4	histidinol-phosphate aminotransferase HisC
ZMO_perfect_01967	GATTCATATCGGCCACTAAG	perfect	ZMO1_ZMO0562	250	CGG	563370	563390	rev	anti	39	1		CP023715.1	563121	564278	+	hisC4	histidinol-phosphate aminotransferase HisC
ZMO_perfect_01968	TAGCGCTGCAACCGATCATT	perfect	ZMO1_ZMO0563	5	GGG	564698	564718	fwd	anti	39	1		CP023715.1	564421	564723	-	ZMO1_ZMO0563	chorismate mutase
ZMO_perfect_01969	TCTTGAATCTTTCTGCTAAA	perfect	ZMO1_ZMO0563	67	AGG	564636	564656	fwd	anti	39	1		CP023715.1	564421	564723	-	ZMO1_ZMO0563	chorismate mutase
ZMO_perfect_01970	TCGCGGGCAAGATCTGCAGG	perfect	ZMO1_ZMO0563	131	AGG	564572	564592	fwd	anti	39	1		CP023715.1	564421	564723	-	ZMO1_ZMO0563	chorismate mutase
ZMO_perfect_01971	ACGCAGCCGCTTGGCCTGTT	perfect	ZMO1_ZMO0563	156	CGG	564547	564567	fwd	anti	39	1		CP023715.1	564421	564723	-	ZMO1_ZMO0563	chorismate mutase
ZMO_perfect_01972	ATCTGTGGCAGAATTGATGG	perfect	ZMO1_ZMO0564	8	CGG	564846	564866	rev	anti	39	1		CP023715.1	564839	565852	+	idsA	farnesyl diphosphate synthetase
ZMO_perfect_01973	GTGCATTAACGGCTTCAAAG	perfect	ZMO1_ZMO0564	44	AGG	564882	564902	rev	anti	39	1		CP023715.1	564839	565852	+	idsA	farnesyl diphosphate synthetase
ZMO_perfect_01974	CCTGCATATCAGAGGCGACC	perfect	ZMO1_ZMO0564	66	AGG	564904	564924	rev	anti	39	1		CP023715.1	564839	565852	+	idsA	farnesyl diphosphate synthetase
ZMO_perfect_01975	GCATCCGATCAAGAATGACT	perfect	ZMO1_ZMO0564	96	TGG	564934	564954	rev	anti	39	1		CP023715.1	564839	565852	+	idsA	farnesyl diphosphate synthetase
ZMO_perfect_01976	AACCGGCAATTCTTTCAGAA	perfect	ZMO1_ZMO0565	20	GGG	565913	565933	rev	anti	39	1		CP023715.1	565894	568407	+	hrpB	ATP-dependent helicase HrpB
ZMO_perfect_01977	TTTCTGAGTGTTTCAGCCAA	perfect	ZMO1_ZMO0565	58	TGG	565951	565971	rev	anti	39	1		CP023715.1	565894	568407	+	hrpB	ATP-dependent helicase HrpB
ZMO_perfect_01978	GTTGTTTTACCTGACCCCGG	perfect	ZMO1_ZMO0565	106	AGG	565999	566019	rev	anti	39	1		CP023715.1	565894	568407	+	hrpB	ATP-dependent helicase HrpB
[truncated: 12,974 more rows]
