# Supplementary material for: The genetics of aerotolerant growth in an alphaproteobacterium with a naturally reduced genome
Source: mBio. 2023 Oct 31;14(6):e01487-23. doi: 10.1128/mbio.01487-23 (PMC10746277; doi:10.1128/mbio.01487-23)
Supplement: Table S5 — Transcription unit predictions. [file mbio.01487-23-s0006.xlsx]

## Sheet: Information
Supplemental Table S5 TU Predictions
Tables contain one entry per gene-transcript pair
Tables (separate sheets in Excel file):
exp = mid exponential phase
stat = late stationary phase
Entity	Type	GenBank
chrm	chromosome	CP023715.1
pZM39	plasmid	CP023719.1
pZM36	plasmid	CP023718.1
pZM33	plasmid	CP023717.1
pZM32	plasmid	CP023716.1
PID = protein ID

## Sheet: exp
entity	start	end	target_id (locus tags; isoform)	locus tag	isoform	strand	gene name	product	PID
chrm	116	4219	ZMO1_ZMO0001,ZMO1_ZMO0002;1	ZMO1_ZMO0001	1	+	ZMO1_ZMO0001	TonB-dependent receptor	AVZ41384.1
chrm	116	4219	ZMO1_ZMO0001,ZMO1_ZMO0002;1	ZMO1_ZMO0002	1	+	hisC1	histidinol-phosphate aminotransferase HisC	AVZ41385.1
chrm	147	4038	ZMO1_ZMO0001,ZMO1_ZMO0002;2	ZMO1_ZMO0001	2	+	ZMO1_ZMO0001	TonB-dependent receptor	AVZ41384.1
chrm	147	4038	ZMO1_ZMO0001,ZMO1_ZMO0002;2	ZMO1_ZMO0002	2	+	hisC1	histidinol-phosphate aminotransferase HisC	AVZ41385.1
chrm	3697	8385	ZMO1_ZMO0003,ZMO1_ZMO0004,ZMO1_ZMO0005,ZMO1_ZMO0006;1	ZMO1_ZMO0003	1	-	cysC	adenylyl-sulfate kinase	AVZ41386.1
chrm	3697	8385	ZMO1_ZMO0003,ZMO1_ZMO0004,ZMO1_ZMO0005,ZMO1_ZMO0006;1	ZMO1_ZMO0004	1	-	cysN	sulfate adenylyltransferase large subunit	AVZ41387.1
chrm	3697	8385	ZMO1_ZMO0003,ZMO1_ZMO0004,ZMO1_ZMO0005,ZMO1_ZMO0006;1	ZMO1_ZMO0005	1	-	cysD	sulfate adenylyltransferase small subunit	AVZ41388.1
chrm	3697	8385	ZMO1_ZMO0003,ZMO1_ZMO0004,ZMO1_ZMO0005,ZMO1_ZMO0006;1	ZMO1_ZMO0006	1	-	cysG1	siroheme synthase CysG	AVZ41389.1
chrm	8386	12848	ZMO1_ZMO0007,ZMO1_ZMO0008,ZMO1_ZMO0009;1	ZMO1_ZMO0007	1	-	cysH	phosphoadenosine phosphosulfate reductase	AVZ41390.1
chrm	8386	12848	ZMO1_ZMO0007,ZMO1_ZMO0008,ZMO1_ZMO0009;1	ZMO1_ZMO0008	1	-	cysI	sulfite reductase (NADPH) hemoprotein beta-component	AVZ41391.1
chrm	8386	12848	ZMO1_ZMO0007,ZMO1_ZMO0008,ZMO1_ZMO0009;1	ZMO1_ZMO0009	1	-	cysJ	sulfite reductase (NADPH) flavoprotein alpha chain	AVZ41392.1
chrm	12999	13716	ZMO1_ZMO0010;1	ZMO1_ZMO0010	1	+	ZMO1_ZMO0010	DUF45 domain-containing protein	AVZ41393.1
chrm	13471	14501	ZMO1_ZMO0011;1	ZMO1_ZMO0011	1	-	ZMO1_ZMO0011	uncharacterized protein	AVZ41394.1
chrm	14548	17182	ZMO1_ZMO0012,ZMO1_ZMO0013,ZMO1_ZMO0014;1	ZMO1_ZMO0012	1	-	hemN1	coproporphyrinogen III oxidase	AVZ41395.1
chrm	14548	17182	ZMO1_ZMO0012,ZMO1_ZMO0013,ZMO1_ZMO0014;1	ZMO1_ZMO0013	1	-	ZMO1_ZMO0013	rdgB/HAM1 family non-canonical purine NTP pyrophosphatase	AVZ41396.1
chrm	14548	17182	ZMO1_ZMO0012,ZMO1_ZMO0013,ZMO1_ZMO0014;1	ZMO1_ZMO0014	1	-	rph	ribonuclease PH	AVZ41397.1
chrm	17319	20401	ZMO1_ZMO0015,ZMO1_ZMO0016,ZMO1_ZMO0017;1	ZMO1_ZMO0015	1	+	hrcA	heat-inducible transcription repressor HrcA	AVZ41398.1
chrm	17319	20401	ZMO1_ZMO0015,ZMO1_ZMO0016,ZMO1_ZMO0017;1	ZMO1_ZMO0016	1	+	grpE	GrpE protein	AVZ41399.1
chrm	17319	20401	ZMO1_ZMO0015,ZMO1_ZMO0016,ZMO1_ZMO0017;1	ZMO1_ZMO0017	1	+	ZMO1_ZMO0017	RsmB-like methyltransferase	AVZ41400.1
chrm	17333	18994	ZMO1_ZMO0015,ZMO1_ZMO0016;1	ZMO1_ZMO0015	1	+	hrcA	heat-inducible transcription repressor HrcA	AVZ41398.1
chrm	17333	18994	ZMO1_ZMO0015,ZMO1_ZMO0016;1	ZMO1_ZMO0016	1	+	grpE	GrpE protein	AVZ41399.1
chrm	18995	20401	ZMO1_ZMO0017;1	ZMO1_ZMO0017	1	+	ZMO1_ZMO0017	RsmB-like methyltransferase	AVZ41400.1
chrm	20402	23041	ZMO1_ZMO0018,ZMO1_ZMO0019;1	ZMO1_ZMO0018	1	+	rpe	ribulose-phosphate 3-epimerase	AVZ41401.1
chrm	20402	23041	ZMO1_ZMO0018,ZMO1_ZMO0019;1	ZMO1_ZMO0019	1	+	ZMO1_ZMO0019	heparinase II/III family protein	AVZ41402.1
chrm	23104	26012	ZMO1_ZMO0020,ZMO1_ZMO0021,ZMO1_ZMO0022;1	ZMO1_ZMO0020	1	-	ZMO1_ZMO0020	LUD domain-containing protein	AVZ41403.1
chrm	23104	26012	ZMO1_ZMO0020,ZMO1_ZMO0021,ZMO1_ZMO0022;1	ZMO1_ZMO0021	1	-	ykgF	iron-sulfur cluster-binding protein YkgF	AVZ41404.1
chrm	23104	26012	ZMO1_ZMO0020,ZMO1_ZMO0021,ZMO1_ZMO0022;1	ZMO1_ZMO0022	1	-	ZMO1_ZMO0022	Fe-S oxidoreductase	AVZ41405.1
chrm	26346	26829	ZMO1_ZMO0023;1	ZMO1_ZMO0023	1	-	ZMO1_ZMO0023	AsnC family transcriptional regulator	AVZ41406.1
chrm	26916	27854	ZMO1_ZMO0025;1	ZMO1_ZMO0025	1	+	ZMO1_ZMO0025	EamA/RhaT family transporter	AVZ41407.1
chrm	28029	29014	ZMO1_ZMO0026;1	ZMO1_ZMO0026	1	+	ZMO1_ZMO0026	Sel1 domain protein repeat-containing protein	AVZ41408.1
chrm	29147	30897	ZMO1_ZMO0027;1	ZMO1_ZMO0027	1	+	purH	bifunctional phosphoribosyl aminoimidazole carboxamide formyltransferase/IMP cyclohydrolase	AVZ41409.1
chrm	30898	32139	ZMO1_ZMO0028;2	ZMO1_ZMO0028	2	+	ZMO1_ZMO0028	restriction endonuclease	AVZ41410.1
chrm	31061	32006	ZMO1_ZMO0028;1	ZMO1_ZMO0028	1	+	ZMO1_ZMO0028	restriction endonuclease	AVZ41410.1
chrm	32036	33939	ZMO1_ZMO0029;1	ZMO1_ZMO0029	1	-	ZMO1_ZMO0029	Sel1 domain protein repeat-containing protein	AVZ41411.1
chrm	34072	34777	ZMO1_ZMO0030;1	ZMO1_ZMO0030	1	+	gloA1	glyoxalase/bleomycin resistance protein/dioxygenase	AVZ41412.1
chrm	34635	37098	ZMO1_ZMO0031;1	ZMO1_ZMO0031	1	-	ZMO1_ZMO0031	TonB-dependent receptor	AVZ41413.2
chrm	37386	38165	ZMO1_ZMO0033;1	ZMO1_ZMO0033	1	-	ZMO1_ZMO0033	putative zinc- or iron-chelating domain-containing protein	AVZ41414.1
chrm	37958	38848	ZMO1_ZMO0035;1	ZMO1_ZMO0035	1	+	ZMO1_ZMO0035	ankyrin repeat domain-containing protein	AVZ41415.1
chrm	38297	39599	ZMO1_ZMO0036,ZMO1_ZMO0037;1	ZMO1_ZMO0036	1	-	ZMO1_ZMO0036	DUF1491 domain-containing protein	AVZ41416.1
chrm	38297	39599	ZMO1_ZMO0036,ZMO1_ZMO0037;1	ZMO1_ZMO0037	1	-	nagE1	PTS IIA-like nitrogen-regulatory protein PtsN/NagE	AVZ41417.1
chrm	38598	39601	ZMO1_ZMO0036,ZMO1_ZMO0037;2	ZMO1_ZMO0036	2	-	ZMO1_ZMO0036	DUF1491 domain-containing protein	AVZ41416.1
chrm	38598	39601	ZMO1_ZMO0036,ZMO1_ZMO0037;2	ZMO1_ZMO0037	2	-	nagE1	PTS IIA-like nitrogen-regulatory protein PtsN/NagE	AVZ41417.1
chrm	39601	40276	ZMO1_ZMO0038;1	ZMO1_ZMO0038	1	-	ZMO1_ZMO0038	ribosomal protein S30Ae/sigma 54 modulation protein	AVZ41418.1
chrm	40255	43140	ZMO1_ZMO0039,ZMO1_ZMO0040,ZMO1_ZMO0041,ZMO1_ZMO0043;1	ZMO1_ZMO0039	1	-	dnaQ	DNA polymerase III epsilon subunit	AVZ41419.1
chrm	40255	43140	ZMO1_ZMO0039,ZMO1_ZMO0040,ZMO1_ZMO0041,ZMO1_ZMO0043;1	ZMO1_ZMO0040	1	-	coaE	dephospho-CoA kinase	AVZ41420.1
chrm	40255	43140	ZMO1_ZMO0039,ZMO1_ZMO0040,ZMO1_ZMO0041,ZMO1_ZMO0043;1	ZMO1_ZMO0041	1	-	aroE	shikimate 5-dehydrogenase	AVZ41421.1
chrm	40255	43140	ZMO1_ZMO0039,ZMO1_ZMO0040,ZMO1_ZMO0041,ZMO1_ZMO0043;1	ZMO1_ZMO0043	1	-	ZMO1_ZMO0043	Maf family protein	AVZ41422.1
chrm	43594	45483	ZMO1_ZMO0044;1	ZMO1_ZMO0044	1	+	ZMO1_ZMO0044	Sel1 domain protein repeat-containing protein	AVZ41423.1
chrm	45398	46003	ZMO1_ZMO0047;1	ZMO1_ZMO0047	1	-	ZMO1_ZMO0047	lysine exporter protein (LYSE/YGGA)	AVZ41424.1
chrm	46171	47183	ZMO1_ZMO0050;1	ZMO1_ZMO0050	1	+	ZMO1_ZMO0050	LysR family transcriptional regulator	AVZ41425.1
chrm	47274	49228	ZMO1_ZMO0052,ZMO1_ZMO0053;1	ZMO1_ZMO0052	1	-	cynX	cyanate permease CynX	AVZ41426.1
chrm	47274	49228	ZMO1_ZMO0052,ZMO1_ZMO0053;1	ZMO1_ZMO0053	1	-	pcaD	alpha/beta hydrolase fold protein	AVZ41427.1
chrm	49348	49884	ZMO1_ZMO0054;1	ZMO1_ZMO0054	1	+	marR	MarR family transcriptional regulator	AVZ41428.1
chrm	49953	50953	ZMO1_ZMO0055;1	ZMO1_ZMO0055	1	-	ZMO1_ZMO0055	anion permerase	AVZ41429.1
chrm	50893	52834	ZMO1_ZMO0056;1	ZMO1_ZMO0056	1	-	glmS	glucosamine/fructose-6-phosphate isomerizing aminotransferase	AVZ41430.1
chrm	52835	53502	ZMO1_ZMO0057;1	ZMO1_ZMO0057	1	-	ZMO1_ZMO0057	bacterial PH domain-containing protein	AVZ41431.1
chrm	53613	54857	ZMO1_ZMO0059;1	ZMO1_ZMO0059	1	+	glxK	glycerate kinase	AVZ41432.1
chrm	54699	55080	ZMO1_ZMO0060;1	ZMO1_ZMO0060	1	-	ZMO1_ZMO0060	uncharacterized protein	AVZ41433.1
chrm	54711	56424	ZMO1_ZMO0060,ZMO1_ZMO0061;1	ZMO1_ZMO0060	1	-	ZMO1_ZMO0060	uncharacterized protein	AVZ41433.1
chrm	54711	56424	ZMO1_ZMO0060,ZMO1_ZMO0061;1	ZMO1_ZMO0061	1	-	ZMO1_ZMO0061	histidine acid phosphatase	AVZ41434.1
chrm	55081	56424	ZMO1_ZMO0061;1	ZMO1_ZMO0061	1	-	ZMO1_ZMO0061	histidine acid phosphatase	AVZ41434.1
chrm	56425	57599	ZMO1_ZMO0062;1	ZMO1_ZMO0062	1	-	ZMO1_ZMO0062	aldo/keto reductase	AVZ41435.1
chrm	57796	59457	ZMO1_ZMO0064;1	ZMO1_ZMO0064	1	-	oprB1	carbohydrate-selective porin OprB	AVZ41436.1
chrm	59627	59896	ZMO1_ZMO0066;1	ZMO1_ZMO0066	1	+	ZMO1_ZMO0066	hypothetical protein	AVZ41437.1
chrm	60132	61364	ZMO1_ZMO0068;1	ZMO1_ZMO0068	1	+	ZMO1_ZMO0068	Sel1 domain protein repeat-containing protein	AVZ41438.1
chrm	61548	62067	ZMO1_ZMO0069;1	ZMO1_ZMO0069	1	+	ZMO1_ZMO0069	major tail tube protein	AVZ41439.1
chrm	62198	63477	ZMO1_ZMO0070;1	ZMO1_ZMO0070	1	+	grxB1	GrxB family glutaredoxin 2	AVZ41440.1
chrm	63055	65433	ZMO1_ZMO0072,ZMO1_ZMO0073;1	ZMO1_ZMO0072	1	-	ZMO1_ZMO0072	NHL repeat-containing protein	AVZ41441.1
chrm	63055	65433	ZMO1_ZMO0072,ZMO1_ZMO0073;1	ZMO1_ZMO0073	1	-	ZMO1_ZMO0073	CBS domain-containing protein	AVZ41442.1
chrm	63088	67062	ZMO1_ZMO0072,ZMO1_ZMO0073,ZMO1_ZMO0074,ZMO1_ZMO0075;1	ZMO1_ZMO0072	1	-	ZMO1_ZMO0072	NHL repeat-containing protein	AVZ41441.1
chrm	63088	67062	ZMO1_ZMO0072,ZMO1_ZMO0073,ZMO1_ZMO0074,ZMO1_ZMO0075;1	ZMO1_ZMO0073	1	-	ZMO1_ZMO0073	CBS domain-containing protein	AVZ41442.1
chrm	63088	67062	ZMO1_ZMO0072,ZMO1_ZMO0073,ZMO1_ZMO0074,ZMO1_ZMO0075;1	ZMO1_ZMO0074	1	-	ZMO1_ZMO0074	endoribonuclease YbeY	AVZ41443.1
chrm	63088	67062	ZMO1_ZMO0072,ZMO1_ZMO0073,ZMO1_ZMO0074,ZMO1_ZMO0075;1	ZMO1_ZMO0075	1	-	phoH	PhoH family protein	AVZ41444.1
chrm	65434	67059	ZMO1_ZMO0074,ZMO1_ZMO0075;1	ZMO1_ZMO0074	1	-	ZMO1_ZMO0074	endoribonuclease YbeY	AVZ41443.1
chrm	65434	67059	ZMO1_ZMO0074,ZMO1_ZMO0075;1	ZMO1_ZMO0075	1	-	phoH	PhoH family protein	AVZ41444.1
chrm	67063	68564	ZMO1_ZMO0077;1	ZMO1_ZMO0077	1	-	miaB	MiaB family RNA modification enzyme	AVZ41445.1
chrm	67065	69119	ZMO1_ZMO0077,ZMO1_ZMO0078;1	ZMO1_ZMO0077	1	-	miaB	MiaB family RNA modification enzyme	AVZ41445.1
chrm	67065	69119	ZMO1_ZMO0077,ZMO1_ZMO0078;1	ZMO1_ZMO0078	1	-	cheW	chemotaxis protein CheW	AVZ41446.1
chrm	68565	69205	ZMO1_ZMO0078;1	ZMO1_ZMO0078	1	-	cheW	chemotaxis protein CheW	AVZ41446.1
chrm	69120	69664	ZMO1_ZMO0079;1	ZMO1_ZMO0079	1	-	cheY	response regulator receiver protein	AVZ41447.1
chrm	69670	74893	ZMO1_ZMO0080,ZMO1_ZMO0081,ZMO1_ZMO0082,ZMO1_ZMO0083,ZMO1_ZMO0084;1	ZMO1_ZMO0080	1	-	cheD	chemoreceptor glutamine deamidase CheD	AVZ41448.1
chrm	69670	74893	ZMO1_ZMO0080,ZMO1_ZMO0081,ZMO1_ZMO0082,ZMO1_ZMO0083,ZMO1_ZMO0084;1	ZMO1_ZMO0081	1	-	cheB1	chemotaxis signal transduction response regulator CheB	AVZ41449.1
chrm	69670	74893	ZMO1_ZMO0080,ZMO1_ZMO0081,ZMO1_ZMO0082,ZMO1_ZMO0083,ZMO1_ZMO0084;1	ZMO1_ZMO0082	1	-	cheR	CheR-type MCP methyltransferase	AVZ41450.1
chrm	69670	74893	ZMO1_ZMO0080,ZMO1_ZMO0081,ZMO1_ZMO0082,ZMO1_ZMO0083,ZMO1_ZMO0084;1	ZMO1_ZMO0083	1	-	cheA1	CheA signal transduction histidine kinase	AVZ41451.1
chrm	69670	74893	ZMO1_ZMO0080,ZMO1_ZMO0081,ZMO1_ZMO0082,ZMO1_ZMO0083,ZMO1_ZMO0084;1	ZMO1_ZMO0084	1	-	cheX	chemotaxis protein CheX	AVZ41452.1
chrm	74894	76598	ZMO1_ZMO0085;1	ZMO1_ZMO0085	1	-	mcp	methyl-accepting chemotaxis sensory transducer	AVZ41453.1
chrm	74894	76460	ZMO1_ZMO0085;2	ZMO1_ZMO0085	2	-	mcp	methyl-accepting chemotaxis sensory transducer	AVZ41453.1
chrm	76780	78968	ZMO1_ZMO0086;1	ZMO1_ZMO0086	1	-	ZMO1_ZMO0086	SpoT/RelA (p)ppGpp synthetase I	AVZ41454.1
chrm	76791	79110	ZMO1_ZMO0086;2	ZMO1_ZMO0086	2	-	ZMO1_ZMO0086	SpoT/RelA (p)ppGpp synthetase I	AVZ41454.1
chrm	79076	79666	ZMO1_ZMO0087;1	ZMO1_ZMO0087	1	-	ZMO1_ZMO0087	uncharacterized protein	AVZ41455.1
chrm	79719	80423	ZMO1_ZMO0088;1	ZMO1_ZMO0088	1	-	ZMO1_ZMO0088	hypothetical protein	AVZ41456.1
chrm	80632	81324	ZMO1_ZMO0089;1	ZMO1_ZMO0089	1	-	ZMO1_ZMO0089	hypothetical protein	AVZ41457.1
chrm	81743	82634	ZMO1_ZMO0090;1	ZMO1_ZMO0090	1	-	ZMO1_ZMO0090	short-chain dehydrogenase/reductase SDR	AVZ41458.1
chrm	82625	82780	ZMO1_ZMO0091;1	ZMO1_ZMO0091	1	+	ZMO1_ZMO0091	hypothetical protein	AVZ41459.1
chrm	82881	83775	ZMO1_ZMO0092;1	ZMO1_ZMO0092	1	+	ZMO1_ZMO0092	uncharacterized protein	AVZ41460.1
chrm	83757	85171	ZMO1_ZMO0094;1	ZMO1_ZMO0094	1	+	bioB	biotin synthase	AVZ41461.1
chrm	84910	85491	ZMO1_ZMO0095;1	ZMO1_ZMO0095	1	-	ZMO1_ZMO0095	hypothetical protein	AVZ41462.1
chrm	85491	86458	ZMO1_ZMO0096;1	ZMO1_ZMO0096	1	-	pgsA	CDP-diacylglycerol/glycerol-3-phosphate 3-phosphatidyltransferase	AVZ41463.1
chrm	86442	87959	ZMO1_ZMO2042,ZMO1_ZMO0099;1	ZMO1_ZMO2042	1	+	ZMO1_ZMO2042	hypothetical protein	QIZ64057.1
chrm	86442	87959	ZMO1_ZMO2042,ZMO1_ZMO0099;1	ZMO1_ZMO0099	1	+	ZMO1_ZMO0099	major facilitator superfamily transporter	AVZ41464.1
chrm	88004	88432	ZMO1_ZMO0100;1	ZMO1_ZMO0100	1	-	ZMO1_ZMO0100	HxlR family transcriptional regulator	AVZ41465.1
chrm	88477	89902	ZMO1_ZMO0101,ZMO1_ZMO0102;1	ZMO1_ZMO0101	1	+	ZMO1_ZMO0101	NAD-dependent epimerase/dehydratase	AVZ41466.1
chrm	88477	89902	ZMO1_ZMO0101,ZMO1_ZMO0102;1	ZMO1_ZMO0102	1	+	ZMO1_ZMO0102	hypothetical protein	AVZ41467.1
chrm	88491	89773	ZMO1_ZMO0101,ZMO1_ZMO0102;2	ZMO1_ZMO0101	2	+	ZMO1_ZMO0101	NAD-dependent epimerase/dehydratase	AVZ41466.1
chrm	88491	89773	ZMO1_ZMO0101,ZMO1_ZMO0102;2	ZMO1_ZMO0102	2	+	ZMO1_ZMO0102	hypothetical protein	AVZ41467.1
chrm	89858	91651	ZMO1_ZMO0103;1	ZMO1_ZMO0103	1	+	ZMO1_ZMO0103	beta-lactamase	AVZ41468.1
chrm	91650	93715	ZMO1_ZMO0105,ZMO1_ZMO0106;1	ZMO1_ZMO0105	1	+	leuC	3-isopropylmalate dehydratase large subunit	AVZ41469.1
chrm	91650	93715	ZMO1_ZMO0105,ZMO1_ZMO0106;1	ZMO1_ZMO0106	1	+	leuD	3-isopropylmalate dehydratase small subunit	AVZ41470.1
chrm	93727	94612	ZMO1_ZMO0107;1	ZMO1_ZMO0107	1	-	ZMO1_ZMO0107	uncharacterized protein	AVZ41471.1
chrm	93729	95060	ZMO1_ZMO0107,ZMO1_ZMO0108;1	ZMO1_ZMO0107	1	-	ZMO1_ZMO0107	uncharacterized protein	AVZ41471.1
chrm	93729	95060	ZMO1_ZMO0107,ZMO1_ZMO0108;1	ZMO1_ZMO0108	1	-	ZMO1_ZMO0108	small multidrug resistance protein	AVZ41472.1
chrm	94613	95061	ZMO1_ZMO0108;1	ZMO1_ZMO0108	1	-	ZMO1_ZMO0108	small multidrug resistance protein	AVZ41472.1
chrm	95273	98097	ZMO1_ZMO0109,ZMO1_ZMO0110;2	ZMO1_ZMO0109	2	+	ZMO1_ZMO0109	hypothetical protein	AVZ41473.1
chrm	95273	98097	ZMO1_ZMO0109,ZMO1_ZMO0110;2	ZMO1_ZMO0110	2	+	ZMO1_ZMO0110	glycosyl transferase family 2	AVZ41474.1
chrm	95277	97883	ZMO1_ZMO0109,ZMO1_ZMO0110;1	ZMO1_ZMO0109	1	+	ZMO1_ZMO0109	hypothetical protein	AVZ41473.1
chrm	95277	97883	ZMO1_ZMO0109,ZMO1_ZMO0110;1	ZMO1_ZMO0110	1	+	ZMO1_ZMO0110	glycosyl transferase family 2	AVZ41474.1
chrm	97840	99688	ZMO1_ZMO0111;1	ZMO1_ZMO0111	1	-	ZMO1_ZMO0111	ABC transporter related protein	AVZ41475.1
chrm	99841	100254	ZMO1_ZMO0112;1	ZMO1_ZMO0112	1	+	ZMO1_ZMO0112	uncharacterized protein	AVZ41476.1
chrm	100921	104009	ZMO1_ZMO0113,ZMO1_ZMO0114,ZMO1_ZMO0115;1	ZMO1_ZMO0113	1	+	pabB	aminodeoxychorismate synthase component 1 PabB	AVZ41477.1
chrm	100921	104009	ZMO1_ZMO0113,ZMO1_ZMO0114,ZMO1_ZMO0115;1	ZMO1_ZMO0114	1	+	trpGD	glutamine amidotransferase of anthranilate synthase	AVZ41478.1
chrm	100921	104009	ZMO1_ZMO0113,ZMO1_ZMO0114,ZMO1_ZMO0115;1	ZMO1_ZMO0115	1	+	pabC	aminotransferase class IV	AVZ41479.1
chrm	104010	104468	ZMO1_ZMO0116;1	ZMO1_ZMO0116	1	+	ZMO1_ZMO0116	BadM/Rrf2 family transcriptional regulator	AVZ41480.1
chrm	104014	106184	ZMO1_ZMO0116,ZMO1_ZMO0117;1	ZMO1_ZMO0116	1	+	ZMO1_ZMO0116	BadM/Rrf2 family transcriptional regulator	AVZ41480.1
chrm	104014	106184	ZMO1_ZMO0116,ZMO1_ZMO0117;1	ZMO1_ZMO0117	1	+	hcp	hydroxylamine reductase	AVZ41481.1
chrm	104472	106158	ZMO1_ZMO0117;1	ZMO1_ZMO0117	1	+	hcp	hydroxylamine reductase	AVZ41481.1
chrm	106159	107602	ZMO1_ZMO0119;1	ZMO1_ZMO0119	1	+	nhaA	Na+/H+ antiporter NhaA	AVZ41482.1
chrm	106317	107483	ZMO1_ZMO0119;2	ZMO1_ZMO0119	2	+	nhaA	Na+/H+ antiporter NhaA	AVZ41482.1
chrm	107620	108785	ZMO1_ZMO0120;1	ZMO1_ZMO0120	1	+	ZMO1_ZMO0120	dihydroorotate dehydrogenase/oxidase	AVZ41483.1
chrm	108979	110537	ZMO1_ZMO0121;1	ZMO1_ZMO0121	1	+	ZMO1_ZMO0121	RarA recombination factor-like protein	AVZ41484.1
chrm	108979	110434	ZMO1_ZMO0121;2	ZMO1_ZMO0121	2	+	ZMO1_ZMO0121	RarA recombination factor-like protein	AVZ41484.1
chrm	110535	111037	ZMO1_ZMO0122;2	ZMO1_ZMO0122	2	+	ZMO1_ZMO0122	uncharacterized protein	AVZ41485.1
chrm	110543	111335	ZMO1_ZMO0122;1	ZMO1_ZMO0122	1	+	ZMO1_ZMO0122	uncharacterized protein	AVZ41485.1
chrm	111117	113542	ZMO1_ZMO0124,ZMO1_ZMO0125;1	ZMO1_ZMO0124	1	-	ZMO1_ZMO0124	ATPase-like protein	AVZ41486.2
chrm	111117	113542	ZMO1_ZMO0124,ZMO1_ZMO0125;1	ZMO1_ZMO0125	1	-	ZMO1_ZMO0125	YbaK/EbsC-like prolyl-tRNA editing protein	AVZ41487.1
chrm	111117	113292	ZMO1_ZMO0124,ZMO1_ZMO0125;2	ZMO1_ZMO0124	2	-	ZMO1_ZMO0124	ATPase-like protein	AVZ41486.2
chrm	111117	113292	ZMO1_ZMO0124,ZMO1_ZMO0125;2	ZMO1_ZMO0125	2	-	ZMO1_ZMO0125	YbaK/EbsC-like prolyl-tRNA editing protein	AVZ41487.1
chrm	113543	113616	ZMO1_ZMOt001;1	ZMO1_ZMOt001	1	-	ZMO1_ZMOt001	tRNA-Cys	-
chrm	114429	118384	ZMO1_ZMO0127,ZMO1_ZMO0128;2	ZMO1_ZMO0127	2	-	ZMO1_ZMO0127	S1/P1 nuclease	AVZ41488.1
chrm	114429	118384	ZMO1_ZMO0127,ZMO1_ZMO0128;2	ZMO1_ZMO0128	2	-	ZMO1_ZMO0128	TonB-dependent receptor	AVZ41489.1
chrm	114455	118062	ZMO1_ZMO0127,ZMO1_ZMO0128;1	ZMO1_ZMO0127	1	-	ZMO1_ZMO0127	S1/P1 nuclease	AVZ41488.1
chrm	114455	118062	ZMO1_ZMO0127,ZMO1_ZMO0128;1	ZMO1_ZMO0128	1	-	ZMO1_ZMO0128	TonB-dependent receptor	AVZ41489.1
chrm	118385	119279	ZMO1_ZMO0130;1	ZMO1_ZMO0130	1	-	phoC	acid phosphatase	AVZ41490.1
chrm	119318	120481	ZMO1_ZMO0131;1	ZMO1_ZMO0131	1	-	ZMO1_ZMO0131	metallophosphoesterase	AVZ41491.1
chrm	120713	121607	ZMO1_ZMO0132;1	ZMO1_ZMO0132	1	+	ZMO1_ZMO0132	Sel1 domain protein repeat-containing protein	AVZ41492.2
chrm	121823	122560	ZMO1_ZMO0133;1	ZMO1_ZMO0133	1	+	ZMO1_ZMO0133	Sel1 domain protein repeat-containing protein	AVZ41493.1
chrm	122561	124225	ZMO1_ZMO2040;2	ZMO1_ZMO2040	2	+	ZMO1_ZMO2040	Sel1 domain protein repeat-containing protein	AVZ41494.1
chrm	122763	124106	ZMO1_ZMO2040;1	ZMO1_ZMO2040	1	+	ZMO1_ZMO2040	Sel1 domain protein repeat-containing protein	AVZ41494.1
chrm	124229	125167	ZMO1_ZMO2041;1	ZMO1_ZMO2041	1	+	ZMO1_ZMO2041	Sel1 domain protein repeat-containing protein	AVZ41495.1
chrm	125251	125751	ZMO1_ZMO0134;1	ZMO1_ZMO0134	1	+	ZMO1_ZMO0134	Sel1 domain protein repeat-containing protein	AVZ41496.1
chrm	125825	126644	ZMO1_ZMO0135;1	ZMO1_ZMO0135	1	+	ZMO1_ZMO0135	Sel1 domain protein repeat-containing protein	AVZ41497.1
chrm	126561	127370	ZMO1_ZMO0136;1	ZMO1_ZMO0136	1	+	ZMO1_ZMO0136	Sel1 domain protein repeat-containing protein	AVZ41498.1
chrm	127570	128837	ZMO1_ZMO0137;1	ZMO1_ZMO0137	1	+	ZMO1_ZMO0137	Sel1 domain protein repeat-containing protein	AVZ41499.1
chrm	128923	129816	ZMO1_ZMO0139;1	ZMO1_ZMO0139	1	-	ZMO1_ZMO0139	aminoglycoside phosphotransferase	AVZ41500.1
chrm	128979	130426	ZMO1_ZMO0139,ZMO1_ZMO0140;1	ZMO1_ZMO0139	1	-	ZMO1_ZMO0139	aminoglycoside phosphotransferase	AVZ41500.1
chrm	128979	130426	ZMO1_ZMO0139,ZMO1_ZMO0140;1	ZMO1_ZMO0140	1	-	ptpA	protein tyrosine phosphatase	AVZ41501.1
chrm	129817	130426	ZMO1_ZMO0140;1	ZMO1_ZMO0140	1	-	ptpA	protein tyrosine phosphatase	AVZ41501.1
chrm	130642	132439	ZMO1_ZMO0142,ZMO1_ZMO0143;1	ZMO1_ZMO0142	1	+	ZMO1_ZMO0142	YggS family pyridoxal phosphate enzyme	AVZ41502.1
chrm	130642	132439	ZMO1_ZMO0142,ZMO1_ZMO0143;1	ZMO1_ZMO0143	1	+	ZMO1_ZMO0143	ABC transporter related protein	AVZ41503.1
chrm	130642	135901	ZMO1_ZMO0142,ZMO1_ZMO0143,ZMO1_ZMO0144,ZMO1_ZMO0145;1	ZMO1_ZMO0142	1	+	ZMO1_ZMO0142	YggS family pyridoxal phosphate enzyme	AVZ41502.1
chrm	130642	135901	ZMO1_ZMO0142,ZMO1_ZMO0143,ZMO1_ZMO0144,ZMO1_ZMO0145;1	ZMO1_ZMO0143	1	+	ZMO1_ZMO0143	ABC transporter related protein	AVZ41503.1
chrm	130642	135901	ZMO1_ZMO0142,ZMO1_ZMO0143,ZMO1_ZMO0144,ZMO1_ZMO0145;1	ZMO1_ZMO0144	1	+	nadB	L-aspartate oxidase	AVZ41504.1
chrm	130642	135901	ZMO1_ZMO0142,ZMO1_ZMO0143,ZMO1_ZMO0144,ZMO1_ZMO0145;1	ZMO1_ZMO0145	1	+	ZMO1_ZMO0145	peptidase M28	AVZ41505.2
chrm	132440	135734	ZMO1_ZMO0144,ZMO1_ZMO0145;1	ZMO1_ZMO0144	1	+	nadB	L-aspartate oxidase	AVZ41504.1
chrm	132440	135734	ZMO1_ZMO0144,ZMO1_ZMO0145;1	ZMO1_ZMO0145	1	+	ZMO1_ZMO0145	peptidase M28	AVZ41505.2
chrm	136332	137300	ZMO1_ZMO0148;1	ZMO1_ZMO0148	1	-	ZMO1_ZMO0148	uncharacterized protein	AVZ41506.1
chrm	137302	138804	ZMO1_ZMO0149,ZMO1_ZMO0150;1	ZMO1_ZMO0149	1	-	trmB	tRNA (guanine-N(7)-)-methyltransferase	AVZ41507.1
chrm	137302	138804	ZMO1_ZMO0149,ZMO1_ZMO0150;1	ZMO1_ZMO0150	1	-	ZMO1_ZMO0150	GCN5-related N-acetyltransferase	AVZ41508.1
chrm	137384	138079	ZMO1_ZMO0149;1	ZMO1_ZMO0149	1	-	trmB	tRNA (guanine-N(7)-)-methyltransferase	AVZ41507.1
chrm	138080	138795	ZMO1_ZMO0150;1	ZMO1_ZMO0150	1	-	ZMO1_ZMO0150	GCN5-related N-acetyltransferase	AVZ41508.1
chrm	139013	140569	ZMO1_ZMO0152;1	ZMO1_ZMO0152	1	-	pyk	pyruvate kinase	AVZ41509.1
chrm	140710	141160	ZMO1_ZMO2043;1	ZMO1_ZMO2043	1	+	ZMO1_ZMO2043	DUF2312 domain-containing protein	QIZ64058.1
chrm	141160	143470	ZMO1_ZMO0153,ZMO1_ZMO0154,ZMO1_ZMO0155;1	ZMO1_ZMO0153	1	+	yebC	YebC/PmpR family DNA-binding regulatory protein	AVZ41510.1
chrm	141160	143470	ZMO1_ZMO0153,ZMO1_ZMO0154,ZMO1_ZMO0155;1	ZMO1_ZMO0154	1	+	ruvC	crossover junction endodeoxyribonuclease RuvC	AVZ41511.1
chrm	141160	143470	ZMO1_ZMO0153,ZMO1_ZMO0154,ZMO1_ZMO0155;1	ZMO1_ZMO0155	1	+	ruvA	Holliday junction DNA helicase RuvA	AVZ41512.1
chrm	143356	143981	ZMO1_ZMO0156;1	ZMO1_ZMO0156	1	-	ZMO1_ZMO0156	uncharacterized protein	AVZ41513.1
chrm	144059	145036	ZMO1_ZMO0157;1	ZMO1_ZMO0157	1	-	lhdA	lactate dehydrogenase LdhA	AVZ41514.1
chrm	145154	146353	ZMO1_ZMO0158;1	ZMO1_ZMO0158	1	+	ruvB	Holliday junction DNA helicase RuvB	AVZ41515.1
chrm	146351	150723	ZMO1_ZMO0160,ZMO1_ZMO0161,ZMO1_ZMO0162,ZMO1_ZMO0164,ZMO1_ZMO0165;1	ZMO1_ZMO0160	1	+	ZMO1_ZMO0160	thioesterase superfamily protein	AVZ41516.1
chrm	146351	150723	ZMO1_ZMO0160,ZMO1_ZMO0161,ZMO1_ZMO0162,ZMO1_ZMO0164,ZMO1_ZMO0165;1	ZMO1_ZMO0161	1	+	tolQ	MotA/TolQ/ExbB proton channel	AVZ41517.1
chrm	146351	150723	ZMO1_ZMO0160,ZMO1_ZMO0161,ZMO1_ZMO0162,ZMO1_ZMO0164,ZMO1_ZMO0165;1	ZMO1_ZMO0162	1	+	tolR	Tol-Pal cell envelope complex membrane spanning protein TolR	AVZ41518.1
chrm	146351	150723	ZMO1_ZMO0160,ZMO1_ZMO0161,ZMO1_ZMO0162,ZMO1_ZMO0164,ZMO1_ZMO0165;1	ZMO1_ZMO0164	1	+	tolA	Tol-Pal cell envelope complex membrane achoring protein TolA	AVZ41519.1
chrm	146351	150723	ZMO1_ZMO0160,ZMO1_ZMO0161,ZMO1_ZMO0162,ZMO1_ZMO0164,ZMO1_ZMO0165;1	ZMO1_ZMO0165	1	+	tolB	Tol-Pal envelope complex beta propeller repeat protein TolB	AVZ41520.1
chrm	150719	151361	ZMO1_ZMO0166;1	ZMO1_ZMO0166	1	+	ZMO1_ZMO0166	peptidoglycan-associated lipoprotein	AVZ41521.1
chrm	152523	152939	ZMO1_ZMO2000;1	ZMO1_ZMO2000	1	-	ZMO1_ZMO2000	AcrB/AcrD/AcrF family protein	AVZ41522.1
chrm	153154	154073	ZMO1_ZMO0169;1	ZMO1_ZMO0169	1	-	ZMO1_ZMO0169	short-chain dehydrogenase/reductase	AVZ41523.1
chrm	154118	155577	ZMO1_ZMO2044;1	ZMO1_ZMO2044	1	+	soxR	redox-sensitive transcriptional activator SoxR	QIZ64059.1
chrm	154131	155010	ZMO1_ZMO2044;2	ZMO1_ZMO2044	2	+	soxR	redox-sensitive transcriptional activator SoxR	QIZ64059.1
chrm	157648	159666	ZMO1_ZMO0172;1	ZMO1_ZMO0172	1	+	thiC	thiamine biosynthesis protein ThiC	AVZ41524.1
chrm	159701	160737	ZMO1_ZMO0173;1	ZMO1_ZMO0173	1	-	zapA	cell division protein ZapA	AVZ41525.1
chrm	159737	160545	ZMO1_ZMO0173;2	ZMO1_ZMO0173	2	-	zapA	cell division protein ZapA	AVZ41525.1
chrm	160546	161146	ZMO1_ZMO0174;2	ZMO1_ZMO0174	2	-	ZMO1_ZMO0174	putative SnoaL-like polynucleotide cyclase	AVZ41526.1
chrm	160738	161148	ZMO1_ZMO0174;1	ZMO1_ZMO0174	1	-	ZMO1_ZMO0174	putative SnoaL-like polynucleotide cyclase	AVZ41526.1
chrm	161299	161622	ZMO1_ZMO0175;1	ZMO1_ZMO0175	1	-	ZMO1_ZMO0175	uncharacterized protein	AVZ41527.1
chrm	161454	164891	ZMO1_ZMO0176,ZMO1_ZMO0177;1	ZMO1_ZMO0176	1	+	tklB	transketolase	AVZ41528.1
chrm	161454	164891	ZMO1_ZMO0176,ZMO1_ZMO0177;1	ZMO1_ZMO0177	1	+	gap	type I glyceraldehyde-3-phosphate dehydrogenase	AVZ41529.1
chrm	161455	163828	ZMO1_ZMO0176;1	ZMO1_ZMO0176	1	+	tklB	transketolase	AVZ41528.1
chrm	163829	164891	ZMO1_ZMO0177;1	ZMO1_ZMO0177	1	+	gap	type I glyceraldehyde-3-phosphate dehydrogenase	AVZ41529.1
chrm	164892	166373	ZMO1_ZMO0178;1	ZMO1_ZMO0178	1	+	pgk	phosphoglycerate kinase	AVZ41530.1
chrm	166941	168402	ZMO1_ZMO0179;1	ZMO1_ZMO0179	1	+	fbaB	fructose-bisphosphate aldolase	AVZ41531.1
chrm	168084	169335	ZMO1_ZMO0180;1	ZMO1_ZMO0180	1	-	ispG	1-hydroxy-2-methyl-2-(E)-butenyl 4-diphosphate synthase	AVZ41532.1
chrm	169423	171107	ZMO1_ZMO0182;2	ZMO1_ZMO0182	2	+	ahcY	S-adenosyl-L-homocysteine hydrolase	AVZ41533.1
chrm	169469	171289	ZMO1_ZMO0182;1	ZMO1_ZMO0182	1	+	ahcY	S-adenosyl-L-homocysteine hydrolase	AVZ41533.1
chrm	171251	173147	ZMO1_ZMO0183;1	ZMO1_ZMO0183	1	-	ZMO1_ZMO0183	ABC transporter-like protein	AVZ41534.1
chrm	173555	173976	ZMO1_ZMO0184;1	ZMO1_ZMO0184	1	+	ZMO1_ZMO0184	hypothetical protein	AVZ41535.1
chrm	173977	177223	ZMO1_ZMO0186,ZMO1_ZMO0187;1	ZMO1_ZMO0186	1	+	cysS	cysteinyl-tRNA synthetase	AVZ41536.1
chrm	173977	177223	ZMO1_ZMO0186,ZMO1_ZMO0187;1	ZMO1_ZMO0187	1	+	aroH	3-deoxy-7-phosphoheptulonate synthase	AVZ41537.1
chrm	173977	175747	ZMO1_ZMO0186;1	ZMO1_ZMO0186	1	+	cysS	cysteinyl-tRNA synthetase	AVZ41536.1
chrm	175748	177223	ZMO1_ZMO0187;1	ZMO1_ZMO0187	1	+	aroH	3-deoxy-7-phosphoheptulonate synthase	AVZ41537.1
chrm	177224	177299	ZMO1_ZMOt002;1	ZMO1_ZMOt002	1	+	ZMO1_ZMOt002	tRNA-Glu	-
chrm	177663	180260	ZMO1_ZMO0188;1	ZMO1_ZMO0188	1	+	fhuE	outer membrane receptor for ferric iron uptake	AVZ41538.1
chrm	179968	181509	ZMO1_ZMO0189;1	ZMO1_ZMO0189	1	-	sdaA	L-serine dehydratase 1	AVZ41539.1
chrm	181581	182573	ZMO1_ZMO0190;1	ZMO1_ZMO0190	1	-	ZMO1_ZMO0190	RpiR family transcriptional regulator	AVZ41540.1
chrm	182833	185056	ZMO1_ZMO0191,ZMO1_ZMO0192;1	ZMO1_ZMO0191	1	-	ZMO1_ZMO0191	DSBA oxidoreductase	AVZ41541.1
chrm	182833	185056	ZMO1_ZMO0191,ZMO1_ZMO0192;1	ZMO1_ZMO0192	1	-	ZMO1_ZMO0192	putative Zn-dependent metallopeptidase	AVZ41542.1
chrm	185315	188486	ZMO1_ZMO0193;1	ZMO1_ZMO0193	1	-	ZMO1_ZMO0193	Rne/Rng family ribonuclease	AVZ41543.1
chrm	188583	189634	ZMO1_ZMO0195;1	ZMO1_ZMO0195	1	+	amiA	N-acetylmuramoyl-L-alanine amidase	AVZ41544.1
chrm	188589	189845	ZMO1_ZMO0195;2	ZMO1_ZMO0195	2	+	amiA	N-acetylmuramoyl-L-alanine amidase	AVZ41544.1
chrm	189635	192468	ZMO1_ZMO0197;1	ZMO1_ZMO0197	1	+	ZMO1_ZMO0197	1A family penicillin-binding protein	AVZ41545.1
chrm	189846	192467	ZMO1_ZMO0197;2	ZMO1_ZMO0197	2	+	ZMO1_ZMO0197	1A family penicillin-binding protein	AVZ41545.1
chrm	192472	193978	ZMO1_ZMO0198;1	ZMO1_ZMO0198	1	+	prfB	peptide chain release factor 2	AVZ41546.1
chrm	193557	194416	ZMO1_ZMO0199;1	ZMO1_ZMO0199	1	-	lexA	SOS-response transcriptional repressor LexA	AVZ41547.1
chrm	194435	196186	ZMO1_ZMO0200,ZMO1_ZMO0201;1	ZMO1_ZMO0200	1	-	trpD	anthranilate phosphoribosyltransferase	AVZ41548.1
chrm	194435	196186	ZMO1_ZMO0200,ZMO1_ZMO0201;1	ZMO1_ZMO0201	1	-	trpG	glutamine amidotransferase of anthranilate synthase	AVZ41549.2
chrm	196979	199074	ZMO1_ZMO0202;1	ZMO1_ZMO0202	1	+	mcpA1	methyl-accepting chemotaxis sensory transducer	AVZ41550.1
chrm	199029	199597	ZMO1_ZMO0203;1	ZMO1_ZMO0203	1	-	pbrR	MerR family transcriptional regulator	AVZ41551.1
chrm	199614	200481	ZMO1_ZMO0204;1	ZMO1_ZMO0204	1	+	czcD	cation efflux protein	AVZ41552.1
chrm	200168	204279	ZMO1_ZMO0205,ZMO1_ZMO0206,ZMO1_ZMO0207,ZMO1_ZMO0208;1	ZMO1_ZMO0205	1	-	ZMO1_ZMO0205	NAD-dependent epimerase/dehydratase	AVZ41553.1
chrm	200168	204279	ZMO1_ZMO0205,ZMO1_ZMO0206,ZMO1_ZMO0207,ZMO1_ZMO0208;1	ZMO1_ZMO0206	1	-	proB	glutamate 5-kinase	AVZ41554.1
chrm	200168	204279	ZMO1_ZMO0205,ZMO1_ZMO0206,ZMO1_ZMO0207,ZMO1_ZMO0208;1	ZMO1_ZMO0207	1	-	obgE	GTP-binding protein Obg/CgtA	AVZ41555.1
chrm	200168	204279	ZMO1_ZMO0205,ZMO1_ZMO0206,ZMO1_ZMO0207,ZMO1_ZMO0208;1	ZMO1_ZMO0208	1	-	ZMO1_ZMO0208	GCN5-related N-acetyltransferase	AVZ41556.1
chrm	200190	203482	ZMO1_ZMO0205,ZMO1_ZMO0206,ZMO1_ZMO0207;1	ZMO1_ZMO0205	1	-	ZMO1_ZMO0205	NAD-dependent epimerase/dehydratase	AVZ41553.1
chrm	200190	203482	ZMO1_ZMO0205,ZMO1_ZMO0206,ZMO1_ZMO0207;1	ZMO1_ZMO0206	1	-	proB	glutamate 5-kinase	AVZ41554.1
chrm	200190	203482	ZMO1_ZMO0205,ZMO1_ZMO0206,ZMO1_ZMO0207;1	ZMO1_ZMO0207	1	-	obgE	GTP-binding protein Obg/CgtA	AVZ41555.1
chrm	203483	204279	ZMO1_ZMO0208;1	ZMO1_ZMO0208	1	-	ZMO1_ZMO0208	GCN5-related N-acetyltransferase	AVZ41556.1
chrm	204281	204685	ZMO1_ZMO0209;1	ZMO1_ZMO0209	1	-	rpmA	ribosomal protein L27	AVZ41557.1
chrm	204686	205060	ZMO1_ZMO0211;1	ZMO1_ZMO0211	1	-	rplU	ribosomal protein L21	AVZ41558.1
chrm	205298	208678	ZMO1_ZMO0213;1	ZMO1_ZMO0213	1	-	shdA	AIDA autotransporter-like protein ShdA	AVZ41559.1
chrm	208984	210438	ZMO1_ZMO0214;1	ZMO1_ZMO0214	1	-	dinF	multidrug and toxic compound extrusion (MATE) efflux family protein	AVZ41560.1
chrm	210641	211890	ZMO1_ZMO0215;1	ZMO1_ZMO0215	1	+	ZMO1_ZMO0215	5-formyltetrahydrofolate cyclo-ligase	AVZ41561.1
chrm	210646	211616	ZMO1_ZMO0215;2	ZMO1_ZMO0215	2	+	ZMO1_ZMO0215	5-formyltetrahydrofolate cyclo-ligase	AVZ41561.1
chrm	211393	213103	ZMO1_ZMO0216;1	ZMO1_ZMO0216	1	-	ZMO1_ZMO0216	peptidase M23	AVZ41562.1
chrm	213317	216270	ZMO1_ZMO0219;1	ZMO1_ZMO0219	1	+	helY	putative DEAD/DEAH box helicase	AVZ41563.1
chrm	216271	216744	ZMO1_ZMO0220;1	ZMO1_ZMO0220	1	+	fdxA	ferredoxin	AVZ41564.1
chrm	216745	217609	ZMO1_ZMO0221;1	ZMO1_ZMO0221	1	+	ZMO1_ZMO0221	CarD family transcriptional regulator	AVZ41565.1
chrm	217735	218193	ZMO1_ZMO0222;1	ZMO1_ZMO0222	1	+	ZMO1_ZMO0222	DUF1330 domain-containing protein	AVZ41566.1
chrm	218168	219153	ZMO1_ZMO0223;1	ZMO1_ZMO0223	1	+	ZMO1_ZMO0223	putative auto-transporter adhesin head GIN domain	AVZ41567.1
chrm	218194	218988	ZMO1_ZMO0223;2	ZMO1_ZMO0223	2	+	ZMO1_ZMO0223	putative auto-transporter adhesin head GIN domain	AVZ41567.1
chrm	218911	220790	ZMO1_ZMO0224,ZMO1_ZMO0225;1	ZMO1_ZMO0224	1	-	metW	putative methionine biosynthesis methylase MetW	AVZ41568.1
chrm	218911	220790	ZMO1_ZMO0224,ZMO1_ZMO0225;1	ZMO1_ZMO0225	1	-	metX	homoserine O-acetyltransferase	AVZ41569.1
chrm	220940	227997	ZMO1_ZMO0226,ZMO1_ZMO0227,ZMO1_ZMO0228,ZMO1_ZMO0229,ZMO1_ZMO0230;1	ZMO1_ZMO0226	1	+	sdh	short-chain dehydrogenase/reductase SDR	AVZ41570.1
chrm	220940	227997	ZMO1_ZMO0226,ZMO1_ZMO0227,ZMO1_ZMO0228,ZMO1_ZMO0229,ZMO1_ZMO0230;1	ZMO1_ZMO0227	1	+	polA	DNA polymerase I	AVZ41571.1
chrm	220940	227997	ZMO1_ZMO0226,ZMO1_ZMO0227,ZMO1_ZMO0228,ZMO1_ZMO0229,ZMO1_ZMO0230;1	ZMO1_ZMO0228	1	+	ZMO1_ZMO0228	putative polisoprenol-linked O-antigen translocase	AVZ41572.1
chrm	220940	227997	ZMO1_ZMO0226,ZMO1_ZMO0227,ZMO1_ZMO0228,ZMO1_ZMO0229,ZMO1_ZMO0230;1	ZMO1_ZMO0229	1	+	ZMO1_ZMO0229	ABC-type transport system permease	AVZ41573.1
chrm	220940	227997	ZMO1_ZMO0226,ZMO1_ZMO0227,ZMO1_ZMO0228,ZMO1_ZMO0229,ZMO1_ZMO0230;1	ZMO1_ZMO0230	1	+	fepC	ferric enterobactin transport ATP-binding protein FepC	AVZ41574.1
chrm	228095	228798	ZMO1_ZMO0231;1	ZMO1_ZMO0231	1	+	ZMO1_ZMO0231	uncharacterized protein	AVZ41575.1
chrm	228773	229724	ZMO1_ZMO0232;1	ZMO1_ZMO0232	1	-	ZMO1_ZMO0232	SpoU type tRNA/rRNA methyltransferase	AVZ41576.1
chrm	229874	229960	ZMO1_ZMOt003;1	ZMO1_ZMOt003	1	+	ZMO1_ZMOt003	tRNA-Tyr	-
chrm	230068	232564	ZMO1_ZMO0233,ZMO1_ZMO0234;1	ZMO1_ZMO0233	1	-	ZMO1_ZMO0233	uncharacterized protein	AVZ41577.1
chrm	230068	232564	ZMO1_ZMO0233,ZMO1_ZMO0234;1	ZMO1_ZMO0234	1	-	ZMO1_ZMO0234	protease Do	AVZ41578.1
chrm	230094	230688	ZMO1_ZMO0233;1	ZMO1_ZMO0233	1	-	ZMO1_ZMO0233	uncharacterized protein	AVZ41577.1
chrm	230689	232562	ZMO1_ZMO0234;1	ZMO1_ZMO0234	1	-	ZMO1_ZMO0234	protease Do	AVZ41578.1
chrm	232649	233948	ZMO1_ZMO0236;1	ZMO1_ZMO0236	1	+	ZMO1_ZMO0236	Mrp family Chromosome partitioning ATPase	AVZ41579.1
chrm	234003	234263	ZMO1_ZMO2046;1	ZMO1_ZMO2046	1	-	ZMO1_ZMO2046	hypothetical protein	QIZ64060.1
chrm	234098	238782	ZMO1_ZMO0238,ZMO1_ZMO0239,ZMO1_ZMO0240,ZMO1_ZMO0241;1	ZMO1_ZMO0238	1	+	atpH	ATP synthase F1 delta subunit	AVZ41580.1
chrm	234098	238782	ZMO1_ZMO0238,ZMO1_ZMO0239,ZMO1_ZMO0240,ZMO1_ZMO0241;1	ZMO1_ZMO0239	1	+	atpA	ATP synthase F0F1 alpha subunit	AVZ41581.1
chrm	234098	238782	ZMO1_ZMO0238,ZMO1_ZMO0239,ZMO1_ZMO0240,ZMO1_ZMO0241;1	ZMO1_ZMO0240	1	+	atpG1	ATP synthase F0F1 gamma subunit	AVZ41582.1
chrm	234098	238782	ZMO1_ZMO0238,ZMO1_ZMO0239,ZMO1_ZMO0240,ZMO1_ZMO0241;1	ZMO1_ZMO0241	1	+	atpD	ATP synthase F0F1 beta subunit	AVZ41583.1
chrm	238783	238816	ZM4_predicted_RNA_+;2	ZM4_predicted_RNA_+	2	+	NA	NA	NA
chrm	238817	239144	ZMO1_ZMO0242;1	ZMO1_ZMO0242	1	+	atpC	ATP synthase F0F1 epsilon subunit	AVZ41584.1
chrm	239402	240568	ZMO1_ZMO0243;2	ZMO1_ZMO0243	2	-	ZMO1_ZMO0243	uncharacterized protein	AVZ41585.1
chrm	239421	240349	ZMO1_ZMO0243;1	ZMO1_ZMO0243	1	-	ZMO1_ZMO0243	uncharacterized protein	AVZ41585.1
chrm	240569	241057	ZMO1_ZMO0244;1	ZMO1_ZMO0244	1	-	ZMO1_ZMO0244	HU family DNA-binding protein	AVZ41586.1
chrm	241365	243492	ZMO1_ZMO0246,ZMO1_ZMO0247;1	ZMO1_ZMO0246	1	+	hslV	ATP-dependent protease subunit HslV	AVZ41587.1
chrm	241365	243492	ZMO1_ZMO0246,ZMO1_ZMO0247;1	ZMO1_ZMO0247	1	+	hslU	heat shock protein ATPase subunit HslU	AVZ41588.1
chrm	243486	243718	ZMO1_ZMO0249;1	ZMO1_ZMO0249	1	+	rpmG	ribosomal protein L33	AVZ41589.1
chrm	243719	244862	ZMO1_ZMO0251;2	ZMO1_ZMO0251	2	+	ZMO1_ZMO0251	putative enamine deaminase RidA/yjgF	AVZ41591.1
chrm	243760	244204	ZMO1_ZMO0250;1	ZMO1_ZMO0250	1	-	ZMO1_ZMO0250	response regulator receiver protein	AVZ41590.1
chrm	244315	244862	ZMO1_ZMO0251;1	ZMO1_ZMO0251	1	+	ZMO1_ZMO0251	putative enamine deaminase RidA/yjgF	AVZ41591.1
chrm	245100	258927	ZMO1_ZMO0252,ZMO1_ZMO0253,ZMO1_ZMO0254,ZMO1_ZMO0255;1	ZMO1_ZMO0252	1	+	ZMO1_ZMO0252	major intrinsic protein	AVZ41592.1
chrm	245100	258927	ZMO1_ZMO0252,ZMO1_ZMO0253,ZMO1_ZMO0254,ZMO1_ZMO0255;1	ZMO1_ZMO0253	1	+	tolC	TolC family type I secretion outer membrane protein	AVZ41593.1
chrm	245100	258927	ZMO1_ZMO0252,ZMO1_ZMO0253,ZMO1_ZMO0254,ZMO1_ZMO0255;1	ZMO1_ZMO0254	1	+	cyaB	type I secretion system ATPase	AVZ41594.1
chrm	245100	258927	ZMO1_ZMO0252,ZMO1_ZMO0253,ZMO1_ZMO0254,ZMO1_ZMO0255;1	ZMO1_ZMO0255	1	+	hlyD	HlyD family type I secretion membrane fusion protein	AVZ41595.1
chrm	259023	260906	ZMO1_ZMO0256;1	ZMO1_ZMO0256	1	+	ZMO1_ZMO0256	D-lactate dehydrogenase	AVZ41596.1
chrm	260867	263152	ZMO1_ZMO0257,ZMO1_ZMO0258;1	ZMO1_ZMO0257	1	+	ZMO1_ZMO0257	winged helix family two component transcriptional regulator	AVZ41597.1
chrm	260867	263152	ZMO1_ZMO0257,ZMO1_ZMO0258;1	ZMO1_ZMO0258	1	+	ZMO1_ZMO0258	histidine kinase	AVZ41598.1
chrm	263280	265681	ZMO1_ZMO0260,ZMO1_ZMO0262;1	ZMO1_ZMO0260	1	+	ccmA	heme exporter protein CcmA	AVZ41599.1
chrm	263280	265681	ZMO1_ZMO0260,ZMO1_ZMO0262;1	ZMO1_ZMO0262	1	+	ccmB	cytochrome c-type biogenesis protein CcmB	AVZ41600.2
chrm	263303	265082	ZMO1_ZMO0260,ZMO1_ZMO0262;2	ZMO1_ZMO0260	2	+	ccmA	heme exporter protein CcmA	AVZ41599.1
chrm	263303	265082	ZMO1_ZMO0260,ZMO1_ZMO0262;2	ZMO1_ZMO0262	2	+	ccmB	cytochrome c-type biogenesis protein CcmB	AVZ41600.2
chrm	264645	276940	ZMO1_ZMO0263,ZMO1_ZMO0264,ZMO1_ZMO0265,ZMO1_ZMO0266,ZMO1_ZMO0267,ZMO1_ZMO0268,ZMO1_ZMO0269,ZMO1_ZMO0270,ZMO1_ZMO2001;1	ZMO1_ZMO0263	1	-	ZMO1_ZMO0263	uncharacterized protein	AVZ41601.1
chrm	264645	276940	ZMO1_ZMO0263,ZMO1_ZMO0264,ZMO1_ZMO0265,ZMO1_ZMO0266,ZMO1_ZMO0267,ZMO1_ZMO0268,ZMO1_ZMO0269,ZMO1_ZMO0270,ZMO1_ZMO2001;1	ZMO1_ZMO0264	1	-	ZMO1_ZMO0264	uncharacterized protein	AVZ41602.1
chrm	264645	276940	ZMO1_ZMO0263,ZMO1_ZMO0264,ZMO1_ZMO0265,ZMO1_ZMO0266,ZMO1_ZMO0267,ZMO1_ZMO0268,ZMO1_ZMO0269,ZMO1_ZMO0270,ZMO1_ZMO2001;1	ZMO1_ZMO0265	1	-	ZMO1_ZMO0265	uncharacterized protein	AVZ41603.1
chrm	264645	276940	ZMO1_ZMO0263,ZMO1_ZMO0264,ZMO1_ZMO0265,ZMO1_ZMO0266,ZMO1_ZMO0267,ZMO1_ZMO0268,ZMO1_ZMO0269,ZMO1_ZMO0270,ZMO1_ZMO2001;1	ZMO1_ZMO0266	1	-	ZMO1_ZMO0266	hypothetical protein	AVZ41604.1
chrm	264645	276940	ZMO1_ZMO0263,ZMO1_ZMO0264,ZMO1_ZMO0265,ZMO1_ZMO0266,ZMO1_ZMO0267,ZMO1_ZMO0268,ZMO1_ZMO0269,ZMO1_ZMO0270,ZMO1_ZMO2001;1	ZMO1_ZMO0267	1	-	ZMO1_ZMO0267	uncharacterized protein	AVZ41605.1
chrm	264645	276940	ZMO1_ZMO0263,ZMO1_ZMO0264,ZMO1_ZMO0265,ZMO1_ZMO0266,ZMO1_ZMO0267,ZMO1_ZMO0268,ZMO1_ZMO0269,ZMO1_ZMO0270,ZMO1_ZMO2001;1	ZMO1_ZMO0268	1	-	ZMO1_ZMO0268	uncharacterized protein	AVZ41606.1
chrm	264645	276940	ZMO1_ZMO0263,ZMO1_ZMO0264,ZMO1_ZMO0265,ZMO1_ZMO0266,ZMO1_ZMO0267,ZMO1_ZMO0268,ZMO1_ZMO0269,ZMO1_ZMO0270,ZMO1_ZMO2001;1	ZMO1_ZMO0269	1	-	ZMO1_ZMO0269	uncharacterized protein	AVZ41607.1
chrm	264645	276940	ZMO1_ZMO0263,ZMO1_ZMO0264,ZMO1_ZMO0265,ZMO1_ZMO0266,ZMO1_ZMO0267,ZMO1_ZMO0268,ZMO1_ZMO0269,ZMO1_ZMO0270,ZMO1_ZMO2001;1	ZMO1_ZMO0270	1	-	ZMO1_ZMO0270	uncharacterized protein	AVZ41608.1
chrm	264645	276940	ZMO1_ZMO0263,ZMO1_ZMO0264,ZMO1_ZMO0265,ZMO1_ZMO0266,ZMO1_ZMO0267,ZMO1_ZMO0268,ZMO1_ZMO0269,ZMO1_ZMO0270,ZMO1_ZMO2001;1	ZMO1_ZMO2001	1	-	ZMO1_ZMO2001	hypothetical protein	AVZ41609.1
chrm	277015	278936	ZMO1_ZMO0271;1	ZMO1_ZMO0271	1	+	lnt	apolipoprotein N-acyltransferase	AVZ41610.1
chrm	278860	279066	ZMO1_ZMO2047;1	ZMO1_ZMO2047	1	-	ZMO1_ZMO2047	hypothetical protein	QIZ64061.1
chrm	278920	280272	ZMO1_ZMO0273;1	ZMO1_ZMO0273	1	+	metK	S-adenosylmethionine synthase	AVZ41611.1
chrm	280306	282635	ZMO1_ZMO0274,ZMO1_ZMO0275;1	ZMO1_ZMO0274	1	-	rpoN	RNA polymerase factor sigma-54	AVZ41612.1
chrm	280306	282635	ZMO1_ZMO0274,ZMO1_ZMO0275;1	ZMO1_ZMO0275	1	-	ZMO1_ZMO0275	ABC transporter related protein	AVZ41613.1
chrm	280306	282849	ZMO1_ZMO0274,ZMO1_ZMO0275;2	ZMO1_ZMO0274	2	-	rpoN	RNA polymerase factor sigma-54	AVZ41612.1
chrm	280306	282849	ZMO1_ZMO0274,ZMO1_ZMO0275;2	ZMO1_ZMO0275	2	-	ZMO1_ZMO0275	ABC transporter related protein	AVZ41613.1
chrm	282636	284752	ZMO1_ZMO0276,ZMO1_ZMO0277,ZMO1_ZMO0278;1	ZMO1_ZMO0276	1	-	ZMO1_ZMO0276	OstA family protein	AVZ41614.1
chrm	282636	284752	ZMO1_ZMO0276,ZMO1_ZMO0277,ZMO1_ZMO0278;1	ZMO1_ZMO0277	1	-	lptC	LPS export ABC transporter LptC	AVZ41615.1
chrm	282636	284752	ZMO1_ZMO0276,ZMO1_ZMO0277,ZMO1_ZMO0278;1	ZMO1_ZMO0278	1	-	rnd1	ribonuclease D	AVZ41616.1
chrm	282850	284752	ZMO1_ZMO0276,ZMO1_ZMO0277,ZMO1_ZMO0278;2	ZMO1_ZMO0276	2	-	ZMO1_ZMO0276	OstA family protein	AVZ41614.1
chrm	282850	284752	ZMO1_ZMO0276,ZMO1_ZMO0277,ZMO1_ZMO0278;2	ZMO1_ZMO0277	2	-	lptC	LPS export ABC transporter LptC	AVZ41615.1
chrm	282850	284752	ZMO1_ZMO0276,ZMO1_ZMO0277,ZMO1_ZMO0278;2	ZMO1_ZMO0278	2	-	rnd1	ribonuclease D	AVZ41616.1
chrm	284924	285830	ZMO1_ZMO0279;1	ZMO1_ZMO0279	1	+	ZMO1_ZMO0279	putative cold-shock DNA-binding protein	AVZ41617.1
chrm	286193	286945	ZMO1_ZMO0281;1	ZMO1_ZMO0281	1	-	ZMO1_ZMO0281	TetR family transcriptional repressor of RND efflux transport system	AVZ41618.1
chrm	286974	293029	ZMO1_ZMO0282,ZMO1_ZMO0283,ZMO1_ZMO0285;1	ZMO1_ZMO0282	1	+	ZMO1_ZMO0282	MFP subunit of RND efflux system transporter	AVZ41619.1
chrm	286974	293029	ZMO1_ZMO0282,ZMO1_ZMO0283,ZMO1_ZMO0285;1	ZMO1_ZMO0283	1	+	ZMO1_ZMO0283	hydrophobe/amphiphile efflux-1 (HAE1) family RND efflux system transporter	AVZ41620.1
chrm	286974	293029	ZMO1_ZMO0282,ZMO1_ZMO0283,ZMO1_ZMO0285;1	ZMO1_ZMO0285	1	+	ZMO1_ZMO0285	NodT family RND efflux system outer membrane lipoprotein	AVZ41621.1
chrm	292617	294283	ZMO1_ZMO0286;1	ZMO1_ZMO0286	1	-	ZMO1_ZMO0286	DUF541 domain-containing protein	AVZ41622.1
chrm	292858	293754	ZMO1_ZMO0286;2	ZMO1_ZMO0286	2	-	ZMO1_ZMO0286	DUF541 domain-containing protein	AVZ41622.1
chrm	293942	295273	ZMO1_ZMO0287;1	ZMO1_ZMO0287	1	+	ZMO1_ZMO0287	MFP subunit of RND efflux system transporter	AVZ41623.1
chrm	295239	296623	ZMO1_ZMO0290;2	ZMO1_ZMO0290	2	+	ZMO1_ZMO0290	DUF445 domain-containing protein	AVZ41624.1
chrm	295344	296818	ZMO1_ZMO0290;1	ZMO1_ZMO0290	1	+	ZMO1_ZMO0290	DUF445 domain-containing protein	AVZ41624.1
chrm	296330	297581	ZMO1_ZMO0291;2	ZMO1_ZMO0291	2	-	lgt	prolipoprotein diacylglyceryl transferase	AVZ41625.1
chrm	296504	297572	ZMO1_ZMO0291;1	ZMO1_ZMO0291	1	-	lgt	prolipoprotein diacylglyceryl transferase	AVZ41625.1
chrm	297700	299316	ZMO1_ZMO0293;1	ZMO1_ZMO0293	1	-	ZMO1_ZMO0293	sugar transporter	AVZ41626.1
chrm	299769	300302	ZMO1_ZMO0294;1	ZMO1_ZMO0294	1	-	ZMO1_ZMO0294	ribosomal protein L28	AVZ41627.1
chrm	300443	300933	ZMO1_ZMO0296;1	ZMO1_ZMO0296	1	+	ZMO1_ZMO0296	tRNA-specific adenosine deaminase	AVZ41628.1
chrm	301169	302544	ZMO1_ZMO0297;1	ZMO1_ZMO0297	1	+	ZMO1_ZMO0297	HlyC/CorC family transporter	AVZ41629.1
chrm	302566	303334	ZMO1_ZMO0298;1	ZMO1_ZMO0298	1	-	ZMO1_ZMO0298	uncharacterized protein	AVZ41630.1
chrm	303304	304741	ZMO1_ZMO0299;1	ZMO1_ZMO0299	1	-	purD	phosphoribosylamine--glycine ligase	AVZ41631.2
chrm	304621	306355	ZMO1_ZMO0300;1	ZMO1_ZMO0300	1	+	xseA	exodeoxyribonuclease VII large subunit	AVZ41632.1
chrm	306355	307272	ZMO1_ZMO0301;1	ZMO1_ZMO0301	1	+	ZMO1_ZMO0301	PepSY-associated TM helix domain protein	AVZ41633.1
chrm	307218	308524	ZMO1_ZMO0302,ZMO1_ZMO0303;1	ZMO1_ZMO0302	1	-	ZMO1_ZMO0302	aryl-sulfate sulfotransferase	AVZ41634.1
chrm	307218	308524	ZMO1_ZMO0302,ZMO1_ZMO0303;1	ZMO1_ZMO0303	1	-	hemH	ferrochelatase	AVZ41635.1
chrm	308525	312309	ZMO1_ZMO0305,ZMO1_ZMO0306,ZMO1_ZMO0307;1	ZMO1_ZMO0305	1	-	ZMO1_ZMO0305	stress responsive alpha-beta barrel domain protein	AVZ41636.1
chrm	308525	312309	ZMO1_ZMO0305,ZMO1_ZMO0306,ZMO1_ZMO0307;1	ZMO1_ZMO0306	1	-	ZMO1_ZMO0306	glycosyl transferase group 1	AVZ41637.1
chrm	308525	312309	ZMO1_ZMO0305,ZMO1_ZMO0306,ZMO1_ZMO0307;1	ZMO1_ZMO0307	1	-	kpsC	capsule polysaccharide biosynthesis protein	AVZ41638.1
chrm	312512	313993	ZMO1_ZMO0309;1	ZMO1_ZMO0309	1	+	ZMO1_ZMO0309	short-chain dehydrogenase/reductase SDR	AVZ41639.1
chrm	312514	313623	ZMO1_ZMO0309;2	ZMO1_ZMO0309	2	+	ZMO1_ZMO0309	short-chain dehydrogenase/reductase SDR	AVZ41639.1
chrm	313484	314546	ZMO1_ZMO0311;1	ZMO1_ZMO0311	1	-	proC1	pyrroline-5-carboxylate reductase	AVZ41640.1
chrm	313669	314546	ZMO1_ZMO0311;2	ZMO1_ZMO0311	2	-	proC1	pyrroline-5-carboxylate reductase	AVZ41640.1
chrm	314656	316484	ZMO1_ZMO0312,ZMO1_ZMO0313;1	ZMO1_ZMO0312	1	+	ZMO1_ZMO0312	amidohydrolase	AVZ41641.1
chrm	314656	316484	ZMO1_ZMO0312,ZMO1_ZMO0313;1	ZMO1_ZMO0313	1	+	ZMO1_ZMO0313	uncharacterized protein	AVZ41642.1
chrm	316357	318287	ZMO1_ZMO0314,ZMO1_ZMO0315;1	ZMO1_ZMO0314	1	-	cls	cardiolipin synthetase	AVZ41643.1
chrm	316357	318287	ZMO1_ZMO0314,ZMO1_ZMO0315;1	ZMO1_ZMO0315	1	-	ZMO1_ZMO0315	uncharacterized protein	AVZ41644.1
chrm	318589	319401	ZMO1_ZMO0318;1	ZMO1_ZMO0318	1	+	ZMO1_ZMO0318	short-chain dehydrogenase/reductase SDR	AVZ41645.1
chrm	319373	319691	ZMO1_ZMO0319;1	ZMO1_ZMO0319	1	-	ZMO1_ZMO0319	WGR domain protein	AVZ41646.1
chrm	319875	319951	ZMO1_ZMOt004;1	ZMO1_ZMOt004	1	-	ZMO1_ZMOt004	tRNA-Pro	-
chrm	320239	321093	ZMO1_ZMO0321;2	ZMO1_ZMO0321	2	+	dhfrIII	dihydrofolate reductase region	AVZ41647.2
chrm	320260	320969	ZMO1_ZMO0321;1	ZMO1_ZMO0321	1	+	dhfrIII	dihydrofolate reductase region	AVZ41647.2
chrm	321074	322116	ZMO1_ZMO0322;1	ZMO1_ZMO0322	1	+	ribF	riboflavin biosynthesis protein RibF	AVZ41648.1
chrm	322119	325546	ZMO1_ZMO0323,ZMO1_ZMO0324;1	ZMO1_ZMO0323	1	+	ileS	isoleucyl-tRNA synthetase	AVZ41649.1
chrm	322119	325546	ZMO1_ZMO0323,ZMO1_ZMO0324;1	ZMO1_ZMO0324	1	+	lspA	lipoprotein signal peptidase LspA	AVZ41650.1
chrm	322172	326143	ZMO1_ZMO0323,ZMO1_ZMO0324,ZMO1_ZMO0325;1	ZMO1_ZMO0323	1	+	ileS	isoleucyl-tRNA synthetase	AVZ41649.1
chrm	322172	326143	ZMO1_ZMO0323,ZMO1_ZMO0324,ZMO1_ZMO0325;1	ZMO1_ZMO0324	1	+	lspA	lipoprotein signal peptidase LspA	AVZ41650.1
chrm	322172	326143	ZMO1_ZMO0323,ZMO1_ZMO0324,ZMO1_ZMO0325;1	ZMO1_ZMO0325	1	+	ZMO1_ZMO0325	uncharacterized protein	AVZ41651.1
chrm	325547	326143	ZMO1_ZMO0325;1	ZMO1_ZMO0325	1	+	ZMO1_ZMO0325	uncharacterized protein	AVZ41651.1
chrm	326021	326618	ZMO1_ZMO0326;1	ZMO1_ZMO0326	1	-	ZMO1_ZMO0326	7-cyano-7-deazaguanine reductase	AVZ41652.1
chrm	326144	328989	ZMO1_ZMO0327;1	ZMO1_ZMO0327	1	+	metC	cystathionine beta-lyase	AVZ41653.1
chrm	328990	330411	ZMO1_ZMO0328,ZMO1_ZMO0329;1	ZMO1_ZMO0328	1	+	efp	translation elongation factor P	AVZ41654.1
chrm	328990	330411	ZMO1_ZMO0328,ZMO1_ZMO0329;1	ZMO1_ZMO0329	1	+	cbbF1	inositol monophosphatase	AVZ41655.1
chrm	330206	330536	ZMO1_ZMO2048;2	ZMO1_ZMO2048	2	-	ZMO1_ZMO2048	hypothetical protein	QIZ64062.1
chrm	330354	330536	ZMO1_ZMO2048;1	ZMO1_ZMO2048	1	-	ZMO1_ZMO2048	hypothetical protein	QIZ64062.1
chrm	330657	331442	ZMO1_ZMO0331;1	ZMO1_ZMO0331	1	+	ZMO1_ZMO0331	DUF882 domain-containing protein	AVZ41656.1
chrm	331337	332366	ZMO1_ZMO0332;1	ZMO1_ZMO0332	1	-	thiE1	thiamine phosphate synthase	AVZ41657.1
chrm	332373	334271	ZMO1_ZMO0335,ZMO1_ZMO0336;2	ZMO1_ZMO0335	2	+	ZMO1_ZMO0335	ATPase MipZ	AVZ41658.1
chrm	332373	334271	ZMO1_ZMO0335,ZMO1_ZMO0336;2	ZMO1_ZMO0336	2	+	ZMO1_ZMO0336	heat shock protein DnaJ domain protein	AVZ41659.1
chrm	332384	334136	ZMO1_ZMO0335,ZMO1_ZMO0336;1	ZMO1_ZMO0335	1	+	ZMO1_ZMO0335	ATPase MipZ	AVZ41658.1
chrm	332384	334136	ZMO1_ZMO0335,ZMO1_ZMO0336;1	ZMO1_ZMO0336	1	+	ZMO1_ZMO0336	heat shock protein DnaJ domain protein	AVZ41659.1
chrm	334167	335656	ZMO1_ZMO0339;1	ZMO1_ZMO0339	1	+	exoC	phosphomannomutase	AVZ41660.1
chrm	334277	335656	ZMO1_ZMO0339;2	ZMO1_ZMO0339	2	+	exoC	phosphomannomutase	AVZ41660.1
chrm	335657	336626	ZMO1_ZMO0341;1	ZMO1_ZMO0341	1	+	ZMO1_ZMO0341	short-chain dehydrogenase/reductase SDR	AVZ41661.1
chrm	336566	337981	ZMO1_ZMO0342;1	ZMO1_ZMO0342	1	-	aspB	aspartate aminotransferase	AVZ41662.1
chrm	337980	338756	ZMO1_ZMO0343;1	ZMO1_ZMO0343	1	-	ZMO1_ZMO0343	aminotransferase class IV	AVZ41663.1
chrm	338983	340460	ZMO1_ZMO0344;1	ZMO1_ZMO0344	1	+	ZMO1_ZMO0344	peptidase U62 modulator of DNA gyrase	AVZ41664.1
chrm	340596	341433	ZMO1_ZMO0345;1	ZMO1_ZMO0345	1	+	ZMO1_ZMO0345	endonuclease/exonuclease/phosphatase	AVZ41665.1
chrm	341549	343038	ZMO1_ZMO0346;1	ZMO1_ZMO0346	1	+	amtB	ammonium transporter	AVZ41666.1
chrm	343150	345829	ZMO1_ZMO0347,ZMO1_ZMO0348,ZMO1_ZMO0349;1	ZMO1_ZMO0347	1	+	hfq	RNA chaperone Hfq	AVZ41667.1
chrm	343150	345829	ZMO1_ZMO0347,ZMO1_ZMO0348,ZMO1_ZMO0349;1	ZMO1_ZMO0348	1	+	hflX	GTP-binding protein HflX	AVZ41668.1
chrm	343150	345829	ZMO1_ZMO0347,ZMO1_ZMO0348,ZMO1_ZMO0349;1	ZMO1_ZMO0349	1	+	ZMO1_ZMO0349	DUF179 domain-containing protein	AVZ41669.1
chrm	345830	346633	ZMO1_ZMO0350;1	ZMO1_ZMO0350	1	+	ZMO1_ZMO0350	putative ParB-like nuclease	AVZ41670.1
chrm	346683	352170	ZMO1_ZMO0351;1	ZMO1_ZMO0351	1	+	ZMO1_ZMO0351	putative DNA helicase	AVZ41671.1
chrm	352171	355291	ZMO1_ZMO0352,ZMO1_ZMO0353;1	ZMO1_ZMO0352	1	+	ZMO1_ZMO0352	uncharacterized protein	AVZ41672.1
chrm	352171	355291	ZMO1_ZMO0352,ZMO1_ZMO0353;1	ZMO1_ZMO0353	1	+	ZMO1_ZMO0353	4-diphosphocytidyl-2C-methyl-D-erythritol synthase	AVZ41673.1
chrm	355193	357338	ZMO1_ZMO0354;1	ZMO1_ZMO0354	1	-	mutL	DNA mismatch repair protein MutL	AVZ41674.1
chrm	357164	360038	ZMO1_ZMO0355,ZMO1_ZMO0356,ZMO1_ZMO0357;2	ZMO1_ZMO0355	2	+	mreB	MreB/Mrl family cell shape determining protein	AVZ41675.1
chrm	357164	360038	ZMO1_ZMO0355,ZMO1_ZMO0356,ZMO1_ZMO0357;2	ZMO1_ZMO0356	2	+	mreC	rod shape-determining protein MreC	AVZ41676.1
chrm	357164	360038	ZMO1_ZMO0355,ZMO1_ZMO0356,ZMO1_ZMO0357;2	ZMO1_ZMO0357	2	+	ZMO1_ZMO0357	hypothetical protein	AVZ41677.1
chrm	357166	360142	ZMO1_ZMO0355,ZMO1_ZMO0356,ZMO1_ZMO0357;1	ZMO1_ZMO0355	1	+	mreB	MreB/Mrl family cell shape determining protein	AVZ41675.1
chrm	357166	360142	ZMO1_ZMO0355,ZMO1_ZMO0356,ZMO1_ZMO0357;1	ZMO1_ZMO0356	1	+	mreC	rod shape-determining protein MreC	AVZ41676.1
chrm	357166	360142	ZMO1_ZMO0355,ZMO1_ZMO0356,ZMO1_ZMO0357;1	ZMO1_ZMO0357	1	+	ZMO1_ZMO0357	hypothetical protein	AVZ41677.1
chrm	360039	363215	ZMO1_ZMO0359,ZMO1_ZMO0360;2	ZMO1_ZMO0359	2	+	mrdA	peptidoglycan D,D-transpeptidase MrdA	AVZ41678.1
chrm	360039	363215	ZMO1_ZMO0359,ZMO1_ZMO0360;2	ZMO1_ZMO0360	2	+	mrdB	rod shape-determining protein MrdB (formly RodA)	AVZ41679.1
chrm	360147	363215	ZMO1_ZMO0359,ZMO1_ZMO0360;1	ZMO1_ZMO0359	1	+	mrdA	peptidoglycan D,D-transpeptidase MrdA	AVZ41678.1
chrm	360147	363215	ZMO1_ZMO0359,ZMO1_ZMO0360;1	ZMO1_ZMO0360	1	+	mrdB	rod shape-determining protein MrdB (formly RodA)	AVZ41679.1
chrm	363770	364911	ZMO1_ZMO0361;1	ZMO1_ZMO0361	1	+	ZMO1_ZMO0361	uncharacterized protein	AVZ41680.1
chrm	364912	367134	ZMO1_ZMO0362;1	ZMO1_ZMO0362	1	+	uvrB	excinuclease ABC B subunit	AVZ41681.1
chrm	364912	367279	ZMO1_ZMO0362;2	ZMO1_ZMO0362	2	+	uvrB	excinuclease ABC B subunit	AVZ41681.1
chrm	367135	370719	ZMO1_ZMO0363,ZMO1_ZMO0364;1	ZMO1_ZMO0363	1	+	tgt	tRNA-guanine(34) transglycosylase	AVZ41682.2
chrm	367135	370719	ZMO1_ZMO0363,ZMO1_ZMO0364;1	ZMO1_ZMO0364	1	+	ligA	DNA ligase (NAD(+)) LigA	AVZ41683.1
chrm	367280	370720	ZMO1_ZMO0363,ZMO1_ZMO0364;2	ZMO1_ZMO0363	2	+	tgt	tRNA-guanine(34) transglycosylase	AVZ41682.2
chrm	367280	370720	ZMO1_ZMO0363,ZMO1_ZMO0364;2	ZMO1_ZMO0364	2	+	ligA	DNA ligase (NAD(+)) LigA	AVZ41683.1
chrm	370790	372503	ZMO1_ZMO0366;1	ZMO1_ZMO0366	1	+	glf	glucose facilitated diffusion protein	AVZ41684.1
chrm	371003	372503	ZMO1_ZMO0366;2	ZMO1_ZMO0366	2	+	glf	glucose facilitated diffusion protein	AVZ41684.1
chrm	372504	375976	ZMO1_ZMO0367,ZMO1_ZMO0368;1	ZMO1_ZMO0367	1	+	zwf	glucose-6-phosphate 1-dehydrogenase	AVZ41685.1
chrm	372504	375976	ZMO1_ZMO0367,ZMO1_ZMO0368;1	ZMO1_ZMO0368	1	+	edd	6-phosphogluconate dehydratase	AVZ41686.1
chrm	375932	377071	ZMO1_ZMO0369;1	ZMO1_ZMO0369	1	+	glk	glucokinase	AVZ41687.1
chrm	377532	378221	ZMO1_ZMO0371;1	ZMO1_ZMO0371	1	-	racX	aspartate racemase	AVZ41688.1
chrm	378393	378854	ZMO1_ZMO0372;1	ZMO1_ZMO0372	1	+	ZMO1_ZMO0372	AsnC family transcriptional regulator	AVZ41689.1
chrm	378851	379204	ZMO1_ZMO0373;1	ZMO1_ZMO0373	1	-	ZMO1_ZMO0373	hypothetical protein	AVZ41690.1
chrm	380001	381332	ZMO1_ZMO0374;1	ZMO1_ZMO0374	1	+	sacB	levansucrase	AVZ41691.1
chrm	381400	382710	ZMO1_ZMO0375;1	ZMO1_ZMO0375	1	+	sacC	levansucrase/invertase	AVZ41692.2
chrm	382799	382873	ZMO1_ZMOt005;1	ZMO1_ZMOt005	1	-	ZMO1_ZMOt005	tRNA-Val	-
chrm	382900	385551	ZMO1_ZMO0376;1	ZMO1_ZMO0376	1	-	lon1	endopeptidase La	AVZ41693.1
chrm	385623	388119	ZMO1_ZMO0377,ZMO1_ZMO0378,ZMO1_ZMO0379;1	ZMO1_ZMO0377	1	+	alkA	3-methyladenine DNA glycosylase/8-oxoguanine DNA glycosylase AlkA	AVZ41694.1
chrm	385623	388119	ZMO1_ZMO0377,ZMO1_ZMO0378,ZMO1_ZMO0379;1	ZMO1_ZMO0378	1	+	ZMO1_ZMO0378	helix-turn-helix domain-containing protein	AVZ41695.1
chrm	385623	388119	ZMO1_ZMO0377,ZMO1_ZMO0378,ZMO1_ZMO0379;1	ZMO1_ZMO0379	1	+	ZMO1_ZMO0379	PBSX family phage terminase large subunit	AVZ41696.1
chrm	385623	386243	ZMO1_ZMO0377;1	ZMO1_ZMO0377	1	+	alkA	3-methyladenine DNA glycosylase/8-oxoguanine DNA glycosylase AlkA	AVZ41694.1
chrm	386327	388119	ZMO1_ZMO0378,ZMO1_ZMO0379;1	ZMO1_ZMO0378	1	+	ZMO1_ZMO0378	helix-turn-helix domain-containing protein	AVZ41695.1
chrm	386327	388119	ZMO1_ZMO0378,ZMO1_ZMO0379;1	ZMO1_ZMO0379	1	+	ZMO1_ZMO0379	PBSX family phage terminase large subunit	AVZ41696.1
chrm	388162	390675	ZMO1_ZMO0380,ZMO1_ZMO0381;1	ZMO1_ZMO0380	1	+	ZMO1_ZMO0380	hypothetical protein	AVZ41697.1
chrm	388162	390675	ZMO1_ZMO0380,ZMO1_ZMO0381;1	ZMO1_ZMO0381	1	+	ZMO1_ZMO0381	hypothetical protein	AVZ41698.1
chrm	390773	391757	ZMO1_ZMO0383,ZMO1_ZMO0384;1	ZMO1_ZMO0383	1	+	ZMO1_ZMO0383	hypothetical protein	AVZ41699.1
chrm	390773	391757	ZMO1_ZMO0383,ZMO1_ZMO0384;1	ZMO1_ZMO0384	1	+	ZMO1_ZMO0384	hypothetical protein	AVZ41700.1
chrm	391786	393157	ZMO1_ZMO0385,ZMO1_ZMO0387;2	ZMO1_ZMO0385	2	+	ZMO1_ZMO0385	hypothetical protein	AVZ41701.1
chrm	391786	393157	ZMO1_ZMO0385,ZMO1_ZMO0387;2	ZMO1_ZMO0387	2	+	ZMO1_ZMO0387	uncharacterized protein	AVZ41702.1
chrm	391792	393004	ZMO1_ZMO0385,ZMO1_ZMO0387;1	ZMO1_ZMO0385	1	+	ZMO1_ZMO0385	hypothetical protein	AVZ41701.1
chrm	391792	393004	ZMO1_ZMO0385,ZMO1_ZMO0387;1	ZMO1_ZMO0387	1	+	ZMO1_ZMO0387	uncharacterized protein	AVZ41702.1
chrm	393158	397654	ZMO1_ZMO0388,ZMO1_ZMO0389,ZMO1_ZMO0390,ZMO1_ZMO0391,ZMO1_ZMO0392,ZMO1_ZMO0393,ZMO1_ZMO0394;1	ZMO1_ZMO0388	1	+	ZMO1_ZMO0388	hypothetical protein	AVZ41703.1
chrm	393158	397654	ZMO1_ZMO0388,ZMO1_ZMO0389,ZMO1_ZMO0390,ZMO1_ZMO0391,ZMO1_ZMO0392,ZMO1_ZMO0393,ZMO1_ZMO0394;1	ZMO1_ZMO0389	1	+	ZMO1_ZMO0389	hypothetical protein	AVZ41704.1
chrm	393158	397654	ZMO1_ZMO0388,ZMO1_ZMO0389,ZMO1_ZMO0390,ZMO1_ZMO0391,ZMO1_ZMO0392,ZMO1_ZMO0393,ZMO1_ZMO0394;1	ZMO1_ZMO0390	1	+	ZMO1_ZMO0390	hypothetical protein	AVZ41705.1
chrm	393158	397654	ZMO1_ZMO0388,ZMO1_ZMO0389,ZMO1_ZMO0390,ZMO1_ZMO0391,ZMO1_ZMO0392,ZMO1_ZMO0393,ZMO1_ZMO0394;1	ZMO1_ZMO0391	1	+	ZMO1_ZMO0391	hypothetical protein	AVZ41706.1
chrm	393158	397654	ZMO1_ZMO0388,ZMO1_ZMO0389,ZMO1_ZMO0390,ZMO1_ZMO0391,ZMO1_ZMO0392,ZMO1_ZMO0393,ZMO1_ZMO0394;1	ZMO1_ZMO0392	1	+	ZMO1_ZMO0392	hypothetical protein	AVZ41707.2
chrm	393158	397654	ZMO1_ZMO0388,ZMO1_ZMO0389,ZMO1_ZMO0390,ZMO1_ZMO0391,ZMO1_ZMO0392,ZMO1_ZMO0393,ZMO1_ZMO0394;1	ZMO1_ZMO0393	1	+	ZMO1_ZMO0393	hypothetical protein	AVZ41708.1
chrm	393158	397654	ZMO1_ZMO0388,ZMO1_ZMO0389,ZMO1_ZMO0390,ZMO1_ZMO0391,ZMO1_ZMO0392,ZMO1_ZMO0393,ZMO1_ZMO0394;1	ZMO1_ZMO0394	1	+	ZMO1_ZMO0394	hypothetical protein	AVZ41709.1
chrm	397834	402716	ZMO1_ZMO0395,ZMO1_ZMO0397,ZMO1_ZMO0398,ZMO1_ZMO0399,ZMO1_ZMO0400;1	ZMO1_ZMO0395	1	+	ZMO1_ZMO0395	hypothetical protein	AVZ41710.1
chrm	397834	402716	ZMO1_ZMO0395,ZMO1_ZMO0397,ZMO1_ZMO0398,ZMO1_ZMO0399,ZMO1_ZMO0400;1	ZMO1_ZMO0397	1	+	ZMO1_ZMO0397	hypothetical protein	AVZ41711.1
chrm	397834	402716	ZMO1_ZMO0395,ZMO1_ZMO0397,ZMO1_ZMO0398,ZMO1_ZMO0399,ZMO1_ZMO0400;1	ZMO1_ZMO0398	1	+	ZMO1_ZMO0398	hypothetical protein	AVZ41712.1
chrm	397834	402716	ZMO1_ZMO0395,ZMO1_ZMO0397,ZMO1_ZMO0398,ZMO1_ZMO0399,ZMO1_ZMO0400;1	ZMO1_ZMO0399	1	+	ZMO1_ZMO0399	peptidase S74 domain-containing protein	AVZ41713.1
chrm	397834	402716	ZMO1_ZMO0395,ZMO1_ZMO0397,ZMO1_ZMO0398,ZMO1_ZMO0399,ZMO1_ZMO0400;1	ZMO1_ZMO0400	1	+	ZMO1_ZMO0400	hypothetical protein	AVZ41714.1
chrm	402726	404844	ZMO1_ZMO0401;1	ZMO1_ZMO0401	1	-	ZMO1_ZMO0401	diguanylate cyclase/phosphodiesterase	AVZ41715.1
chrm	404778	406794	ZMO1_ZMO0402,ZMO1_ZMO0403;2	ZMO1_ZMO0402	2	-	ftsJ	ribosomal RNA methyltransferase RrmJ/FtsJ	AVZ41716.1
chrm	404778	406794	ZMO1_ZMO0402,ZMO1_ZMO0403;2	ZMO1_ZMO0403	2	-	ppx1	Ppx/GppA phosphatase	AVZ41717.1
chrm	404997	406796	ZMO1_ZMO0402,ZMO1_ZMO0403;1	ZMO1_ZMO0402	1	-	ftsJ	ribosomal RNA methyltransferase RrmJ/FtsJ	AVZ41716.1
chrm	404997	406796	ZMO1_ZMO0402,ZMO1_ZMO0403;1	ZMO1_ZMO0403	1	-	ppx1	Ppx/GppA phosphatase	AVZ41717.1
chrm	406966	407039	ZMO1_ZMOt006;1	ZMO1_ZMOt006	1	+	ZMO1_ZMOt006	tRNA-Gln	-
chrm	407421	410072	ZMO1_ZMO0405;1	ZMO1_ZMO0405	1	+	clpA	ATP-dependent Clp protease ATP-binding subunit clpA	AVZ41718.1
chrm	410035	412023	ZMO1_ZMO0407;1	ZMO1_ZMO0407	1	+	ZMO1_ZMO0407	GcrA cell cycle regulator	AVZ41720.1
chrm	410099	410945	ZMO1_ZMO0406;1	ZMO1_ZMO0406	1	-	ZMO1_ZMO0406	ABC-2 type transporter	AVZ41719.1
chrm	410621	412023	ZMO1_ZMO0407;2	ZMO1_ZMO0407	2	+	ZMO1_ZMO0407	GcrA cell cycle regulator	AVZ41720.1
chrm	412024	414186	ZMO1_ZMO0408,ZMO1_ZMO0409;1	ZMO1_ZMO0408	1	+	argD	acetylornithine and succinylornithine aminotransferase	AVZ41721.1
chrm	412024	414186	ZMO1_ZMO0408,ZMO1_ZMO0409;1	ZMO1_ZMO0409	1	+	argF	ornithine carbamoyltransferase	AVZ41722.1
chrm	414187	417325	ZMO1_ZMO0410,ZMO1_ZMO0411;1	ZMO1_ZMO0410	1	+	hslO	Hsp33-like chaperonin hslO	AVZ41723.1
chrm	414187	417325	ZMO1_ZMO0410,ZMO1_ZMO0411;1	ZMO1_ZMO0411	1	+	gyrB1	DNA topoisomerase IV B subunit	AVZ41724.1
chrm	414187	415238	ZMO1_ZMO0410;1	ZMO1_ZMO0410	1	+	hslO	Hsp33-like chaperonin hslO	AVZ41723.1
chrm	415239	417324	ZMO1_ZMO0411;1	ZMO1_ZMO0411	1	+	gyrB1	DNA topoisomerase IV B subunit	AVZ41724.1
chrm	417163	418305	ZMO1_ZMO0412;1	ZMO1_ZMO0412	1	-	ZMO1_ZMO0412	multiple antibiotic resistance (MarC)-related protein	AVZ41725.1
chrm	418306	419816	ZMO1_ZMO0413,ZMO1_ZMO0414;1	ZMO1_ZMO0413	1	-	ZMO1_ZMO0413	YggT family protein	AVZ41726.1
chrm	418306	419816	ZMO1_ZMO0413,ZMO1_ZMO0414;1	ZMO1_ZMO0414	1	-	ZMO1_ZMO0414	MJ0042 family finger-like protein	AVZ41727.1
chrm	419872	423149	ZMO1_ZMO0416,ZMO1_ZMO0417,ZMO1_ZMO0418,ZMO1_ZMO0419;1	ZMO1_ZMO0416	1	+	ftsE	cell division ATP-binding protein FtsE	AVZ41728.1
chrm	419872	423149	ZMO1_ZMO0416,ZMO1_ZMO0417,ZMO1_ZMO0418,ZMO1_ZMO0419;1	ZMO1_ZMO0417	1	+	ftsX	cell division protein FtsX	AVZ41729.1
chrm	419872	423149	ZMO1_ZMO0416,ZMO1_ZMO0417,ZMO1_ZMO0418,ZMO1_ZMO0419;1	ZMO1_ZMO0418	1	+	ZMO1_ZMO0418	DUF218 domain-containing protein	AVZ41730.1
chrm	419872	423149	ZMO1_ZMO0416,ZMO1_ZMO0417,ZMO1_ZMO0418,ZMO1_ZMO0419;1	ZMO1_ZMO0419	1	+	plsC	1-acyl-sn-glycerol-3-phosphate acyltransferase PlsC	AVZ41731.1
chrm	422946	425029	ZMO1_ZMO0420,ZMO1_ZMO0421;1	ZMO1_ZMO0420	1	-	tyrC	prephenate dehydratase	AVZ41732.1
chrm	422946	425029	ZMO1_ZMO0420,ZMO1_ZMO0421;1	ZMO1_ZMO0421	1	-	hisC2	histidinol-phosphate aminotransferase HisC	AVZ41733.1
chrm	425433	431422	ZMO1_ZMO0422,ZMO1_ZMO0423,ZMO1_ZMO0425,ZMO1_ZMO0426,ZMO1_ZMO0427,ZMO1_ZMO0428,ZMO1_ZMO0429;1	ZMO1_ZMO0422	1	+	ZMO1_ZMO0422	BadM/Rrf2 family transcriptional regulator	AVZ41734.1
chrm	425433	431422	ZMO1_ZMO0422,ZMO1_ZMO0423,ZMO1_ZMO0425,ZMO1_ZMO0426,ZMO1_ZMO0427,ZMO1_ZMO0428,ZMO1_ZMO0429;1	ZMO1_ZMO0423	1	+	sufB	FeS assembly protein SufB	AVZ41735.1
chrm	425433	431422	ZMO1_ZMO0422,ZMO1_ZMO0423,ZMO1_ZMO0425,ZMO1_ZMO0426,ZMO1_ZMO0427,ZMO1_ZMO0428,ZMO1_ZMO0429;1	ZMO1_ZMO0425	1	+	sufC	FeS assembly ATPase SufC	AVZ41736.1
chrm	425433	431422	ZMO1_ZMO0422,ZMO1_ZMO0423,ZMO1_ZMO0425,ZMO1_ZMO0426,ZMO1_ZMO0427,ZMO1_ZMO0428,ZMO1_ZMO0429;1	ZMO1_ZMO0426	1	+	sufD	FeS assembly protein SufD	AVZ41737.1
chrm	425433	431422	ZMO1_ZMO0422,ZMO1_ZMO0423,ZMO1_ZMO0425,ZMO1_ZMO0426,ZMO1_ZMO0427,ZMO1_ZMO0428,ZMO1_ZMO0429;1	ZMO1_ZMO0427	1	+	sufS	SufS subfamily cysteine desulfurase	AVZ41738.1
chrm	425433	431422	ZMO1_ZMO0422,ZMO1_ZMO0423,ZMO1_ZMO0425,ZMO1_ZMO0426,ZMO1_ZMO0427,ZMO1_ZMO0428,ZMO1_ZMO0429;1	ZMO1_ZMO0428	1	+	ZMO1_ZMO0428	FeS assembly SUF system protein	AVZ41739.1
chrm	425433	431422	ZMO1_ZMO0422,ZMO1_ZMO0423,ZMO1_ZMO0425,ZMO1_ZMO0426,ZMO1_ZMO0427,ZMO1_ZMO0428,ZMO1_ZMO0429;1	ZMO1_ZMO0429	1	+	ZMO1_ZMO0429	iron-sulfur cluster assembly accessory protein	AVZ41740.1
chrm	431422	433001	ZMO1_ZMO0430,ZMO1_ZMO0431;1	ZMO1_ZMO0430	1	+	ZMO1_ZMO0430	pyrimidine 5'-nucleotidase	AVZ41741.1
chrm	431422	433001	ZMO1_ZMO0430,ZMO1_ZMO0431;1	ZMO1_ZMO0431	1	+	dapD	2,3,4,5-tetrahydropyridine-2,6-dicarboxylate N-succinyltransferase	AVZ41742.1
chrm	433017	433929	ZMO1_ZMO0432;1	ZMO1_ZMO0432	1	-	rocF	ureohydrolase-like protein	AVZ41743.1
chrm	434224	435006	ZMO1_ZMO0433;1	ZMO1_ZMO0433	1	-	gmk	guanylate kinase	AVZ41744.1
chrm	435024	435548	ZMO1_ZMO0435;1	ZMO1_ZMO0435	1	-	ZMO1_ZMO0435	uncharacterized protein	AVZ41745.1
chrm	435549	436129	ZMO1_ZMO0436;1	ZMO1_ZMO0436	1	-	ZMO1_ZMO0436	MAPEG (Membrane Associated Proteins in Eicosanoid and Glutathione metabolism) family protein	AVZ41746.1
chrm	436113	436542	ZMO1_ZMO0437;1	ZMO1_ZMO0437	1	+	ZMO1_ZMO0437	hypothetical protein	AVZ41747.1
chrm	436543	437901	ZMO1_ZMO0439;1	ZMO1_ZMO0439	1	+	rluC	RluC/D family pseudouridine synthase	AVZ41748.1
chrm	437902	439636	ZMO1_ZMO0440,ZMO1_ZMO0441,ZMO1_ZMO0442;1	ZMO1_ZMO0440	1	+	ZMO1_ZMO0440	hypothetical protein	AVZ41749.1
chrm	437902	439636	ZMO1_ZMO0440,ZMO1_ZMO0441,ZMO1_ZMO0442;1	ZMO1_ZMO0441	1	+	ZMO1_ZMO0441	ATP12 ATPase	AVZ41750.1
chrm	437902	439636	ZMO1_ZMO0440,ZMO1_ZMO0441,ZMO1_ZMO0442;1	ZMO1_ZMO0442	1	+	ZMO1_ZMO0442	HAD (haloacid dehalogenase) family phosphatase	AVZ41751.1
chrm	439648	440801	ZMO1_ZMO0443;1	ZMO1_ZMO0443	1	-	nrdF	ribonucleotide-diphosphate reductase subunit beta	AVZ41752.1
chrm	440903	445534	ZMO1_ZMO0444,ZMO1_ZMO0445,ZMO1_ZMO0446,ZMO1_ZMO0447;1	ZMO1_ZMO0444	1	+	ZMO1_ZMO0444	lipolytic protein G-D-S-L family	AVZ41753.1
chrm	440903	445534	ZMO1_ZMO0444,ZMO1_ZMO0445,ZMO1_ZMO0446,ZMO1_ZMO0447;1	ZMO1_ZMO0445	1	+	ZMO1_ZMO0445	GDSL lipase/esterase	AVZ41754.1
chrm	440903	445534	ZMO1_ZMO0444,ZMO1_ZMO0445,ZMO1_ZMO0446,ZMO1_ZMO0447;1	ZMO1_ZMO0446	1	+	ZMO1_ZMO0446	membrane bound O-acyl transferase MBOAT family protein	AVZ41755.1
chrm	440903	445534	ZMO1_ZMO0444,ZMO1_ZMO0445,ZMO1_ZMO0446,ZMO1_ZMO0447;1	ZMO1_ZMO0447	1	+	ZMO1_ZMO0447	hypothetical protein	AVZ41756.1
chrm	445291	446357	ZMO1_ZMO0448;1	ZMO1_ZMO0448	1	-	ZMO1_ZMO0448	cell wall hydrolase SleB	AVZ41757.1
chrm	446548	446624	ZMO1_ZMOt007;1	ZMO1_ZMOt007	1	+	ZMO1_ZMOt007	tRNA-Asp	-
chrm	446625	449257	ZMO1_ZMO0449,ZMO1_ZMO0452;1	ZMO1_ZMO0449	1	+	ZMO1_ZMO0449	uncharacterized protein	AVZ41758.1
chrm	446625	449257	ZMO1_ZMO0449,ZMO1_ZMO0452;1	ZMO1_ZMO0452	1	+	ZMO1_ZMO0452	pyrrolo-quinoline quinone	AVZ41759.1
chrm	449258	450640	ZMO1_ZMO0453;1	ZMO1_ZMO0453	1	+	engA	ribosome-associated GTPase EngA	AVZ41760.1
chrm	450664	452436	ZMO1_ZMO0454;1	ZMO1_ZMO0454	1	-	fhs	formate--tetrahydrofolate ligase	AVZ41761.1
chrm	452601	453106	ZMO1_ZMO0456;1	ZMO1_ZMO0456	1	+	ZMO1_ZMO0456	ferredoxin	AVZ41762.1
chrm	453107	453868	ZMO1_ZMO0457;1	ZMO1_ZMO0457	1	+	grp	glutamate uptake regulatory protein	AVZ41763.1
chrm	453712	457013	ZMO1_ZMO0458,ZMO1_ZMO0459,ZMO1_ZMO0460;1	ZMO1_ZMO0458	1	-	lolD	lipoprotein-releasing system ATP-binding protein LolD	AVZ41764.1
chrm	453712	457013	ZMO1_ZMO0458,ZMO1_ZMO0459,ZMO1_ZMO0460;1	ZMO1_ZMO0459	1	-	lolC	lipoprotein releasing system transmembrane protein LolC/E family	AVZ41765.1
chrm	453712	457013	ZMO1_ZMO0458,ZMO1_ZMO0459,ZMO1_ZMO0460;1	ZMO1_ZMO0460	1	-	proS	proline--tRNA ligase	AVZ41766.1
chrm	457467	459116	ZMO1_ZMO0462;2	ZMO1_ZMO0462	2	-	pyrG	CTP synthase	AVZ41767.1
chrm	457470	459254	ZMO1_ZMO0462;1	ZMO1_ZMO0462	1	-	pyrG	CTP synthase	AVZ41767.1
chrm	459117	459753	ZMO1_ZMO0464;2	ZMO1_ZMO0464	2	-	secG	preprotein translocase SecG subunit	AVZ41768.1
chrm	459255	459753	ZMO1_ZMO0464;1	ZMO1_ZMO0464	1	-	secG	preprotein translocase SecG subunit	AVZ41768.1
chrm	459754	460815	ZMO1_ZMO0465;1	ZMO1_ZMO0465	1	-	tpiA	triosephosphate isomerase TpiA	AVZ41769.1
chrm	460755	464424	ZMO1_ZMO0467,ZMO1_ZMO0468;1	ZMO1_ZMO0467	1	+	ZMO1_ZMO0467	PpiC-type peptidyl-prolyl cis-trans isomerase	AVZ41770.1
chrm	460755	464424	ZMO1_ZMO0467,ZMO1_ZMO0468;1	ZMO1_ZMO0468	1	+	trpE	anthranilate synthase component I	AVZ41771.1
chrm	464310	465001	ZMO1_ZMO0469;1	ZMO1_ZMO0469	1	-	ZMO1_ZMO0469	hypothetical protein	AVZ41772.1
chrm	464779	466086	ZMO1_ZMO0471;1	ZMO1_ZMO0471	1	+	ZMO1_ZMO0471	LysR family transcriptional regulator	AVZ41773.1
chrm	464804	466202	ZMO1_ZMO0471;2	ZMO1_ZMO0471	2	+	ZMO1_ZMO0471	LysR family transcriptional regulator	AVZ41773.1
chrm	466023	467014	ZMO1_ZMO0472;1	ZMO1_ZMO0472	1	-	ZMO1_ZMO0472	rpsU-divergently transcribed protein	AVZ41774.1
chrm	467015	470633	ZMO1_ZMO0473,ZMO1_ZMO0474,ZMO1_ZMO0475,ZMO1_ZMO0476,ZMO1_ZMO0477;1	ZMO1_ZMO0473	1	-	ribH	6,7-dimethyl-8-ribityllumazine synthase	AVZ41775.1
chrm	467015	470633	ZMO1_ZMO0473,ZMO1_ZMO0474,ZMO1_ZMO0475,ZMO1_ZMO0476,ZMO1_ZMO0477;1	ZMO1_ZMO0474	1	-	ribB	3,4-dihydroxy-2-butanone 4-phosphate synthase	AVZ41776.1
chrm	467015	470633	ZMO1_ZMO0473,ZMO1_ZMO0474,ZMO1_ZMO0475,ZMO1_ZMO0476,ZMO1_ZMO0477;1	ZMO1_ZMO0475	1	-	ribC	riboflavin synthase alpha subunit	AVZ41777.1
chrm	467015	470633	ZMO1_ZMO0473,ZMO1_ZMO0474,ZMO1_ZMO0475,ZMO1_ZMO0476,ZMO1_ZMO0477;1	ZMO1_ZMO0476	1	-	ribD	riboflavin biosynthesis protein RibD	AVZ41778.1
chrm	467015	470633	ZMO1_ZMO0473,ZMO1_ZMO0474,ZMO1_ZMO0475,ZMO1_ZMO0476,ZMO1_ZMO0477;1	ZMO1_ZMO0477	1	-	ZMO1_ZMO0477	uncharacterized protein	AVZ41779.1
chrm	470753	475174	ZMO1_ZMO0478,ZMO1_ZMO0479,ZMO1_ZMO0480;1	ZMO1_ZMO0478	1	+	ZMO1_ZMO0478	winged helix family two component transcriptional regulator	AVZ41780.1
chrm	470753	475174	ZMO1_ZMO0478,ZMO1_ZMO0479,ZMO1_ZMO0480;1	ZMO1_ZMO0479	1	+	ZMO1_ZMO0479	peptidoglycan-binding LysM	AVZ41781.1
chrm	470753	475174	ZMO1_ZMO0478,ZMO1_ZMO0479,ZMO1_ZMO0480;1	ZMO1_ZMO0480	1	+	ZMO1_ZMO0480	histidine kinase	AVZ41782.1
chrm	475137	476849	ZMO1_ZMO0481,ZMO1_ZMO0482;1	ZMO1_ZMO0481	1	-	ZMO1_ZMO0481	uncharacterized protein	AVZ41783.1
chrm	475137	476849	ZMO1_ZMO0481,ZMO1_ZMO0482;1	ZMO1_ZMO0482	1	-	glpX	fructose-1,6-bisphosphatase class II	AVZ41784.1
chrm	476850	478158	ZMO1_ZMO0483;1	ZMO1_ZMO0483	1	-	hom	homoserine dehydrogenase	AVZ41785.1
chrm	478279	479010	ZMO1_ZMO0484;1	ZMO1_ZMO0484	1	+	ZMO1_ZMO0484	MgtC/SapB transporter	AVZ41786.1
chrm	479095	482363	ZMO1_ZMO0485,ZMO1_ZMO0486,ZMO1_ZMO0487;1	ZMO1_ZMO0485	1	+	ZMO1_ZMO0485	acyl-CoA dehydrogenase domain protein	AVZ41787.1
chrm	479095	482363	ZMO1_ZMO0485,ZMO1_ZMO0486,ZMO1_ZMO0487;1	ZMO1_ZMO0486	1	+	ZMO1_ZMO0486	uncharacterized protein	AVZ41788.1
chrm	479095	482363	ZMO1_ZMO0485,ZMO1_ZMO0486,ZMO1_ZMO0487;1	ZMO1_ZMO0487	1	+	ZMO1_ZMO0487	HpcH/HpaI aldolase	AVZ41789.1
chrm	479152	480499	ZMO1_ZMO0485;1	ZMO1_ZMO0485	1	+	ZMO1_ZMO0485	acyl-CoA dehydrogenase domain protein	AVZ41787.1
chrm	480503	482363	ZMO1_ZMO0486,ZMO1_ZMO0487;1	ZMO1_ZMO0486	1	+	ZMO1_ZMO0486	uncharacterized protein	AVZ41788.1
chrm	480503	482363	ZMO1_ZMO0486,ZMO1_ZMO0487;1	ZMO1_ZMO0487	1	+	ZMO1_ZMO0487	HpcH/HpaI aldolase	AVZ41789.1
chrm	482301	483305	ZMO1_ZMO0488;1	ZMO1_ZMO0488	1	-	ZMO1_ZMO0488	uncharacterized protein	AVZ41790.1
chrm	483448	483540	ZMO1_ZMOt008;1	ZMO1_ZMOt008	1	-	ZMO1_ZMOt008	tRNA-Ser	-
chrm	483637	483867	ZMO1_ZMO0489;1	ZMO1_ZMO0489	1	+	ZMO1_ZMO0489	hypothetical protein	AVZ41791.1
chrm	483847	486026	ZMO1_ZMO0490;1	ZMO1_ZMO0490	1	-	ptrB	oligopeptidase B PtrB	AVZ41792.1
chrm	485997	487997	ZMO1_ZMO0491;1	ZMO1_ZMO0491	1	+	pepP	Xaa-Pro aminopeptidase PepP	AVZ41793.1
chrm	487998	488386	ZMO1_ZMO0492;1	ZMO1_ZMO0492	1	+	glnB	nitrogen regulatory protein PII	AVZ41794.1
chrm	487998	489842	ZMO1_ZMO0492,ZMO1_ZMO0493;1	ZMO1_ZMO0492	1	+	glnB	nitrogen regulatory protein PII	AVZ41794.1
chrm	487998	489842	ZMO1_ZMO0492,ZMO1_ZMO0493;1	ZMO1_ZMO0493	1	+	glnA	type I glutamine synthetase	AVZ41795.1
chrm	488398	489842	ZMO1_ZMO0493;1	ZMO1_ZMO0493	1	+	glnA	type I glutamine synthetase	AVZ41795.1
chrm	489843	491630	ZMO1_ZMO0494;2	ZMO1_ZMO0494	2	+	ZMO1_ZMO0494	Bcr/CflA subfamily drug resistance transporter	AVZ41796.1
chrm	489914	491536	ZMO1_ZMO0494;1	ZMO1_ZMO0494	1	+	ZMO1_ZMO0494	Bcr/CflA subfamily drug resistance transporter	AVZ41796.1
chrm	491271	498765	ZMO1_ZMO0495,ZMO1_ZMO0496,ZMO1_ZMO0497;1	ZMO1_ZMO0495	1	-	ZMO1_ZMO0495	TamB/DUF490 domain-containing protein	AVZ41797.1
chrm	491271	498765	ZMO1_ZMO0495,ZMO1_ZMO0496,ZMO1_ZMO0497;1	ZMO1_ZMO0496	1	-	ZMO1_ZMO0496	outer membrane protein assembly factor	AVZ41798.1
chrm	491271	498765	ZMO1_ZMO0495,ZMO1_ZMO0496,ZMO1_ZMO0497;1	ZMO1_ZMO0497	1	-	ZMO1_ZMO0497	phosphoglycolate phosphatase	AVZ41799.1
chrm	498428	499889	ZMO1_ZMO0498;1	ZMO1_ZMO0498	1	+	glmU	bifunctional N-acetylglucosamine-1- phosphateuridyltransferase/glucosamine-1-phosphate acetyltransferase	AVZ41800.1
chrm	500059	504374	ZMO1_ZMO0499,ZMO1_ZMO0500;1	ZMO1_ZMO0499	1	-	pbpF	1A family penicillin-binding protein	AVZ41801.1
chrm	500059	504374	ZMO1_ZMO0499,ZMO1_ZMO0500;1	ZMO1_ZMO0500	1	-	ZMO1_ZMO0500	uncharacterized protein	AVZ41802.1
chrm	504346	504881	ZMO1_ZMO0501;1	ZMO1_ZMO0501	1	+	ZMO1_ZMO0501	polysaccharide synthesis protein GtrA	AVZ41803.1
chrm	504520	506663	ZMO1_ZMO0502;2	ZMO1_ZMO0502	2	-	ZMO1_ZMO0502	uncharacterized protein	AVZ41804.1
chrm	504683	506658	ZMO1_ZMO0502;1	ZMO1_ZMO0502	1	-	ZMO1_ZMO0502	uncharacterized protein	AVZ41804.1
chrm	506582	507859	ZMO1_ZMO0503;1	ZMO1_ZMO0503	1	+	ZMO1_ZMO0503	glycosyl transferase family 2	AVZ41805.1
chrm	507860	508722	ZMO1_ZMO0505;1	ZMO1_ZMO0505	1	+	rluC	pseudouridine synthase	AVZ41806.1
chrm	508752	509422	ZMO1_ZMO0506;2	ZMO1_ZMO0506	2	-	prfB	peptide chain release factor 2	AVZ41807.1
chrm	508850	509363	ZMO1_ZMO0506;1	ZMO1_ZMO0506	1	-	prfB	peptide chain release factor 2	AVZ41807.1
chrm	509408	511332	ZMO1_ZMO0507,ZMO1_ZMO0508,ZMO1_ZMO0509;1	ZMO1_ZMO0507	1	+	ZMO1_ZMO0507	GAF domain-containing protein	AVZ41808.1
chrm	509408	511332	ZMO1_ZMO0507,ZMO1_ZMO0508,ZMO1_ZMO0509;1	ZMO1_ZMO0508	1	+	ZMO1_ZMO0508	GCN5-related N-acetyltransferase	AVZ41809.1
chrm	509408	511332	ZMO1_ZMO0507,ZMO1_ZMO0508,ZMO1_ZMO0509;1	ZMO1_ZMO0509	1	+	ZMO1_ZMO0509	uncharacterized protein	AVZ41810.1
chrm	509408	510432	ZMO1_ZMO0507,ZMO1_ZMO0508;1	ZMO1_ZMO0507	1	+	ZMO1_ZMO0507	GAF domain-containing protein	AVZ41808.1
chrm	509408	510432	ZMO1_ZMO0507,ZMO1_ZMO0508;1	ZMO1_ZMO0508	1	+	ZMO1_ZMO0508	GCN5-related N-acetyltransferase	AVZ41809.1
chrm	510433	511331	ZMO1_ZMO0509;1	ZMO1_ZMO0509	1	+	ZMO1_ZMO0509	uncharacterized protein	AVZ41810.1
chrm	511333	515500	ZMO1_ZMO0510,ZMO1_ZMO0511,ZMO1_ZMO0512,ZMO1_ZMO0513;1	ZMO1_ZMO0510	1	+	pdhC	dihydrolipoyllysine-residue acetyltransferase	AVZ41811.1
chrm	511333	515500	ZMO1_ZMO0510,ZMO1_ZMO0511,ZMO1_ZMO0512,ZMO1_ZMO0513;1	ZMO1_ZMO0511	1	+	ZMO1_ZMO0511	thioesterase superfamily protein	AVZ41812.1
chrm	511333	515500	ZMO1_ZMO0510,ZMO1_ZMO0511,ZMO1_ZMO0512,ZMO1_ZMO0513;1	ZMO1_ZMO0512	1	+	lpd	dihydrolipoamide dehydrogenase	AVZ41813.1
chrm	511333	515500	ZMO1_ZMO0510,ZMO1_ZMO0511,ZMO1_ZMO0512,ZMO1_ZMO0513;1	ZMO1_ZMO0513	1	+	ZMO1_ZMO0513	putative type 2 phosphatidic acid phosphatase	AVZ41814.1
chrm	515492	518807	ZMO1_ZMO2002,ZMO1_ZMO0514,ZMO1_ZMO0515;1	ZMO1_ZMO2002	1	+	ZMO1_ZMO2002	ribosomal protein S12	AVZ41815.1
chrm	515492	518807	ZMO1_ZMO2002,ZMO1_ZMO0514,ZMO1_ZMO0515;1	ZMO1_ZMO0514	1	+	rpsG	ribosomal protein S7	AVZ41816.1
chrm	515492	518807	ZMO1_ZMO2002,ZMO1_ZMO0514,ZMO1_ZMO0515;1	ZMO1_ZMO0515	1	+	ZMO1_ZMO0515	translation elongation factor G	AVZ41817.1
chrm	518815	520554	ZMO1_ZMO0516,ZMO1_ZMO2003;1	ZMO1_ZMO0516	1	+	ZMO1_ZMO0516	translation elongation factor Tu	AVZ41818.1
chrm	518815	520554	ZMO1_ZMO0516,ZMO1_ZMO2003;1	ZMO1_ZMO2003	1	+	ZMO1_ZMO2003	ribosomal protein S10	AVZ41819.1
chrm	520492	520527	ZM4_predicted_RNA_+;3	ZM4_predicted_RNA_+	3	+	NA	NA	NA
chrm	520528	525658	ZMO1_ZMO0517,ZMO1_ZMO0518,ZMO1_ZMO0519,ZMO1_ZMO0520,ZMO1_ZMO2004,ZMO1_ZMO0521,ZMO1_ZMO0522,ZMO1_ZMO0523,ZMO1_ZMO0524,ZMO1_ZMO0525;1	ZMO1_ZMO0517	1	+	rplC	ribosomal protein L3	AVZ41820.1
chrm	520528	525658	ZMO1_ZMO0517,ZMO1_ZMO0518,ZMO1_ZMO0519,ZMO1_ZMO0520,ZMO1_ZMO2004,ZMO1_ZMO0521,ZMO1_ZMO0522,ZMO1_ZMO0523,ZMO1_ZMO0524,ZMO1_ZMO0525;1	ZMO1_ZMO0518	1	+	rplD	ribosomal protein L4	AVZ41821.1
chrm	520528	525658	ZMO1_ZMO0517,ZMO1_ZMO0518,ZMO1_ZMO0519,ZMO1_ZMO0520,ZMO1_ZMO2004,ZMO1_ZMO0521,ZMO1_ZMO0522,ZMO1_ZMO0523,ZMO1_ZMO0524,ZMO1_ZMO0525;1	ZMO1_ZMO0519	1	+	rplW	ribosomal protein L23	AVZ41822.1
chrm	520528	525658	ZMO1_ZMO0517,ZMO1_ZMO0518,ZMO1_ZMO0519,ZMO1_ZMO0520,ZMO1_ZMO2004,ZMO1_ZMO0521,ZMO1_ZMO0522,ZMO1_ZMO0523,ZMO1_ZMO0524,ZMO1_ZMO0525;1	ZMO1_ZMO0520	1	+	rplB	ribosomal protein L2	AVZ41823.1
chrm	520528	525658	ZMO1_ZMO0517,ZMO1_ZMO0518,ZMO1_ZMO0519,ZMO1_ZMO0520,ZMO1_ZMO2004,ZMO1_ZMO0521,ZMO1_ZMO0522,ZMO1_ZMO0523,ZMO1_ZMO0524,ZMO1_ZMO0525;1	ZMO1_ZMO2004	1	+	ZMO1_ZMO2004	ribosomal protein S19	AVZ41824.1
chrm	520528	525658	ZMO1_ZMO0517,ZMO1_ZMO0518,ZMO1_ZMO0519,ZMO1_ZMO0520,ZMO1_ZMO2004,ZMO1_ZMO0521,ZMO1_ZMO0522,ZMO1_ZMO0523,ZMO1_ZMO0524,ZMO1_ZMO0525;1	ZMO1_ZMO0521	1	+	rplV	ribosomal protein L22	AVZ41825.1
chrm	520528	525658	ZMO1_ZMO0517,ZMO1_ZMO0518,ZMO1_ZMO0519,ZMO1_ZMO0520,ZMO1_ZMO2004,ZMO1_ZMO0521,ZMO1_ZMO0522,ZMO1_ZMO0523,ZMO1_ZMO0524,ZMO1_ZMO0525;1	ZMO1_ZMO0522	1	+	rpsC	ribosomal protein S3	AVZ41826.1
chrm	520528	525658	ZMO1_ZMO0517,ZMO1_ZMO0518,ZMO1_ZMO0519,ZMO1_ZMO0520,ZMO1_ZMO2004,ZMO1_ZMO0521,ZMO1_ZMO0522,ZMO1_ZMO0523,ZMO1_ZMO0524,ZMO1_ZMO0525;1	ZMO1_ZMO0523	1	+	rplP	ribosomal protein L16	AVZ41827.1
chrm	520528	525658	ZMO1_ZMO0517,ZMO1_ZMO0518,ZMO1_ZMO0519,ZMO1_ZMO0520,ZMO1_ZMO2004,ZMO1_ZMO0521,ZMO1_ZMO0522,ZMO1_ZMO0523,ZMO1_ZMO0524,ZMO1_ZMO0525;1	ZMO1_ZMO0524	1	+	rpmC	ribosomal protein L29	AVZ41828.1
chrm	520528	525658	ZMO1_ZMO0517,ZMO1_ZMO0518,ZMO1_ZMO0519,ZMO1_ZMO0520,ZMO1_ZMO2004,ZMO1_ZMO0521,ZMO1_ZMO0522,ZMO1_ZMO0523,ZMO1_ZMO0524,ZMO1_ZMO0525;1	ZMO1_ZMO0525	1	+	rpsQ	ribosomal protein S17	AVZ41829.1
chrm	525602	529612	ZMO1_ZMO0526,ZMO1_ZMO0527,ZMO1_ZMO0528,ZMO1_ZMO0529,ZMO1_ZMO0530,ZMO1_ZMO0531,ZMO1_ZMO0532,ZMO1_ZMO0533,ZMO1_ZMO0534;1	ZMO1_ZMO0526	1	+	rplN	ribosomal protein L14	AVZ41830.1
chrm	525602	529612	ZMO1_ZMO0526,ZMO1_ZMO0527,ZMO1_ZMO0528,ZMO1_ZMO0529,ZMO1_ZMO0530,ZMO1_ZMO0531,ZMO1_ZMO0532,ZMO1_ZMO0533,ZMO1_ZMO0534;1	ZMO1_ZMO0527	1	+	rplX	ribosomal protein L24	AVZ41831.1
chrm	525602	529612	ZMO1_ZMO0526,ZMO1_ZMO0527,ZMO1_ZMO0528,ZMO1_ZMO0529,ZMO1_ZMO0530,ZMO1_ZMO0531,ZMO1_ZMO0532,ZMO1_ZMO0533,ZMO1_ZMO0534;1	ZMO1_ZMO0528	1	+	rplE	ribosomal protein L5	AVZ41832.1
chrm	525602	529612	ZMO1_ZMO0526,ZMO1_ZMO0527,ZMO1_ZMO0528,ZMO1_ZMO0529,ZMO1_ZMO0530,ZMO1_ZMO0531,ZMO1_ZMO0532,ZMO1_ZMO0533,ZMO1_ZMO0534;1	ZMO1_ZMO0529	1	+	rpsN	ribosomal protein S14	AVZ41833.1
chrm	525602	529612	ZMO1_ZMO0526,ZMO1_ZMO0527,ZMO1_ZMO0528,ZMO1_ZMO0529,ZMO1_ZMO0530,ZMO1_ZMO0531,ZMO1_ZMO0532,ZMO1_ZMO0533,ZMO1_ZMO0534;1	ZMO1_ZMO0530	1	+	rpsH	ribosomal protein S8	AVZ41834.1
chrm	525602	529612	ZMO1_ZMO0526,ZMO1_ZMO0527,ZMO1_ZMO0528,ZMO1_ZMO0529,ZMO1_ZMO0530,ZMO1_ZMO0531,ZMO1_ZMO0532,ZMO1_ZMO0533,ZMO1_ZMO0534;1	ZMO1_ZMO0531	1	+	rplF	ribosomal protein L6 signature 1	AVZ41835.1
chrm	525602	529612	ZMO1_ZMO0526,ZMO1_ZMO0527,ZMO1_ZMO0528,ZMO1_ZMO0529,ZMO1_ZMO0530,ZMO1_ZMO0531,ZMO1_ZMO0532,ZMO1_ZMO0533,ZMO1_ZMO0534;1	ZMO1_ZMO0532	1	+	rplR	ribosomal protein L18	AVZ41836.1
chrm	525602	529612	ZMO1_ZMO0526,ZMO1_ZMO0527,ZMO1_ZMO0528,ZMO1_ZMO0529,ZMO1_ZMO0530,ZMO1_ZMO0531,ZMO1_ZMO0532,ZMO1_ZMO0533,ZMO1_ZMO0534;1	ZMO1_ZMO0533	1	+	rpsE	ribosomal protein S5	AVZ41837.1
chrm	525602	529612	ZMO1_ZMO0526,ZMO1_ZMO0527,ZMO1_ZMO0528,ZMO1_ZMO0529,ZMO1_ZMO0530,ZMO1_ZMO0531,ZMO1_ZMO0532,ZMO1_ZMO0533,ZMO1_ZMO0534;1	ZMO1_ZMO0534	1	+	rpmD	ribosomal protein L30	AVZ41838.1
chrm	529613	530104	ZMO1_ZMO0536;1	ZMO1_ZMO0536	1	+	rplO	ribosomal protein L15	AVZ41839.1
chrm	530105	532511	ZMO1_ZMO0537,ZMO1_ZMO0538;1	ZMO1_ZMO0537	1	+	secY	preprotein translocase SecY subunit	AVZ41840.1
chrm	530105	532511	ZMO1_ZMO0537,ZMO1_ZMO0538;1	ZMO1_ZMO0538	1	+	adk	adenylate kinase	AVZ41841.1
chrm	532632	533221	ZMO1_ZMO0539;1	ZMO1_ZMO0539	1	+	rpsM	ribosomal protein S13	AVZ41842.1
chrm	532634	534912	ZMO1_ZMO0539,ZMO1_ZMO0540,ZMO1_ZMO0541;1	ZMO1_ZMO0539	1	+	rpsM	ribosomal protein S13	AVZ41842.1
chrm	532634	534912	ZMO1_ZMO0539,ZMO1_ZMO0540,ZMO1_ZMO0541;1	ZMO1_ZMO0540	1	+	rpsK	ribosomal protein S11	AVZ41843.1
chrm	532634	534912	ZMO1_ZMO0539,ZMO1_ZMO0540,ZMO1_ZMO0541;1	ZMO1_ZMO0541	1	+	rpoA	DNA-directed RNA polymerase alpha subunit	AVZ41844.1
chrm	533226	534912	ZMO1_ZMO0540,ZMO1_ZMO0541;1	ZMO1_ZMO0540	1	+	rpsK	ribosomal protein S11	AVZ41843.1
chrm	533226	534912	ZMO1_ZMO0540,ZMO1_ZMO0541;1	ZMO1_ZMO0541	1	+	rpoA	DNA-directed RNA polymerase alpha subunit	AVZ41844.1
chrm	534913	535371	ZMO1_ZMO0542;1	ZMO1_ZMO0542	1	+	rplQ	ribosomal protein L17	AVZ41845.1
chrm	535480	535570	ZMO1_ZMOt009;1	ZMO1_ZMOt009	1	+	ZMO1_ZMOt009	tRNA-Ser	-
chrm	536076	539715	ZMO1_ZMO0543,ZMO1_ZMO0544;1	ZMO1_ZMO0543	1	+	acnA	aconitate hydratase	AVZ41846.1
chrm	536076	539715	ZMO1_ZMO0543,ZMO1_ZMO0544;1	ZMO1_ZMO0544	1	+	citC	isocitrate dehydrogenase NADP-dependent	AVZ41847.1
chrm	539733	540660	ZMO1_ZMO0545;1	ZMO1_ZMO0545	1	-	trpC	bifunctional N-(5-phosphoribosyl)anthranilate isomerase/indole-3-glycerolphosphate synthase	AVZ41848.1
chrm	540662	540986	ZMO1_ZMO2049;1	ZMO1_ZMO2049	1	-	ZMO1_ZMO2049	hypothetical protein	QIZ64063.1
chrm	540870	542481	ZMO1_ZMO0546;1	ZMO1_ZMO0546	1	+	sulP	sulfate transporter	AVZ41849.1
chrm	542361	544439	ZMO1_ZMO0547;2	ZMO1_ZMO0547	2	-	ZMO1_ZMO0547	voltage-gated chloride channel protein	AVZ41850.1
chrm	542362	544605	ZMO1_ZMO0547;1	ZMO1_ZMO0547	1	-	ZMO1_ZMO0547	voltage-gated chloride channel protein	AVZ41850.1
chrm	544440	545732	ZMO1_ZMO0548;2	ZMO1_ZMO0548	2	-	ZMO1_ZMO0548	signal transduction histidine kinase	AVZ41851.1
chrm	544606	545771	ZMO1_ZMO0548;1	ZMO1_ZMO0548	1	-	ZMO1_ZMO0548	signal transduction histidine kinase	AVZ41851.1
chrm	545772	548131	ZMO1_ZMO0549;1	ZMO1_ZMO0549	1	-	pnp	polyribonucleotide nucleotidyltransferase	AVZ41852.1
chrm	548132	550366	ZMO1_ZMO0550,ZMO1_ZMO0551,ZMO1_ZMO0552,ZMO1_ZMO0553;1	ZMO1_ZMO0550	1	-	rpsO	ribosomal protein S15	AVZ41853.1
chrm	548132	550366	ZMO1_ZMO0550,ZMO1_ZMO0551,ZMO1_ZMO0552,ZMO1_ZMO0553;1	ZMO1_ZMO0551	1	-	truB	tRNA pseudouridine synthase B TruB	AVZ41854.1
chrm	548132	550366	ZMO1_ZMO0550,ZMO1_ZMO0551,ZMO1_ZMO0552,ZMO1_ZMO0553;1	ZMO1_ZMO0552	1	-	tdk	thymidine kinase	AVZ41855.1
chrm	548132	550366	ZMO1_ZMO0550,ZMO1_ZMO0551,ZMO1_ZMO0552,ZMO1_ZMO0553;1	ZMO1_ZMO0553	1	-	rbfA	ribosome-binding factor A	AVZ41856.1
chrm	550470	556618	ZMO1_ZMO0554,ZMO1_ZMO0555,ZMO1_ZMO0556,ZMO1_ZMO0557;1	ZMO1_ZMO0554	1	-	infB	translation initiation factor IF-2	AVZ41857.1
chrm	550470	556618	ZMO1_ZMO0554,ZMO1_ZMO0555,ZMO1_ZMO0556,ZMO1_ZMO0557;1	ZMO1_ZMO0555	1	-	ZMO1_ZMO0555	DUF448 domain-containing protein	AVZ41858.1
chrm	550470	556618	ZMO1_ZMO0554,ZMO1_ZMO0555,ZMO1_ZMO0556,ZMO1_ZMO0557;1	ZMO1_ZMO0556	1	-	nusA	transcription termination protein NusA	AVZ41859.1
chrm	550470	556618	ZMO1_ZMO0554,ZMO1_ZMO0555,ZMO1_ZMO0556,ZMO1_ZMO0557;1	ZMO1_ZMO0557	1	-	ZMO1_ZMO0557	DUF150/RimP N-terminal domain-containing protein	AVZ41860.1
chrm	550471	554211	ZMO1_ZMO0554,ZMO1_ZMO0555;1	ZMO1_ZMO0554	1	-	infB	translation initiation factor IF-2	AVZ41857.1
chrm	550471	554211	ZMO1_ZMO0554,ZMO1_ZMO0555;1	ZMO1_ZMO0555	1	-	ZMO1_ZMO0555	DUF448 domain-containing protein	AVZ41858.1
chrm	554212	556618	ZMO1_ZMO0556,ZMO1_ZMO0557;1	ZMO1_ZMO0556	1	-	nusA	transcription termination protein NusA	AVZ41859.1
chrm	554212	556618	ZMO1_ZMO0556,ZMO1_ZMO0557;1	ZMO1_ZMO0557	1	-	ZMO1_ZMO0557	DUF150/RimP N-terminal domain-containing protein	AVZ41860.1
chrm	556693	559126	ZMO1_ZMO0558,ZMO1_ZMO0559;1	ZMO1_ZMO0558	1	+	ZMO1_ZMO0558	glucose sorbosone dehydrogenase	AVZ41861.1
chrm	556693	559126	ZMO1_ZMO0558,ZMO1_ZMO0559;1	ZMO1_ZMO0559	1	+	ZMO1_ZMO0559	AAA domain-containing protein	AVZ41862.1
chrm	559087	560401	ZMO1_ZMO0560;2	ZMO1_ZMO0560	2	+	hisC3	histidinol-phosphate aminotransferase HisC	AVZ41863.1
chrm	559253	560401	ZMO1_ZMO0560;1	ZMO1_ZMO0560	1	+	hisC3	histidinol-phosphate aminotransferase HisC	AVZ41863.1
chrm	560531	562953	ZMO1_ZMO0561;1	ZMO1_ZMO0561	1	-	ZMO1_ZMO0561	TonB-dependent receptor plug domain	AVZ41864.1
chrm	563117	564347	ZMO1_ZMO0562;1	ZMO1_ZMO0562	1	+	hisC4	histidinol-phosphate aminotransferase HisC	AVZ41865.1
chrm	564391	564748	ZMO1_ZMO0563;1	ZMO1_ZMO0563	1	-	ZMO1_ZMO0563	chorismate mutase	AVZ41866.1
chrm	564431	565893	ZMO1_ZMO0564;1	ZMO1_ZMO0564	1	+	idsA	farnesyl diphosphate synthetase	AVZ41867.1
chrm	565894	568494	ZMO1_ZMO0565;1	ZMO1_ZMO0565	1	+	hrpB	ATP-dependent helicase HrpB	AVZ41868.1
chrm	568600	569893	ZMO1_ZMO0566;1	ZMO1_ZMO0566	1	-	ZMO1_ZMO0566	major facilitator superfamily transporter	AVZ41869.1
chrm	570030	571888	ZMO1_ZMO0567,ZMO1_ZMO0568,ZMO1_ZMO0569;1	ZMO1_ZMO0567	1	-	sucD	succinyl-CoA synthetase alpha subunit	AVZ41870.1
chrm	570030	571888	ZMO1_ZMO0567,ZMO1_ZMO0568,ZMO1_ZMO0569;1	ZMO1_ZMO0568	1	-	sdhD	succinate dehydrogenase (SQR) hydrophobic subunit	AVZ41871.1
chrm	570030	571888	ZMO1_ZMO0567,ZMO1_ZMO0568,ZMO1_ZMO0569;1	ZMO1_ZMO0569	1	-	sdhC	succinate dehydrogenase (SQR) cytochrome b subunit	AVZ41872.1
chrm	570031	570978	ZMO1_ZMO0567;1	ZMO1_ZMO0567	1	-	sucD	succinyl-CoA synthetase alpha subunit	AVZ41870.1
chrm	570986	571888	ZMO1_ZMO0568,ZMO1_ZMO0569;1	ZMO1_ZMO0568	1	-	sdhD	succinate dehydrogenase (SQR) hydrophobic subunit	AVZ41871.1
chrm	570986	571888	ZMO1_ZMO0568,ZMO1_ZMO0569;1	ZMO1_ZMO0569	1	-	sdhC	succinate dehydrogenase (SQR) cytochrome b subunit	AVZ41872.1
chrm	571586	573100	ZMO1_ZMO0570;1	ZMO1_ZMO0570	1	+	prmA	ribosomal L11 methyltransferase	AVZ41873.1
chrm	573101	573187	ZMO1_ZMOt010;1	ZMO1_ZMOt010	1	+	ZMO1_ZMOt010	tRNA-Leu	-
chrm	573496	576986	ZMO1_ZMO0571,ZMO1_ZMO0572;1	ZMO1_ZMO0571	1	+	ZMO1_ZMO0571	MetI-like ABC transporter transmembrane protein	AVZ41874.1
chrm	573496	576986	ZMO1_ZMO0571,ZMO1_ZMO0572;1	ZMO1_ZMO0572	1	+	ZMO1_ZMO0572	ABC transporter ATPase component	AVZ41875.1
chrm	576987	577935	ZMO1_ZMO0573;1	ZMO1_ZMO0573	1	+	grxB2	glutaredoxin 2 GrxB family	AVZ41876.1
chrm	577704	582449	ZMO1_ZMO0574,ZMO1_ZMO0575,ZMO1_ZMO0576;1	ZMO1_ZMO0574	1	-	ZMO1_ZMO0574	UvrD/REP helicase	AVZ41877.1
chrm	577704	582449	ZMO1_ZMO0574,ZMO1_ZMO0575,ZMO1_ZMO0576;1	ZMO1_ZMO0575	1	-	rsmD	RsmD family protein	AVZ41878.1
chrm	577704	582449	ZMO1_ZMO0574,ZMO1_ZMO0575,ZMO1_ZMO0576;1	ZMO1_ZMO0576	1	-	ZMO1_ZMO0576	pseudouridine synthase	AVZ41879.1
chrm	577709	580147	ZMO1_ZMO0574;1	ZMO1_ZMO0574	1	-	ZMO1_ZMO0574	UvrD/REP helicase	AVZ41877.1
chrm	580148	582449	ZMO1_ZMO0575,ZMO1_ZMO0576;1	ZMO1_ZMO0575	1	-	rsmD	RsmD family protein	AVZ41878.1
chrm	580148	582449	ZMO1_ZMO0575,ZMO1_ZMO0576;1	ZMO1_ZMO0576	1	-	ZMO1_ZMO0576	pseudouridine synthase	AVZ41879.1
chrm	582450	584152	ZMO1_ZMO0578;1	ZMO1_ZMO0578	1	-	ZMO1_ZMO0578	sodium:dicarboxylate symporter	AVZ41880.1
chrm	584067	585572	ZMO1_ZMO0581;1	ZMO1_ZMO0581	1	+	ZMO1_ZMO0581	major facilitator superfamily transporter	AVZ41881.1
chrm	585223	590324	ZMO1_ZMO0582,ZMO1_ZMO0583,ZMO1_ZMO0584,ZMO1_ZMO0585,ZMO1_ZMO0586;2	ZMO1_ZMO0582	2	-	folC	bifunctional folylpolyglutamate synthase/dihydrofolate synthase FolC	AVZ41882.1
chrm	585223	590324	ZMO1_ZMO0582,ZMO1_ZMO0583,ZMO1_ZMO0584,ZMO1_ZMO0585,ZMO1_ZMO0586;2	ZMO1_ZMO0583	2	-	accD	acetyl-CoA carboxylase beta subunit	AVZ41883.1
chrm	585223	590324	ZMO1_ZMO0582,ZMO1_ZMO0583,ZMO1_ZMO0584,ZMO1_ZMO0585,ZMO1_ZMO0586;2	ZMO1_ZMO0584	2	-	trpA	tryptophan synthase alpha subunit	AVZ41884.1
chrm	585223	590324	ZMO1_ZMO0582,ZMO1_ZMO0583,ZMO1_ZMO0584,ZMO1_ZMO0585,ZMO1_ZMO0586;2	ZMO1_ZMO0585	2	-	trpB	tryptophan synthase beta subunit	AVZ41885.1
chrm	585223	590324	ZMO1_ZMO0582,ZMO1_ZMO0583,ZMO1_ZMO0584,ZMO1_ZMO0585,ZMO1_ZMO0586;2	ZMO1_ZMO0586	2	-	trpF	phosphoribosylanthranilate isomerase	AVZ41886.1
chrm	585326	590431	ZMO1_ZMO0582,ZMO1_ZMO0583,ZMO1_ZMO0584,ZMO1_ZMO0585,ZMO1_ZMO0586;1	ZMO1_ZMO0582	1	-	folC	bifunctional folylpolyglutamate synthase/dihydrofolate synthase FolC	AVZ41882.1
chrm	585326	590431	ZMO1_ZMO0582,ZMO1_ZMO0583,ZMO1_ZMO0584,ZMO1_ZMO0585,ZMO1_ZMO0586;1	ZMO1_ZMO0583	1	-	accD	acetyl-CoA carboxylase beta subunit	AVZ41883.1
chrm	585326	590431	ZMO1_ZMO0582,ZMO1_ZMO0583,ZMO1_ZMO0584,ZMO1_ZMO0585,ZMO1_ZMO0586;1	ZMO1_ZMO0584	1	-	trpA	tryptophan synthase alpha subunit	AVZ41884.1
chrm	585326	590431	ZMO1_ZMO0582,ZMO1_ZMO0583,ZMO1_ZMO0584,ZMO1_ZMO0585,ZMO1_ZMO0586;1	ZMO1_ZMO0585	1	-	trpB	tryptophan synthase beta subunit	AVZ41885.1
chrm	585326	590431	ZMO1_ZMO0582,ZMO1_ZMO0583,ZMO1_ZMO0584,ZMO1_ZMO0585,ZMO1_ZMO0586;1	ZMO1_ZMO0586	1	-	trpF	phosphoribosylanthranilate isomerase	AVZ41886.1
chrm	590346	591516	ZMO1_ZMO0587,ZMO1_ZMO0588;1	ZMO1_ZMO0587	1	-	pyrF	orotidine 5'-phosphate decarboxylase	AVZ41887.1
chrm	590346	591516	ZMO1_ZMO0587,ZMO1_ZMO0588;1	ZMO1_ZMO0588	1	-	ZMO1_ZMO0588	uncharacterized protein	AVZ41888.1
chrm	591560	593859	ZMO1_ZMO0589,ZMO1_ZMO0590;1	ZMO1_ZMO0589	1	+	radA	DNA repair protein RadA	AVZ41889.1
chrm	591560	593859	ZMO1_ZMO0589,ZMO1_ZMO0590;1	ZMO1_ZMO0590	1	+	ZMO1_ZMO0590	uncharacterized protein	AVZ41890.1
chrm	591560	593751	ZMO1_ZMO0589,ZMO1_ZMO0590;2	ZMO1_ZMO0589	2	+	radA	DNA repair protein RadA	AVZ41889.1
chrm	591560	593751	ZMO1_ZMO0589,ZMO1_ZMO0590;2	ZMO1_ZMO0590	2	+	ZMO1_ZMO0590	uncharacterized protein	AVZ41890.1
chrm	593867	594720	ZMO1_ZMO0591,ZMO1_ZMO0592;1	ZMO1_ZMO0591	1	+	ZMO1_ZMO0591	NifU-like protein	AVZ41891.1
chrm	593867	594720	ZMO1_ZMO0591,ZMO1_ZMO0592;1	ZMO1_ZMO0592	1	+	ZMO1_ZMO0592	DUF423 domain-containing protein	AVZ41892.1
chrm	594736	596803	ZMO1_ZMO0593,ZMO1_ZMO0594;1	ZMO1_ZMO0593	1	-	aroB	3-dehydroquinate synthase	AVZ41893.1
chrm	594736	596803	ZMO1_ZMO0593,ZMO1_ZMO0594;1	ZMO1_ZMO0594	1	-	aroK	shikimate kinase	AVZ41894.1
chrm	596351	596747	ZMO1_ZMO0595;1	ZMO1_ZMO0595	1	+	ZMO1_ZMO0595	hypothetical protein	AVZ41895.1
chrm	596748	600355	ZMO1_ZMO0597,ZMO1_ZMO0598,ZMO1_ZMO0599;1	ZMO1_ZMO0597	1	+	ZMO1_ZMO0597	uncharacterized protein	AVZ41896.1
chrm	596748	600355	ZMO1_ZMO0597,ZMO1_ZMO0598,ZMO1_ZMO0599;1	ZMO1_ZMO0598	1	+	xerD	tyrosine recombinase XerD	AVZ41897.1
chrm	596748	600355	ZMO1_ZMO0597,ZMO1_ZMO0598,ZMO1_ZMO0599;1	ZMO1_ZMO0599	1	+	accA	acetyl-CoA carboxyltransferase alpha subunit	AVZ41898.1
chrm	596748	598444	ZMO1_ZMO0597;1	ZMO1_ZMO0597	1	+	ZMO1_ZMO0597	uncharacterized protein	AVZ41896.1
chrm	598445	600358	ZMO1_ZMO0598,ZMO1_ZMO0599;1	ZMO1_ZMO0598	1	+	xerD	tyrosine recombinase XerD	AVZ41897.1
chrm	598445	600358	ZMO1_ZMO0598,ZMO1_ZMO0599;1	ZMO1_ZMO0599	1	+	accA	acetyl-CoA carboxyltransferase alpha subunit	AVZ41898.1
chrm	600570	603016	ZMO1_ZMO0601;1	ZMO1_ZMO0601	1	+	ZMO1_ZMO0601	putative signal transduction histidine kinase	AVZ41899.1
chrm	603748	606167	ZMO1_ZMO0602,ZMO1_ZMO0603;1	ZMO1_ZMO0602	1	-	motB1	flagellar motor protein MotB	AVZ41900.1
chrm	603748	606167	ZMO1_ZMO0602,ZMO1_ZMO0603;1	ZMO1_ZMO0603	1	-	motA1	flagellar motor protein MotA	AVZ41901.1
chrm	603892	605050	ZMO1_ZMO0602;1	ZMO1_ZMO0602	1	-	motB1	flagellar motor protein MotB	AVZ41900.1
chrm	605051	606167	ZMO1_ZMO0603;1	ZMO1_ZMO0603	1	-	motA1	flagellar motor protein MotA	AVZ41901.1
chrm	606168	608460	ZMO1_ZMO0604,ZMO1_ZMO0605;1	ZMO1_ZMO0604	1	-	flgL	flagellin domain protein	AVZ41902.1
chrm	606168	608460	ZMO1_ZMO0604,ZMO1_ZMO0605;1	ZMO1_ZMO0605	1	-	flgK	flagellar hook-associated protein FlgK	AVZ41903.1
chrm	608417	614436	ZMO1_ZMO0606,ZMO1_ZMO0607,ZMO1_ZMO0608,ZMO1_ZMO0609,ZMO1_ZMO0610,ZMO1_ZMO0611,ZMO1_ZMO0612;1	ZMO1_ZMO0606	1	-	ZMO1_ZMO0606	flagellar rod assembly protein/muramidase FlgJ	AVZ41904.1
chrm	608417	614436	ZMO1_ZMO0606,ZMO1_ZMO0607,ZMO1_ZMO0608,ZMO1_ZMO0609,ZMO1_ZMO0610,ZMO1_ZMO0611,ZMO1_ZMO0612;1	ZMO1_ZMO0607	1	-	flgI	flagellar P-ring protein	AVZ41905.1
chrm	608417	614436	ZMO1_ZMO0606,ZMO1_ZMO0607,ZMO1_ZMO0608,ZMO1_ZMO0609,ZMO1_ZMO0610,ZMO1_ZMO0611,ZMO1_ZMO0612;1	ZMO1_ZMO0608	1	-	flgH	flagellar L-ring protein	AVZ41906.1
chrm	608417	614436	ZMO1_ZMO0606,ZMO1_ZMO0607,ZMO1_ZMO0608,ZMO1_ZMO0609,ZMO1_ZMO0610,ZMO1_ZMO0611,ZMO1_ZMO0612;1	ZMO1_ZMO0609	1	-	flgG	flagellar basal-body rod protein FlgG	AVZ41907.1
chrm	608417	614436	ZMO1_ZMO0606,ZMO1_ZMO0607,ZMO1_ZMO0608,ZMO1_ZMO0609,ZMO1_ZMO0610,ZMO1_ZMO0611,ZMO1_ZMO0612;1	ZMO1_ZMO0610	1	-	flgF	flagellar basal-body rod protein FlgF	AVZ41908.1
chrm	608417	614436	ZMO1_ZMO0606,ZMO1_ZMO0607,ZMO1_ZMO0608,ZMO1_ZMO0609,ZMO1_ZMO0610,ZMO1_ZMO0611,ZMO1_ZMO0612;1	ZMO1_ZMO0611	1	-	flgE	flagellar hook protein FlgE	AVZ41909.1
chrm	608417	614436	ZMO1_ZMO0606,ZMO1_ZMO0607,ZMO1_ZMO0608,ZMO1_ZMO0609,ZMO1_ZMO0610,ZMO1_ZMO0611,ZMO1_ZMO0612;1	ZMO1_ZMO0612	1	-	flgD	flagellar hook capping protein	AVZ41910.1
chrm	608483	615269	ZMO1_ZMO0606,ZMO1_ZMO0607,ZMO1_ZMO0608,ZMO1_ZMO0609,ZMO1_ZMO0610,ZMO1_ZMO0611,ZMO1_ZMO0612,ZMO1_ZMO0613,ZMO1_ZMO0614;1	ZMO1_ZMO0606	1	-	ZMO1_ZMO0606	flagellar rod assembly protein/muramidase FlgJ	AVZ41904.1
chrm	608483	615269	ZMO1_ZMO0606,ZMO1_ZMO0607,ZMO1_ZMO0608,ZMO1_ZMO0609,ZMO1_ZMO0610,ZMO1_ZMO0611,ZMO1_ZMO0612,ZMO1_ZMO0613,ZMO1_ZMO0614;1	ZMO1_ZMO0607	1	-	flgI	flagellar P-ring protein	AVZ41905.1
chrm	608483	615269	ZMO1_ZMO0606,ZMO1_ZMO0607,ZMO1_ZMO0608,ZMO1_ZMO0609,ZMO1_ZMO0610,ZMO1_ZMO0611,ZMO1_ZMO0612,ZMO1_ZMO0613,ZMO1_ZMO0614;1	ZMO1_ZMO0608	1	-	flgH	flagellar L-ring protein	AVZ41906.1
chrm	608483	615269	ZMO1_ZMO0606,ZMO1_ZMO0607,ZMO1_ZMO0608,ZMO1_ZMO0609,ZMO1_ZMO0610,ZMO1_ZMO0611,ZMO1_ZMO0612,ZMO1_ZMO0613,ZMO1_ZMO0614;1	ZMO1_ZMO0609	1	-	flgG	flagellar basal-body rod protein FlgG	AVZ41907.1
chrm	608483	615269	ZMO1_ZMO0606,ZMO1_ZMO0607,ZMO1_ZMO0608,ZMO1_ZMO0609,ZMO1_ZMO0610,ZMO1_ZMO0611,ZMO1_ZMO0612,ZMO1_ZMO0613,ZMO1_ZMO0614;1	ZMO1_ZMO0610	1	-	flgF	flagellar basal-body rod protein FlgF	AVZ41908.1
chrm	608483	615269	ZMO1_ZMO0606,ZMO1_ZMO0607,ZMO1_ZMO0608,ZMO1_ZMO0609,ZMO1_ZMO0610,ZMO1_ZMO0611,ZMO1_ZMO0612,ZMO1_ZMO0613,ZMO1_ZMO0614;1	ZMO1_ZMO0611	1	-	flgE	flagellar hook protein FlgE	AVZ41909.1
chrm	608483	615269	ZMO1_ZMO0606,ZMO1_ZMO0607,ZMO1_ZMO0608,ZMO1_ZMO0609,ZMO1_ZMO0610,ZMO1_ZMO0611,ZMO1_ZMO0612,ZMO1_ZMO0613,ZMO1_ZMO0614;1	ZMO1_ZMO0612	1	-	flgD	flagellar hook capping protein	AVZ41910.1
chrm	608483	615269	ZMO1_ZMO0606,ZMO1_ZMO0607,ZMO1_ZMO0608,ZMO1_ZMO0609,ZMO1_ZMO0610,ZMO1_ZMO0611,ZMO1_ZMO0612,ZMO1_ZMO0613,ZMO1_ZMO0614;1	ZMO1_ZMO0613	1	-	flgC	flagellar basal-body rod protein FlgC	AVZ41911.1
chrm	608483	615269	ZMO1_ZMO0606,ZMO1_ZMO0607,ZMO1_ZMO0608,ZMO1_ZMO0609,ZMO1_ZMO0610,ZMO1_ZMO0611,ZMO1_ZMO0612,ZMO1_ZMO0613,ZMO1_ZMO0614;1	ZMO1_ZMO0614	1	-	flgB	flagellar basal-body rod protein FlgB	AVZ41912.1
chrm	614442	615269	ZMO1_ZMO0613,ZMO1_ZMO0614;1	ZMO1_ZMO0613	1	-	flgC	flagellar basal-body rod protein FlgC	AVZ41911.1
chrm	614442	615269	ZMO1_ZMO0613,ZMO1_ZMO0614;1	ZMO1_ZMO0614	1	-	flgB	flagellar basal-body rod protein FlgB	AVZ41912.1
chrm	615335	617024	ZMO1_ZMO0616,ZMO1_ZMO0617;1	ZMO1_ZMO0616	1	+	motA2	flagellar motor protein MotA	AVZ41913.1
chrm	615335	617024	ZMO1_ZMO0616,ZMO1_ZMO0617;1	ZMO1_ZMO0617	1	+	motB2	flagellar motor protein MotB	AVZ41914.1
chrm	617190	617951	ZMO1_ZMO0619;1	ZMO1_ZMO0619	1	+	flgA	flagella basal body P-ring formation protein FlgA	AVZ41915.1
chrm	617193	618819	ZMO1_ZMO0619,ZMO1_ZMO0621,ZMO1_ZMO0622;1	ZMO1_ZMO0619	1	+	flgA	flagella basal body P-ring formation protein FlgA	AVZ41915.1
chrm	617193	618819	ZMO1_ZMO0619,ZMO1_ZMO0621,ZMO1_ZMO0622;1	ZMO1_ZMO0621	1	+	flgM	flagellar biosynthesis anti-sigma factor FlgM	AVZ41916.1
chrm	617193	618819	ZMO1_ZMO0619,ZMO1_ZMO0621,ZMO1_ZMO0622;1	ZMO1_ZMO0622	1	+	ZMO1_ZMO0622	uncharacterized protein	AVZ41917.1
chrm	617952	618846	ZMO1_ZMO0621,ZMO1_ZMO0622;1	ZMO1_ZMO0621	1	+	flgM	flagellar biosynthesis anti-sigma factor FlgM	AVZ41916.1
chrm	617952	618846	ZMO1_ZMO0621,ZMO1_ZMO0622;1	ZMO1_ZMO0622	1	+	ZMO1_ZMO0622	uncharacterized protein	AVZ41917.1
chrm	619076	623011	ZMO1_ZMO0624,ZMO1_ZMO0625,ZMO1_ZMO0626;1	ZMO1_ZMO0624	1	+	flhA	flagellar biosynthesis protein FlhA	AVZ41918.1
chrm	619076	623011	ZMO1_ZMO0624,ZMO1_ZMO0625,ZMO1_ZMO0626;1	ZMO1_ZMO0625	1	+	flhG	MinD-like ATPase FlhG	AVZ41919.1
chrm	619076	623011	ZMO1_ZMO0624,ZMO1_ZMO0625,ZMO1_ZMO0626;1	ZMO1_ZMO0626	1	+	fliA	RNA polymerase sigma 28 subunit FliA/WhiG	AVZ41920.1
chrm	623012	624419	ZMO1_ZMO0627,ZMO1_ZMO0628;1	ZMO1_ZMO0627	1	+	ZMO1_ZMO0627	GT2 family glycosyltransferase	AVZ41921.1
chrm	623012	624419	ZMO1_ZMO0627,ZMO1_ZMO0628;1	ZMO1_ZMO0628	1	+	ZMO1_ZMO0628	glycosyl transferase family 2	AVZ41922.1
chrm	623012	623756	ZMO1_ZMO0627;1	ZMO1_ZMO0627	1	+	ZMO1_ZMO0627	GT2 family glycosyltransferase	AVZ41921.1
chrm	623757	624420	ZMO1_ZMO0628;1	ZMO1_ZMO0628	1	+	ZMO1_ZMO0628	glycosyl transferase family 2	AVZ41922.1
chrm	624433	625375	ZMO1_ZMO0629;1	ZMO1_ZMO0629	1	-	fliC	flagellin domain-containing protein	AVZ41923.1
chrm	625910	627337	ZMO1_ZMO0631;1	ZMO1_ZMO0631	1	+	ZMO1_ZMO0631	Fis family sigma54-specific transcriptional regulator	AVZ41924.1
chrm	625951	634368	ZMO1_ZMO0631,ZMO1_ZMO0632,ZMO1_ZMO0634,ZMO1_ZMO0635,ZMO1_ZMO0636,ZMO1_ZMO0637,ZMO1_ZMO0638;1	ZMO1_ZMO0631	1	+	ZMO1_ZMO0631	Fis family sigma54-specific transcriptional regulator	AVZ41924.1
chrm	625951	634368	ZMO1_ZMO0631,ZMO1_ZMO0632,ZMO1_ZMO0634,ZMO1_ZMO0635,ZMO1_ZMO0636,ZMO1_ZMO0637,ZMO1_ZMO0638;1	ZMO1_ZMO0632	1	+	fliE	flagellar hook-basal body complex subunit FliE	AVZ41925.1
chrm	625951	634368	ZMO1_ZMO0631,ZMO1_ZMO0632,ZMO1_ZMO0634,ZMO1_ZMO0635,ZMO1_ZMO0636,ZMO1_ZMO0637,ZMO1_ZMO0638;1	ZMO1_ZMO0634	1	+	fliF	flagellar M-ring protein FliF	AVZ41926.1
chrm	625951	634368	ZMO1_ZMO0631,ZMO1_ZMO0632,ZMO1_ZMO0634,ZMO1_ZMO0635,ZMO1_ZMO0636,ZMO1_ZMO0637,ZMO1_ZMO0638;1	ZMO1_ZMO0635	1	+	fliG	flagellar motor switch protein FliG	AVZ41927.1
chrm	625951	634368	ZMO1_ZMO0631,ZMO1_ZMO0632,ZMO1_ZMO0634,ZMO1_ZMO0635,ZMO1_ZMO0636,ZMO1_ZMO0637,ZMO1_ZMO0638;1	ZMO1_ZMO0636	1	+	fliH	negative regulator of FliI ATPase	AVZ41928.1
chrm	625951	634368	ZMO1_ZMO0631,ZMO1_ZMO0632,ZMO1_ZMO0634,ZMO1_ZMO0635,ZMO1_ZMO0636,ZMO1_ZMO0637,ZMO1_ZMO0638;1	ZMO1_ZMO0637	1	+	fliI	flagellum-specific ATP synthase FliI	AVZ41929.1
chrm	625951	634368	ZMO1_ZMO0631,ZMO1_ZMO0632,ZMO1_ZMO0634,ZMO1_ZMO0635,ZMO1_ZMO0636,ZMO1_ZMO0637,ZMO1_ZMO0638;1	ZMO1_ZMO0638	1	+	ZMO1_ZMO0638	hypothetical protein	AVZ41930.1
chrm	627408	634116	ZMO1_ZMO0632,ZMO1_ZMO0634,ZMO1_ZMO0635,ZMO1_ZMO0636,ZMO1_ZMO0637,ZMO1_ZMO0638;1	ZMO1_ZMO0632	1	+	fliE	flagellar hook-basal body complex subunit FliE	AVZ41925.1
chrm	627408	634116	ZMO1_ZMO0632,ZMO1_ZMO0634,ZMO1_ZMO0635,ZMO1_ZMO0636,ZMO1_ZMO0637,ZMO1_ZMO0638;1	ZMO1_ZMO0634	1	+	fliF	flagellar M-ring protein FliF	AVZ41926.1
chrm	627408	634116	ZMO1_ZMO0632,ZMO1_ZMO0634,ZMO1_ZMO0635,ZMO1_ZMO0636,ZMO1_ZMO0637,ZMO1_ZMO0638;1	ZMO1_ZMO0635	1	+	fliG	flagellar motor switch protein FliG	AVZ41927.1
chrm	627408	634116	ZMO1_ZMO0632,ZMO1_ZMO0634,ZMO1_ZMO0635,ZMO1_ZMO0636,ZMO1_ZMO0637,ZMO1_ZMO0638;1	ZMO1_ZMO0636	1	+	fliH	negative regulator of FliI ATPase	AVZ41928.1
chrm	627408	634116	ZMO1_ZMO0632,ZMO1_ZMO0634,ZMO1_ZMO0635,ZMO1_ZMO0636,ZMO1_ZMO0637,ZMO1_ZMO0638;1	ZMO1_ZMO0637	1	+	fliI	flagellum-specific ATP synthase FliI	AVZ41929.1
chrm	627408	634116	ZMO1_ZMO0632,ZMO1_ZMO0634,ZMO1_ZMO0635,ZMO1_ZMO0636,ZMO1_ZMO0637,ZMO1_ZMO0638;1	ZMO1_ZMO0638	1	+	ZMO1_ZMO0638	hypothetical protein	AVZ41930.1
chrm	635205	641051	ZMO1_ZMO0642,ZMO1_ZMO0643,ZMO1_ZMO0644,ZMO1_ZMO0646,ZMO1_ZMO0647,ZMO1_ZMO0648,ZMO1_ZMO0649,ZMO1_ZMO0650;1	ZMO1_ZMO0642	1	+	fliL	flagellar basal body-associated protein FliL	AVZ41931.1
chrm	635205	641051	ZMO1_ZMO0642,ZMO1_ZMO0643,ZMO1_ZMO0644,ZMO1_ZMO0646,ZMO1_ZMO0647,ZMO1_ZMO0648,ZMO1_ZMO0649,ZMO1_ZMO0650;1	ZMO1_ZMO0643	1	+	fliM	flagellar motor switch protein FliM	AVZ41932.1
chrm	635205	641051	ZMO1_ZMO0642,ZMO1_ZMO0643,ZMO1_ZMO0644,ZMO1_ZMO0646,ZMO1_ZMO0647,ZMO1_ZMO0648,ZMO1_ZMO0649,ZMO1_ZMO0650;1	ZMO1_ZMO0644	1	+	fliN	flagellar motor switch protein FliN	AVZ41933.1
chrm	635205	641051	ZMO1_ZMO0642,ZMO1_ZMO0643,ZMO1_ZMO0644,ZMO1_ZMO0646,ZMO1_ZMO0647,ZMO1_ZMO0648,ZMO1_ZMO0649,ZMO1_ZMO0650;1	ZMO1_ZMO0646	1	+	fliO	flagellar biosynthetic protein FliO	AVZ41934.1
chrm	635205	641051	ZMO1_ZMO0642,ZMO1_ZMO0643,ZMO1_ZMO0644,ZMO1_ZMO0646,ZMO1_ZMO0647,ZMO1_ZMO0648,ZMO1_ZMO0649,ZMO1_ZMO0650;1	ZMO1_ZMO0647	1	+	fliP	flagellar biosynthesis protein FliP	AVZ41935.1
chrm	635205	641051	ZMO1_ZMO0642,ZMO1_ZMO0643,ZMO1_ZMO0644,ZMO1_ZMO0646,ZMO1_ZMO0647,ZMO1_ZMO0648,ZMO1_ZMO0649,ZMO1_ZMO0650;1	ZMO1_ZMO0648	1	+	fliQ	flagellar biosynthesis protein FliQ	AVZ41936.1
chrm	635205	641051	ZMO1_ZMO0642,ZMO1_ZMO0643,ZMO1_ZMO0644,ZMO1_ZMO0646,ZMO1_ZMO0647,ZMO1_ZMO0648,ZMO1_ZMO0649,ZMO1_ZMO0650;1	ZMO1_ZMO0649	1	+	fliR	flagellar biosynthesis protein FliR	AVZ41937.1
chrm	635205	641051	ZMO1_ZMO0642,ZMO1_ZMO0643,ZMO1_ZMO0644,ZMO1_ZMO0646,ZMO1_ZMO0647,ZMO1_ZMO0648,ZMO1_ZMO0649,ZMO1_ZMO0650;1	ZMO1_ZMO0650	1	+	flhB	flagellar biosynthesis protein FlhB	AVZ41938.1
chrm	641052	642746	ZMO1_ZMO0651;1	ZMO1_ZMO0651	1	+	fliD	flagellar hook protein FliD	AVZ41939.1
chrm	641052	643212	ZMO1_ZMO0651,ZMO1_ZMO0652;1	ZMO1_ZMO0651	1	+	fliD	flagellar hook protein FliD	AVZ41939.1
chrm	641052	643212	ZMO1_ZMO0651,ZMO1_ZMO0652;1	ZMO1_ZMO0652	1	+	fliS	flagellar biosynthesis protein FliS	AVZ41940.1
chrm	642747	643213	ZMO1_ZMO0652;1	ZMO1_ZMO0652	1	+	fliS	flagellar biosynthesis protein FliS	AVZ41940.1
chrm	643231	648196	ZMO1_ZMO0653,ZMO1_ZMO0654;1	ZMO1_ZMO0653	1	-	ZMO1_ZMO0653	AI-2E family transporter	AVZ41941.1
chrm	643231	648196	ZMO1_ZMO0653,ZMO1_ZMO0654;1	ZMO1_ZMO0654	1	-	ZMO1_ZMO0654	polysaccharide deacetylase	AVZ41942.1
chrm	647832	649595	ZMO1_ZMO0655;1	ZMO1_ZMO0655	1	+	add1	adenosine/AMP deaminase	AVZ41943.1
chrm	649482	652527	ZMO1_ZMO0656,ZMO1_ZMO0657,ZMO1_ZMO0658;1	ZMO1_ZMO0656	1	-	gpt	phosphoribosyltransferase	AVZ41944.1
chrm	649482	652527	ZMO1_ZMO0656,ZMO1_ZMO0657,ZMO1_ZMO0658;1	ZMO1_ZMO0657	1	-	astA	arginine/ornithine N-succinyltransferase beta subunit AstA	AVZ41945.1
chrm	649482	652527	ZMO1_ZMO0656,ZMO1_ZMO0657,ZMO1_ZMO0658;1	ZMO1_ZMO0658	1	-	ZMO1_ZMO0658	peptidase M20	AVZ41946.1
chrm	652498	653644	ZMO1_ZMO0659;1	ZMO1_ZMO0659	1	+	ZMO1_ZMO0659	HAD (haloacid dehalogenase)-superfamily subfamily IB hydrolase	AVZ41947.1
chrm	653639	655714	ZMO1_ZMO0660;1	ZMO1_ZMO0660	1	+	dnaK	chaperone protein DnaK	AVZ41948.1
chrm	655658	656920	ZMO1_ZMO0661;1	ZMO1_ZMO0661	1	+	dnaJ	chaperone protein DnaJ	AVZ41949.1
chrm	656936	658256	ZMO1_ZMO0662;1	ZMO1_ZMO0662	1	-	purB	adenylosuccinate lyase	AVZ41950.1
chrm	658257	659079	ZMO1_ZMO0663;1	ZMO1_ZMO0663	1	-	radC	DNA repair protein RadC	AVZ41951.1
chrm	659145	662428	ZMO1_ZMO0664;1	ZMO1_ZMO0664	1	+	ZMO1_ZMO0664	uncharacterized protein	AVZ41952.1
chrm	659147	663198	ZMO1_ZMO0664,ZMO1_ZMO0665,ZMO1_ZMO0666;1	ZMO1_ZMO0664	1	+	ZMO1_ZMO0664	uncharacterized protein	AVZ41952.1
chrm	659147	663198	ZMO1_ZMO0664,ZMO1_ZMO0665,ZMO1_ZMO0666;1	ZMO1_ZMO0665	1	+	ZMO1_ZMO0665	YnbE family lipoprotein	AVZ41953.1
chrm	659147	663198	ZMO1_ZMO0664,ZMO1_ZMO0665,ZMO1_ZMO0666;1	ZMO1_ZMO0666	1	+	ZMO1_ZMO0666	uncharacterized protein	AVZ41954.1
chrm	662429	663198	ZMO1_ZMO0665,ZMO1_ZMO0666;1	ZMO1_ZMO0665	1	+	ZMO1_ZMO0665	YnbE family lipoprotein	AVZ41953.1
chrm	662429	663198	ZMO1_ZMO0665,ZMO1_ZMO0666;1	ZMO1_ZMO0666	1	+	ZMO1_ZMO0666	uncharacterized protein	AVZ41954.1
chrm	663200	663591	ZMO1_ZMO2005;1	ZMO1_ZMO2005	1	+	ZMO1_ZMO2005	ATP synthase FoF1 assembly protein I	AVZ41955.1
chrm	663592	664830	ZMO1_ZMO0667,ZMO1_ZMO0668;1	ZMO1_ZMO0667	1	+	atpB	ATP synthase F0F1 A subunit	AVZ41956.1
chrm	663592	664830	ZMO1_ZMO0667,ZMO1_ZMO0668;1	ZMO1_ZMO0668	1	+	atpE	ATP synthase F0F1 C subunit	AVZ41957.1
chrm	664831	666012	ZMO1_ZMO0669,ZMO1_ZMO0671;1	ZMO1_ZMO0669	1	+	atpG2	ATP synthase F0F1 B/B' subunit	AVZ41958.1
chrm	664831	666012	ZMO1_ZMO0669,ZMO1_ZMO0671;1	ZMO1_ZMO0671	1	+	atpF	ATP synthase F0F1 B/B' subunit	AVZ41959.1
chrm	666138	669624	ZMO1_ZMO0672,ZMO1_ZMO0673,ZMO1_ZMO0674;1	ZMO1_ZMO0672	1	+	uvrC	excinuclease ABC C subunit	AVZ41960.1
chrm	666138	669624	ZMO1_ZMO0672,ZMO1_ZMO0673,ZMO1_ZMO0674;1	ZMO1_ZMO0673	1	+	recO	DNA repair protein RecO	AVZ41961.1
chrm	666138	669624	ZMO1_ZMO0672,ZMO1_ZMO0673,ZMO1_ZMO0674;1	ZMO1_ZMO0674	1	+	ZMO1_ZMO0674	uncharacterized protein	AVZ41962.1
chrm	666138	669519	ZMO1_ZMO0672,ZMO1_ZMO0673,ZMO1_ZMO0674;2	ZMO1_ZMO0672	2	+	uvrC	excinuclease ABC C subunit	AVZ41960.1
chrm	666138	669519	ZMO1_ZMO0672,ZMO1_ZMO0673,ZMO1_ZMO0674;2	ZMO1_ZMO0673	2	+	recO	DNA repair protein RecO	AVZ41961.1
chrm	666138	669519	ZMO1_ZMO0672,ZMO1_ZMO0673,ZMO1_ZMO0674;2	ZMO1_ZMO0674	2	+	ZMO1_ZMO0674	uncharacterized protein	AVZ41962.1
chrm	669207	672707	ZMO1_ZMO0675,ZMO1_ZMO0676,ZMO1_ZMO0677;1	ZMO1_ZMO0675	1	-	ZMO1_ZMO0675	LysR family transcriptional regulator	AVZ41963.1
chrm	669207	672707	ZMO1_ZMO0675,ZMO1_ZMO0676,ZMO1_ZMO0677;1	ZMO1_ZMO0676	1	-	ZMO1_ZMO0676	cystathionine gamma-synthase	AVZ41964.1
chrm	669207	672707	ZMO1_ZMO0675,ZMO1_ZMO0676,ZMO1_ZMO0677;1	ZMO1_ZMO0677	1	-	leuB	3-isopropylmalate dehydrogenase	AVZ41965.1
chrm	669259	671645	ZMO1_ZMO0675,ZMO1_ZMO0676;1	ZMO1_ZMO0675	1	-	ZMO1_ZMO0675	LysR family transcriptional regulator	AVZ41963.1
chrm	669259	671645	ZMO1_ZMO0675,ZMO1_ZMO0676;1	ZMO1_ZMO0676	1	-	ZMO1_ZMO0676	cystathionine gamma-synthase	AVZ41964.1
chrm	671646	672695	ZMO1_ZMO0677;1	ZMO1_ZMO0677	1	-	leuB	3-isopropylmalate dehydrogenase	AVZ41965.1
chrm	672696	673585	ZMO1_ZMO0678;1	ZMO1_ZMO0678	1	-	tdsD	nitroreductase	AVZ41966.1
chrm	672828	673577	ZMO1_ZMO0678;2	ZMO1_ZMO0678	2	-	tdsD	nitroreductase	AVZ41966.1
chrm	673865	682370	ZMO1_ZMO0680,ZMO1_ZMO0681,ZMO1_ZMO0682,ZMO1_ZMO0683,ZMO1_ZMO0684,ZMO1_ZMO0685;1	ZMO1_ZMO0680	1	+	ZMO1_ZMO0680	CRISPR-associated protein Cas1	AVZ41967.1
chrm	673865	682370	ZMO1_ZMO0680,ZMO1_ZMO0681,ZMO1_ZMO0682,ZMO1_ZMO0683,ZMO1_ZMO0684,ZMO1_ZMO0685;1	ZMO1_ZMO0681	1	+	ZMO1_ZMO0681	CRISPR-associated helicase Cas3 family	AVZ41968.1
chrm	673865	682370	ZMO1_ZMO0680,ZMO1_ZMO0681,ZMO1_ZMO0682,ZMO1_ZMO0683,ZMO1_ZMO0684,ZMO1_ZMO0685;1	ZMO1_ZMO0682	1	+	ZMO1_ZMO0682	CRISPR-associated protein Csy1 family	AVZ41969.1
chrm	673865	682370	ZMO1_ZMO0680,ZMO1_ZMO0681,ZMO1_ZMO0682,ZMO1_ZMO0683,ZMO1_ZMO0684,ZMO1_ZMO0685;1	ZMO1_ZMO0683	1	+	ZMO1_ZMO0683	CRISPR-associated protein Csy2 family	AVZ41970.1
chrm	673865	682370	ZMO1_ZMO0680,ZMO1_ZMO0681,ZMO1_ZMO0682,ZMO1_ZMO0683,ZMO1_ZMO0684,ZMO1_ZMO0685;1	ZMO1_ZMO0684	1	+	ZMO1_ZMO0684	CRISPR-associated protein Csy3 family	AVZ41971.1
chrm	673865	682370	ZMO1_ZMO0680,ZMO1_ZMO0681,ZMO1_ZMO0682,ZMO1_ZMO0683,ZMO1_ZMO0684,ZMO1_ZMO0685;1	ZMO1_ZMO0685	1	+	ZMO1_ZMO0685	CRISPR-associated protein Csy4 family	AVZ41972.1
chrm	682752	683174	ZMO1_ZMO0686;1	ZMO1_ZMO0686	1	+	ZMO1_ZMO0686	signal transduction protein	AVZ41973.1
chrm	683240	685943	ZMO1_ZMO0687,ZMO1_ZMO0688;1	ZMO1_ZMO0687	1	-	budB	acetolactate synthase large subunit	AVZ41974.1
chrm	683240	685943	ZMO1_ZMO0687,ZMO1_ZMO0688;1	ZMO1_ZMO0688	1	-	ZMO1_ZMO0688	putative auxin efflux carrier	AVZ41975.1
chrm	683242	684934	ZMO1_ZMO0687;1	ZMO1_ZMO0687	1	-	budB	acetolactate synthase large subunit	AVZ41974.1
chrm	684945	685938	ZMO1_ZMO0688;1	ZMO1_ZMO0688	1	-	ZMO1_ZMO0688	putative auxin efflux carrier	AVZ41975.1
chrm	685920	686111	ZMO1_ZMO2052;1	ZMO1_ZMO2052	1	+	ZMO1_ZMO2052	hypothetical protein	QIZ64064.1
chrm	686073	687612	ZMO1_ZMO0689;1	ZMO1_ZMO0689	1	-	gfo	glucose-fructose oxidoreductase	AVZ41976.1
chrm	688072	689460	ZMO1_ZMO0691;1	ZMO1_ZMO0691	1	-	gid	tRNA (uracil-5-)-methyltransferase Gid	AVZ41977.1
chrm	688072	692306	ZMO1_ZMO0691,ZMO1_ZMO0692;1	ZMO1_ZMO0691	1	-	gid	tRNA (uracil-5-)-methyltransferase Gid	AVZ41977.1
chrm	688072	692306	ZMO1_ZMO0691,ZMO1_ZMO0692;1	ZMO1_ZMO0692	1	-	gyrA	DNA gyrase A subunit	AVZ41978.1
chrm	689461	692760	ZMO1_ZMO0692,ZMO1_ZMO0693;1	ZMO1_ZMO0692	1	-	gyrA	DNA gyrase A subunit	AVZ41978.1
chrm	689461	692760	ZMO1_ZMO0692,ZMO1_ZMO0693;1	ZMO1_ZMO0693	1	-	ZMO1_ZMO0693	OsmC family protein	AVZ41979.1
chrm	692307	692755	ZMO1_ZMO0693;1	ZMO1_ZMO0693	1	-	ZMO1_ZMO0693	OsmC family protein	AVZ41979.1
chrm	692777	693741	ZMO1_ZMO0694;1	ZMO1_ZMO0694	1	-	ZMO1_ZMO0694	uncharacterized protein	AVZ41980.1
chrm	694166	694240	ZMO1_ZMOt011;1	ZMO1_ZMOt011	1	+	ZMO1_ZMOt011	tRNA-Val	-
chrm	694450	698085	ZMO1_ZMO0695;1	ZMO1_ZMO0695	1	-	ZMO1_ZMO0695	uncharacterized protein	AVZ41981.1
chrm	698252	698328	ZMO1_ZMOt012;1	ZMO1_ZMOt012	1	-	ZMO1_ZMOt012	tRNA-Arg	-
chrm	698351	698827	ZMO1_ZMO0697;1	ZMO1_ZMO0697	1	-	sugE	QacE family quaternary ammonium compound efflux SMR transporter	AVZ41982.1
chrm	698376	699348	ZMO1_ZMO0697,ZMO1_ZMO0698;1	ZMO1_ZMO0697	1	-	sugE	QacE family quaternary ammonium compound efflux SMR transporter	AVZ41982.1
chrm	698376	699348	ZMO1_ZMO0697,ZMO1_ZMO0698;1	ZMO1_ZMO0698	1	-	ZMO1_ZMO0698	putative helix-turn-helix XRE-family like protein	AVZ41983.1
chrm	698846	699348	ZMO1_ZMO0698;1	ZMO1_ZMO0698	1	-	ZMO1_ZMO0698	putative helix-turn-helix XRE-family like protein	AVZ41983.1
chrm	699474	699977	ZMO1_ZMO0699;2	ZMO1_ZMO0699	2	+	ZMO1_ZMO0699	hypothetical protein	AVZ41984.1
chrm	699524	699721	ZMO1_ZMO0699;1	ZMO1_ZMO0699	1	+	ZMO1_ZMO0699	hypothetical protein	AVZ41984.1
chrm	699722	704082	ZMO1_ZMO0703,ZMO1_ZMO0704;1	ZMO1_ZMO0703	1	-	ZMO1_ZMO0703	peptidase S9 prolyl oligopeptidase active site domain protein	AVZ41985.1
chrm	699722	704082	ZMO1_ZMO0703,ZMO1_ZMO0704;1	ZMO1_ZMO0704	1	-	ZMO1_ZMO0704	AMP-dependent synthetase and ligase	AVZ41986.1
chrm	699722	702042	ZMO1_ZMO0703;1	ZMO1_ZMO0703	1	-	ZMO1_ZMO0703	peptidase S9 prolyl oligopeptidase active site domain protein	AVZ41985.1
chrm	702043	704162	ZMO1_ZMO0704;1	ZMO1_ZMO0704	1	-	ZMO1_ZMO0704	AMP-dependent synthetase and ligase	AVZ41986.1
chrm	703911	704743	ZMO1_ZMO0705;1	ZMO1_ZMO0705	1	+	ZMO1_ZMO0705	putative regulatory protein RecX	AVZ41987.1
chrm	703911	704637	ZMO1_ZMO0705;2	ZMO1_ZMO0705	2	+	ZMO1_ZMO0705	putative regulatory protein RecX	AVZ41987.1
chrm	704451	707758	ZMO1_ZMO0706,ZMO1_ZMO0707,ZMO1_ZMO0708,ZMO1_ZMO0709;1	ZMO1_ZMO0706	1	-	nth	endonuclease III	AVZ41988.1
chrm	704451	707758	ZMO1_ZMO0706,ZMO1_ZMO0707,ZMO1_ZMO0708,ZMO1_ZMO0709;1	ZMO1_ZMO0707	1	-	dapB	dihydrodipicolinate reductase	AVZ41989.1
chrm	704451	707758	ZMO1_ZMO0706,ZMO1_ZMO0707,ZMO1_ZMO0708,ZMO1_ZMO0709;1	ZMO1_ZMO0708	1	-	purN	phosphoribosylglycinamide formyltransferase	AVZ41990.1
chrm	704451	707758	ZMO1_ZMO0706,ZMO1_ZMO0707,ZMO1_ZMO0708,ZMO1_ZMO0709;1	ZMO1_ZMO0709	1	-	purM	phosphoribosylformylglycinamidine cyclo-ligase	AVZ41991.1
chrm	707360	709515	ZMO1_ZMO0710,ZMO1_ZMO0711;1	ZMO1_ZMO0710	1	+	ZMO1_ZMO0710	uncharacterized protein	AVZ41992.1
chrm	707360	709515	ZMO1_ZMO0710,ZMO1_ZMO0711;1	ZMO1_ZMO0711	1	+	ZMO1_ZMO0711	ATPase involved in DNA replication initiation	AVZ41993.1
chrm	709534	711732	ZMO1_ZMO0712;1	ZMO1_ZMO0712	1	+	ppk	polyphosphate kinase	AVZ41994.1
chrm	711733	713429	ZMO1_ZMO0713;1	ZMO1_ZMO0713	1	+	ppx	exopolyphosphatase	AVZ41995.1
chrm	713495	714698	ZMO1_ZMO0714;1	ZMO1_ZMO0714	1	-	rnd2	ribonuclease D	AVZ41996.1
chrm	714313	717769	ZMO1_ZMO0715,ZMO1_ZMO0716;1	ZMO1_ZMO0715	1	+	aspS	aspartate--tRNA(Asp/Asn) ligase	AVZ41997.1
chrm	714313	717769	ZMO1_ZMO0715,ZMO1_ZMO0716;1	ZMO1_ZMO0716	1	+	ZMO1_ZMO0716	DUF344/polyphosphate kinase 2 domain-containing protein	AVZ41998.1
chrm	717433	718003	ZMO1_ZMO0718;1	ZMO1_ZMO0718	1	-	greB	transcription elongation factor GreB	AVZ41999.1
chrm	717999	720098	ZMO1_ZMO0719;1	ZMO1_ZMO0719	1	-	ZMO1_ZMO0719	lytic transglycosylase catalytic	AVZ42000.1
chrm	719652	721675	ZMO1_ZMO0720,ZMO1_ZMO0721;1	ZMO1_ZMO0720	1	+	dapA1	dihydrodipicolinate synthase	AVZ42001.1
chrm	719652	721675	ZMO1_ZMO0720,ZMO1_ZMO0721;1	ZMO1_ZMO0721	1	+	smpB	SsrA-binding protein	AVZ42002.1
chrm	721676	723759	ZMO1_ZMO0722;1	ZMO1_ZMO0722	1	+	ZMO1_ZMO0722	endothelin-converting enzyme 1	AVZ42003.1
chrm	724006	724081	ZMO1_ZMOt013;1	ZMO1_ZMOt013	1	+	ZMO1_ZMOt013	tRNA-Trp	-
chrm	724082	726214	ZMO1_ZMO2006,ZMO1_ZMO0724,ZMO1_ZMO0725,ZMO1_ZMO0726;1	ZMO1_ZMO2006	1	+	ZMO1_ZMO2006	preprotein translocase SecE subunit	AVZ42004.1
chrm	724082	726214	ZMO1_ZMO2006,ZMO1_ZMO0724,ZMO1_ZMO0725,ZMO1_ZMO0726;1	ZMO1_ZMO0724	1	+	nusG	transcription termination/antitermination factor NusG	AVZ42005.1
chrm	724082	726214	ZMO1_ZMO2006,ZMO1_ZMO0724,ZMO1_ZMO0725,ZMO1_ZMO0726;1	ZMO1_ZMO0725	1	+	rplK	ribosomal protein L11	AVZ42006.1
chrm	724082	726214	ZMO1_ZMO2006,ZMO1_ZMO0724,ZMO1_ZMO0725,ZMO1_ZMO0726;1	ZMO1_ZMO0726	1	+	rplA	ribosomal protein L1	AVZ42007.1
chrm	724082	725019	ZMO1_ZMO2006,ZMO1_ZMO0724;1	ZMO1_ZMO2006	1	+	ZMO1_ZMO2006	preprotein translocase SecE subunit	AVZ42004.1
chrm	724082	725019	ZMO1_ZMO2006,ZMO1_ZMO0724;1	ZMO1_ZMO0724	1	+	nusG	transcription termination/antitermination factor NusG	AVZ42005.1
chrm	725020	726213	ZMO1_ZMO0725,ZMO1_ZMO0726;1	ZMO1_ZMO0725	1	+	rplK	ribosomal protein L11	AVZ42006.1
chrm	725020	726213	ZMO1_ZMO0725,ZMO1_ZMO0726;1	ZMO1_ZMO0726	1	+	rplA	ribosomal protein L1	AVZ42007.1
chrm	726215	727366	ZMO1_ZMO0727,ZMO1_ZMO0728;1	ZMO1_ZMO0727	1	+	rplJ	ribosomal protein L10	AVZ42008.1
chrm	726215	727366	ZMO1_ZMO0727,ZMO1_ZMO0728;1	ZMO1_ZMO0728	1	+	rplL	ribosomal protein L7/L12	AVZ42009.1
chrm	727367	736329	ZMO1_ZMO0731,ZMO1_ZMO0732;1	ZMO1_ZMO0731	1	+	rpoB	DNA-directed RNA polymerase beta subunit	AVZ42010.1
chrm	727367	736329	ZMO1_ZMO0731,ZMO1_ZMO0732;1	ZMO1_ZMO0732	1	+	rpoC	DNA-directed RNA polymerase beta' subunit	AVZ42011.1
chrm	727374	727751	ZMO1_ZMO2053;1	ZMO1_ZMO2053	1	-	ZMO1_ZMO2053	uncharacterized protein	QIZ64065.1
chrm	736422	736892	ZMO1_ZMO0733;1	ZMO1_ZMO0733	1	-	ZMO1_ZMO0733	GCN5-related N-acetyltransferase	AVZ42012.1
chrm	737008	737926	ZMO1_ZMO0734;1	ZMO1_ZMO0734	1	+	cysQ	3'(2'),5'-bisphosphate nucleotidase CysQ	AVZ42013.1
chrm	737933	739908	ZMO1_ZMO0735,ZMO1_ZMO0736;1	ZMO1_ZMO0735	1	-	accC	acetyl-CoA carboxylase complex biotin carboxylase subunit	AVZ42014.2
chrm	737933	739908	ZMO1_ZMO0735,ZMO1_ZMO0736;1	ZMO1_ZMO0736	1	-	accB	acetyl-CoA carboxylase complex biotin carboxyl carrier protein	AVZ42015.1
chrm	737934	740409	ZMO1_ZMO0735,ZMO1_ZMO0736,ZMO1_ZMO0737;1	ZMO1_ZMO0735	1	-	accC	acetyl-CoA carboxylase complex biotin carboxylase subunit	AVZ42014.2
chrm	737934	740409	ZMO1_ZMO0735,ZMO1_ZMO0736,ZMO1_ZMO0737;1	ZMO1_ZMO0736	1	-	accB	acetyl-CoA carboxylase complex biotin carboxyl carrier protein	AVZ42015.1
chrm	737934	740409	ZMO1_ZMO0735,ZMO1_ZMO0736,ZMO1_ZMO0737;1	ZMO1_ZMO0737	1	-	aroD	type II 3-dehydroquinate dehydratase	AVZ42016.1
chrm	739909	740409	ZMO1_ZMO0737;1	ZMO1_ZMO0737	1	-	aroD	type II 3-dehydroquinate dehydratase	AVZ42016.1
chrm	739910	741456	ZMO1_ZMO0738;1	ZMO1_ZMO0738	1	+	thiG	thiazole biosynthesis protein ThiG	AVZ42017.1
chrm	741253	741862	ZMO1_ZMO0739;1	ZMO1_ZMO0739	1	-	ZMO1_ZMO0739	antibiotic biosynthesis monooxygenase	AVZ42018.1
chrm	741924	742320	ZMO1_ZMO0740;1	ZMO1_ZMO0740	1	+	csbD	general stress protein CsbD	AVZ42019.1
chrm	742321	744214	ZMO1_ZMO0743;1	ZMO1_ZMO0743	1	+	prfC	peptide chain release factor 3	AVZ42020.1
chrm	744217	745159	ZMO1_ZMO0744;2	ZMO1_ZMO0744	2	+	ZMO1_ZMO0744	uncharacterized protein	AVZ42021.1
chrm	744263	745267	ZMO1_ZMO0744;1	ZMO1_ZMO0744	1	+	ZMO1_ZMO0744	uncharacterized protein	AVZ42021.1
chrm	745160	745778	ZMO1_ZMO0745;2	ZMO1_ZMO0745	2	+	ZMO1_ZMO0745	DUF1348 domain-containing protein	AVZ42022.1
chrm	745277	745895	ZMO1_ZMO0745;1	ZMO1_ZMO0745	1	+	ZMO1_ZMO0745	DUF1348 domain-containing protein	AVZ42022.1
chrm	745967	746056	ZMO1_ZMOt014;1	ZMO1_ZMOt014	1	-	ZMO1_ZMOt014	tRNA-Ser	-
chrm	746207	746904	ZMO1_ZMO0746;1	ZMO1_ZMO0746	1	+	ZMO1_ZMO0746	DUF1058/SH3 domain-containing protein	AVZ42023.1
chrm	746905	747459	ZMO1_ZMO0747;1	ZMO1_ZMO0747	1	+	ZMO1_ZMO0747	uncharacterized protein	AVZ42024.1
chrm	746905	747635	ZMO1_ZMO0747;2	ZMO1_ZMO0747	2	+	ZMO1_ZMO0747	uncharacterized protein	AVZ42024.1
chrm	746999	748399	ZMO1_ZMO0748;1	ZMO1_ZMO0748	1	-	cysK	cysteine synthase	AVZ42025.1
chrm	747341	748466	ZMO1_ZMO0748;2	ZMO1_ZMO0748	2	-	cysK	cysteine synthase	AVZ42025.1
chrm	748407	750598	ZMO1_ZMO0749,ZMO1_ZMO0750;1	ZMO1_ZMO0749	1	-	rpoH	RNA polymerase sigma 32 subunit RpoH	AVZ42026.1
chrm	748407	750598	ZMO1_ZMO0749,ZMO1_ZMO0750;1	ZMO1_ZMO0750	1	-	rluD	23S rRNA pseudouridine synthase D RluD	AVZ42027.1
chrm	748576	750554	ZMO1_ZMO0749,ZMO1_ZMO0750;2	ZMO1_ZMO0749	2	-	rpoH	RNA polymerase sigma 32 subunit RpoH	AVZ42026.1
chrm	748576	750554	ZMO1_ZMO0749,ZMO1_ZMO0750;2	ZMO1_ZMO0750	2	-	rluD	23S rRNA pseudouridine synthase D RluD	AVZ42027.1
chrm	750574	751120	ZMO1_ZMO0751;1	ZMO1_ZMO0751	1	+	ZMO1_ZMO0751	Mov34/MPN/PAD-1 family protein	AVZ42028.2
chrm	751121	751918	ZMO1_ZMO0752;1	ZMO1_ZMO0752	1	+	ZMO1_ZMO0752	histidine phosphotransferase	AVZ42029.1
chrm	751918	752561	ZMO1_ZMO0753,ZMO1_ZMO0754;1	ZMO1_ZMO0753	1	+	ZMO1_ZMO0753	glutaredoxin 3	AVZ42030.1
chrm	751918	752561	ZMO1_ZMO0753,ZMO1_ZMO0754;1	ZMO1_ZMO0754	1	+	ZMO1_ZMO0754	sterol-binding domain protein	AVZ42031.1
chrm	752589	754023	ZMO1_ZMO0756;1	ZMO1_ZMO0756	1	-	ZMO1_ZMO0756	TPR repeat-containing protein	AVZ42032.1
chrm	754024	757125	ZMO1_ZMO0757,ZMO1_ZMO0758,ZMO1_ZMO0759,ZMO1_ZMO0760;1	ZMO1_ZMO0757	1	-	ZMO1_ZMO0757	TPR repeat-containing protein	AVZ42033.1
chrm	754024	757125	ZMO1_ZMO0757,ZMO1_ZMO0758,ZMO1_ZMO0759,ZMO1_ZMO0760;1	ZMO1_ZMO0758	1	-	dhbB	isochorismatase hydrolase	AVZ42034.1
chrm	754024	757125	ZMO1_ZMO0757,ZMO1_ZMO0758,ZMO1_ZMO0759,ZMO1_ZMO0760;1	ZMO1_ZMO0759	1	-	ZMO1_ZMO0759	hydroxyacylglutathione hydrolase	AVZ42035.1
chrm	754024	757125	ZMO1_ZMO0757,ZMO1_ZMO0758,ZMO1_ZMO0759,ZMO1_ZMO0760;1	ZMO1_ZMO0760	1	-	gloA2	glyoxalase/bleomycin resistance protein/dioxygenase	AVZ42036.1
chrm	754130	756701	ZMO1_ZMO0757,ZMO1_ZMO0758,ZMO1_ZMO0759;1	ZMO1_ZMO0757	1	-	ZMO1_ZMO0757	TPR repeat-containing protein	AVZ42033.1
chrm	754130	756701	ZMO1_ZMO0757,ZMO1_ZMO0758,ZMO1_ZMO0759;1	ZMO1_ZMO0758	1	-	dhbB	isochorismatase hydrolase	AVZ42034.1
chrm	754130	756701	ZMO1_ZMO0757,ZMO1_ZMO0758,ZMO1_ZMO0759;1	ZMO1_ZMO0759	1	-	ZMO1_ZMO0759	hydroxyacylglutathione hydrolase	AVZ42035.1
chrm	756702	757123	ZMO1_ZMO0760;1	ZMO1_ZMO0760	1	-	gloA2	glyoxalase/bleomycin resistance protein/dioxygenase	AVZ42036.1
chrm	757135	759169	ZMO1_ZMO0763,ZMO1_ZMO0764;1	ZMO1_ZMO0763	1	-	ZMO1_ZMO0763	tetratricopeptide domain protein	AVZ42037.1
chrm	757135	759169	ZMO1_ZMO0763,ZMO1_ZMO0764;1	ZMO1_ZMO0764	1	-	ZMO1_ZMO0764	alpha/beta hydrolase fold protein	AVZ42038.1
chrm	759217	764288	ZMO1_ZMO0765,ZMO1_ZMO0766;1	ZMO1_ZMO0765	1	+	thrS	threonyl-tRNA synthetase	AVZ42039.1
chrm	759217	764288	ZMO1_ZMO0765,ZMO1_ZMO0766;1	ZMO1_ZMO0766	1	+	glnD	bifunctional uridylyltransferase/uridylyl-removing protein GlnD	AVZ42040.1
chrm	759219	764181	ZMO1_ZMO0765,ZMO1_ZMO0766;2	ZMO1_ZMO0765	2	+	thrS	threonyl-tRNA synthetase	AVZ42039.1
chrm	759219	764181	ZMO1_ZMO0765,ZMO1_ZMO0766;2	ZMO1_ZMO0766	2	+	glnD	bifunctional uridylyltransferase/uridylyl-removing protein GlnD	AVZ42040.1
chrm	764307	766686	ZMO1_ZMO0767;1	ZMO1_ZMO0767	1	+	ZMO1_ZMO0767	uncharacterized protein	AVZ42041.1
chrm	764311	766579	ZMO1_ZMO0767;2	ZMO1_ZMO0767	2	+	ZMO1_ZMO0767	uncharacterized protein	AVZ42041.1
chrm	766541	766844	ZMO1_ZMO0768;1	ZMO1_ZMO0768	1	-	ZMO1_ZMO0768	hypothetical protein	AVZ42042.1
chrm	766906	768085	ZMO1_ZMO0769;1	ZMO1_ZMO0769	1	+	mnmA	tRNA 2-thiouridine(34) synthase MnmA	AVZ42043.1
chrm	768143	769716	ZMO1_ZMO0770;1	ZMO1_ZMO0770	1	-	mgtE	magnesium transporter	AVZ42044.1
chrm	769750	770446	ZMO1_ZMO0773;1	ZMO1_ZMO0773	1	+	ZMO1_ZMO0773	peptidyl-prolyl cis-trans isomerase cyclophilin type	AVZ42045.1
chrm	770317	771318	ZMO1_ZMO0774;1	ZMO1_ZMO0774	1	-	ZMO1_ZMO0774	LysR family transcriptional regulator	AVZ42046.1
chrm	771615	772610	ZMO1_ZMO0776;1	ZMO1_ZMO0776	1	+	pmtA	phospholipid N-methyltransferase PmtA	AVZ42047.1
chrm	772377	773186	ZMO1_ZMO0777;1	ZMO1_ZMO0777	1	-	ZMO1_ZMO0777	MBL fold metallo-hydrolase	AVZ42048.1
chrm	773025	779377	ZMO1_ZMO0778,ZMO1_ZMO0779,ZMO1_ZMO0780;1	ZMO1_ZMO0778	1	+	ZMO1_ZMO0778	inner membrane transporter of efflux system	AVZ42049.1
chrm	773025	779377	ZMO1_ZMO0778,ZMO1_ZMO0779,ZMO1_ZMO0780;1	ZMO1_ZMO0779	1	+	ZMO1_ZMO0779	RND efflux pump membrane fusion protein	AVZ42050.1
chrm	773025	779377	ZMO1_ZMO0778,ZMO1_ZMO0779,ZMO1_ZMO0780;1	ZMO1_ZMO0780	1	+	ZMO1_ZMO0780	AcrB-like multidrug efflux transporter	AVZ42051.1
chrm	773130	779355	ZMO1_ZMO0778,ZMO1_ZMO0779,ZMO1_ZMO0780;2	ZMO1_ZMO0778	2	+	ZMO1_ZMO0778	inner membrane transporter of efflux system	AVZ42049.1
chrm	773130	779355	ZMO1_ZMO0778,ZMO1_ZMO0779,ZMO1_ZMO0780;2	ZMO1_ZMO0779	2	+	ZMO1_ZMO0779	RND efflux pump membrane fusion protein	AVZ42050.1
chrm	773130	779355	ZMO1_ZMO0778,ZMO1_ZMO0779,ZMO1_ZMO0780;2	ZMO1_ZMO0780	2	+	ZMO1_ZMO0780	AcrB-like multidrug efflux transporter	AVZ42051.1
chrm	779361	780457	ZMO1_ZMO0781;1	ZMO1_ZMO0781	1	+	ZMO1_ZMO0781	LysR family transcriptional regulator	AVZ42052.1
chrm	780473	783747	ZMO1_ZMO0782,ZMO1_ZMO0783,ZMO1_ZMO0784;1	ZMO1_ZMO0782	1	-	gatB	glutamyl-tRNA(Gln) amidotransferase B subunit	AVZ42053.1
chrm	780473	783747	ZMO1_ZMO0782,ZMO1_ZMO0783,ZMO1_ZMO0784;1	ZMO1_ZMO0783	1	-	gatA	glutamyl-tRNA(Gln) amidotransferase A subunit	AVZ42054.1
chrm	780473	783747	ZMO1_ZMO0782,ZMO1_ZMO0783,ZMO1_ZMO0784;1	ZMO1_ZMO0784	1	-	gatC	glutamyl-tRNA(Gln) amidotransferase C subunit	AVZ42055.1
chrm	783912	784723	ZMO1_ZMO0785;1	ZMO1_ZMO0785	1	+	ZMO1_ZMO0785	Holliday junction resolvase YqgF	AVZ42056.1
chrm	784724	788482	ZMO1_ZMO0786,ZMO1_ZMO0787,ZMO1_ZMO0788;1	ZMO1_ZMO0786	1	+	ZMO1_ZMO0786	uncharacterized protein	AVZ42057.1
chrm	784724	788482	ZMO1_ZMO0786,ZMO1_ZMO0787,ZMO1_ZMO0788;1	ZMO1_ZMO0787	1	+	ZMO1_ZMO0787	glucose-methanol-choline oxidoreductase	AVZ42058.1
chrm	784724	788482	ZMO1_ZMO0786,ZMO1_ZMO0787,ZMO1_ZMO0788;1	ZMO1_ZMO0788	1	+	cccA1	CccA and cytochrom C domain-containing protein	AVZ42059.1
chrm	784724	785337	ZMO1_ZMO0786;1	ZMO1_ZMO0786	1	+	ZMO1_ZMO0786	uncharacterized protein	AVZ42057.1
chrm	785340	788455	ZMO1_ZMO0787,ZMO1_ZMO0788;1	ZMO1_ZMO0787	1	+	ZMO1_ZMO0787	glucose-methanol-choline oxidoreductase	AVZ42058.1
chrm	785340	788455	ZMO1_ZMO0787,ZMO1_ZMO0788;1	ZMO1_ZMO0788	1	+	cccA1	CccA and cytochrom C domain-containing protein	AVZ42059.1
chrm	788773	791298	ZMO1_ZMO0789;1	ZMO1_ZMO0789	1	+	ZMO1_ZMO0789	TonB-dependent receptor	AVZ42060.1
chrm	791565	791903	ZMO1_ZMO2054;1	ZMO1_ZMO2054	1	+	ZMO1_ZMO2054	hypothetical protein	QIZ64066.1
chrm	792109	794314	ZMO1_ZMO0791,ZMO1_ZMO0792;1	ZMO1_ZMO0791	1	+	pyrB	aspartate carbamoyltransferase	AVZ42061.1
chrm	792109	794314	ZMO1_ZMO0791,ZMO1_ZMO0792;1	ZMO1_ZMO0792	1	+	pyrC1	dihydroorotase	AVZ42062.1
chrm	794433	795023	ZMO1_ZMO0793;1	ZMO1_ZMO0793	1	+	ZMO1_ZMO0793	uncharacterized protein	AVZ42063.1
chrm	795063	797230	ZMO1_ZMO0794;1	ZMO1_ZMO0794	1	-	ZMO1_ZMO0794	prolyl oligopeptidase	AVZ42064.1
chrm	797231	799725	ZMO1_ZMO0795,ZMO1_ZMO0796;1	ZMO1_ZMO0795	1	-	ZMO1_ZMO0795	TonB-dependent receptor plug domain	AVZ42065.1
chrm	797231	799725	ZMO1_ZMO0795,ZMO1_ZMO0796;1	ZMO1_ZMO0796	1	-	ZMO1_ZMO0796	hypothetical protein	AVZ42066.1
chrm	797231	799468	ZMO1_ZMO0795;1	ZMO1_ZMO0795	1	-	ZMO1_ZMO0795	TonB-dependent receptor plug domain	AVZ42065.1
chrm	799561	799725	ZMO1_ZMO0796;1	ZMO1_ZMO0796	1	-	ZMO1_ZMO0796	hypothetical protein	AVZ42066.1
chrm	799971	800829	ZMO1_ZMO0797;1	ZMO1_ZMO0797	1	-	ZMO1_ZMO0797	short-chain dehydrogenase/reductase SDR	AVZ42067.1
chrm	800975	807374	ZMO1_ZMO0798,ZMO1_ZMO0799,ZMO1_ZMO0800,ZMO1_ZMO0801;1	ZMO1_ZMO0798	1	-	ZMO1_ZMO0798	NodT family RND efflux system outer membrane lipoprotein	AVZ42068.1
chrm	800975	807374	ZMO1_ZMO0798,ZMO1_ZMO0799,ZMO1_ZMO0800,ZMO1_ZMO0801;1	ZMO1_ZMO0799	1	-	ZMO1_ZMO0799	ABC-2 type transporter	AVZ42069.1
chrm	800975	807374	ZMO1_ZMO0798,ZMO1_ZMO0799,ZMO1_ZMO0800,ZMO1_ZMO0801;1	ZMO1_ZMO0800	1	-	ZMO1_ZMO0800	ABC transporter related protein	AVZ42070.1
chrm	800975	807374	ZMO1_ZMO0798,ZMO1_ZMO0799,ZMO1_ZMO0800,ZMO1_ZMO0801;1	ZMO1_ZMO0801	1	-	ZMO1_ZMO0801	secretion protein HlyD family protein	AVZ42071.1
chrm	807506	807703	ZMO1_ZMO2055;1	ZMO1_ZMO2055	1	-	ZMO1_ZMO2055	hypothetical protein	QIZ64067.1
chrm	807781	809541	ZMO1_ZMO0803;1	ZMO1_ZMO0803	1	-	ZMO1_ZMO0803	sporulation domain protein	AVZ42072.1
chrm	809544	811392	ZMO1_ZMO0804,ZMO1_ZMO0805;1	ZMO1_ZMO0804	1	-	argC	N-acetyl-gamma-glutamyl-phosphate reductase	AVZ42073.1
chrm	809544	811392	ZMO1_ZMO0804,ZMO1_ZMO0805;1	ZMO1_ZMO0805	1	-	ZMO1_ZMO0805	NLP/P60 protein	AVZ42074.1
chrm	811393	812891	ZMO1_ZMO0806;1	ZMO1_ZMO0806	1	-	pepA1	cytosol aminopeptidase	AVZ42075.1
chrm	811393	813013	ZMO1_ZMO0806;2	ZMO1_ZMO0806	2	-	pepA1	cytosol aminopeptidase	AVZ42075.1
chrm	812895	814345	ZMO1_ZMO0807;1	ZMO1_ZMO0807	1	-	rimO	ribosomal protein S12 methylthiotransferase RimO	AVZ42076.1
chrm	813014	814364	ZMO1_ZMO0807;2	ZMO1_ZMO0807	2	-	rimO	ribosomal protein S12 methylthiotransferase RimO	AVZ42076.1
chrm	814346	816606	ZMO1_ZMO0809,ZMO1_ZMO0810,ZMO1_ZMO0811;1	ZMO1_ZMO0809	1	-	ZMO1_ZMO0809	DUF167 domain-containing protein	AVZ42077.1
chrm	814346	816606	ZMO1_ZMO0809,ZMO1_ZMO0810,ZMO1_ZMO0811;1	ZMO1_ZMO0810	1	-	truA	tRNA pseudouridine(38-40) synthase TruA	AVZ42078.1
chrm	814346	816606	ZMO1_ZMO0809,ZMO1_ZMO0810,ZMO1_ZMO0811;1	ZMO1_ZMO0811	1	-	fmt	methionyl-tRNA formyltransferase	AVZ42079.2
chrm	816732	819315	ZMO1_ZMO0812,ZMO1_ZMO0813,ZMO1_ZMO0814;1	ZMO1_ZMO0812	1	+	recR	recombination protein RecR	AVZ42080.1
chrm	816732	819315	ZMO1_ZMO0812,ZMO1_ZMO0813,ZMO1_ZMO0814;1	ZMO1_ZMO0813	1	+	defA	peptide deformylase	AVZ42081.1
chrm	816732	819315	ZMO1_ZMO0812,ZMO1_ZMO0813,ZMO1_ZMO0814;1	ZMO1_ZMO0814	1	+	rmuC	DNA recombination protein RmuC	AVZ42082.1
chrm	816732	817968	ZMO1_ZMO0812,ZMO1_ZMO0813;1	ZMO1_ZMO0812	1	+	recR	recombination protein RecR	AVZ42080.1
chrm	816732	817968	ZMO1_ZMO0812,ZMO1_ZMO0813;1	ZMO1_ZMO0813	1	+	defA	peptide deformylase	AVZ42081.1
chrm	817969	819315	ZMO1_ZMO0814;1	ZMO1_ZMO0814	1	+	rmuC	DNA recombination protein RmuC	AVZ42082.1
chrm	819334	819752	ZMO1_ZMO0815;1	ZMO1_ZMO0815	1	-	ZMO1_ZMO0815	hypothetical protein	AVZ42083.1
chrm	819737	820023	ZMO1_ZMO2056;1	ZMO1_ZMO2056	1	-	ZMO1_ZMO2056	uncharacterized protein	QIZ64068.1
chrm	820212	820826	ZMO1_ZMO0818;1	ZMO1_ZMO0818	1	+	queD	queuosine biosynthesis protein QueD	AVZ42084.1
chrm	820212	820678	ZMO1_ZMO0818;2	ZMO1_ZMO0818	2	+	queD	queuosine biosynthesis protein QueD	AVZ42084.1
chrm	820680	822168	ZMO1_ZMO0819;2	ZMO1_ZMO0819	2	+	ugd	UDP-glucose 6-dehydrogenase	AVZ42085.1
chrm	820827	822155	ZMO1_ZMO0819;1	ZMO1_ZMO0819	1	+	ugd	UDP-glucose 6-dehydrogenase	AVZ42085.1
chrm	822210	824421	ZMO1_ZMO0820;1	ZMO1_ZMO0820	1	-	purL	phosphoribosylformylglycinamidine synthase subunit PurL	AVZ42086.1
chrm	824536	825651	ZMO1_ZMO0821;1	ZMO1_ZMO0821	1	+	cysZ	cysteine synthase A	AVZ42087.1
chrm	825589	826014	ZMO1_ZMO0822;1	ZMO1_ZMO0822	1	+	ZMO1_ZMO0822	uncharacterized protein	AVZ42088.1
chrm	826794	843775	ZMO1_ZMO0823,ZMO1_ZMO0824,ZMO1_ZMO0825,ZMO1_ZMO0826,ZMO1_ZMO0827,ZMO1_ZMO0828,ZMO1_ZMO0829,ZMO1_ZMO0830,ZMO1_ZMO0831,ZMO1_ZMO0832,ZMO1_ZMO0833,ZMO1_ZMO0834,ZMO1_ZMO0835,ZMO1_ZMO0836;1	ZMO1_ZMO0823	1	+	mraW	S-adenosyl-methyltransferase MraW	AVZ42089.1
chrm	826794	843775	ZMO1_ZMO0823,ZMO1_ZMO0824,ZMO1_ZMO0825,ZMO1_ZMO0826,ZMO1_ZMO0827,ZMO1_ZMO0828,ZMO1_ZMO0829,ZMO1_ZMO0830,ZMO1_ZMO0831,ZMO1_ZMO0832,ZMO1_ZMO0833,ZMO1_ZMO0834,ZMO1_ZMO0835,ZMO1_ZMO0836;1	ZMO1_ZMO0824	1	+	ZMO1_ZMO0824	uncharacterized protein	AVZ42090.1
chrm	826794	843775	ZMO1_ZMO0823,ZMO1_ZMO0824,ZMO1_ZMO0825,ZMO1_ZMO0826,ZMO1_ZMO0827,ZMO1_ZMO0828,ZMO1_ZMO0829,ZMO1_ZMO0830,ZMO1_ZMO0831,ZMO1_ZMO0832,ZMO1_ZMO0833,ZMO1_ZMO0834,ZMO1_ZMO0835,ZMO1_ZMO0836;1	ZMO1_ZMO0825	1	+	pbp2	penicillin-binding protein PBP2	AVZ42091.1
chrm	826794	843775	ZMO1_ZMO0823,ZMO1_ZMO0824,ZMO1_ZMO0825,ZMO1_ZMO0826,ZMO1_ZMO0827,ZMO1_ZMO0828,ZMO1_ZMO0829,ZMO1_ZMO0830,ZMO1_ZMO0831,ZMO1_ZMO0832,ZMO1_ZMO0833,ZMO1_ZMO0834,ZMO1_ZMO0835,ZMO1_ZMO0836;1	ZMO1_ZMO0826	1	+	murE	UDP-N-acetylmuramoyl-L-alanyl-D-glutamate-2, 6-diaminopimelate ligase	AVZ42092.1
chrm	826794	843775	ZMO1_ZMO0823,ZMO1_ZMO0824,ZMO1_ZMO0825,ZMO1_ZMO0826,ZMO1_ZMO0827,ZMO1_ZMO0828,ZMO1_ZMO0829,ZMO1_ZMO0830,ZMO1_ZMO0831,ZMO1_ZMO0832,ZMO1_ZMO0833,ZMO1_ZMO0834,ZMO1_ZMO0835,ZMO1_ZMO0836;1	ZMO1_ZMO0827	1	+	murF	UDP-N-acetylmuramoyl-tripeptide-D-alanyl-D- alanine ligase	AVZ42093.1
chrm	826794	843775	ZMO1_ZMO0823,ZMO1_ZMO0824,ZMO1_ZMO0825,ZMO1_ZMO0826,ZMO1_ZMO0827,ZMO1_ZMO0828,ZMO1_ZMO0829,ZMO1_ZMO0830,ZMO1_ZMO0831,ZMO1_ZMO0832,ZMO1_ZMO0833,ZMO1_ZMO0834,ZMO1_ZMO0835,ZMO1_ZMO0836;1	ZMO1_ZMO0828	1	+	mraY	phospho-N-acetylmuramoyl-pentapeptide transferase	AVZ42094.1
chrm	826794	843775	ZMO1_ZMO0823,ZMO1_ZMO0824,ZMO1_ZMO0825,ZMO1_ZMO0826,ZMO1_ZMO0827,ZMO1_ZMO0828,ZMO1_ZMO0829,ZMO1_ZMO0830,ZMO1_ZMO0831,ZMO1_ZMO0832,ZMO1_ZMO0833,ZMO1_ZMO0834,ZMO1_ZMO0835,ZMO1_ZMO0836;1	ZMO1_ZMO0829	1	+	murD	UDP-N-acetylmuramoyl-L-alanine-D-glutamate ligase	AVZ42095.1
chrm	826794	843775	ZMO1_ZMO0823,ZMO1_ZMO0824,ZMO1_ZMO0825,ZMO1_ZMO0826,ZMO1_ZMO0827,ZMO1_ZMO0828,ZMO1_ZMO0829,ZMO1_ZMO0830,ZMO1_ZMO0831,ZMO1_ZMO0832,ZMO1_ZMO0833,ZMO1_ZMO0834,ZMO1_ZMO0835,ZMO1_ZMO0836;1	ZMO1_ZMO0830	1	+	ftsW	cell division protein FtsW	AVZ42096.1
chrm	826794	843775	ZMO1_ZMO0823,ZMO1_ZMO0824,ZMO1_ZMO0825,ZMO1_ZMO0826,ZMO1_ZMO0827,ZMO1_ZMO0828,ZMO1_ZMO0829,ZMO1_ZMO0830,ZMO1_ZMO0831,ZMO1_ZMO0832,ZMO1_ZMO0833,ZMO1_ZMO0834,ZMO1_ZMO0835,ZMO1_ZMO0836;1	ZMO1_ZMO0831	1	+	murG	undecaprenyldiphospho-muramoylpentapeptide beta-N-acetylglucosaminyltransferase	AVZ42097.1
chrm	826794	843775	ZMO1_ZMO0823,ZMO1_ZMO0824,ZMO1_ZMO0825,ZMO1_ZMO0826,ZMO1_ZMO0827,ZMO1_ZMO0828,ZMO1_ZMO0829,ZMO1_ZMO0830,ZMO1_ZMO0831,ZMO1_ZMO0832,ZMO1_ZMO0833,ZMO1_ZMO0834,ZMO1_ZMO0835,ZMO1_ZMO0836;1	ZMO1_ZMO0832	1	+	murC	UDP-N-acetylmuramate-L-alanine ligase	AVZ42098.1
chrm	826794	843775	ZMO1_ZMO0823,ZMO1_ZMO0824,ZMO1_ZMO0825,ZMO1_ZMO0826,ZMO1_ZMO0827,ZMO1_ZMO0828,ZMO1_ZMO0829,ZMO1_ZMO0830,ZMO1_ZMO0831,ZMO1_ZMO0832,ZMO1_ZMO0833,ZMO1_ZMO0834,ZMO1_ZMO0835,ZMO1_ZMO0836;1	ZMO1_ZMO0833	1	+	murB	UDP-N-acetylenolpyruvoylglucosamine reductase	AVZ42099.1
chrm	826794	843775	ZMO1_ZMO0823,ZMO1_ZMO0824,ZMO1_ZMO0825,ZMO1_ZMO0826,ZMO1_ZMO0827,ZMO1_ZMO0828,ZMO1_ZMO0829,ZMO1_ZMO0830,ZMO1_ZMO0831,ZMO1_ZMO0832,ZMO1_ZMO0833,ZMO1_ZMO0834,ZMO1_ZMO0835,ZMO1_ZMO0836;1	ZMO1_ZMO0834	1	+	ddl	D-alanine-D-alanine ligase	AVZ42100.1
chrm	826794	843775	ZMO1_ZMO0823,ZMO1_ZMO0824,ZMO1_ZMO0825,ZMO1_ZMO0826,ZMO1_ZMO0827,ZMO1_ZMO0828,ZMO1_ZMO0829,ZMO1_ZMO0830,ZMO1_ZMO0831,ZMO1_ZMO0832,ZMO1_ZMO0833,ZMO1_ZMO0834,ZMO1_ZMO0835,ZMO1_ZMO0836;1	ZMO1_ZMO0835	1	+	ftsQ	cell division protein FtsQ	AVZ42101.1
chrm	826794	843775	ZMO1_ZMO0823,ZMO1_ZMO0824,ZMO1_ZMO0825,ZMO1_ZMO0826,ZMO1_ZMO0827,ZMO1_ZMO0828,ZMO1_ZMO0829,ZMO1_ZMO0830,ZMO1_ZMO0831,ZMO1_ZMO0832,ZMO1_ZMO0833,ZMO1_ZMO0834,ZMO1_ZMO0835,ZMO1_ZMO0836;1	ZMO1_ZMO0836	1	+	ftsA	cell division protein FtsA	AVZ42102.2
chrm	843775	845353	ZMO1_ZMO0837;1	ZMO1_ZMO0837	1	+	ftsZ	cell division protein FtsZ	AVZ42103.1
chrm	845510	848730	ZMO1_ZMO0840,ZMO1_ZMO0841;1	ZMO1_ZMO0840	1	+	ZMO1_ZMO0840	sporulation domain-containing protein	AVZ42104.1
chrm	845510	848730	ZMO1_ZMO0840,ZMO1_ZMO0841;1	ZMO1_ZMO0841	1	+	clcA	chloride channel core	AVZ42105.1
chrm	845510	849998	ZMO1_ZMO0840,ZMO1_ZMO0841,ZMO1_ZMO0842;1	ZMO1_ZMO0840	1	+	ZMO1_ZMO0840	sporulation domain-containing protein	AVZ42104.1
chrm	845510	849998	ZMO1_ZMO0840,ZMO1_ZMO0841,ZMO1_ZMO0842;1	ZMO1_ZMO0841	1	+	clcA	chloride channel core	AVZ42105.1
chrm	845510	849998	ZMO1_ZMO0840,ZMO1_ZMO0841,ZMO1_ZMO0842;1	ZMO1_ZMO0842	1	+	dgtP	deoxyguanosinetriphosphate triphosphohydrolase	AVZ42106.2
chrm	848767	850145	ZMO1_ZMO0842;1	ZMO1_ZMO0842	1	+	dgtP	deoxyguanosinetriphosphate triphosphohydrolase	AVZ42106.2
chrm	850070	853194	ZMO1_ZMO0843,ZMO1_ZMO0844;2	ZMO1_ZMO0843	2	+	argS	arginine--tRNA ligase	AVZ42107.1
chrm	850070	853194	ZMO1_ZMO0843,ZMO1_ZMO0844;2	ZMO1_ZMO0844	2	+	ZMO1_ZMO0844	sporulation domain-containing protein	AVZ42108.1
chrm	850174	853054	ZMO1_ZMO0843,ZMO1_ZMO0844;1	ZMO1_ZMO0843	1	+	argS	arginine--tRNA ligase	AVZ42107.1
chrm	850174	853054	ZMO1_ZMO0843,ZMO1_ZMO0844;1	ZMO1_ZMO0844	1	+	ZMO1_ZMO0844	sporulation domain-containing protein	AVZ42108.1
chrm	853055	855895	ZMO1_ZMO0845;1	ZMO1_ZMO0845	1	+	alaS	alanine--tRNA ligase	AVZ42109.1
chrm	853195	855895	ZMO1_ZMO0845;2	ZMO1_ZMO0845	2	+	alaS	alanine--tRNA ligase	AVZ42109.1
chrm	855926	857804	ZMO1_ZMO0846;1	ZMO1_ZMO0846	1	-	kefB	membrane component of Kef-type K+ transport system KefB	AVZ42110.1
chrm	858087	860370	ZMO1_ZMO0847;1	ZMO1_ZMO0847	1	+	oprB2	carbohydrate-selective porin OprB	AVZ42111.1
chrm	860589	862134	ZMO1_ZMO0849;1	ZMO1_ZMO0849	1	-	ZMO1_ZMO0849	Alg9 family protein mannosyltransferase	AVZ42112.1
chrm	862721	864167	ZMO1_ZMO0850;1	ZMO1_ZMO0850	1	+	ntrC	Fis family sigma54-specific transcriptional regulator	AVZ42113.1
chrm	863928	866839	ZMO1_ZMO0851,ZMO1_ZMO0852,ZMO1_ZMO0853;1	ZMO1_ZMO0851	1	-	pdxH	pyridoxamine 5'-phosphate oxidase	AVZ42114.1
chrm	863928	866839	ZMO1_ZMO0851,ZMO1_ZMO0852,ZMO1_ZMO0853;1	ZMO1_ZMO0852	1	-	queA	tRNA preQ1(34) S-adenosylmethionine ribosyltransferase-isomerase QueA	AVZ42115.1
chrm	863928	866839	ZMO1_ZMO0851,ZMO1_ZMO0852,ZMO1_ZMO0853;1	ZMO1_ZMO0853	1	-	ZMO1_ZMO0853	peptidyl-prolyl cis-trans isomerase cyclophilin type	AVZ42116.1
chrm	864046	864639	ZMO1_ZMO0851;1	ZMO1_ZMO0851	1	-	pdxH	pyridoxamine 5'-phosphate oxidase	AVZ42114.1
chrm	864640	866612	ZMO1_ZMO0852,ZMO1_ZMO0853;1	ZMO1_ZMO0852	1	-	queA	tRNA preQ1(34) S-adenosylmethionine ribosyltransferase-isomerase QueA	AVZ42115.1
chrm	864640	866612	ZMO1_ZMO0852,ZMO1_ZMO0853;1	ZMO1_ZMO0853	1	-	ZMO1_ZMO0853	peptidyl-prolyl cis-trans isomerase cyclophilin type	AVZ42116.1
chrm	866626	869531	ZMO1_ZMO0854,ZMO1_ZMO0855,ZMO1_ZMO0856,ZMO1_ZMO0857;1	ZMO1_ZMO0854	1	-	coaD	pantetheine-phosphate adenylyltransferase	AVZ42117.1
chrm	866626	869531	ZMO1_ZMO0854,ZMO1_ZMO0855,ZMO1_ZMO0856,ZMO1_ZMO0857;1	ZMO1_ZMO0855	1	-	ispA2	geranylgeranyl pyrophosphate synthase	AVZ42118.1
chrm	866626	869531	ZMO1_ZMO0854,ZMO1_ZMO0855,ZMO1_ZMO0856,ZMO1_ZMO0857;1	ZMO1_ZMO0856	1	-	xseB	exodeoxyribonuclease VII small subunit	AVZ42119.1
chrm	866626	869531	ZMO1_ZMO0854,ZMO1_ZMO0855,ZMO1_ZMO0856,ZMO1_ZMO0857;1	ZMO1_ZMO0857	1	-	ZMO1_ZMO0857	DUF1013 domain-containing protein	AVZ42120.1
chrm	866840	867443	ZMO1_ZMO0854;1	ZMO1_ZMO0854	1	-	coaD	pantetheine-phosphate adenylyltransferase	AVZ42117.1
chrm	867445	868687	ZMO1_ZMO0855,ZMO1_ZMO0856;1	ZMO1_ZMO0855	1	-	ispA2	geranylgeranyl pyrophosphate synthase	AVZ42118.1
chrm	867445	868687	ZMO1_ZMO0855,ZMO1_ZMO0856;1	ZMO1_ZMO0856	1	-	xseB	exodeoxyribonuclease VII small subunit	AVZ42119.1
chrm	868688	869525	ZMO1_ZMO0857;1	ZMO1_ZMO0857	1	-	ZMO1_ZMO0857	DUF1013 domain-containing protein	AVZ42120.1
chrm	869708	871576	ZMO1_ZMO0859,ZMO1_ZMO0860;1	ZMO1_ZMO0859	1	+	ZMO1_ZMO0859	aminotransferase class V	AVZ42121.1
chrm	869708	871576	ZMO1_ZMO0859,ZMO1_ZMO0860;1	ZMO1_ZMO0860	1	+	ZMO1_ZMO0860	ferredoxin	AVZ42122.1
chrm	869708	871339	ZMO1_ZMO0859,ZMO1_ZMO0860;2	ZMO1_ZMO0859	2	+	ZMO1_ZMO0859	aminotransferase class V	AVZ42121.1
chrm	869708	871339	ZMO1_ZMO0859,ZMO1_ZMO0860;2	ZMO1_ZMO0860	2	+	ZMO1_ZMO0860	ferredoxin	AVZ42122.1
chrm	871452	873621	ZMO1_ZMO0861;2	ZMO1_ZMO0861	2	+	dnaZX	DNA polymerase III subunits gamma and tau	AVZ42123.1
chrm	871577	873621	ZMO1_ZMO0861;1	ZMO1_ZMO0861	1	+	dnaZX	DNA polymerase III subunits gamma and tau	AVZ42123.1
chrm	873622	874204	ZMO1_ZMO0862;1	ZMO1_ZMO0862	1	+	ZMO1_ZMO0862	YbaB/EbfC family DNA-binding protein	AVZ42124.1
chrm	873945	875128	ZMO1_ZMO0863,ZMO1_ZMO0864;1	ZMO1_ZMO0863	1	-	dcd	deoxycytidine triphosphate deaminase	AVZ42125.1
chrm	873945	875128	ZMO1_ZMO0863,ZMO1_ZMO0864;1	ZMO1_ZMO0864	1	-	cdd	cytidine deaminase	AVZ42126.1
chrm	874878	876824	ZMO1_ZMO0865;1	ZMO1_ZMO0865	1	+	dnaB	replicative DNA helicase	AVZ42127.1
chrm	876830	878059	ZMO1_ZMO0866;2	ZMO1_ZMO0866	2	+	ZMO1_ZMO0866	cation diffusion facilitator family transporter	AVZ42128.1
chrm	876833	877814	ZMO1_ZMO0866;1	ZMO1_ZMO0866	1	+	ZMO1_ZMO0866	cation diffusion facilitator family transporter	AVZ42128.1
chrm	877815	885244	ZMO1_ZMO0867,ZMO1_ZMO0868,ZMO1_ZMO0869,ZMO1_ZMO0870,ZMO1_ZMO0871,ZMO1_ZMO0872;1	ZMO1_ZMO0867	1	+	hpnA	hopanoid-associated sugar epimerase HpnA	AVZ42129.1
chrm	877815	885244	ZMO1_ZMO0867,ZMO1_ZMO0868,ZMO1_ZMO0869,ZMO1_ZMO0870,ZMO1_ZMO0871,ZMO1_ZMO0872;1	ZMO1_ZMO0868	1	+	hpnB	hopene-associated glycosyltransferase HpnB	AVZ42130.1
chrm	877815	885244	ZMO1_ZMO0867,ZMO1_ZMO0868,ZMO1_ZMO0869,ZMO1_ZMO0870,ZMO1_ZMO0871,ZMO1_ZMO0872;1	ZMO1_ZMO0869	1	+	hpnC	squalene synthase HpnC	AVZ42131.1
chrm	877815	885244	ZMO1_ZMO0867,ZMO1_ZMO0868,ZMO1_ZMO0869,ZMO1_ZMO0870,ZMO1_ZMO0871,ZMO1_ZMO0872;1	ZMO1_ZMO0870	1	+	hpnD	squalene synthase HpnD	AVZ42132.1
chrm	877815	885244	ZMO1_ZMO0867,ZMO1_ZMO0868,ZMO1_ZMO0869,ZMO1_ZMO0870,ZMO1_ZMO0871,ZMO1_ZMO0872;1	ZMO1_ZMO0871	1	+	hpnE	squalene-associated FAD-dependent desaturase HpnE	AVZ42133.1
chrm	877815	885244	ZMO1_ZMO0867,ZMO1_ZMO0868,ZMO1_ZMO0869,ZMO1_ZMO0870,ZMO1_ZMO0871,ZMO1_ZMO0872;1	ZMO1_ZMO0872	1	+	shc1	squalene-hopene cyclase	AVZ42134.1
chrm	878077	885247	ZMO1_ZMO0867,ZMO1_ZMO0868,ZMO1_ZMO0869,ZMO1_ZMO0870,ZMO1_ZMO0871,ZMO1_ZMO0872;2	ZMO1_ZMO0867	2	+	hpnA	hopanoid-associated sugar epimerase HpnA	AVZ42129.1
chrm	878077	885247	ZMO1_ZMO0867,ZMO1_ZMO0868,ZMO1_ZMO0869,ZMO1_ZMO0870,ZMO1_ZMO0871,ZMO1_ZMO0872;2	ZMO1_ZMO0868	2	+	hpnB	hopene-associated glycosyltransferase HpnB	AVZ42130.1
chrm	878077	885247	ZMO1_ZMO0867,ZMO1_ZMO0868,ZMO1_ZMO0869,ZMO1_ZMO0870,ZMO1_ZMO0871,ZMO1_ZMO0872;2	ZMO1_ZMO0869	2	+	hpnC	squalene synthase HpnC	AVZ42131.1
chrm	878077	885247	ZMO1_ZMO0867,ZMO1_ZMO0868,ZMO1_ZMO0869,ZMO1_ZMO0870,ZMO1_ZMO0871,ZMO1_ZMO0872;2	ZMO1_ZMO0870	2	+	hpnD	squalene synthase HpnD	AVZ42132.1
chrm	878077	885247	ZMO1_ZMO0867,ZMO1_ZMO0868,ZMO1_ZMO0869,ZMO1_ZMO0870,ZMO1_ZMO0871,ZMO1_ZMO0872;2	ZMO1_ZMO0871	2	+	hpnE	squalene-associated FAD-dependent desaturase HpnE	AVZ42133.1
chrm	878077	885247	ZMO1_ZMO0867,ZMO1_ZMO0868,ZMO1_ZMO0869,ZMO1_ZMO0870,ZMO1_ZMO0871,ZMO1_ZMO0872;2	ZMO1_ZMO0872	2	+	shc1	squalene-hopene cyclase	AVZ42134.1
chrm	885313	886027	ZMO1_ZMO0873;1	ZMO1_ZMO0873	1	+	hpnG	hopanoid-associated phosphorylase	AVZ42135.1
chrm	885749	888223	ZMO1_ZMO0874,ZMO1_ZMO0875;1	ZMO1_ZMO0874	1	-	hpnH	hopanoid biosynthesis associated radical SAM protein HpnH	AVZ42136.1
chrm	885749	888223	ZMO1_ZMO0874,ZMO1_ZMO0875;1	ZMO1_ZMO0875	1	-	ispH	4-hydroxy-3-methylbut-2-enyl diphosphate reductase	AVZ42137.1
chrm	888299	889572	ZMO1_ZMO0876;1	ZMO1_ZMO0876	1	+	hpnM	hopanoid biosynthesis associated membrane protein HpnM	AVZ42138.1
chrm	889287	890812	ZMO1_ZMO0877,ZMO1_ZMO0878;1	ZMO1_ZMO0877	1	-	ZMO1_ZMO0877	uncharacterized protein	AVZ42139.1
chrm	889287	890812	ZMO1_ZMO0877,ZMO1_ZMO0878;1	ZMO1_ZMO0878	1	-	cheB2	response regulator receiver modulated CheB methylesterase	AVZ42140.1
chrm	891000	892673	ZMO1_ZMO0880;1	ZMO1_ZMO0880	1	-	cheA2	putative CheA signal transduction histidine kinase	AVZ42141.1
chrm	892674	894502	ZMO1_ZMO0882;1	ZMO1_ZMO0882	1	-	mcpA2	methyl-accepting chemotaxis sensory transducer	AVZ42142.1
chrm	894503	895598	ZMO1_ZMO0883,ZMO1_ZMO0884;1	ZMO1_ZMO0883	1	-	rpsI	ribosomal protein S9	AVZ42143.1
chrm	894503	895598	ZMO1_ZMO0883,ZMO1_ZMO0884;1	ZMO1_ZMO0884	1	-	rplM	ribosomal protein L13	AVZ42144.1
chrm	895806	896250	ZMO1_ZMO0885;1	ZMO1_ZMO0885	1	+	ZMO1_ZMO0885	hypothetical protein	AVZ42145.1
chrm	896291	896896	ZMO1_ZMO0886;1	ZMO1_ZMO0886	1	-	ZMO1_ZMO0886	DUF192 domain-containing protein	AVZ42146.1
chrm	896928	897654	ZMO1_ZMO0888;1	ZMO1_ZMO0888	1	-	ZMO1_ZMO0888	resolvase domain-containing protein	AVZ42147.1
chrm	897827	899080	ZMO1_ZMO0889;1	ZMO1_ZMO0889	1	-	mro	aldose 1-epimerase	AVZ42148.1
chrm	899520	901370	ZMO1_ZMO0890;1	ZMO1_ZMO0890	1	-	lysK	lysine--tRNA ligase	AVZ42149.1
chrm	901333	904198	ZMO1_ZMO0892;1	ZMO1_ZMO0892	1	+	ZMO1_ZMO0892	helicase c2	AVZ42150.1
chrm	904150	906215	ZMO1_ZMO0893,ZMO1_ZMO0894;1	ZMO1_ZMO0893	1	-	ZMO1_ZMO0893	beta-lactamase	AVZ42151.1
chrm	904150	906215	ZMO1_ZMO0893,ZMO1_ZMO0894;1	ZMO1_ZMO0894	1	-	ZMO1_ZMO0894	NERD (the nuclease-related domain) domain-containing protein	AVZ42152.1
chrm	906358	906603	ZMO1_ZMO0895;1	ZMO1_ZMO0895	1	-	ZMO1_ZMO0895	hypothetical protein	AVZ42153.1
chrm	906960	907035	ZMO1_ZMOt015;1	ZMO1_ZMOt015	1	-	ZMO1_ZMOt015	tRNA-Thr	-
chrm	907168	908274	ZMO1_ZMO0896;1	ZMO1_ZMO0896	1	+	ZMO1_ZMO0896	uncharacterized protein	AVZ42154.1
chrm	908275	911533	ZMO1_ZMO0899,ZMO1_ZMO0900;1	ZMO1_ZMO0899	1	+	ZMO1_ZMO0899	NAD+ synthetase	AVZ42155.1
chrm	908275	911533	ZMO1_ZMO0899,ZMO1_ZMO0900;1	ZMO1_ZMO0900	1	+	gltX1	glutamyl-tRNA synthetase	AVZ42156.1
chrm	911319	911522	ZMO1_ZMO0901;1	ZMO1_ZMO0901	1	-	ZMO1_ZMO0901	hypothetical protein	AVZ42157.1
chrm	911589	913841	ZMO1_ZMO0902;1	ZMO1_ZMO0902	1	-	ZMO1_ZMO0902	TonB-dependent receptor	AVZ42158.1
chrm	914004	915917	ZMO1_ZMO0903;1	ZMO1_ZMO0903	1	-	leuA	2-isopropylmalate synthase	AVZ42159.1
chrm	916041	919284	ZMO1_ZMO0904;1	ZMO1_ZMO0904	1	-	bga	beta-galactosidase	AVZ42160.1
chrm	919318	921022	ZMO1_ZMO0905;1	ZMO1_ZMO0905	1	+	mdoD	glucan biosynthesis protein MdoD	AVZ42161.1
chrm	921023	923139	ZMO1_ZMO0907;1	ZMO1_ZMO0907	1	+	mdoH	glucan biosynthesis glucosyltransferase MdoH	AVZ42162.1
chrm	923258	923334	ZMO1_ZMOt016;1	ZMO1_ZMOt016	1	+	ZMO1_ZMOt016	tRNA-Arg	-
chrm	923404	926842	ZMO1_ZMO0908,ZMO1_ZMO0909,ZMO1_ZMO0910;1	ZMO1_ZMO0908	1	-	ZMO1_ZMO0908	putative capsule polysaccharide export protein	AVZ42163.1
chrm	923404	926842	ZMO1_ZMO0908,ZMO1_ZMO0909,ZMO1_ZMO0910;1	ZMO1_ZMO0909	1	-	ZMO1_ZMO0909	putative UDP-glucose-glycogen glucosyltransferase	AVZ42164.1
chrm	923404	926842	ZMO1_ZMO0908,ZMO1_ZMO0909,ZMO1_ZMO0910;1	ZMO1_ZMO0910	1	-	ZMO1_ZMO0910	ATPase component of polysaccharide export system	AVZ42165.1
chrm	923408	924716	ZMO1_ZMO0908;1	ZMO1_ZMO0908	1	-	ZMO1_ZMO0908	putative capsule polysaccharide export protein	AVZ42163.1
chrm	924717	926838	ZMO1_ZMO0909,ZMO1_ZMO0910;1	ZMO1_ZMO0909	1	-	ZMO1_ZMO0909	putative UDP-glucose-glycogen glucosyltransferase	AVZ42164.1
chrm	924717	926838	ZMO1_ZMO0909,ZMO1_ZMO0910;1	ZMO1_ZMO0910	1	-	ZMO1_ZMO0910	ATPase component of polysaccharide export system	AVZ42165.1
chrm	926749	928223	ZMO1_ZMO0911;1	ZMO1_ZMO0911	1	+	ZMO1_ZMO0911	polysaccharide export system periplasmic protein	AVZ42166.1
chrm	928224	930293	ZMO1_ZMO0912;1	ZMO1_ZMO0912	1	+	ZMO1_ZMO0912	DUF885 domain-containing protein	AVZ42167.1
chrm	930320	932427	ZMO1_ZMO0913,ZMO1_ZMO0914;1	ZMO1_ZMO0913	1	-	ilvE	branched-chain amino acid aminotransferase	AVZ42168.1
chrm	930320	932427	ZMO1_ZMO0913,ZMO1_ZMO0914;1	ZMO1_ZMO0914	1	-	folD	bifunctional methylenetetrahydrofolate dehydrogenase/methenyltetrahydrofolate cyclohydrolase	AVZ42169.1
chrm	930320	931437	ZMO1_ZMO0913;1	ZMO1_ZMO0913	1	-	ilvE	branched-chain amino acid aminotransferase	AVZ42168.1
chrm	931438	932428	ZMO1_ZMO0914;1	ZMO1_ZMO0914	1	-	folD	bifunctional methylenetetrahydrofolate dehydrogenase/methenyltetrahydrofolate cyclohydrolase	AVZ42169.1
chrm	932581	935098	ZMO1_ZMO0915,ZMO1_ZMO0916;1	ZMO1_ZMO0915	1	+	copA	copper-translocating P-type ATPase	AVZ42170.1
chrm	932581	935098	ZMO1_ZMO0915,ZMO1_ZMO0916;1	ZMO1_ZMO0916	1	+	ZMO1_ZMO0916	heavy metal transport/detoxification protein	AVZ42171.1
chrm	935506	937161	ZMO1_ZMO0917;1	ZMO1_ZMO0917	1	+	ZMO1_ZMO0917	2-nitropropane dioxygenase NPD	AVZ42172.1
chrm	937185	938649	ZMO1_ZMO0918;1	ZMO1_ZMO0918	1	+	katE	catalase	AVZ42173.1
chrm	938756	941876	ZMO1_ZMO0919;1	ZMO1_ZMO0919	1	+	ZMO1_ZMO0919	diguanylate cyclase with beta propeller sensor	AVZ42174.1
chrm	941649	942371	ZMO1_ZMO0920;1	ZMO1_ZMO0920	1	-	ZMO1_ZMO0920	uncharacterized protein	AVZ42175.1
chrm	942285	944013	ZMO1_ZMO0921,ZMO1_ZMO0922;1	ZMO1_ZMO0921	1	+	ZMO1_ZMO0921	uncharacterized protein	AVZ42176.1
chrm	942285	944013	ZMO1_ZMO0921,ZMO1_ZMO0922;1	ZMO1_ZMO0922	1	+	ZMO1_ZMO0922	helix-turn-helix domain-containing protein	AVZ42177.1
chrm	943712	945342	ZMO1_ZMO0923;2	ZMO1_ZMO0923	2	-	argJ	arginine biosynthesis bifunctional protein ArgJ	AVZ42178.1
chrm	943881	945342	ZMO1_ZMO0923;1	ZMO1_ZMO0923	1	-	argJ	arginine biosynthesis bifunctional protein ArgJ	AVZ42178.1
chrm	945439	948410	ZMO1_ZMO0924;1	ZMO1_ZMO0924	1	+	secA	preprotein translocase SecA subunit	AVZ42179.1
chrm	948584	949302	ZMO1_ZMO0925;1	ZMO1_ZMO0925	1	+	ZMO1_ZMO0925	cold-shock DNA-binding domain protein	AVZ42180.1
chrm	949303	950993	ZMO1_ZMO0926,ZMO1_ZMO2007;1	ZMO1_ZMO0926	1	+	mlaD	outer membrane lipid asymmetry maintenance protein MlaD	AVZ42181.1
chrm	949303	950993	ZMO1_ZMO0926,ZMO1_ZMO2007;1	ZMO1_ZMO2007	1	+	ZMO1_ZMO2007	uncharacterized protein	AVZ42182.1
chrm	949303	950768	ZMO1_ZMO0926,ZMO1_ZMO2007;2	ZMO1_ZMO0926	2	+	mlaD	outer membrane lipid asymmetry maintenance protein MlaD	AVZ42181.1
chrm	949303	950768	ZMO1_ZMO0926,ZMO1_ZMO2007;2	ZMO1_ZMO2007	2	+	ZMO1_ZMO2007	uncharacterized protein	AVZ42182.1
chrm	950315	951123	ZMO1_ZMO0927;1	ZMO1_ZMO0927	1	-	aat	leucyl/phenylalanyl-tRNA--protein transferase	AVZ42183.1
chrm	951262	952393	ZMO1_ZMO0928;1	ZMO1_ZMO0928	1	+	ZMO1_ZMO0928	peptidase S58 DmpA	AVZ42184.1
chrm	952291	953652	ZMO1_ZMO0929,ZMO1_ZMO0930,ZMO1_ZMO0931,ZMO1_ZMO0932;1	ZMO1_ZMO0929	1	-	ZMO1_ZMO0929	hypothetical protein	AVZ42185.1
chrm	952291	953652	ZMO1_ZMO0929,ZMO1_ZMO0930,ZMO1_ZMO0931,ZMO1_ZMO0932;1	ZMO1_ZMO0930	1	-	ZMO1_ZMO0930	hypothetical protein	AVZ42186.1
chrm	952291	953652	ZMO1_ZMO0929,ZMO1_ZMO0930,ZMO1_ZMO0931,ZMO1_ZMO0932;1	ZMO1_ZMO0931	1	-	ZMO1_ZMO0931	hypothetical protein	AVZ42187.1
chrm	952291	953652	ZMO1_ZMO0929,ZMO1_ZMO0930,ZMO1_ZMO0931,ZMO1_ZMO0932;1	ZMO1_ZMO0932	1	-	zliS	DUF847/glycoside hydrolase family 108 domain-containing protein	AVZ42188.1
chrm	953783	954200	ZMO1_ZMO0934;1	ZMO1_ZMO0934	1	-	zliE	secretion-related protein	AVZ42189.1
chrm	954297	954994	ZMO1_ZMO0935;1	ZMO1_ZMO0935	1	-	gstA	glutathione S-transferase domain protein	AVZ42190.1
chrm	955232	956150	ZMO1_ZMO0936;1	ZMO1_ZMO0936	1	+	ZMO1_ZMO0936	EamA/RhaT family transporter	AVZ42191.1
chrm	956188	957424	ZMO1_ZMO0937;1	ZMO1_ZMO0937	1	-	ZMO1_ZMO0937	aromatic-amino-acid transaminase	AVZ42192.1
chrm	957727	959486	ZMO1_ZMO0938;1	ZMO1_ZMO0938	1	+	phoD	alkaline phosphatase PhoD	AVZ42193.1
chrm	959427	961295	ZMO1_ZMO0939,ZMO1_ZMO0940;1	ZMO1_ZMO0939	1	-	ZMO1_ZMO0939	guanine deaminase	AVZ42194.1
chrm	959427	961295	ZMO1_ZMO0939,ZMO1_ZMO0940;1	ZMO1_ZMO0940	1	-	ZMO1_ZMO0940	MarR family transcriptional regulator	AVZ42195.1
chrm	961386	962504	ZMO1_ZMO0941;1	ZMO1_ZMO0941	1	-	ZMO1_ZMO0941	NAD-dependent epimerase/dehydratase	AVZ42196.1
chrm	962517	962591	ZMO1_ZMOt017;1	ZMO1_ZMOt017	1	+	ZMO1_ZMOt017	tRNA-Gln	-
chrm	962594	964176	ZMO1_ZMO0942;1	ZMO1_ZMO0942	1	-	scrB	sucrose-6-phosphate hydrolase	AVZ42197.1
chrm	964317	964391	ZMO1_ZMOt018;1	ZMO1_ZMOt018	1	+	ZMO1_ZMOt018	tRNA-Gln	-
chrm	964399	965358	ZMO1_ZMO0945;1	ZMO1_ZMO0945	1	-	ZMO1_ZMO0945	galactose mutarotase-like structural superfamily protein	AVZ42198.1
chrm	965505	965589	ZMO1_ZMOt019;1	ZMO1_ZMOt019	1	+	ZMO1_ZMOt019	tRNA-Leu	-
chrm	965590	968238	ZMO1_ZMO0946,ZMO1_ZMO0947;1	ZMO1_ZMO0946	1	+	tig	trigger factor	AVZ42199.1
chrm	965590	968238	ZMO1_ZMO0946,ZMO1_ZMO0947;1	ZMO1_ZMO0947	1	+	ZMO1_ZMO0947	glycosyl transferase family 2	AVZ42200.1
chrm	968239	969006	ZMO1_ZMO0948;1	ZMO1_ZMO0948	1	+	clpP	ATP-dependent Clp protease proteolytic subunit ClpP	AVZ42201.1
chrm	969011	970339	ZMO1_ZMO0949;2	ZMO1_ZMO0949	2	+	clpX	ATP-dependent Clp protease ATP-binding subunit ClpX	AVZ42202.1
chrm	969021	970607	ZMO1_ZMO0949;1	ZMO1_ZMO0949	1	+	clpX	ATP-dependent Clp protease ATP-binding subunit ClpX	AVZ42202.1
chrm	970346	972263	ZMO1_ZMO0950,ZMO1_ZMO0951,ZMO1_ZMO0952;1	ZMO1_ZMO0950	1	-	ZMO1_ZMO0950	GCN5-related N-acetyltransferase	AVZ42203.1
chrm	970346	972263	ZMO1_ZMO0950,ZMO1_ZMO0951,ZMO1_ZMO0952;1	ZMO1_ZMO0951	1	-	hemF	coproporphyrinogen oxidase	AVZ42204.1
chrm	970346	972263	ZMO1_ZMO0950,ZMO1_ZMO0951,ZMO1_ZMO0952;1	ZMO1_ZMO0952	1	-	ZMO1_ZMO0952	SpoU type tRNA/rRNA methyltransferase	AVZ42205.1
chrm	974250	977499	ZMO1_ZMO0956,ZMO1_ZMO0957,ZMO1_ZMO0958;1	ZMO1_ZMO0956	1	+	ZMO1_ZMO0956	ubiquinol-cytochrome c reductase iron-sulfur subunit	AVZ42206.1
chrm	974250	977499	ZMO1_ZMO0956,ZMO1_ZMO0957,ZMO1_ZMO0958;1	ZMO1_ZMO0957	1	+	cytB	cytochrome b	AVZ42207.1
chrm	974250	977499	ZMO1_ZMO0956,ZMO1_ZMO0957,ZMO1_ZMO0958;1	ZMO1_ZMO0958	1	+	petC	cytochrome c1	AVZ42208.1
chrm	974251	977278	ZMO1_ZMO0956,ZMO1_ZMO0957,ZMO1_ZMO0958;2	ZMO1_ZMO0956	2	+	ZMO1_ZMO0956	ubiquinol-cytochrome c reductase iron-sulfur subunit	AVZ42206.1
chrm	974251	977278	ZMO1_ZMO0956,ZMO1_ZMO0957,ZMO1_ZMO0958;2	ZMO1_ZMO0957	2	+	cytB	cytochrome b	AVZ42207.1
chrm	974251	977278	ZMO1_ZMO0956,ZMO1_ZMO0957,ZMO1_ZMO0958;2	ZMO1_ZMO0958	2	+	petC	cytochrome c1	AVZ42208.1
chrm	977102	977863	ZMO1_ZMO0959;1	ZMO1_ZMO0959	1	-	ZMO1_ZMO0959	peptidoglycan transglycosylase	AVZ42209.1
chrm	977957	978672	ZMO1_ZMO0961;1	ZMO1_ZMO0961	1	+	cccA2	class I cytochrome c	AVZ42210.1
chrm	978399	979632	ZMO1_ZMO0962;1	ZMO1_ZMO0962	1	-	nagA	N-acetylglucosamine-6-phosphate deacetylase	AVZ42211.1
chrm	979654	980429	ZMO1_ZMO0963;1	ZMO1_ZMO0963	1	-	ZMO1_ZMO0963	TetR family transcriptional regulator	AVZ42212.1
chrm	980136	993250	ZMO1_ZMO0964,ZMO1_ZMO0965,ZMO1_ZMO0966,ZMO1_ZMO0967,ZMO1_ZMO0968,ZMO1_ZMO0969,ZMO1_ZMO0970,ZMO1_ZMO0971,ZMO1_ZMO0972,ZMO1_ZMO0973,ZMO1_ZMO0974;1	ZMO1_ZMO0964	1	+	ZMO1_ZMO0964	NodT family RND efflux system outer membrane lipoprotein	AVZ42213.1
chrm	980136	993250	ZMO1_ZMO0964,ZMO1_ZMO0965,ZMO1_ZMO0966,ZMO1_ZMO0967,ZMO1_ZMO0968,ZMO1_ZMO0969,ZMO1_ZMO0970,ZMO1_ZMO0971,ZMO1_ZMO0972,ZMO1_ZMO0973,ZMO1_ZMO0974;1	ZMO1_ZMO0965	1	+	ZMO1_ZMO0965	efflux pump membrane protein	AVZ42214.1
chrm	980136	993250	ZMO1_ZMO0964,ZMO1_ZMO0965,ZMO1_ZMO0966,ZMO1_ZMO0967,ZMO1_ZMO0968,ZMO1_ZMO0969,ZMO1_ZMO0970,ZMO1_ZMO0971,ZMO1_ZMO0972,ZMO1_ZMO0973,ZMO1_ZMO0974;1	ZMO1_ZMO0966	1	+	emrB	EmrB/QacA subfamily drug resistance transporter	AVZ42215.1
chrm	980136	993250	ZMO1_ZMO0964,ZMO1_ZMO0965,ZMO1_ZMO0966,ZMO1_ZMO0967,ZMO1_ZMO0968,ZMO1_ZMO0969,ZMO1_ZMO0970,ZMO1_ZMO0971,ZMO1_ZMO0972,ZMO1_ZMO0973,ZMO1_ZMO0974;1	ZMO1_ZMO0967	1	+	ZMO1_ZMO0967	NupC-like Na+ dependent nucleoside transporter	AVZ42216.1
chrm	980136	993250	ZMO1_ZMO0964,ZMO1_ZMO0965,ZMO1_ZMO0966,ZMO1_ZMO0967,ZMO1_ZMO0968,ZMO1_ZMO0969,ZMO1_ZMO0970,ZMO1_ZMO0971,ZMO1_ZMO0972,ZMO1_ZMO0973,ZMO1_ZMO0974;1	ZMO1_ZMO0968	1	+	ZMO1_ZMO0968	hypothetical protein	AVZ42217.1
chrm	980136	993250	ZMO1_ZMO0964,ZMO1_ZMO0965,ZMO1_ZMO0966,ZMO1_ZMO0967,ZMO1_ZMO0968,ZMO1_ZMO0969,ZMO1_ZMO0970,ZMO1_ZMO0971,ZMO1_ZMO0972,ZMO1_ZMO0973,ZMO1_ZMO0974;1	ZMO1_ZMO0969	1	+	ZMO1_ZMO0969	xanthine/uracil/vitamin C permease	AVZ42218.1
chrm	980136	993250	ZMO1_ZMO0964,ZMO1_ZMO0965,ZMO1_ZMO0966,ZMO1_ZMO0967,ZMO1_ZMO0968,ZMO1_ZMO0969,ZMO1_ZMO0970,ZMO1_ZMO0971,ZMO1_ZMO0972,ZMO1_ZMO0973,ZMO1_ZMO0974;1	ZMO1_ZMO0970	1	+	ZMO1_ZMO0970	purine nucleoside permease	AVZ42219.1
chrm	980136	993250	ZMO1_ZMO0964,ZMO1_ZMO0965,ZMO1_ZMO0966,ZMO1_ZMO0967,ZMO1_ZMO0968,ZMO1_ZMO0969,ZMO1_ZMO0970,ZMO1_ZMO0971,ZMO1_ZMO0972,ZMO1_ZMO0973,ZMO1_ZMO0974;1	ZMO1_ZMO0971	1	+	add2	adenosine deaminase	AVZ42220.1
chrm	980136	993250	ZMO1_ZMO0964,ZMO1_ZMO0965,ZMO1_ZMO0966,ZMO1_ZMO0967,ZMO1_ZMO0968,ZMO1_ZMO0969,ZMO1_ZMO0970,ZMO1_ZMO0971,ZMO1_ZMO0972,ZMO1_ZMO0973,ZMO1_ZMO0974;1	ZMO1_ZMO0972	1	+	ZMO1_ZMO0972	hopanoid biosynthesis associated glycosyl transferase protein HpnI	AVZ42221.1
chrm	980136	993250	ZMO1_ZMO0964,ZMO1_ZMO0965,ZMO1_ZMO0966,ZMO1_ZMO0967,ZMO1_ZMO0968,ZMO1_ZMO0969,ZMO1_ZMO0970,ZMO1_ZMO0971,ZMO1_ZMO0972,ZMO1_ZMO0973,ZMO1_ZMO0974;1	ZMO1_ZMO0973	1	+	ZMO1_ZMO0973	hopanoid biosynthesis associated radical SAM protein HpnJ	AVZ42222.1
chrm	980136	993250	ZMO1_ZMO0964,ZMO1_ZMO0965,ZMO1_ZMO0966,ZMO1_ZMO0967,ZMO1_ZMO0968,ZMO1_ZMO0969,ZMO1_ZMO0970,ZMO1_ZMO0971,ZMO1_ZMO0972,ZMO1_ZMO0973,ZMO1_ZMO0974;1	ZMO1_ZMO0974	1	+	ZMO1_ZMO0974	hopanoid biosynthesis associated protein HpnK	AVZ42223.1
chrm	980136	984681	ZMO1_ZMO0964,ZMO1_ZMO0965,ZMO1_ZMO0966;1	ZMO1_ZMO0964	1	+	ZMO1_ZMO0964	NodT family RND efflux system outer membrane lipoprotein	AVZ42213.1
chrm	980136	984681	ZMO1_ZMO0964,ZMO1_ZMO0965,ZMO1_ZMO0966;1	ZMO1_ZMO0965	1	+	ZMO1_ZMO0965	efflux pump membrane protein	AVZ42214.1
chrm	980136	984681	ZMO1_ZMO0964,ZMO1_ZMO0965,ZMO1_ZMO0966;1	ZMO1_ZMO0966	1	+	emrB	EmrB/QacA subfamily drug resistance transporter	AVZ42215.1
chrm	984691	993249	ZMO1_ZMO0967,ZMO1_ZMO0968,ZMO1_ZMO0969,ZMO1_ZMO0970,ZMO1_ZMO0971,ZMO1_ZMO0972,ZMO1_ZMO0973,ZMO1_ZMO0974;1	ZMO1_ZMO0967	1	+	ZMO1_ZMO0967	NupC-like Na+ dependent nucleoside transporter	AVZ42216.1
chrm	984691	993249	ZMO1_ZMO0967,ZMO1_ZMO0968,ZMO1_ZMO0969,ZMO1_ZMO0970,ZMO1_ZMO0971,ZMO1_ZMO0972,ZMO1_ZMO0973,ZMO1_ZMO0974;1	ZMO1_ZMO0968	1	+	ZMO1_ZMO0968	hypothetical protein	AVZ42217.1
chrm	984691	993249	ZMO1_ZMO0967,ZMO1_ZMO0968,ZMO1_ZMO0969,ZMO1_ZMO0970,ZMO1_ZMO0971,ZMO1_ZMO0972,ZMO1_ZMO0973,ZMO1_ZMO0974;1	ZMO1_ZMO0969	1	+	ZMO1_ZMO0969	xanthine/uracil/vitamin C permease	AVZ42218.1
chrm	984691	993249	ZMO1_ZMO0967,ZMO1_ZMO0968,ZMO1_ZMO0969,ZMO1_ZMO0970,ZMO1_ZMO0971,ZMO1_ZMO0972,ZMO1_ZMO0973,ZMO1_ZMO0974;1	ZMO1_ZMO0970	1	+	ZMO1_ZMO0970	purine nucleoside permease	AVZ42219.1
chrm	984691	993249	ZMO1_ZMO0967,ZMO1_ZMO0968,ZMO1_ZMO0969,ZMO1_ZMO0970,ZMO1_ZMO0971,ZMO1_ZMO0972,ZMO1_ZMO0973,ZMO1_ZMO0974;1	ZMO1_ZMO0971	1	+	add2	adenosine deaminase	AVZ42220.1
chrm	984691	993249	ZMO1_ZMO0967,ZMO1_ZMO0968,ZMO1_ZMO0969,ZMO1_ZMO0970,ZMO1_ZMO0971,ZMO1_ZMO0972,ZMO1_ZMO0973,ZMO1_ZMO0974;1	ZMO1_ZMO0972	1	+	ZMO1_ZMO0972	hopanoid biosynthesis associated glycosyl transferase protein HpnI	AVZ42221.1
chrm	984691	993249	ZMO1_ZMO0967,ZMO1_ZMO0968,ZMO1_ZMO0969,ZMO1_ZMO0970,ZMO1_ZMO0971,ZMO1_ZMO0972,ZMO1_ZMO0973,ZMO1_ZMO0974;1	ZMO1_ZMO0973	1	+	ZMO1_ZMO0973	hopanoid biosynthesis associated radical SAM protein HpnJ	AVZ42222.1
chrm	984691	993249	ZMO1_ZMO0967,ZMO1_ZMO0968,ZMO1_ZMO0969,ZMO1_ZMO0970,ZMO1_ZMO0971,ZMO1_ZMO0972,ZMO1_ZMO0973,ZMO1_ZMO0974;1	ZMO1_ZMO0974	1	+	ZMO1_ZMO0974	hopanoid biosynthesis associated protein HpnK	AVZ42223.1
chrm	993251	994469	ZMO1_ZMO0975;2	ZMO1_ZMO0975	2	+	ZMO1_ZMO0975	putative membrane spanning protein	AVZ42224.1
chrm	993349	994460	ZMO1_ZMO0975;1	ZMO1_ZMO0975	1	+	ZMO1_ZMO0975	putative membrane spanning protein	AVZ42224.1
chrm	994470	994543	ZMO1_ZMOt020;1	ZMO1_ZMOt020	1	+	ZMO1_ZMOt020	tRNA-Gly	-
chrm	994586	995751	ZMO1_ZMO0976;1	ZMO1_ZMO0976	1	-	xyrA	xylose reductase	AVZ42225.1
chrm	995739	996729	ZMO1_ZMO0978;1	ZMO1_ZMO0978	1	-	ZMO1_ZMO0978	periplasmic binding protein	AVZ42226.1
chrm	996731	999127	ZMO1_ZMO0979;1	ZMO1_ZMO0979	1	+	ZMO1_ZMO0979	TonB-dependent receptor	AVZ42227.1
chrm	999153	1000367	ZMO1_ZMO0980;1	ZMO1_ZMO0980	1	-	dnaN	DNA polymerase III beta subunit	AVZ42228.1
chrm	1000368	1005403	ZMO1_ZMO0981,ZMO1_ZMO0982,ZMO1_ZMO0983;1	ZMO1_ZMO0981	1	-	ZMO1_ZMO0981	ABC transporter ATP-binding protein	AVZ42229.1
chrm	1000368	1005403	ZMO1_ZMO0981,ZMO1_ZMO0982,ZMO1_ZMO0983;1	ZMO1_ZMO0982	1	-	ZMO1_ZMO0982	ABC transporter permease	AVZ42230.1
chrm	1000368	1005403	ZMO1_ZMO0981,ZMO1_ZMO0982,ZMO1_ZMO0983;1	ZMO1_ZMO0983	1	-	ZMO1_ZMO0983	type 1 ABC transporter solute-binding subunit	AVZ42231.1
chrm	1005404	1008352	ZMO1_ZMO0984,ZMO1_ZMO0985,ZMO1_ZMO0986;1	ZMO1_ZMO0984	1	-	nlpD	lipoprotein NlpD	AVZ42232.1
chrm	1005404	1008352	ZMO1_ZMO0984,ZMO1_ZMO0985,ZMO1_ZMO0986;1	ZMO1_ZMO0985	1	-	surE	5'-nucleotidase SurE	AVZ42233.1
chrm	1005404	1008352	ZMO1_ZMO0984,ZMO1_ZMO0985,ZMO1_ZMO0986;1	ZMO1_ZMO0986	1	-	serS	seryl-tRNA synthetase	AVZ42234.1
chrm	1008428	1009102	ZMO1_ZMO0987;1	ZMO1_ZMO0987	1	+	ZMO1_ZMO0987	TraR/DksA family transcriptional regulator	AVZ42235.1
chrm	1009103	1009744	ZMO1_ZMO0988;1	ZMO1_ZMO0988	1	+	ZMO1_ZMO0988	DUF465 domain-containing protein	AVZ42237.1
chrm	1009138	1009345	ZMO1_ZMO2009;1	ZMO1_ZMO2009	1	-	ZMO1_ZMO2009	DUF465 domain-containing protein	AVZ42236.1
chrm	1009761	1010374	ZMO1_ZMO0989;1	ZMO1_ZMO0989	1	-	ibpA	heat-shock protein IbpA	AVZ42238.1
chrm	1010678	1012342	ZMO1_ZMO0992;1	ZMO1_ZMO0992	1	-	ZMO1_ZMO0992	peptidase S10 serine carboxypeptidase	AVZ42239.1
chrm	1012633	1013287	ZMO1_ZMO0994;1	ZMO1_ZMO0994	1	-	ZMO1_ZMO0994	uncharacterized protein	AVZ42240.1
chrm	1013382	1015286	ZMO1_ZMO0996,ZMO1_ZMO0997;1	ZMO1_ZMO0996	1	+	mscS1	mechanosensitive ion channel MscS	AVZ42241.1
chrm	1013382	1015286	ZMO1_ZMO0996,ZMO1_ZMO0997;1	ZMO1_ZMO0997	1	+	eda	2-dehydro-3-deoxyphosphogluconate aldolase/4-hydroxy-2-oxoglutarate aldolase	AVZ42242.1
chrm	1015591	1016514	ZMO1_ZMO0998;1	ZMO1_ZMO0998	1	+	msrA	peptide methionine sulfoxide reductase	AVZ42243.1
chrm	1015591	1016273	ZMO1_ZMO0998;2	ZMO1_ZMO0998	2	+	msrA	peptide methionine sulfoxide reductase	AVZ42243.1
chrm	1016162	1017151	ZMO1_ZMO0999;1	ZMO1_ZMO0999	1	-	ZMO1_ZMO0999	L-threonylcarbamoyladenylate synthase	AVZ42244.1
chrm	1017334	1019897	ZMO1_ZMO1000;1	ZMO1_ZMO1000	1	+	metE	5- methyltetrahydropteroyltriglutamate--homocysteine S-methyltransferase	AVZ42245.1
chrm	1020066	1021606	ZMO1_ZMO1001;1	ZMO1_ZMO1001	1	+	ZMO1_ZMO1001	amino acid/peptide transporter	AVZ42246.1
chrm	1020070	1024673	ZMO1_ZMO1001,ZMO1_ZMO1002,ZMO1_ZMO1003,ZMO1_ZMO1004;1	ZMO1_ZMO1001	1	+	ZMO1_ZMO1001	amino acid/peptide transporter	AVZ42246.1
chrm	1020070	1024673	ZMO1_ZMO1001,ZMO1_ZMO1002,ZMO1_ZMO1003,ZMO1_ZMO1004;1	ZMO1_ZMO1002	1	+	glmM	phosphoglucosamine mutase	AVZ42247.1
chrm	1020070	1024673	ZMO1_ZMO1001,ZMO1_ZMO1002,ZMO1_ZMO1003,ZMO1_ZMO1004;1	ZMO1_ZMO1003	1	+	thiD	bifunctional hydroxymethylpyrimidine/phosphomethylpyrimidine kinase	AVZ42248.1
chrm	1020070	1024673	ZMO1_ZMO1001,ZMO1_ZMO1002,ZMO1_ZMO1003,ZMO1_ZMO1004;1	ZMO1_ZMO1004	1	+	rnhB	ribonuclease H	AVZ42249.1
chrm	1021607	1024673	ZMO1_ZMO1002,ZMO1_ZMO1003,ZMO1_ZMO1004;1	ZMO1_ZMO1002	1	+	glmM	phosphoglucosamine mutase	AVZ42247.1
chrm	1021607	1024673	ZMO1_ZMO1002,ZMO1_ZMO1003,ZMO1_ZMO1004;1	ZMO1_ZMO1003	1	+	thiD	bifunctional hydroxymethylpyrimidine/phosphomethylpyrimidine kinase	AVZ42248.1
chrm	1021607	1024673	ZMO1_ZMO1002,ZMO1_ZMO1003,ZMO1_ZMO1004;1	ZMO1_ZMO1004	1	+	rnhB	ribonuclease H	AVZ42249.1
chrm	1024674	1027046	ZMO1_ZMO1005,ZMO1_ZMO1006;1	ZMO1_ZMO1005	1	+	ZMO1_ZMO1005	site-specific DNA-methyltransferase	AVZ42250.1
chrm	1024674	1027046	ZMO1_ZMO1005,ZMO1_ZMO1006;1	ZMO1_ZMO1006	1	+	folP	dihydropteroate synthase	AVZ42251.1
chrm	1027048	1027913	ZMO1_ZMO1007;1	ZMO1_ZMO1007	1	+	ZMO1_ZMO1007	UPF0187 domain-containing protein	AVZ42252.1
chrm	1027914	1029615	ZMO1_ZMO1008;1	ZMO1_ZMO1008	1	+	glcD	glycolate oxidase subunit GlcD	AVZ42253.1
chrm	1029615	1030997	ZMO1_ZMO1009,ZMO1_ZMO1010;1	ZMO1_ZMO1009	1	+	ZMO1_ZMO1009	SapC family protein	AVZ42254.1
chrm	1029615	1030997	ZMO1_ZMO1009,ZMO1_ZMO1010;1	ZMO1_ZMO1010	1	+	ZMO1_ZMO1010	DUF4186 domain-containing protein	AVZ42255.1
chrm	1031020	1031095	ZMO1_ZMOt021;1	ZMO1_ZMOt021	1	-	ZMO1_ZMOt021	tRNA-Phe	-
chrm	1031096	1033381	ZMO1_ZMO1011,ZMO1_ZMO1012,ZMO1_ZMO1013,ZMO1_ZMO1014;1	ZMO1_ZMO1011	1	-	ZMO1_ZMO1011	YacG/DUF329 family protein	AVZ42256.1
chrm	1031096	1033381	ZMO1_ZMO1011,ZMO1_ZMO1012,ZMO1_ZMO1013,ZMO1_ZMO1014;1	ZMO1_ZMO1012	1	-	ZMO1_ZMO1012	uncharacterized protein	AVZ42257.1
chrm	1031096	1033381	ZMO1_ZMO1011,ZMO1_ZMO1012,ZMO1_ZMO1013,ZMO1_ZMO1014;1	ZMO1_ZMO1013	1	-	ZMO1_ZMO1013	septum formation inhibitor Maf	AVZ42258.1
chrm	1031096	1033381	ZMO1_ZMO1011,ZMO1_ZMO1012,ZMO1_ZMO1013,ZMO1_ZMO1014;1	ZMO1_ZMO1014	1	-	infA	translation initiation factor IF-1	AVZ42259.1
chrm	1033376	1036980	ZMO1_ZMO1015,ZMO1_ZMO1016,ZMO1_ZMO1017,ZMO1_ZMO1018;1	ZMO1_ZMO1015	1	-	ZMO1_ZMO1015	DUF330 domain-containing protein	AVZ42260.1
chrm	1033376	1036980	ZMO1_ZMO1015,ZMO1_ZMO1016,ZMO1_ZMO1017,ZMO1_ZMO1018;1	ZMO1_ZMO1016	1	-	ZMO1_ZMO1016	MCE family protein	AVZ42261.1
chrm	1033376	1036980	ZMO1_ZMO1015,ZMO1_ZMO1016,ZMO1_ZMO1017,ZMO1_ZMO1018;1	ZMO1_ZMO1017	1	-	ZMO1_ZMO1017	iron ABC transporter ATP-binding protein	AVZ42262.1
chrm	1033376	1036980	ZMO1_ZMO1015,ZMO1_ZMO1016,ZMO1_ZMO1017,ZMO1_ZMO1018;1	ZMO1_ZMO1018	1	-	ZMO1_ZMO1018	DUF140 domain-containing protein	AVZ42263.1
chrm	1037080	1039500	ZMO1_ZMO1019,ZMO1_ZMO1020;1	ZMO1_ZMO1019	1	-	dys	deoxyhypusine synthase	AVZ42264.1
chrm	1037080	1039500	ZMO1_ZMO1019,ZMO1_ZMO1020;1	ZMO1_ZMO1020	1	-	lysA1	diaminopimelate decarboxylase LysA	AVZ42265.1
chrm	1039498	1040453	ZMO1_ZMO1021;1	ZMO1_ZMO1021	1	-	ZMO1_ZMO1021	alpha/beta fold family hydrolase-like protein	AVZ42266.1
chrm	1040248	1041588	ZMO1_ZMO1022;1	ZMO1_ZMO1022	1	+	nifS1	cysteine desulfurase NifS/SufS	AVZ42267.1
chrm	1041589	1042511	ZMO1_ZMO1023;1	ZMO1_ZMO1023	1	+	ZMO1_ZMO1023	putative 7-cyano-7-deazaguanine synthase QueC	AVZ42268.1
chrm	1042627	1045588	ZMO1_ZMO1025,ZMO1_ZMO1026,ZMO1_ZMO1027;1	ZMO1_ZMO1025	1	+	nrdD	anaerobic ribonucleoside-triphosphate reductase	AVZ42269.1
chrm	1042627	1045588	ZMO1_ZMO1025,ZMO1_ZMO1026,ZMO1_ZMO1027;1	ZMO1_ZMO1026	1	+	ZMO1_ZMO1026	uncharacterized protein	AVZ42270.1
chrm	1042627	1045588	ZMO1_ZMO1025,ZMO1_ZMO1026,ZMO1_ZMO1027;1	ZMO1_ZMO1027	1	+	pflA1	pyruvate-formate lyase-activating enzyme RflA	AVZ42271.1
chrm	1042627	1047493	ZMO1_ZMO1025,ZMO1_ZMO1026,ZMO1_ZMO1027,ZMO1_ZMO1029,ZMO1_ZMO1030;1	ZMO1_ZMO1025	1	+	nrdD	anaerobic ribonucleoside-triphosphate reductase	AVZ42269.1
chrm	1042627	1047493	ZMO1_ZMO1025,ZMO1_ZMO1026,ZMO1_ZMO1027,ZMO1_ZMO1029,ZMO1_ZMO1030;1	ZMO1_ZMO1026	1	+	ZMO1_ZMO1026	uncharacterized protein	AVZ42270.1
chrm	1042627	1047493	ZMO1_ZMO1025,ZMO1_ZMO1026,ZMO1_ZMO1027,ZMO1_ZMO1029,ZMO1_ZMO1030;1	ZMO1_ZMO1027	1	+	pflA1	pyruvate-formate lyase-activating enzyme RflA	AVZ42271.1
chrm	1042627	1047493	ZMO1_ZMO1025,ZMO1_ZMO1026,ZMO1_ZMO1027,ZMO1_ZMO1029,ZMO1_ZMO1030;1	ZMO1_ZMO1029	1	+	ZMO1_ZMO1029	ABC transporter related protein	AVZ42272.1
chrm	1042627	1047493	ZMO1_ZMO1025,ZMO1_ZMO1026,ZMO1_ZMO1027,ZMO1_ZMO1029,ZMO1_ZMO1030;1	ZMO1_ZMO1030	1	+	ZMO1_ZMO1030	putative EfiE/EfiG/ABC2 family lantabiotic-exporting membrane pepmease	AVZ42273.1
chrm	1045598	1047501	ZMO1_ZMO1029,ZMO1_ZMO1030;1	ZMO1_ZMO1029	1	+	ZMO1_ZMO1029	ABC transporter related protein	AVZ42272.1
chrm	1045598	1047501	ZMO1_ZMO1029,ZMO1_ZMO1030;1	ZMO1_ZMO1030	1	+	ZMO1_ZMO1030	putative EfiE/EfiG/ABC2 family lantabiotic-exporting membrane pepmease	AVZ42273.1
chrm	1047504	1048782	ZMO1_ZMO1032;1	ZMO1_ZMO1032	1	+	rlmN	dual-specificity RNA methyltransferase RlmN	AVZ42274.1
chrm	1048728	1050095	ZMO1_ZMO1033;1	ZMO1_ZMO1033	1	+	cfa	cyclopropane fatty-acyl-phospholipid synthase Cfa	AVZ42275.1
chrm	1049982	1050056	ZMO1_ZMOt022;1	ZMO1_ZMOt022	1	-	ZMO1_ZMOt022	tRNA-Thr	-
chrm	1050122	1050864	ZMO1_ZMO1034;1	ZMO1_ZMO1034	1	-	ZMO1_ZMO1034	calcium-binding EF-hand-containing protein	AVZ42276.1
chrm	1050865	1052307	ZMO1_ZMO1036;1	ZMO1_ZMO1036	1	+	argG	argininosuccinate synthase ArgG	AVZ42277.1
chrm	1052381	1052455	ZMO1_ZMOt052;1	ZMO1_ZMOt052	1	-	ZMO1_ZMOt052	tRNA-Thr	-
chrm	1052721	1054767	ZMO1_ZMO1039;1	ZMO1_ZMO1039	1	-	nrdA	ribonucleoside-diphosphate reductase alpha subunit	AVZ42278.1
chrm	1055356	1058581	ZMO1_ZMO1040;1	ZMO1_ZMO1040	1	+	ZMO1_ZMO1040	TonB-dependent receptor	AVZ42279.1
chrm	1058720	1058796	ZMO1_ZMOt023;1	ZMO1_ZMOt023	1	+	ZMO1_ZMOt023	tRNA-Arg	-
chrm	1058804	1059450	ZMO1_ZMO1041;1	ZMO1_ZMO1041	1	-	ZMO1_ZMO1041	NUDIX-like hydrolase	AVZ42280.1
chrm	1058809	1061354	ZMO1_ZMO1041,ZMO1_ZMO1042,ZMO1_ZMO1043;1	ZMO1_ZMO1041	1	-	ZMO1_ZMO1041	NUDIX-like hydrolase	AVZ42280.1
chrm	1058809	1061354	ZMO1_ZMO1041,ZMO1_ZMO1042,ZMO1_ZMO1043;1	ZMO1_ZMO1042	1	-	ZMO1_ZMO1042	DUF477 domain-containing protein	AVZ42281.1
chrm	1058809	1061354	ZMO1_ZMO1041,ZMO1_ZMO1042,ZMO1_ZMO1043;1	ZMO1_ZMO1043	1	-	ZMO1_ZMO1043	LemA family protein	AVZ42282.1
chrm	1059451	1061361	ZMO1_ZMO1042,ZMO1_ZMO1043;1	ZMO1_ZMO1042	1	-	ZMO1_ZMO1042	DUF477 domain-containing protein	AVZ42281.1
chrm	1059451	1061361	ZMO1_ZMO1042,ZMO1_ZMO1043;1	ZMO1_ZMO1043	1	-	ZMO1_ZMO1043	LemA family protein	AVZ42282.1
chrm	1061299	1061871	ZMO1_ZMO1044;1	ZMO1_ZMO1044	1	+	ZMO1_ZMO1044	large conductance mechanosensitive channel protein	AVZ42283.1
chrm	1061914	1063524	ZMO1_ZMO1045;1	ZMO1_ZMO1045	1	-	ZMO1_ZMO1045	phosphate-selective porin O and P	AVZ42284.1
chrm	1063484	1063716	ZMO1_ZMO2077;1	ZMO1_ZMO2077	1	+	ZMO1_ZMO2077	hypothetical protein	QIZ64069.1
chrm	1063484	1064811	ZMO1_ZMO2077,ZMO1_ZMO1047;1	ZMO1_ZMO2077	1	+	ZMO1_ZMO2077	hypothetical protein	QIZ64069.1
chrm	1063484	1064811	ZMO1_ZMO2077,ZMO1_ZMO1047;1	ZMO1_ZMO1047	1	+	pstS	phosphate ABC transporter substrate-binding protein PstS	AVZ42285.1
chrm	1063729	1067631	ZMO1_ZMO1047,ZMO1_ZMO1048,ZMO1_ZMO1049,ZMO1_ZMO1050;1	ZMO1_ZMO1047	1	+	pstS	phosphate ABC transporter substrate-binding protein PstS	AVZ42285.1
chrm	1063729	1067631	ZMO1_ZMO1047,ZMO1_ZMO1048,ZMO1_ZMO1049,ZMO1_ZMO1050;1	ZMO1_ZMO1048	1	+	pstC	phosphate ABC transporter inner membrane subunit PstC	AVZ42286.1
chrm	1063729	1067631	ZMO1_ZMO1047,ZMO1_ZMO1048,ZMO1_ZMO1049,ZMO1_ZMO1050;1	ZMO1_ZMO1049	1	+	pstA	phosphate ABC transporter inner membrane subunit PstA	AVZ42287.1
chrm	1063729	1067631	ZMO1_ZMO1047,ZMO1_ZMO1048,ZMO1_ZMO1049,ZMO1_ZMO1050;1	ZMO1_ZMO1050	1	+	pstB	phosphate ABC transporter ATPase subunit	AVZ42288.1
chrm	1064812	1067633	ZMO1_ZMO1048,ZMO1_ZMO1049,ZMO1_ZMO1050;1	ZMO1_ZMO1048	1	+	pstC	phosphate ABC transporter inner membrane subunit PstC	AVZ42286.1
chrm	1064812	1067633	ZMO1_ZMO1048,ZMO1_ZMO1049,ZMO1_ZMO1050;1	ZMO1_ZMO1049	1	+	pstA	phosphate ABC transporter inner membrane subunit PstA	AVZ42287.1
chrm	1064812	1067633	ZMO1_ZMO1048,ZMO1_ZMO1049,ZMO1_ZMO1050;1	ZMO1_ZMO1050	1	+	pstB	phosphate ABC transporter ATPase subunit	AVZ42288.1
chrm	1067812	1068696	ZMO1_ZMO1052;1	ZMO1_ZMO1052	1	+	purC	phosphoribosylaminoimidazole-succinocarboxamide synthase	AVZ42289.1
chrm	1068697	1071356	ZMO1_ZMO1054;1	ZMO1_ZMO1054	1	+	parC	DNA topoisomerase IV A subunit	AVZ42290.1
chrm	1071484	1073394	ZMO1_ZMO1055;1	ZMO1_ZMO1055	1	+	ZMO1_ZMO1055	bifunctional diguanylate cyclase (GGDEF)/phosphodiesterase	AVZ42291.1
chrm	1073260	1075126	ZMO1_ZMO1056,ZMO1_ZMO1057;1	ZMO1_ZMO1056	1	-	cca	polynucleotide adenylyltransferase	AVZ42292.1
chrm	1073260	1075126	ZMO1_ZMO1056,ZMO1_ZMO1057;1	ZMO1_ZMO1057	1	-	ZMO1_ZMO1057	GCN5-related N-acetyltransferase	AVZ42293.1
chrm	1075247	1075927	ZMO1_ZMO1059;1	ZMO1_ZMO1059	1	+	ZMO1_ZMO1059	dihydroneopterin aldolase	AVZ42294.1
chrm	1075628	1076704	ZMO1_ZMO1060;1	ZMO1_ZMO1060	1	-	sod	superoxide dismutase	AVZ42295.1
chrm	1075949	1076679	ZMO1_ZMO1060;2	ZMO1_ZMO1060	2	-	sod	superoxide dismutase	AVZ42295.1
chrm	1076812	1077888	ZMO1_ZMO1061;1	ZMO1_ZMO1061	1	-	pspF	Fis family sigma54-specific transcriptional acivator	AVZ42296.1
chrm	1078040	1080347	ZMO1_ZMO1062,ZMO1_ZMO1063,ZMO1_ZMO1064,ZMO1_ZMO1065;1	ZMO1_ZMO1062	1	+	pspD	putative peripheral inner membrane phage shock protein pspD	AVZ42297.1
chrm	1078040	1080347	ZMO1_ZMO1062,ZMO1_ZMO1063,ZMO1_ZMO1064,ZMO1_ZMO1065;1	ZMO1_ZMO1063	1	+	pspA	phage shock protein A PspA	AVZ42298.1
chrm	1078040	1080347	ZMO1_ZMO1062,ZMO1_ZMO1063,ZMO1_ZMO1064,ZMO1_ZMO1065;1	ZMO1_ZMO1064	1	+	pspB	phage shock protein B PspB	AVZ42299.1
chrm	1078040	1080347	ZMO1_ZMO1062,ZMO1_ZMO1063,ZMO1_ZMO1064,ZMO1_ZMO1065;1	ZMO1_ZMO1065	1	+	pspC	phage shock protein C PspC	AVZ42300.1
chrm	1080348	1081310	ZMO1_ZMO1067,ZMO1_ZMO1068;1	ZMO1_ZMO1067	1	+	sufE	sulfur acceptor protein	AVZ42302.1
chrm	1080348	1081310	ZMO1_ZMO1067,ZMO1_ZMO1068;1	ZMO1_ZMO1068	1	+	ZMO1_ZMO1068	uncharacterized protein	AVZ42303.1
chrm	1081225	1081912	ZMO1_ZMO1069;1	ZMO1_ZMO1069	1	-	ZMO1_ZMO1069	heat shock protein DnaJ domain protein	AVZ42304.1
chrm	1081913	1085497	ZMO1_ZMO1070,ZMO1_ZMO1071,ZMO1_ZMO1072;1	ZMO1_ZMO1070	1	-	ftsY	signal recognition particle-docking protein FtsY	AVZ42305.1
chrm	1081913	1085497	ZMO1_ZMO1070,ZMO1_ZMO1071,ZMO1_ZMO1072;1	ZMO1_ZMO1071	1	-	ZMO1_ZMO1071	MiaB-like tRNA modifying enzyme	AVZ42306.1
chrm	1081913	1085497	ZMO1_ZMO1070,ZMO1_ZMO1071,ZMO1_ZMO1072;1	ZMO1_ZMO1072	1	-	dapF	diaminopimelate epimerase	AVZ42307.1
chrm	1085578	1089255	ZMO1_ZMO1075,ZMO1_ZMO1076,ZMO1_ZMO1077,ZMO1_ZMO1078,ZMO1_ZMO1079;1	ZMO1_ZMO1075	1	+	ffh	signal recognition particle protein	AVZ42308.1
chrm	1085578	1089255	ZMO1_ZMO1075,ZMO1_ZMO1076,ZMO1_ZMO1077,ZMO1_ZMO1078,ZMO1_ZMO1079;1	ZMO1_ZMO1076	1	+	rpsP	ribosomal protein S16	AVZ42309.1
chrm	1085578	1089255	ZMO1_ZMO1075,ZMO1_ZMO1076,ZMO1_ZMO1077,ZMO1_ZMO1078,ZMO1_ZMO1079;1	ZMO1_ZMO1077	1	+	rimM	16S rRNA processing protein RimM	AVZ42310.1
chrm	1085578	1089255	ZMO1_ZMO1075,ZMO1_ZMO1076,ZMO1_ZMO1077,ZMO1_ZMO1078,ZMO1_ZMO1079;1	ZMO1_ZMO1078	1	+	trmD	tRNA (guanosine(37)-N1)-methyltransferase TrmD	AVZ42311.1
chrm	1085578	1089255	ZMO1_ZMO1075,ZMO1_ZMO1076,ZMO1_ZMO1077,ZMO1_ZMO1078,ZMO1_ZMO1079;1	ZMO1_ZMO1079	1	+	rplS	ribosomal protein L19	AVZ42312.1
chrm	1089314	1091075	ZMO1_ZMO1080,ZMO1_ZMO1081;1	ZMO1_ZMO1080	1	+	ZMO1_ZMO1080	uncharacterized protein	AVZ42313.1
chrm	1089314	1091075	ZMO1_ZMO1080,ZMO1_ZMO1081;1	ZMO1_ZMO1081	1	+	ZMO1_ZMO1081	uncharacterized protein	AVZ42314.1
chrm	1092380	1098709	ZMO1_ZMO1084,ZMO1_ZMO1085;1	ZMO1_ZMO1084	1	+	bscB	cellulose synthase subunit B BscB	AVZ42317.1
chrm	1092380	1098709	ZMO1_ZMO1084,ZMO1_ZMO1085;1	ZMO1_ZMO1085	1	+	bcsC	cellulose synthase operon C domain protein	AVZ42318.1
chrm	1098715	1107493	ZMO1_ZMO1086,ZMO1_ZMO1087,ZMO1_ZMO1088,ZMO1_ZMO1089,ZMO1_ZMO1090,ZMO1_ZMO1091,ZMO1_ZMO1092,ZMO1_ZMO1093,ZMO1_ZMO1094;1	ZMO1_ZMO1086	1	+	celA	endo-1,4-beta-D-glucanase (Cellulase)	AVZ42319.1
chrm	1098715	1107493	ZMO1_ZMO1086,ZMO1_ZMO1087,ZMO1_ZMO1088,ZMO1_ZMO1089,ZMO1_ZMO1090,ZMO1_ZMO1091,ZMO1_ZMO1092,ZMO1_ZMO1093,ZMO1_ZMO1094;1	ZMO1_ZMO1087	1	+	mltA	membrane-bound lytic murein transglycosylase A	AVZ42320.1
chrm	1098715	1107493	ZMO1_ZMO1086,ZMO1_ZMO1087,ZMO1_ZMO1088,ZMO1_ZMO1089,ZMO1_ZMO1090,ZMO1_ZMO1091,ZMO1_ZMO1092,ZMO1_ZMO1093,ZMO1_ZMO1094;1	ZMO1_ZMO1088	1	+	rlpA	rare lipoprotein A RlpA	AVZ42321.1
chrm	1098715	1107493	ZMO1_ZMO1086,ZMO1_ZMO1087,ZMO1_ZMO1088,ZMO1_ZMO1089,ZMO1_ZMO1090,ZMO1_ZMO1091,ZMO1_ZMO1092,ZMO1_ZMO1093,ZMO1_ZMO1094;1	ZMO1_ZMO1089	1	+	dacC	D-alanyl-D-alanine carboxypeptidase DacC	AVZ42322.1
chrm	1098715	1107493	ZMO1_ZMO1086,ZMO1_ZMO1087,ZMO1_ZMO1088,ZMO1_ZMO1089,ZMO1_ZMO1090,ZMO1_ZMO1091,ZMO1_ZMO1092,ZMO1_ZMO1093,ZMO1_ZMO1094;1	ZMO1_ZMO1090	1	+	tmk	dTMP kinase	AVZ42323.1
chrm	1098715	1107493	ZMO1_ZMO1086,ZMO1_ZMO1087,ZMO1_ZMO1088,ZMO1_ZMO1089,ZMO1_ZMO1090,ZMO1_ZMO1091,ZMO1_ZMO1092,ZMO1_ZMO1093,ZMO1_ZMO1094;1	ZMO1_ZMO1091	1	+	holB	DNA polymerase III subunit delta'	AVZ42324.1
chrm	1098715	1107493	ZMO1_ZMO1086,ZMO1_ZMO1087,ZMO1_ZMO1088,ZMO1_ZMO1089,ZMO1_ZMO1090,ZMO1_ZMO1091,ZMO1_ZMO1092,ZMO1_ZMO1093,ZMO1_ZMO1094;1	ZMO1_ZMO1092	1	+	metG	methionine--tRNA ligase	AVZ42325.1
chrm	1098715	1107493	ZMO1_ZMO1086,ZMO1_ZMO1087,ZMO1_ZMO1088,ZMO1_ZMO1089,ZMO1_ZMO1090,ZMO1_ZMO1091,ZMO1_ZMO1092,ZMO1_ZMO1093,ZMO1_ZMO1094;1	ZMO1_ZMO1093	1	+	ZMO1_ZMO1093	TatD family deoxyribonuclease	AVZ42326.1
chrm	1098715	1107493	ZMO1_ZMO1086,ZMO1_ZMO1087,ZMO1_ZMO1088,ZMO1_ZMO1089,ZMO1_ZMO1090,ZMO1_ZMO1091,ZMO1_ZMO1092,ZMO1_ZMO1093,ZMO1_ZMO1094;1	ZMO1_ZMO1094	1	+	ZMO1_ZMO1094	metallo-beta-lactamase-like protein	AVZ42327.1
chrm	1098718	1099877	ZMO1_ZMO1086;1	ZMO1_ZMO1086	1	+	celA	endo-1,4-beta-D-glucanase (Cellulase)	AVZ42319.1
chrm	1099878	1101549	ZMO1_ZMO1087,ZMO1_ZMO1088;1	ZMO1_ZMO1087	1	+	mltA	membrane-bound lytic murein transglycosylase A	AVZ42320.1
chrm	1099878	1101549	ZMO1_ZMO1087,ZMO1_ZMO1088;1	ZMO1_ZMO1088	1	+	rlpA	rare lipoprotein A RlpA	AVZ42321.1
chrm	1101550	1107493	ZMO1_ZMO1089,ZMO1_ZMO1090,ZMO1_ZMO1091,ZMO1_ZMO1092,ZMO1_ZMO1093,ZMO1_ZMO1094;1	ZMO1_ZMO1089	1	+	dacC	D-alanyl-D-alanine carboxypeptidase DacC	AVZ42322.1
chrm	1101550	1107493	ZMO1_ZMO1089,ZMO1_ZMO1090,ZMO1_ZMO1091,ZMO1_ZMO1092,ZMO1_ZMO1093,ZMO1_ZMO1094;1	ZMO1_ZMO1090	1	+	tmk	dTMP kinase	AVZ42323.1
chrm	1101550	1107493	ZMO1_ZMO1089,ZMO1_ZMO1090,ZMO1_ZMO1091,ZMO1_ZMO1092,ZMO1_ZMO1093,ZMO1_ZMO1094;1	ZMO1_ZMO1091	1	+	holB	DNA polymerase III subunit delta'	AVZ42324.1
chrm	1101550	1107493	ZMO1_ZMO1089,ZMO1_ZMO1090,ZMO1_ZMO1091,ZMO1_ZMO1092,ZMO1_ZMO1093,ZMO1_ZMO1094;1	ZMO1_ZMO1092	1	+	metG	methionine--tRNA ligase	AVZ42325.1
chrm	1101550	1107493	ZMO1_ZMO1089,ZMO1_ZMO1090,ZMO1_ZMO1091,ZMO1_ZMO1092,ZMO1_ZMO1093,ZMO1_ZMO1094;1	ZMO1_ZMO1093	1	+	ZMO1_ZMO1093	TatD family deoxyribonuclease	AVZ42326.1
chrm	1101550	1107493	ZMO1_ZMO1089,ZMO1_ZMO1090,ZMO1_ZMO1091,ZMO1_ZMO1092,ZMO1_ZMO1093,ZMO1_ZMO1094;1	ZMO1_ZMO1094	1	+	ZMO1_ZMO1094	metallo-beta-lactamase-like protein	AVZ42327.1
chrm	1107494	1108668	ZMO1_ZMO1095;1	ZMO1_ZMO1095	1	+	mazG	nucleoside triphosphate pyrophosphohydrolase MazG	AVZ42328.1
chrm	1109092	1111479	ZMO1_ZMO1096;1	ZMO1_ZMO1096	1	-	rnr	ribonuclease R	AVZ42329.1
chrm	1111479	1111829	ZMO1_ZMO1097;1	ZMO1_ZMO1097	1	-	ZMO1_ZMO1097	thioredoxin-domain containing protein	AVZ42330.1
chrm	1111827	1122138	ZMO1_ZMO1098,ZMO1_ZMO1099,ZMO1_ZMO1100,ZMO1_ZMO1101,ZMO1_ZMO1102;1	ZMO1_ZMO1098	1	-	addA	double-strand break repair helicase AddA	AVZ42331.1
chrm	1111827	1122138	ZMO1_ZMO1098,ZMO1_ZMO1099,ZMO1_ZMO1100,ZMO1_ZMO1101,ZMO1_ZMO1102;1	ZMO1_ZMO1099	1	-	addB	double-strand break repair protein AddB	AVZ42332.1
chrm	1111827	1122138	ZMO1_ZMO1098,ZMO1_ZMO1099,ZMO1_ZMO1100,ZMO1_ZMO1101,ZMO1_ZMO1102;1	ZMO1_ZMO1100	1	-	ZMO1_ZMO1100	nucleotidyl transferase	AVZ42333.1
chrm	1111827	1122138	ZMO1_ZMO1098,ZMO1_ZMO1099,ZMO1_ZMO1100,ZMO1_ZMO1101,ZMO1_ZMO1102;1	ZMO1_ZMO1101	1	-	ZMO1_ZMO1101	TsaE (Threonylcarbamoyl adenosine biosynthesis protein) domain-containing protein	AVZ42334.1
chrm	1111827	1122138	ZMO1_ZMO1098,ZMO1_ZMO1099,ZMO1_ZMO1100,ZMO1_ZMO1101,ZMO1_ZMO1102;1	ZMO1_ZMO1102	1	-	ZMO1_ZMO1102	histidine kinase	AVZ42335.1
chrm	1111830	1122270	ZMO1_ZMO1098,ZMO1_ZMO1099,ZMO1_ZMO1100,ZMO1_ZMO1101,ZMO1_ZMO1102;2	ZMO1_ZMO1098	2	-	addA	double-strand break repair helicase AddA	AVZ42331.1
chrm	1111830	1122270	ZMO1_ZMO1098,ZMO1_ZMO1099,ZMO1_ZMO1100,ZMO1_ZMO1101,ZMO1_ZMO1102;2	ZMO1_ZMO1099	2	-	addB	double-strand break repair protein AddB	AVZ42332.1
chrm	1111830	1122270	ZMO1_ZMO1098,ZMO1_ZMO1099,ZMO1_ZMO1100,ZMO1_ZMO1101,ZMO1_ZMO1102;2	ZMO1_ZMO1100	2	-	ZMO1_ZMO1100	nucleotidyl transferase	AVZ42333.1
chrm	1111830	1122270	ZMO1_ZMO1098,ZMO1_ZMO1099,ZMO1_ZMO1100,ZMO1_ZMO1101,ZMO1_ZMO1102;2	ZMO1_ZMO1101	2	-	ZMO1_ZMO1101	TsaE (Threonylcarbamoyl adenosine biosynthesis protein) domain-containing protein	AVZ42334.1
chrm	1111830	1122270	ZMO1_ZMO1098,ZMO1_ZMO1099,ZMO1_ZMO1100,ZMO1_ZMO1101,ZMO1_ZMO1102;2	ZMO1_ZMO1102	2	-	ZMO1_ZMO1102	histidine kinase	AVZ42335.1
chrm	1122271	1122345	ZMO1_ZMOt024;1	ZMO1_ZMOt024	1	-	ZMO1_ZMOt024	tRNA-Met	-
chrm	1122379	1124691	ZMO1_ZMO1105;1	ZMO1_ZMO1105	1	-	ZMO1_ZMO1105	histidine kinase	AVZ42336.1
chrm	1124621	1125649	ZMO1_ZMO1107;1	ZMO1_ZMO1107	1	+	ZMO1_ZMO1107	transcriptional regulator AsnC family	AVZ42337.1
chrm	1125661	1127212	ZMO1_ZMO1109;1	ZMO1_ZMO1109	1	-	ZMO1_ZMO1109	tetratricopeptide-like helical domain-containing protein	AVZ42338.1
chrm	1127286	1128603	ZMO1_ZMO1111;1	ZMO1_ZMO1111	1	+	ZMO1_ZMO1111	major facilitator superfamily transporter	AVZ42339.1
chrm	1128191	1129209	ZMO1_ZMO1112;1	ZMO1_ZMO1112	1	-	ispZ	septation protein IspZ	AVZ42340.1
chrm	1128304	1129209	ZMO1_ZMO1112;2	ZMO1_ZMO1112	2	-	ispZ	septation protein IspZ	AVZ42340.1
chrm	1129362	1130850	ZMO1_ZMO1113;1	ZMO1_ZMO1113	1	+	ndh	FAD-dependent pyridine nucleotide-disulfide oxidoreductase	AVZ42341.1
chrm	1130800	1131754	ZMO1_ZMO1114;1	ZMO1_ZMO1114	1	+	ung1	uracil-DNA glycosylase	AVZ42342.1
chrm	1130912	1131550	ZMO1_ZMO1114;2	ZMO1_ZMO1114	2	+	ung1	uracil-DNA glycosylase	AVZ42342.1
chrm	1131774	1131861	ZMO1_ZMOt025;1	ZMO1_ZMOt025	1	-	ZMO1_ZMOt025	tRNA-Leu	-
chrm	1131890	1132932	ZMO1_ZMO1115;1	ZMO1_ZMO1115	1	+	bacA	undecaprenol kinase	AVZ42343.1
chrm	1132933	1134405	ZMO1_ZMO1116;1	ZMO1_ZMO1116	1	+	gltD	glutamate synthase small subunit	AVZ42344.1
chrm	1134406	1139181	ZMO1_ZMO1117;1	ZMO1_ZMO1117	1	+	gltB	glutamate synthase large subunit	AVZ42345.1
chrm	1134406	1139875	ZMO1_ZMO1117,ZMO1_ZMO1118;1	ZMO1_ZMO1117	1	+	gltB	glutamate synthase large subunit	AVZ42345.1
chrm	1134406	1139875	ZMO1_ZMO1117,ZMO1_ZMO1118;1	ZMO1_ZMO1118	1	+	ZMO1_ZMO1118	glutathione S-transferase	AVZ42346.1
chrm	1139182	1140017	ZMO1_ZMO1118;1	ZMO1_ZMO1118	1	+	ZMO1_ZMO1118	glutathione S-transferase	AVZ42346.1
chrm	1139904	1140922	ZMO1_ZMO1121,ZMO1_ZMO1122;1	ZMO1_ZMO1121	1	-	ZMO1_ZMO1121	MerR family transcriptional regulator	AVZ42347.1
chrm	1139904	1140922	ZMO1_ZMO1121,ZMO1_ZMO1122;1	ZMO1_ZMO1122	1	-	himA	integration host factor alpha subunit	AVZ42348.1
chrm	1141179	1141265	ZMO1_ZMOt026;1	ZMO1_ZMOt026	1	+	ZMO1_ZMOt026	tRNA-Leu	-
chrm	1141696	1145492	ZMO1_ZMO1124,ZMO1_ZMO1125;1	ZMO1_ZMO1124	1	-	ZMO1_ZMO1124	sigma-54-dependent Fis family transcriptional regulator	AVZ42349.1
chrm	1141696	1145492	ZMO1_ZMO1124,ZMO1_ZMO1125;1	ZMO1_ZMO1125	1	-	ntrY	histidine kinase	AVZ42350.1
chrm	1145592	1146951	ZMO1_ZMO1126,ZMO1_ZMO1127;1	ZMO1_ZMO1126	1	-	ntrX	Fis family transcriptional regulator	AVZ42351.1
chrm	1145592	1146951	ZMO1_ZMO1126,ZMO1_ZMO1127;1	ZMO1_ZMO1127	1	-	nifR3	putative tRNA dihydrouridine synthase	AVZ42352.1
chrm	1147000	1149695	ZMO1_ZMO1128,ZMO1_ZMO1129,ZMO1_ZMO1130;1	ZMO1_ZMO1128	1	+	ispDF	bifunctional 2-C-methyl-D-erythritol 4-phosphate cytidylyltransferase/2-C-methyl-D-erythritol 2,4-cyclodiphosphate synthase	AVZ42353.2
chrm	1147000	1149695	ZMO1_ZMO1128,ZMO1_ZMO1129,ZMO1_ZMO1130;1	ZMO1_ZMO1129	1	+	ZMO1_ZMO1129	uncharacterized protein	AVZ42354.1
chrm	1147000	1149695	ZMO1_ZMO1128,ZMO1_ZMO1129,ZMO1_ZMO1130;1	ZMO1_ZMO1130	1	+	ZMO1_ZMO1130	CinA domain-containing protein	AVZ42355.1
chrm	1147033	1149618	ZMO1_ZMO1128,ZMO1_ZMO1129,ZMO1_ZMO1130;2	ZMO1_ZMO1128	2	+	ispDF	bifunctional 2-C-methyl-D-erythritol 4-phosphate cytidylyltransferase/2-C-methyl-D-erythritol 2,4-cyclodiphosphate synthase	AVZ42353.2
chrm	1147033	1149618	ZMO1_ZMO1128,ZMO1_ZMO1129,ZMO1_ZMO1130;2	ZMO1_ZMO1129	2	+	ZMO1_ZMO1129	uncharacterized protein	AVZ42354.1
chrm	1147033	1149618	ZMO1_ZMO1128,ZMO1_ZMO1129,ZMO1_ZMO1130;2	ZMO1_ZMO1130	2	+	ZMO1_ZMO1130	CinA domain-containing protein	AVZ42355.1
chrm	1149582	1151149	ZMO1_ZMO1131,ZMO1_ZMO1132;1	ZMO1_ZMO1131	1	-	ZMO1_ZMO1131	putative coenzyme Q-binding protein	AVZ42356.1
chrm	1149582	1151149	ZMO1_ZMO1131,ZMO1_ZMO1132;1	ZMO1_ZMO1132	1	-	lipA	lipoic acid synthetase	AVZ42357.1
chrm	1151093	1152755	ZMO1_ZMO1133,ZMO1_ZMO1134;1	ZMO1_ZMO1133	1	+	ZMO1_ZMO1133	carbonate dehydratase	AVZ42358.1
chrm	1151093	1152755	ZMO1_ZMO1133,ZMO1_ZMO1134;1	ZMO1_ZMO1134	1	+	ZMO1_ZMO1134	hypothetical protein	AVZ42359.1
chrm	1152785	1154149	ZMO1_ZMO1135;1	ZMO1_ZMO1135	1	-	ZMO1_ZMO1135	peptidase U62 modulator of DNA gyrase	AVZ42360.1
chrm	1154241	1155843	ZMO1_ZMO1136;1	ZMO1_ZMO1136	1	-	mauG	MauG-like cytochrome-c peroxidase	AVZ42361.1
chrm	1156110	1157137	ZMO1_ZMO1137;1	ZMO1_ZMO1137	1	-	serB	phosphoserine phosphatase SerB	AVZ42362.1
chrm	1157017	1158009	ZMO1_ZMO1138;1	ZMO1_ZMO1138	1	+	miaA	tRNA (adenosine(37)-N6)-dimethylallyltransferase MiaA	AVZ42363.2
chrm	1157956	1160475	ZMO1_ZMO1139,ZMO1_ZMO1140;1	ZMO1_ZMO1139	1	+	ilvI	acetolactate synthase large subunit	AVZ42364.1
chrm	1157956	1160475	ZMO1_ZMO1139,ZMO1_ZMO1140;1	ZMO1_ZMO1140	1	+	ilvH	acetolactate synthase small subunit	AVZ42365.1
chrm	1158011	1161527	ZMO1_ZMO1139,ZMO1_ZMO1140,ZMO1_ZMO1141;1	ZMO1_ZMO1139	1	+	ilvI	acetolactate synthase large subunit	AVZ42364.1
chrm	1158011	1161527	ZMO1_ZMO1139,ZMO1_ZMO1140,ZMO1_ZMO1141;1	ZMO1_ZMO1140	1	+	ilvH	acetolactate synthase small subunit	AVZ42365.1
chrm	1158011	1161527	ZMO1_ZMO1139,ZMO1_ZMO1140,ZMO1_ZMO1141;1	ZMO1_ZMO1141	1	+	ilvC	ketol-acid reductoisomerase	AVZ42366.1
chrm	1160476	1161527	ZMO1_ZMO1141;1	ZMO1_ZMO1141	1	+	ilvC	ketol-acid reductoisomerase	AVZ42366.1
chrm	1161925	1163243	ZMO1_ZMO1142;1	ZMO1_ZMO1142	1	-	trxB	thioredoxin reductase	AVZ42367.1
chrm	1163248	1164870	ZMO1_ZMO1143,ZMO1_ZMO1144,ZMO1_ZMO1145;1	ZMO1_ZMO1143	1	-	ZMO1_ZMO1143	chloramphenicol acetyltransferase	AVZ42368.1
chrm	1163248	1164870	ZMO1_ZMO1143,ZMO1_ZMO1144,ZMO1_ZMO1145;1	ZMO1_ZMO1144	1	-	ZMO1_ZMO1144	teicoplanin resistance protein VanZ	AVZ42369.1
chrm	1163248	1164870	ZMO1_ZMO1143,ZMO1_ZMO1144,ZMO1_ZMO1145;1	ZMO1_ZMO1145	1	-	rpmE	ribosomal protein L31	AVZ42370.1
chrm	1163353	1164868	ZMO1_ZMO1143,ZMO1_ZMO1144,ZMO1_ZMO1145;2	ZMO1_ZMO1143	2	-	ZMO1_ZMO1143	chloramphenicol acetyltransferase	AVZ42368.1
chrm	1163353	1164868	ZMO1_ZMO1143,ZMO1_ZMO1144,ZMO1_ZMO1145;2	ZMO1_ZMO1144	2	-	ZMO1_ZMO1144	teicoplanin resistance protein VanZ	AVZ42369.1
chrm	1163353	1164868	ZMO1_ZMO1143,ZMO1_ZMO1144,ZMO1_ZMO1145;2	ZMO1_ZMO1145	2	-	rpmE	ribosomal protein L31	AVZ42370.1
chrm	1164870	1169390	ZMO1_ZMO1146,ZMO1_ZMO1147,ZMO1_ZMO1148;1	ZMO1_ZMO1146	1	-	fabZ	beta-hydroxyacyl-(acyl-carrier-protein) dehydratase FabZ	AVZ42371.1
chrm	1164870	1169390	ZMO1_ZMO1146,ZMO1_ZMO1147,ZMO1_ZMO1148;1	ZMO1_ZMO1147	1	-	ZMO1_ZMO1147	chaperone protein Skp (OmpH)	AVZ42372.1
chrm	1164870	1169390	ZMO1_ZMO1146,ZMO1_ZMO1147,ZMO1_ZMO1148;1	ZMO1_ZMO1148	1	-	ZMO1_ZMO1148	YaeT-like component of outer membrane protein assembly complex	AVZ42373.1
chrm	1169393	1174568	ZMO1_ZMO1149,ZMO1_ZMO1150,ZMO1_ZMO1151,ZMO1_ZMO1152,ZMO1_ZMO1153,ZMO1_ZMO1154;1	ZMO1_ZMO1149	1	-	ZMO1_ZMO1149	membrane-associated Zn-dependent metalloprotease	AVZ42374.1
chrm	1169393	1174568	ZMO1_ZMO1149,ZMO1_ZMO1150,ZMO1_ZMO1151,ZMO1_ZMO1152,ZMO1_ZMO1153,ZMO1_ZMO1154;1	ZMO1_ZMO1150	1	-	dxr	1-deoxy-D-xylulose 5-phosphate reductoisomerase	AVZ42375.1
chrm	1169393	1174568	ZMO1_ZMO1149,ZMO1_ZMO1150,ZMO1_ZMO1151,ZMO1_ZMO1152,ZMO1_ZMO1153,ZMO1_ZMO1154;1	ZMO1_ZMO1151	1	-	cdsA	phosphatidate cytidylyltransferase	AVZ42376.1
chrm	1169393	1174568	ZMO1_ZMO1149,ZMO1_ZMO1150,ZMO1_ZMO1151,ZMO1_ZMO1152,ZMO1_ZMO1153,ZMO1_ZMO1154;1	ZMO1_ZMO1152	1	-	uppS	undecaprenyl pyrophosphate synthase UppS	AVZ42377.1
chrm	1169393	1174568	ZMO1_ZMO1149,ZMO1_ZMO1150,ZMO1_ZMO1151,ZMO1_ZMO1152,ZMO1_ZMO1153,ZMO1_ZMO1154;1	ZMO1_ZMO1153	1	-	frr	ribosome recycling factor	AVZ42378.1
chrm	1169393	1174568	ZMO1_ZMO1149,ZMO1_ZMO1150,ZMO1_ZMO1151,ZMO1_ZMO1152,ZMO1_ZMO1153,ZMO1_ZMO1154;1	ZMO1_ZMO1154	1	-	pyrH	uridylate kinase	AVZ42379.1
chrm	1174569	1175599	ZMO1_ZMO1155;1	ZMO1_ZMO1155	1	-	tsf	translation elongation factor Ts	AVZ42380.1
chrm	1175600	1176486	ZMO1_ZMO1156;1	ZMO1_ZMO1156	1	-	rpsB	ribosomal protein S2	AVZ42381.1
chrm	1176603	1176994	ZMO1_ZMO2060;1	ZMO1_ZMO2060	1	+	ZMO1_ZMO2060	hypothetical protein	QIZ64070.1
chrm	1176607	1177711	ZMO1_ZMO2060,ZMO1_ZMO1158;1	ZMO1_ZMO2060	1	+	ZMO1_ZMO2060	hypothetical protein	QIZ64070.1
chrm	1176607	1177711	ZMO1_ZMO2060,ZMO1_ZMO1158;1	ZMO1_ZMO1158	1	+	asr	aspartate racemase	AVZ42382.1
chrm	1176995	1177753	ZMO1_ZMO1158;1	ZMO1_ZMO1158	1	+	asr	aspartate racemase	AVZ42382.1
chrm	1177817	1179534	ZMO1_ZMO1159,ZMO1_ZMO1160;1	ZMO1_ZMO1159	1	-	pssA	CDP-diacylglycerol--serine O-phosphatidyltransferase	AVZ42383.1
chrm	1177817	1179534	ZMO1_ZMO1159,ZMO1_ZMO1160;1	ZMO1_ZMO1160	1	-	psd	phosphatidylserine decarboxylase	AVZ42384.1
chrm	1179587	1181003	ZMO1_ZMO1162;1	ZMO1_ZMO1162	1	+	ZMO1_ZMO1162	histidine kinase	AVZ42385.1
chrm	1180943	1182504	ZMO1_ZMO1163,ZMO1_ZMO1164;2	ZMO1_ZMO1163	2	+	phoU	phosphate uptake regulator PhoU	AVZ42386.1
chrm	1180943	1182504	ZMO1_ZMO1163,ZMO1_ZMO1164;2	ZMO1_ZMO1164	2	+	phoB	transcriptional regulator PhoB	AVZ42387.1
chrm	1181026	1182620	ZMO1_ZMO1163,ZMO1_ZMO1164;1	ZMO1_ZMO1163	1	+	phoU	phosphate uptake regulator PhoU	AVZ42386.1
chrm	1181026	1182620	ZMO1_ZMO1163,ZMO1_ZMO1164;1	ZMO1_ZMO1164	1	+	phoB	transcriptional regulator PhoB	AVZ42387.1
chrm	1182555	1184699	ZMO1_ZMO1165,ZMO1_ZMO1166;1	ZMO1_ZMO1165	1	-	comF	amidophosphoribosyltransferase	AVZ42388.1
chrm	1182555	1184699	ZMO1_ZMO1165,ZMO1_ZMO1166;1	ZMO1_ZMO1166	1	-	recA	DNA recombination/repair protein RecA	AVZ42389.1
chrm	1182555	1184542	ZMO1_ZMO1165,ZMO1_ZMO1166;2	ZMO1_ZMO1165	2	-	comF	amidophosphoribosyltransferase	AVZ42388.1
chrm	1182555	1184542	ZMO1_ZMO1165,ZMO1_ZMO1166;2	ZMO1_ZMO1166	2	-	recA	DNA recombination/repair protein RecA	AVZ42389.1
chrm	1184543	1186729	ZMO1_ZMO1167;2	ZMO1_ZMO1167	2	-	ZMO1_ZMO1167	putative CocE/NonD family hydrolase	AVZ42390.1
chrm	1184732	1186735	ZMO1_ZMO1167;1	ZMO1_ZMO1167	1	-	ZMO1_ZMO1167	putative CocE/NonD family hydrolase	AVZ42390.1
chrm	1186786	1188299	ZMO1_ZMO1169,ZMO1_ZMO1170;1	ZMO1_ZMO1169	1	+	ZMO1_ZMO1169	BadF/BadG/BcrA/BcrD type ATPase	AVZ42391.1
chrm	1186786	1188299	ZMO1_ZMO1169,ZMO1_ZMO1170;1	ZMO1_ZMO1170	1	+	ZMO1_ZMO1170	antibiotic biosynthesis monooxygenase	AVZ42392.1
chrm	1188059	1189161	ZMO1_ZMO1171;1	ZMO1_ZMO1171	1	-	ZMO1_ZMO1171	beta-N-acetylhexosaminidase	AVZ42393.1
chrm	1189127	1190745	ZMO1_ZMO1172;1	ZMO1_ZMO1172	1	+	astB	succinylarginine dihydrolase	AVZ42394.1
chrm	1190556	1199485	ZMO1_ZMO1173,ZMO1_ZMO1174,ZMO1_ZMO1176,ZMO1_ZMO1177,ZMO1_ZMO1178;1	ZMO1_ZMO1173	1	-	ZMO1_ZMO1173	DUF490 domain-containing protein	AVZ42395.1
chrm	1190556	1199485	ZMO1_ZMO1173,ZMO1_ZMO1174,ZMO1_ZMO1176,ZMO1_ZMO1177,ZMO1_ZMO1178;1	ZMO1_ZMO1174	1	-	ZMO1_ZMO1174	surface antigen (D15)	AVZ42396.1
chrm	1190556	1199485	ZMO1_ZMO1173,ZMO1_ZMO1174,ZMO1_ZMO1176,ZMO1_ZMO1177,ZMO1_ZMO1178;1	ZMO1_ZMO1176	1	-	ZMO1_ZMO1176	histidine kinase	AVZ42397.1
chrm	1190556	1199485	ZMO1_ZMO1173,ZMO1_ZMO1174,ZMO1_ZMO1176,ZMO1_ZMO1177,ZMO1_ZMO1178;1	ZMO1_ZMO1177	1	-	ZMO1_ZMO1177	winged helix family two component transcriptional regulator	AVZ42398.1
chrm	1190556	1199485	ZMO1_ZMO1173,ZMO1_ZMO1174,ZMO1_ZMO1176,ZMO1_ZMO1177,ZMO1_ZMO1178;1	ZMO1_ZMO1178	1	-	hisI	phosphoribosyl-AMP cyclohydrolase	AVZ42399.1
chrm	1190556	1202351	ZMO1_ZMO1173,ZMO1_ZMO1174,ZMO1_ZMO1176,ZMO1_ZMO1177,ZMO1_ZMO1178,ZMO1_ZMO1179,ZMO1_ZMO1180;1	ZMO1_ZMO1173	1	-	ZMO1_ZMO1173	DUF490 domain-containing protein	AVZ42395.1
chrm	1190556	1202351	ZMO1_ZMO1173,ZMO1_ZMO1174,ZMO1_ZMO1176,ZMO1_ZMO1177,ZMO1_ZMO1178,ZMO1_ZMO1179,ZMO1_ZMO1180;1	ZMO1_ZMO1174	1	-	ZMO1_ZMO1174	surface antigen (D15)	AVZ42396.1
chrm	1190556	1202351	ZMO1_ZMO1173,ZMO1_ZMO1174,ZMO1_ZMO1176,ZMO1_ZMO1177,ZMO1_ZMO1178,ZMO1_ZMO1179,ZMO1_ZMO1180;1	ZMO1_ZMO1176	1	-	ZMO1_ZMO1176	histidine kinase	AVZ42397.1
chrm	1190556	1202351	ZMO1_ZMO1173,ZMO1_ZMO1174,ZMO1_ZMO1176,ZMO1_ZMO1177,ZMO1_ZMO1178,ZMO1_ZMO1179,ZMO1_ZMO1180;1	ZMO1_ZMO1177	1	-	ZMO1_ZMO1177	winged helix family two component transcriptional regulator	AVZ42398.1
chrm	1190556	1202351	ZMO1_ZMO1173,ZMO1_ZMO1174,ZMO1_ZMO1176,ZMO1_ZMO1177,ZMO1_ZMO1178,ZMO1_ZMO1179,ZMO1_ZMO1180;1	ZMO1_ZMO1178	1	-	hisI	phosphoribosyl-AMP cyclohydrolase	AVZ42399.1
chrm	1190556	1202351	ZMO1_ZMO1173,ZMO1_ZMO1174,ZMO1_ZMO1176,ZMO1_ZMO1177,ZMO1_ZMO1178,ZMO1_ZMO1179,ZMO1_ZMO1180;1	ZMO1_ZMO1179	1	-	ygcA	(uracil-5)-methyltransferase	AVZ42400.2
chrm	1190556	1202351	ZMO1_ZMO1173,ZMO1_ZMO1174,ZMO1_ZMO1176,ZMO1_ZMO1177,ZMO1_ZMO1178,ZMO1_ZMO1179,ZMO1_ZMO1180;1	ZMO1_ZMO1180	1	-	ZMO1_ZMO1180	bifunctional ADP-dependent NAD(P)H-hydrate dehydratase/NAD(P)H-hydrate epimerase	AVZ42401.1
chrm	1199491	1202350	ZMO1_ZMO1179,ZMO1_ZMO1180;1	ZMO1_ZMO1179	1	-	ygcA	(uracil-5)-methyltransferase	AVZ42400.2
chrm	1199491	1202350	ZMO1_ZMO1179,ZMO1_ZMO1180;1	ZMO1_ZMO1180	1	-	ZMO1_ZMO1180	bifunctional ADP-dependent NAD(P)H-hydrate dehydratase/NAD(P)H-hydrate epimerase	AVZ42401.1
chrm	1202543	1203288	ZMO1_ZMO1181;1	ZMO1_ZMO1181	1	-	hutG1	N-formylglutamate amidohydrolase	AVZ42402.1
chrm	1203428	1204354	ZMO1_ZMO1182;1	ZMO1_ZMO1182	1	-	ispE	4-diphosphocytidyl-2C-methyl-D-erythritol kinase	AVZ42403.1
chrm	1204584	1206321	ZMO1_ZMO1183;1	ZMO1_ZMO1183	1	-	ZMO1_ZMO1183	TPR repeat-containing protein	AVZ42404.1
chrm	1206228	1208142	ZMO1_ZMO1184;1	ZMO1_ZMO1184	1	-	fixC	electron-transferring-flavoprotein dehydrogenase	AVZ42405.1
chrm	1208186	1211204	ZMO1_ZMO1185,ZMO1_ZMO1186;1	ZMO1_ZMO1185	1	+	ZMO1_ZMO1185	uracil-DNA glycosylase superfamily protein	AVZ42406.1
chrm	1208186	1211204	ZMO1_ZMO1185,ZMO1_ZMO1186;1	ZMO1_ZMO1186	1	+	mltB	lytic transglycosylase	AVZ42407.1
chrm	1211016	1211912	ZMO1_ZMO1187;1	ZMO1_ZMO1187	1	-	mutM	formamidopyrimidine-DNA glycosylase	AVZ42408.1
chrm	1211978	1212051	ZMO1_ZMOt027;1	ZMO1_ZMOt027	1	+	ZMO1_ZMOt027	tRNA-Gly	-
chrm	1212052	1217282	ZMO1_ZMO1188,ZMO1_ZMO1189,ZMO1_ZMO1190,ZMO1_ZMO1191,ZMO1_ZMO1192;1	ZMO1_ZMO1188	1	+	ubiE	ubiquinone/menaquinone biosynthesis C-methyltransferase UbiE	AVZ42409.1
chrm	1212052	1217282	ZMO1_ZMO1188,ZMO1_ZMO1189,ZMO1_ZMO1190,ZMO1_ZMO1191,ZMO1_ZMO1192;1	ZMO1_ZMO1189	1	+	ubiB1	2-octaprenylphenol hydroxylase UbiB	AVZ42410.1
chrm	1212052	1217282	ZMO1_ZMO1188,ZMO1_ZMO1189,ZMO1_ZMO1190,ZMO1_ZMO1191,ZMO1_ZMO1192;1	ZMO1_ZMO1190	1	+	dfp	bifunctional phosphopantothenoylcysteine decarboxylase/phosphopantothenate--cysteine ligase	AVZ42411.1
chrm	1212052	1217282	ZMO1_ZMO1188,ZMO1_ZMO1189,ZMO1_ZMO1190,ZMO1_ZMO1191,ZMO1_ZMO1192;1	ZMO1_ZMO1191	1	+	dut	deoxyuridine 5'-triphosphate nucleotidohydrolase Dut	AVZ42412.1
chrm	1212052	1217282	ZMO1_ZMO1188,ZMO1_ZMO1189,ZMO1_ZMO1190,ZMO1_ZMO1191,ZMO1_ZMO1192;1	ZMO1_ZMO1192	1	+	thiF	ThiF/MoeB/HesA/family domain-containing protein	AVZ42413.1
chrm	1217312	1221054	ZMO1_ZMO1193;1	ZMO1_ZMO1193	1	-	topA	DNA topoisomerase I	AVZ42414.1
chrm	1221055	1222980	ZMO1_ZMO1194,ZMO1_ZMO1195;1	ZMO1_ZMO1194	1	-	dprA	DNA protecting protein DprA	AVZ42415.1
chrm	1221055	1222980	ZMO1_ZMO1194,ZMO1_ZMO1195;1	ZMO1_ZMO1195	1	-	plsY	glycerol-3-phosphate acyltransferase PlsY	AVZ42416.1
chrm	1223231	1225616	ZMO1_ZMO1196,ZMO1_ZMO1197;1	ZMO1_ZMO1196	1	+	ZMO1_ZMO1196	major facilitator superfamily transporter	AVZ42417.1
chrm	1223231	1225616	ZMO1_ZMO1196,ZMO1_ZMO1197;1	ZMO1_ZMO1197	1	+	murI	glutamate racemase	AVZ42418.1
chrm	1225620	1226916	ZMO1_ZMO1198;1	ZMO1_ZMO1198	1	+	hemA	5-aminolevulinic acid synthase	AVZ42419.1
chrm	1226933	1230111	ZMO1_ZMO1200,ZMO1_ZMO1201,ZMO1_ZMO1202,ZMO1_ZMO1203;1	ZMO1_ZMO1200	1	+	rpiB	ribose 5-phosphate isomerase B	AVZ42420.1
chrm	1226933	1230111	ZMO1_ZMO1200,ZMO1_ZMO1201,ZMO1_ZMO1202,ZMO1_ZMO1203;1	ZMO1_ZMO1201	1	+	glyA	glycine hydroxymethyltransferase	AVZ42421.1
chrm	1226933	1230111	ZMO1_ZMO1200,ZMO1_ZMO1201,ZMO1_ZMO1202,ZMO1_ZMO1203;1	ZMO1_ZMO1202	1	+	nrdR	transcriptional regulator NrdR	AVZ42422.2
chrm	1226933	1230111	ZMO1_ZMO1200,ZMO1_ZMO1201,ZMO1_ZMO1202,ZMO1_ZMO1203;1	ZMO1_ZMO1203	1	+	trmH	TrmH family RNA methyltransferase	AVZ42423.1
chrm	1226933	1230220	ZMO1_ZMO1200,ZMO1_ZMO1201,ZMO1_ZMO1202,ZMO1_ZMO1203;2	ZMO1_ZMO1200	2	+	rpiB	ribose 5-phosphate isomerase B	AVZ42420.1
chrm	1226933	1230220	ZMO1_ZMO1200,ZMO1_ZMO1201,ZMO1_ZMO1202,ZMO1_ZMO1203;2	ZMO1_ZMO1201	2	+	glyA	glycine hydroxymethyltransferase	AVZ42421.1
chrm	1226933	1230220	ZMO1_ZMO1200,ZMO1_ZMO1201,ZMO1_ZMO1202,ZMO1_ZMO1203;2	ZMO1_ZMO1202	2	+	nrdR	transcriptional regulator NrdR	AVZ42422.2
chrm	1226933	1230220	ZMO1_ZMO1200,ZMO1_ZMO1201,ZMO1_ZMO1202,ZMO1_ZMO1203;2	ZMO1_ZMO1203	2	+	trmH	TrmH family RNA methyltransferase	AVZ42423.1
chrm	1230109	1230801	ZMO1_ZMO2061,ZMO1_ZMO1205;1	ZMO1_ZMO2061	1	-	ZMO1_ZMO2061	hypothetical protein	QIZ64071.1
chrm	1230109	1230801	ZMO1_ZMO2061,ZMO1_ZMO1205;1	ZMO1_ZMO1205	1	-	ZMO1_ZMO1205	hypothetical protein	AVZ42424.1
chrm	1231257	1232207	ZMO1_ZMO1206;1	ZMO1_ZMO1206	1	-	ZMO1_ZMO1206	LysR family transcriptional regulator	AVZ42425.1
chrm	1232258	1233393	ZMO1_ZMO1207;1	ZMO1_ZMO1207	1	+	ZMO1_ZMO1207	carbon-nitrogen hydrolase	AVZ42426.1
chrm	1232269	1233293	ZMO1_ZMO1207;2	ZMO1_ZMO1207	2	+	ZMO1_ZMO1207	carbon-nitrogen hydrolase	AVZ42426.1
chrm	1233426	1233502	ZMO1_ZMOt028;1	ZMO1_ZMOt028	1	-	ZMO1_ZMOt028	tRNA-Met	-
chrm	1233613	1233939	ZMO1_ZMO2062;1	ZMO1_ZMO2062	1	-	ZMO1_ZMO2062	hypothetical protein	QIZ64072.1
chrm	1234083	1236369	ZMO1_ZMO1209;1	ZMO1_ZMO1209	1	-	kup	potassium transporter Kup	AVZ42427.1
chrm	1236370	1236446	ZMO1_ZMOt029;1	ZMO1_ZMOt029	1	-	ZMO1_ZMOt029	tRNA-His	-
chrm	1236447	1237968	ZMO1_ZMO1211;1	ZMO1_ZMO1211	1	-	gor	glutathione reductase	AVZ42428.1
chrm	1237969	1239717	ZMO1_ZMO1212;1	ZMO1_ZMO1212	1	-	pgi	glucose-6-phosphate isomerase	AVZ42429.1
chrm	1239864	1240518	ZMO1_ZMO1213;1	ZMO1_ZMO1213	1	+	ZMO1_ZMO1213	uncharacterized protein	AVZ42430.1
chrm	1240520	1242265	ZMO1_ZMO1214;1	ZMO1_ZMO1214	1	+	ZMO1_ZMO1214	putative DEAD/DEAH box helicase	AVZ42431.1
chrm	1242288	1244588	ZMO1_ZMO1215,ZMO1_ZMO1216;1	ZMO1_ZMO1215	1	+	ZMO1_ZMO1215	uncharacterized protein	AVZ42432.1
chrm	1242288	1244588	ZMO1_ZMO1215,ZMO1_ZMO1216;1	ZMO1_ZMO1216	1	+	ZMO1_ZMO1216	signal transduction histidine kinase	AVZ42433.1
chrm	1242308	1244391	ZMO1_ZMO1215,ZMO1_ZMO1216;2	ZMO1_ZMO1215	2	+	ZMO1_ZMO1215	uncharacterized protein	AVZ42432.1
chrm	1242308	1244391	ZMO1_ZMO1215,ZMO1_ZMO1216;2	ZMO1_ZMO1216	2	+	ZMO1_ZMO1216	signal transduction histidine kinase	AVZ42433.1
chrm	1244589	1247373	ZMO1_ZMO2011;1	ZMO1_ZMO2011	1	+	ZMO1_ZMO2011	entericidin A/B family protein	AVZ42434.1
chrm	1244589	1244811	ZMO1_ZMO2011;2	ZMO1_ZMO2011	2	+	ZMO1_ZMO2011	entericidin A/B family protein	AVZ42434.1
chrm	1245938	1247200	ZMO1_ZMO1218,ZMO1_ZMO1219;1	ZMO1_ZMO1218	1	-	tatC	twin-arginine translocase subunit TatC	AVZ42435.1
chrm	1245938	1247200	ZMO1_ZMO1218,ZMO1_ZMO1219;1	ZMO1_ZMO1219	1	-	tatB	twin-arginine translocase subunit TatB	AVZ42436.1
chrm	1245951	1247548	ZMO1_ZMO1218,ZMO1_ZMO1219,ZMO1_ZMO1220;1	ZMO1_ZMO1218	1	-	tatC	twin-arginine translocase subunit TatC	AVZ42435.1
chrm	1245951	1247548	ZMO1_ZMO1218,ZMO1_ZMO1219,ZMO1_ZMO1220;1	ZMO1_ZMO1219	1	-	tatB	twin-arginine translocase subunit TatB	AVZ42436.1
chrm	1245951	1247548	ZMO1_ZMO1218,ZMO1_ZMO1219,ZMO1_ZMO1220;1	ZMO1_ZMO1220	1	-	tatA	twin-arginine translocase subunit TatA	AVZ42437.1
chrm	1247201	1247548	ZMO1_ZMO1220;1	ZMO1_ZMO1220	1	-	tatA	twin-arginine translocase subunit TatA	AVZ42437.1
chrm	1247549	1248462	ZMO1_ZMO1221;1	ZMO1_ZMO1221	1	-	ZMO1_ZMO1221	uncharacterized protein	AVZ42438.1
chrm	1248463	1249252	ZMO1_ZMO1222;1	ZMO1_ZMO1222	1	-	ZMO1_ZMO1222	3-oxoacyl-(acyl-carrier-protein) reductase	AVZ42439.1
chrm	1248463	1250393	ZMO1_ZMO1222,ZMO1_ZMO1223;1	ZMO1_ZMO1222	1	-	ZMO1_ZMO1222	3-oxoacyl-(acyl-carrier-protein) reductase	AVZ42439.1
chrm	1248463	1250393	ZMO1_ZMO1222,ZMO1_ZMO1223;1	ZMO1_ZMO1223	1	-	fabD	malonyl CoA-acyl carrier protein transacylase	AVZ42440.1
chrm	1249253	1250393	ZMO1_ZMO1223;1	ZMO1_ZMO1223	1	-	fabD	malonyl CoA-acyl carrier protein transacylase	AVZ42440.1
chrm	1250603	1252077	ZMO1_ZMO1225,ZMO1_ZMO1226,ZMO1_ZMO1227;1	ZMO1_ZMO1225	1	+	rpsF	ribosomal protein S6	AVZ42441.1
chrm	1250603	1252077	ZMO1_ZMO1225,ZMO1_ZMO1226,ZMO1_ZMO1227;1	ZMO1_ZMO1226	1	+	rpsR	ribosomal protein S18	AVZ42442.1
chrm	1250603	1252077	ZMO1_ZMO1225,ZMO1_ZMO1226,ZMO1_ZMO1227;1	ZMO1_ZMO1227	1	+	rplI	ribosomal protein L9	AVZ42443.1
chrm	1252099	1253128	ZMO1_ZMO1228;1	ZMO1_ZMO1228	1	-	ykfB	mandelate racemase/muconate lactonizing protein	AVZ42444.1
chrm	1252099	1254049	ZMO1_ZMO1228,ZMO1_ZMO1229;1	ZMO1_ZMO1228	1	-	ykfB	mandelate racemase/muconate lactonizing protein	AVZ42444.1
chrm	1252099	1254049	ZMO1_ZMO1228,ZMO1_ZMO1229;1	ZMO1_ZMO1229	1	-	folE	GTP cyclohydrolase I FolE	AVZ42445.1
chrm	1253144	1254050	ZMO1_ZMO1229;1	ZMO1_ZMO1229	1	-	folE	GTP cyclohydrolase I FolE	AVZ42445.1
chrm	1253885	1255729	ZMO1_ZMO1231;1	ZMO1_ZMO1231	1	+	recJ	single-stranded-DNA-specific exonuclease RecJ	AVZ42446.1
chrm	1255835	1255910	ZMO1_ZMOt030;1	ZMO1_ZMOt030	1	+	ZMO1_ZMOt030	tRNA-Glu	-
chrm	1256044	1257395	ZMO1_ZMO1232;1	ZMO1_ZMO1232	1	+	ZMO1_ZMO1232	glycosyl transferase family 1	AVZ42447.1
chrm	1257428	1258857	ZMO1_ZMO1233;1	ZMO1_ZMO1233	1	-	cpsB	mannose-1-phosphate guanyltransferase CpsB	AVZ42448.1
chrm	1258858	1260867	ZMO1_ZMO1234;1	ZMO1_ZMO1234	1	-	dxs1	deoxyxylulose-5-phosphate synthase	AVZ42449.1
chrm	1260875	1261540	ZMO1_ZMO1235;2	ZMO1_ZMO1235	2	-	ZMO1_ZMO1235	Fur family ferric uptake regulator	AVZ42450.1
chrm	1261036	1261544	ZMO1_ZMO1235;1	ZMO1_ZMO1235	1	-	ZMO1_ZMO1235	Fur family ferric uptake regulator	AVZ42450.1
chrm	1261721	1262850	ZMO1_ZMO1236;1	ZMO1_ZMO1236	1	-	adhA	Zn-dependent alcohol dehydrogenase	AVZ42451.1
chrm	1263366	1264560	ZMO1_ZMO1237;1	ZMO1_ZMO1237	1	-	ldhA	lactate dehydrogenase	AVZ42452.1
chrm	1264866	1265733	ZMO1_ZMO1240;1	ZMO1_ZMO1240	1	-	gpmA	2,3-bisphosphoglycerate-dependent phosphoglycerate mutase	AVZ42453.1
chrm	1265737	1267889	ZMO1_ZMO1242,ZMO1_ZMO1243;1	ZMO1_ZMO1242	1	-	ZMO1_ZMO1242	peptidase M14 carboxypeptidase A	AVZ42454.1
chrm	1265737	1267889	ZMO1_ZMO1242,ZMO1_ZMO1243;1	ZMO1_ZMO1243	1	-	ZMO1_ZMO1243	DUF4136 domain-containing protein	AVZ42455.2
chrm	1268083	1268359	ZMO1_ZMO1246;1	ZMO1_ZMO1246	1	+	ZMO1_ZMO1246	50S ribosomal protein L36	AVZ42456.1
chrm	1268671	1269453	ZMO1_ZMO1248;1	ZMO1_ZMO1248	1	-	ZMO1_ZMO1248	uncharacterized protein	AVZ42457.1
chrm	1269728	1270171	ZMO1_ZMO1249;1	ZMO1_ZMO1249	1	-	ZMO1_ZMO1249	hypothetical protein	AVZ42458.1
chrm	1269728	1270396	ZMO1_ZMO1249;2	ZMO1_ZMO1249	2	-	ZMO1_ZMO1249	hypothetical protein	AVZ42458.1
chrm	1270373	1275932	ZMO1_ZMO1251,ZMO1_ZMO1252,ZMO1_ZMO1253,ZMO1_ZMO1254,ZMO1_ZMO1255,ZMO1_ZMO1256,ZMO1_ZMO1257,ZMO1_ZMO1258;1	ZMO1_ZMO1251	1	-	ZMO1_ZMO1251	uncharacterized protein	AVZ42459.1
chrm	1270373	1275932	ZMO1_ZMO1251,ZMO1_ZMO1252,ZMO1_ZMO1253,ZMO1_ZMO1254,ZMO1_ZMO1255,ZMO1_ZMO1256,ZMO1_ZMO1257,ZMO1_ZMO1258;1	ZMO1_ZMO1252	1	-	ccmI	putative cytochrome c-type biogenesis protein CcmI/NrfG	AVZ42460.1
chrm	1270373	1275932	ZMO1_ZMO1251,ZMO1_ZMO1252,ZMO1_ZMO1253,ZMO1_ZMO1254,ZMO1_ZMO1255,ZMO1_ZMO1256,ZMO1_ZMO1257,ZMO1_ZMO1258;1	ZMO1_ZMO1253	1	-	ccmH	cytochrome c-type biogenesis protein NrfF/CcmH	AVZ42461.1
chrm	1270373	1275932	ZMO1_ZMO1251,ZMO1_ZMO1252,ZMO1_ZMO1253,ZMO1_ZMO1254,ZMO1_ZMO1255,ZMO1_ZMO1256,ZMO1_ZMO1257,ZMO1_ZMO1258;1	ZMO1_ZMO1254	1	-	ccmG	thiol:disulfide oxidoreductase CcmG	AVZ42462.1
chrm	1270373	1275932	ZMO1_ZMO1251,ZMO1_ZMO1252,ZMO1_ZMO1253,ZMO1_ZMO1254,ZMO1_ZMO1255,ZMO1_ZMO1256,ZMO1_ZMO1257,ZMO1_ZMO1258;1	ZMO1_ZMO1255	1	-	ccmF	cytochrome c-type biogenesis protein CcmF/NfrE	AVZ42463.1
chrm	1270373	1275932	ZMO1_ZMO1251,ZMO1_ZMO1252,ZMO1_ZMO1253,ZMO1_ZMO1254,ZMO1_ZMO1255,ZMO1_ZMO1256,ZMO1_ZMO1257,ZMO1_ZMO1258;1	ZMO1_ZMO1256	1	-	ccmE	cytochrome c-type biogenesis protein CcmE/CycJ	AVZ42464.1
chrm	1270373	1275932	ZMO1_ZMO1251,ZMO1_ZMO1252,ZMO1_ZMO1253,ZMO1_ZMO1254,ZMO1_ZMO1255,ZMO1_ZMO1256,ZMO1_ZMO1257,ZMO1_ZMO1258;1	ZMO1_ZMO1257	1	-	ZMO1_ZMO1257	hypothetical protein	AVZ42465.1
chrm	1270373	1275932	ZMO1_ZMO1251,ZMO1_ZMO1252,ZMO1_ZMO1253,ZMO1_ZMO1254,ZMO1_ZMO1255,ZMO1_ZMO1256,ZMO1_ZMO1257,ZMO1_ZMO1258;1	ZMO1_ZMO1258	1	-	ccmC	cytochrome C assembly protein CcmC/CycZ	AVZ42466.1
chrm	1276398	1278650	ZMO1_ZMO1260;1	ZMO1_ZMO1260	1	+	ZMO1_ZMO1260	TonB-dependent receptor	AVZ42467.1
chrm	1278807	1283296	ZMO1_ZMO1261,ZMO1_ZMO1262,ZMO1_ZMO1263,ZMO1_ZMO1264,ZMO1_ZMO1265;1	ZMO1_ZMO1261	1	+	ssuA	ABC transporter substrate-binding protein aliphatic sulfonates family SsuA	AVZ42468.1
chrm	1278807	1283296	ZMO1_ZMO1261,ZMO1_ZMO1262,ZMO1_ZMO1263,ZMO1_ZMO1264,ZMO1_ZMO1265;1	ZMO1_ZMO1262	1	+	ssuC	alkanesulfonate transporter permease subunit SsuC	AVZ42469.1
chrm	1278807	1283296	ZMO1_ZMO1261,ZMO1_ZMO1262,ZMO1_ZMO1263,ZMO1_ZMO1264,ZMO1_ZMO1265;1	ZMO1_ZMO1263	1	+	ssuB	aliphatic sulfonates transport ATP-binding subunit SsuB	AVZ42470.1
chrm	1278807	1283296	ZMO1_ZMO1261,ZMO1_ZMO1262,ZMO1_ZMO1263,ZMO1_ZMO1264,ZMO1_ZMO1265;1	ZMO1_ZMO1264	1	+	rspA	L-alanine-DL-glutamate epimerase or related enzyme of enolase superfamily RspA	AVZ42471.1
chrm	1278807	1283296	ZMO1_ZMO1261,ZMO1_ZMO1262,ZMO1_ZMO1263,ZMO1_ZMO1264,ZMO1_ZMO1265;1	ZMO1_ZMO1265	1	+	ZMO1_ZMO1265	DUF1847 domain-containing protein	AVZ42472.1
chrm	1283502	1285114	ZMO1_ZMO1267;1	ZMO1_ZMO1267	1	+	guaA	GMP synthase large subunit	AVZ42473.1
chrm	1285137	1286366	ZMO1_ZMO1268;1	ZMO1_ZMO1268	1	-	ZMO1_ZMO1268	uncharacterized protein	AVZ42474.1
chrm	1286345	1288149	ZMO1_ZMO2012,ZMO1_ZMO1270;2	ZMO1_ZMO2012	2	+	ZMO1_ZMO2012	acyl carrier protein	AVZ42475.1
chrm	1286345	1288149	ZMO1_ZMO2012,ZMO1_ZMO1270;2	ZMO1_ZMO1270	2	+	ZMO1_ZMO1270	8-amino-7-oxononanoate synthase	AVZ42476.1
chrm	1286348	1287994	ZMO1_ZMO2012,ZMO1_ZMO1270;1	ZMO1_ZMO2012	1	+	ZMO1_ZMO2012	acyl carrier protein	AVZ42475.1
chrm	1286348	1287994	ZMO1_ZMO2012,ZMO1_ZMO1270;1	ZMO1_ZMO1270	1	+	ZMO1_ZMO1270	8-amino-7-oxononanoate synthase	AVZ42476.1
chrm	1288006	1289075	ZMO1_ZMO1271;1	ZMO1_ZMO1271	1	-	cysG2	siroheme synthase CysG	AVZ42477.1
chrm	1289135	1290611	ZMO1_ZMO1272;1	ZMO1_ZMO1272	1	+	astD	N-succinylglutamate 5-semialdehyde dehydrogenase	AVZ42478.1
chrm	1290649	1292456	ZMO1_ZMO1273;1	ZMO1_ZMO1273	1	-	ZMO1_ZMO1273	amidohydrolase	AVZ42479.1
chrm	1292502	1294132	ZMO1_ZMO1275,ZMO1_ZMO1276;1	ZMO1_ZMO1275	1	+	tdcB	threonine dehydratase	AVZ42480.1
chrm	1292502	1294132	ZMO1_ZMO1275,ZMO1_ZMO1276;1	ZMO1_ZMO1276	1	+	ZMO1_ZMO1276	uncharacterized protein	AVZ42481.1
chrm	1294306	1296762	ZMO1_ZMO1277,ZMO1_ZMO1278;1	ZMO1_ZMO1277	1	-	ZMO1_ZMO1277	aminodeoxychorismate lyase	AVZ42482.1
chrm	1294306	1296762	ZMO1_ZMO1277,ZMO1_ZMO1278;1	ZMO1_ZMO1278	1	-	fabF	3-oxoacyl-(acyl-carrier-protein) synthase 2	AVZ42483.1
chrm	1296763	1297416	ZMO1_ZMO1279,ZMO1_ZMO2013;1	ZMO1_ZMO1279	1	-	acpP	acyl carrier protein	AVZ42484.1
chrm	1296763	1297416	ZMO1_ZMO1279,ZMO1_ZMO2013;1	ZMO1_ZMO2013	1	-	ZMO1_ZMO2013	hypothetical protein	AVZ42485.1
chrm	1297375	1299053	ZMO1_ZMO1283;2	ZMO1_ZMO1283	2	+	ZMO1_ZMO1283	LacI family transcriptional regulator	AVZ42486.1
chrm	1297412	1298988	ZMO1_ZMO1283;1	ZMO1_ZMO1283	1	+	ZMO1_ZMO1283	LacI family transcriptional regulator	AVZ42486.1
chrm	1298507	1302472	ZMO1_ZMO1284,ZMO1_ZMO1285,ZMO1_ZMO1286;1	ZMO1_ZMO1284	1	-	sldC	sorbitol dehydrogenase cytochrome c subunit	AVZ42487.1
chrm	1298507	1302472	ZMO1_ZMO1284,ZMO1_ZMO1285,ZMO1_ZMO1286;1	ZMO1_ZMO1285	1	-	sldL	solbitol dehydrogenase large subunit	AVZ42488.1
chrm	1298507	1302472	ZMO1_ZMO1284,ZMO1_ZMO1285,ZMO1_ZMO1286;1	ZMO1_ZMO1286	1	-	sldS	sorbitol dehydrogenase small subunit	AVZ42489.1
chrm	1298614	1302520	ZMO1_ZMO1284,ZMO1_ZMO1285,ZMO1_ZMO1286;2	ZMO1_ZMO1284	2	-	sldC	sorbitol dehydrogenase cytochrome c subunit	AVZ42487.1
chrm	1298614	1302520	ZMO1_ZMO1284,ZMO1_ZMO1285,ZMO1_ZMO1286;2	ZMO1_ZMO1285	2	-	sldL	solbitol dehydrogenase large subunit	AVZ42488.1
chrm	1298614	1302520	ZMO1_ZMO1284,ZMO1_ZMO1285,ZMO1_ZMO1286;2	ZMO1_ZMO1286	2	-	sldS	sorbitol dehydrogenase small subunit	AVZ42489.1
chrm	1302766	1303927	ZMO1_ZMO1287;1	ZMO1_ZMO1287	1	-	ZMO1_ZMO1287	putative UDP-glucose-glycogen glucosyltransferase	AVZ42490.1
chrm	1304195	1305506	ZMO1_ZMO1288;1	ZMO1_ZMO1288	1	+	ZMO1_ZMO1288	major facilitator superfamily transporter	AVZ42491.1
chrm	1305317	1305823	ZMO1_ZMO1289;1	ZMO1_ZMO1289	1	-	ZMO1_ZMO1289	putative transglycosylase-associated protein	AVZ42492.1
chrm	1305435	1305823	ZMO1_ZMO1289;2	ZMO1_ZMO1289	2	-	ZMO1_ZMO1289	putative transglycosylase-associated protein	AVZ42492.1
chrm	1305985	1307687	ZMO1_ZMO1291;1	ZMO1_ZMO1291	1	-	ZMO1_ZMO1291	peptidase S10 serine carboxypeptidase	AVZ42493.1
chrm	1308276	1309880	ZMO1_ZMO1294,ZMO1_ZMO1295;1	ZMO1_ZMO1294	1	+	murQ	N-acetylmuramic acid 6-phosphate etherase MurQ	AVZ42494.1
chrm	1308276	1309880	ZMO1_ZMO1294,ZMO1_ZMO1295;1	ZMO1_ZMO1295	1	+	ZMO1_ZMO1295	organic radical activating enzyme	AVZ42495.1
chrm	1309821	1311257	ZMO1_ZMO2014,ZMO1_ZMO2015;1	ZMO1_ZMO2014	1	-	ZMO1_ZMO2014	uncharacterized protein	AVZ42496.1
chrm	1309821	1311257	ZMO1_ZMO2014,ZMO1_ZMO2015;1	ZMO1_ZMO2015	1	-	ZMO1_ZMO2015	uncharacterized protein	AVZ42497.1
chrm	1311364	1312547	ZMO1_ZMO1296;1	ZMO1_ZMO1296	1	-	ZMO1_ZMO1296	uncharacterized protein	AVZ42498.1
chrm	1312577	1312903	ZMO1_ZMO2064;1	ZMO1_ZMO2064	1	+	ZMO1_ZMO2064	hypothetical protein	QIZ64073.1
chrm	1313080	1315527	ZMO1_ZMO1298;1	ZMO1_ZMO1298	1	+	ZMO1_ZMO1298	TonB-dependent receptor plug domain	AVZ42499.1
chrm	1315745	1315934	ZMO1_ZMO2016;1	ZMO1_ZMO2016	1	+	ZMO1_ZMO2016	hypothetical protein	AVZ42500.1
chrm	1315961	1318748	ZMO1_ZMO2017,ZMO1_ZMO1299,ZMO1_ZMO1300;1	ZMO1_ZMO2017	1	+	ZMO1_ZMO2017	capsule biosynthesis phosphatase	AVZ42501.1
chrm	1315961	1318748	ZMO1_ZMO2017,ZMO1_ZMO1299,ZMO1_ZMO1300;1	ZMO1_ZMO1299	1	+	bcbG	putative capsular polysaccharide biosynthesis protein BcbG	AVZ42502.1
chrm	1315961	1318748	ZMO1_ZMO2017,ZMO1_ZMO1299,ZMO1_ZMO1300;1	ZMO1_ZMO1300	1	+	bcbE	putative capsular polysaccharide biosynthesis protein BcbE	AVZ42503.1
chrm	1318762	1319901	ZMO1_ZMO1301;1	ZMO1_ZMO1301	1	-	ZMO1_ZMO1301	uncharacterized protein	AVZ42504.1
chrm	1320035	1320776	ZMO1_ZMO1302;1	ZMO1_ZMO1302	1	+	lipB	lipoate-protein ligase B	AVZ42505.1
chrm	1320834	1322406	ZMO1_ZMO1303,ZMO1_ZMO1304;1	ZMO1_ZMO1303	1	-	proC2	pyrroline-5-carboxylate reductase	AVZ42506.1
chrm	1320834	1322406	ZMO1_ZMO1303,ZMO1_ZMO1304;1	ZMO1_ZMO1304	1	-	ZMO1_ZMO1304	DUF1790 domain-containing protein	AVZ42507.1
chrm	1320835	1321768	ZMO1_ZMO1303;1	ZMO1_ZMO1303	1	-	proC2	pyrroline-5-carboxylate reductase	AVZ42506.1
chrm	1321769	1322295	ZMO1_ZMO1304;1	ZMO1_ZMO1304	1	-	ZMO1_ZMO1304	DUF1790 domain-containing protein	AVZ42507.1
chrm	1322304	1322631	ZMO1_ZMO1305;2	ZMO1_ZMO1305	2	-	ZMO1_ZMO1305	DUF526 domain-containing protein	AVZ42508.1
chrm	1322407	1322750	ZMO1_ZMO1305;1	ZMO1_ZMO1305	1	-	ZMO1_ZMO1305	DUF526 domain-containing protein	AVZ42508.1
chrm	1322632	1323668	ZMO1_ZMO1306;2	ZMO1_ZMO1306	2	-	ZMO1_ZMO1306	hemolysin A	AVZ42509.1
chrm	1322828	1323667	ZMO1_ZMO1306;1	ZMO1_ZMO1306	1	-	ZMO1_ZMO1306	hemolysin A	AVZ42509.1
chrm	1323686	1325406	ZMO1_ZMO1307;1	ZMO1_ZMO1307	1	+	fumA	iron-dependent fumarate hydratase	AVZ42510.1
chrm	1325379	1327500	ZMO1_ZMO1308,ZMO1_ZMO1309;1	ZMO1_ZMO1308	1	-	holC	DNA polymerase III chi subunit HolC	AVZ42511.1
chrm	1325379	1327500	ZMO1_ZMO1308,ZMO1_ZMO1309;1	ZMO1_ZMO1309	1	-	pepA2	leucyl aminopeptidase	AVZ42512.1
chrm	1327448	1330255	ZMO1_ZMO1311;1	ZMO1_ZMO1311	1	+	ostA	organic solvent tolerance protein	AVZ42513.1
chrm	1330256	1333622	ZMO1_ZMO1312,ZMO1_ZMO1313,ZMO1_ZMO1314;1	ZMO1_ZMO1312	1	+	ZMO1_ZMO1312	PpiC-type peptidyl-prolyl cis-trans isomerase	AVZ42514.2
chrm	1330256	1333622	ZMO1_ZMO1312,ZMO1_ZMO1313,ZMO1_ZMO1314;1	ZMO1_ZMO1313	1	+	pdxA	4-hydroxythreonine-4-phosphate dehydrogenase	AVZ42515.1
chrm	1330256	1333622	ZMO1_ZMO1312,ZMO1_ZMO1313,ZMO1_ZMO1314;1	ZMO1_ZMO1314	1	+	ksgA	16S ribosomal RNA methyltransferase KsgA/Dim1 family protein	AVZ42516.1
chrm	1330256	1331671	ZMO1_ZMO1312;1	ZMO1_ZMO1312	1	+	ZMO1_ZMO1312	PpiC-type peptidyl-prolyl cis-trans isomerase	AVZ42514.2
chrm	1331672	1333638	ZMO1_ZMO1313,ZMO1_ZMO1314;1	ZMO1_ZMO1313	1	+	pdxA	4-hydroxythreonine-4-phosphate dehydrogenase	AVZ42515.1
chrm	1331672	1333638	ZMO1_ZMO1313,ZMO1_ZMO1314;1	ZMO1_ZMO1314	1	+	ksgA	16S ribosomal RNA methyltransferase KsgA/Dim1 family protein	AVZ42516.1
chrm	1333297	1335884	ZMO1_ZMO1315,ZMO1_ZMO1316;1	ZMO1_ZMO1315	1	-	ZMO1_ZMO1315	uncharacterized protein	AVZ42517.1
chrm	1333297	1335884	ZMO1_ZMO1315,ZMO1_ZMO1316;1	ZMO1_ZMO1316	1	-	ZMO1_ZMO1316	polysaccharide biosynthesis protein	AVZ42518.1
chrm	1333377	1337669	ZMO1_ZMO1315,ZMO1_ZMO1316,ZMO1_ZMO1317,ZMO1_ZMO1318;1	ZMO1_ZMO1315	1	-	ZMO1_ZMO1315	uncharacterized protein	AVZ42517.1
chrm	1333377	1337669	ZMO1_ZMO1315,ZMO1_ZMO1316,ZMO1_ZMO1317,ZMO1_ZMO1318;1	ZMO1_ZMO1316	1	-	ZMO1_ZMO1316	polysaccharide biosynthesis protein	AVZ42518.1
chrm	1333377	1337669	ZMO1_ZMO1315,ZMO1_ZMO1316,ZMO1_ZMO1317,ZMO1_ZMO1318;1	ZMO1_ZMO1317	1	-	ZMO1_ZMO1317	uncharacterized protein	AVZ42519.1
chrm	1333377	1337669	ZMO1_ZMO1315,ZMO1_ZMO1316,ZMO1_ZMO1317,ZMO1_ZMO1318;1	ZMO1_ZMO1318	1	-	ZMO1_ZMO1318	putative P-loop containing nucleoside triphosphate hydrolase	AVZ42520.1
chrm	1335885	1337662	ZMO1_ZMO1317,ZMO1_ZMO1318;1	ZMO1_ZMO1317	1	-	ZMO1_ZMO1317	uncharacterized protein	AVZ42519.1
chrm	1335885	1337662	ZMO1_ZMO1317,ZMO1_ZMO1318;1	ZMO1_ZMO1318	1	-	ZMO1_ZMO1318	putative P-loop containing nucleoside triphosphate hydrolase	AVZ42520.1
chrm	1337886	1338522	ZMO1_ZMO1319;1	ZMO1_ZMO1319	1	-	ZMO1_ZMO1319	uncharacterized protein	AVZ42521.1
chrm	1337886	1338684	ZMO1_ZMO1319;2	ZMO1_ZMO1319	2	-	ZMO1_ZMO1319	uncharacterized protein	AVZ42521.1
chrm	1338669	1341490	ZMO1_ZMO1320,ZMO1_ZMO1321;1	ZMO1_ZMO1320	1	-	ZMO1_ZMO1320	16S rRNA C967 or C1407 C5-methylase RsmB/RsmF family	AVZ42522.1
chrm	1338669	1341490	ZMO1_ZMO1320,ZMO1_ZMO1321;1	ZMO1_ZMO1321	1	-	guaB	inosine-5'-monophosphate dehydrogenase	AVZ42523.1
chrm	1341525	1344026	ZMO1_ZMO1322,ZMO1_ZMO1323;1	ZMO1_ZMO1322	1	+	chvI	winged helix family two component transcriptional regulator	AVZ42524.1
chrm	1341525	1344026	ZMO1_ZMO1322,ZMO1_ZMO1323;1	ZMO1_ZMO1323	1	+	chvG	histidine kinase	AVZ42525.1
chrm	1344018	1348045	ZMO1_ZMO1324,ZMO1_ZMO1325,ZMO1_ZMO1326,ZMO1_ZMO1327,ZMO1_ZMO1328,ZMO1_ZMO1329;2	ZMO1_ZMO1324	2	+	ZMO1_ZMO1324	HPr kinase	AVZ42526.1
chrm	1344018	1348045	ZMO1_ZMO1324,ZMO1_ZMO1325,ZMO1_ZMO1326,ZMO1_ZMO1327,ZMO1_ZMO1328,ZMO1_ZMO1329;2	ZMO1_ZMO1325	2	+	ZMO1_ZMO1325	glmZ(sRNA)-inactivating NTPase	AVZ42527.1
chrm	1344018	1348045	ZMO1_ZMO1324,ZMO1_ZMO1325,ZMO1_ZMO1326,ZMO1_ZMO1327,ZMO1_ZMO1328,ZMO1_ZMO1329;2	ZMO1_ZMO1326	2	+	nagE	PTS system fructose subfamily IIA component	AVZ42528.1
chrm	1344018	1348045	ZMO1_ZMO1324,ZMO1_ZMO1325,ZMO1_ZMO1326,ZMO1_ZMO1327,ZMO1_ZMO1328,ZMO1_ZMO1329;2	ZMO1_ZMO1327	2	+	ZMO1_ZMO1327	HPr family phosphocarrier	AVZ42529.1
chrm	1344018	1348045	ZMO1_ZMO1324,ZMO1_ZMO1325,ZMO1_ZMO1326,ZMO1_ZMO1327,ZMO1_ZMO1328,ZMO1_ZMO1329;2	ZMO1_ZMO1328	2	+	ZMO1_ZMO1328	SpoU type tRNA/rRNA methyltransferase	AVZ42530.1
chrm	1344018	1348045	ZMO1_ZMO1324,ZMO1_ZMO1325,ZMO1_ZMO1326,ZMO1_ZMO1327,ZMO1_ZMO1328,ZMO1_ZMO1329;2	ZMO1_ZMO1329	2	+	ppnK	NAD(+) kinase	AVZ42531.1
chrm	1344137	1348090	ZMO1_ZMO1324,ZMO1_ZMO1325,ZMO1_ZMO1326,ZMO1_ZMO1327,ZMO1_ZMO1328,ZMO1_ZMO1329;1	ZMO1_ZMO1324	1	+	ZMO1_ZMO1324	HPr kinase	AVZ42526.1
chrm	1344137	1348090	ZMO1_ZMO1324,ZMO1_ZMO1325,ZMO1_ZMO1326,ZMO1_ZMO1327,ZMO1_ZMO1328,ZMO1_ZMO1329;1	ZMO1_ZMO1325	1	+	ZMO1_ZMO1325	glmZ(sRNA)-inactivating NTPase	AVZ42527.1
chrm	1344137	1348090	ZMO1_ZMO1324,ZMO1_ZMO1325,ZMO1_ZMO1326,ZMO1_ZMO1327,ZMO1_ZMO1328,ZMO1_ZMO1329;1	ZMO1_ZMO1326	1	+	nagE	PTS system fructose subfamily IIA component	AVZ42528.1
chrm	1344137	1348090	ZMO1_ZMO1324,ZMO1_ZMO1325,ZMO1_ZMO1326,ZMO1_ZMO1327,ZMO1_ZMO1328,ZMO1_ZMO1329;1	ZMO1_ZMO1327	1	+	ZMO1_ZMO1327	HPr family phosphocarrier	AVZ42529.1
chrm	1344137	1348090	ZMO1_ZMO1324,ZMO1_ZMO1325,ZMO1_ZMO1326,ZMO1_ZMO1327,ZMO1_ZMO1328,ZMO1_ZMO1329;1	ZMO1_ZMO1328	1	+	ZMO1_ZMO1328	SpoU type tRNA/rRNA methyltransferase	AVZ42530.1
chrm	1344137	1348090	ZMO1_ZMO1324,ZMO1_ZMO1325,ZMO1_ZMO1326,ZMO1_ZMO1327,ZMO1_ZMO1328,ZMO1_ZMO1329;1	ZMO1_ZMO1329	1	+	ppnK	NAD(+) kinase	AVZ42531.1
chrm	1348094	1351429	ZMO1_ZMO1331;1	ZMO1_ZMO1331	1	+	mscS2	mechanosensitive ion channel MscS	AVZ42532.1
chrm	1351657	1352704	ZMO1_ZMO1334;1	ZMO1_ZMO1334	1	+	ZMO1_ZMO1334	polyisoprenoid-binding periplasmic YceI-like protein	AVZ42533.1
chrm	1351702	1352428	ZMO1_ZMO1334;2	ZMO1_ZMO1334	2	+	ZMO1_ZMO1334	polyisoprenoid-binding periplasmic YceI-like protein	AVZ42533.1
chrm	1352604	1353446	ZMO1_ZMO1335;2	ZMO1_ZMO1335	2	+	wrbA	flavoprotein WrbA	AVZ42534.1
chrm	1352705	1353891	ZMO1_ZMO1335;1	ZMO1_ZMO1335	1	+	wrbA	flavoprotein WrbA	AVZ42534.1
chrm	1353361	1354362	ZMO1_ZMO1336;1	ZMO1_ZMO1336	1	-	ZMO1_ZMO1336	LysR family transcriptional regulator	AVZ42535.1
chrm	1354476	1355597	ZMO1_ZMO1337;1	ZMO1_ZMO1337	1	+	ZMO1_ZMO1337	hydroquinone detoxification protein	AVZ42536.1
chrm	1354494	1355260	ZMO1_ZMO1337;2	ZMO1_ZMO1337	2	+	ZMO1_ZMO1337	hydroquinone detoxification protein	AVZ42536.1
chrm	1355172	1357279	ZMO1_ZMO1338,ZMO1_ZMO2018;1	ZMO1_ZMO1338	1	-	ZMO1_ZMO1338	lysine exporter protein (LYSE/YGGA)	AVZ42537.1
chrm	1355172	1357279	ZMO1_ZMO1338,ZMO1_ZMO2018;1	ZMO1_ZMO2018	1	-	ZMO1_ZMO2018	major facilitator superfamily transporter	AVZ42538.1
chrm	1355202	1357146	ZMO1_ZMO1338,ZMO1_ZMO2018;2	ZMO1_ZMO1338	2	-	ZMO1_ZMO1338	lysine exporter protein (LYSE/YGGA)	AVZ42537.1
chrm	1355202	1357146	ZMO1_ZMO1338,ZMO1_ZMO2018;2	ZMO1_ZMO2018	2	-	ZMO1_ZMO2018	major facilitator superfamily transporter	AVZ42538.1
chrm	1357392	1358568	ZMO1_ZMO1341;1	ZMO1_ZMO1341	1	-	ZMO1_ZMO1341	Zn-dependent metalloprotease	AVZ42539.1
chrm	1357444	1358470	ZMO1_ZMO1341;2	ZMO1_ZMO1341	2	-	ZMO1_ZMO1341	Zn-dependent metalloprotease	AVZ42539.1
chrm	1358610	1358684	ZMO1_ZMOt031;1	ZMO1_ZMOt031	1	+	ZMO1_ZMOt031	tRNA-Asn	-
chrm	1359325	1360247	ZMO1_ZMO1344;1	ZMO1_ZMO1344	1	+	dkgA	2,5-diketo-D-gluconate reductase A	AVZ42540.1
chrm	1360274	1365880	ZMO1_ZMO1345,ZMO1_ZMO1346,ZMO1_ZMO1347,ZMO1_ZMO1348;1	ZMO1_ZMO1345	1	-	pepN1	aminopeptidase N	AVZ42541.1
chrm	1360274	1365880	ZMO1_ZMO1345,ZMO1_ZMO1346,ZMO1_ZMO1347,ZMO1_ZMO1348;1	ZMO1_ZMO1346	1	-	ZMO1_ZMO1346	EamA/RhaT family transporter	AVZ42542.1
chrm	1360274	1365880	ZMO1_ZMO1345,ZMO1_ZMO1346,ZMO1_ZMO1347,ZMO1_ZMO1348;1	ZMO1_ZMO1347	1	-	ltaE	threonine aldolase	AVZ42543.1
chrm	1360274	1365880	ZMO1_ZMO1345,ZMO1_ZMO1346,ZMO1_ZMO1347,ZMO1_ZMO1348;1	ZMO1_ZMO1348	1	-	map	type I methionine aminopeptidase	AVZ42544.1
chrm	1360274	1365049	ZMO1_ZMO1345,ZMO1_ZMO1346,ZMO1_ZMO1347;1	ZMO1_ZMO1345	1	-	pepN1	aminopeptidase N	AVZ42541.1
chrm	1360274	1365049	ZMO1_ZMO1345,ZMO1_ZMO1346,ZMO1_ZMO1347;1	ZMO1_ZMO1346	1	-	ZMO1_ZMO1346	EamA/RhaT family transporter	AVZ42542.1
chrm	1360274	1365049	ZMO1_ZMO1345,ZMO1_ZMO1346,ZMO1_ZMO1347;1	ZMO1_ZMO1347	1	-	ltaE	threonine aldolase	AVZ42543.1
chrm	1365050	1365880	ZMO1_ZMO1348;1	ZMO1_ZMO1348	1	-	map	type I methionine aminopeptidase	AVZ42544.1
chrm	1365917	1367815	ZMO1_ZMO1350,ZMO1_ZMO1351;1	ZMO1_ZMO1350	1	+	ZMO1_ZMO1350	putative nucleotide-utilizing enzyme	AVZ42545.1
chrm	1365917	1367815	ZMO1_ZMO1350,ZMO1_ZMO1351;1	ZMO1_ZMO1351	1	+	clcD1	carboxymethylenebutenolidase clcD	AVZ42546.1
chrm	1367828	1368692	ZMO1_ZMO1352;1	ZMO1_ZMO1352	1	-	ZMO1_ZMO1352	intergral membrane protein	AVZ42547.1
chrm	1368600	1369397	ZMO1_ZMO1353;1	ZMO1_ZMO1353	1	-	ZMO1_ZMO1353	DUF336 domain-containing protein	AVZ42548.1
chrm	1368712	1369397	ZMO1_ZMO1353;2	ZMO1_ZMO1353	2	-	ZMO1_ZMO1353	DUF336 domain-containing protein	AVZ42548.1
chrm	1369526	1370689	ZMO1_ZMO1354;1	ZMO1_ZMO1354	1	-	motB3	flagellar motor protein MotB	AVZ42549.1
chrm	1370668	1370852	ZM4_predicted_RNA_-;2	ZM4_predicted_RNA_-	2	-	NA	NA	NA
chrm	1370761	1375155	ZMO1_ZMO1355,ZMO1_ZMO1356;2	ZMO1_ZMO1355	2	-	ZMO1_ZMO1355	ABC transporter related protein	AVZ42550.1
chrm	1370761	1375155	ZMO1_ZMO1355,ZMO1_ZMO1356;2	ZMO1_ZMO1356	2	-	dnaA	chromosomal replication initiator protein DnaA	AVZ42551.1
chrm	1371077	1375155	ZMO1_ZMO1355,ZMO1_ZMO1356;1	ZMO1_ZMO1355	1	-	ZMO1_ZMO1355	ABC transporter related protein	AVZ42550.1
chrm	1371077	1375155	ZMO1_ZMO1355,ZMO1_ZMO1356;1	ZMO1_ZMO1356	1	-	dnaA	chromosomal replication initiator protein DnaA	AVZ42551.1
chrm	1374915	1375160	ZMO1_ZMO2065;1	ZMO1_ZMO2065	1	+	ZMO1_ZMO2065	hypothetical protein	QIZ64074.1
chrm	1375156	1375589	ZMO1_ZMO1358;1	ZMO1_ZMO1358	1	-	rpsT	ribosomal protein S20	AVZ42552.1
chrm	1375723	1377545	ZMO1_ZMO1360;1	ZMO1_ZMO1360	1	-	pdc	pyruvate decarboxylase	AVZ42553.1
chrm	1375724	1378024	ZMO1_ZMO1360,ZMO1_ZMO2066,ZMO1_ZMO2067;1	ZMO1_ZMO1360	1	-	pdc	pyruvate decarboxylase	AVZ42553.1
chrm	1375724	1378024	ZMO1_ZMO1360,ZMO1_ZMO2066,ZMO1_ZMO2067;1	ZMO1_ZMO2066	1	-	ZMO1_ZMO2066	hypothetical protein	QIZ64075.1
chrm	1375724	1378024	ZMO1_ZMO1360,ZMO1_ZMO2066,ZMO1_ZMO2067;1	ZMO1_ZMO2067	1	-	ZMO1_ZMO2067	hypothetical protein	QIZ64076.1
chrm	1377546	1378026	ZMO1_ZMO2066,ZMO1_ZMO2067;1	ZMO1_ZMO2066	1	-	ZMO1_ZMO2066	hypothetical protein	QIZ64075.1
chrm	1377546	1378026	ZMO1_ZMO2066,ZMO1_ZMO2067;1	ZMO1_ZMO2067	1	-	ZMO1_ZMO2067	hypothetical protein	QIZ64076.1
chrm	1378114	1379780	ZMO1_ZMO2068,ZMO1_ZMO1364;1	ZMO1_ZMO2068	1	+	ZMO1_ZMO2068	hypothetical protein	QIZ64077.1
chrm	1378114	1379780	ZMO1_ZMO2068,ZMO1_ZMO1364;1	ZMO1_ZMO1364	1	+	hemN2	coproporphyrinogen III oxidase	AVZ42554.1
chrm	1379961	1383326	ZMO1_ZMO1365;1	ZMO1_ZMO1365	1	+	ZMO1_ZMO1365	diguanylate cyclase with beta propeller sensor	AVZ42555.1
chrm	1383327	1384168	ZMO1_ZMO1366;1	ZMO1_ZMO1366	1	+	rpsD	30S ribosomal protein S4	AVZ42556.1
chrm	1384199	1386492	ZMO1_ZMO1369,ZMO1_ZMO1370;1	ZMO1_ZMO1369	1	+	ZMO1_ZMO1369	agmatine deiminase	AVZ42557.1
chrm	1384199	1386492	ZMO1_ZMO1369,ZMO1_ZMO1370;1	ZMO1_ZMO1370	1	+	ZMO1_ZMO1370	N-carbamoylputrescine amidase	AVZ42558.1
chrm	1386632	1386707	ZMO1_ZMOt032;1	ZMO1_ZMOt032	1	+	ZMO1_ZMOt032	tRNA-Val	-
chrm	1386865	1387837	ZMO1_ZMO1372;1	ZMO1_ZMO1372	1	-	ZMO1_ZMO1372	short-chain dehydrogenase/reductase SDR	AVZ42559.1
chrm	1386982	1387827	ZMO1_ZMO1372;2	ZMO1_ZMO1372	2	-	ZMO1_ZMO1372	short-chain dehydrogenase/reductase SDR	AVZ42559.1
chrm	1388138	1388919	ZMO1_ZMO1373;1	ZMO1_ZMO1373	1	+	ZMO1_ZMO1373	uncharacterized protein	AVZ42560.1
chrm	1388141	1388821	ZMO1_ZMO1373;2	ZMO1_ZMO1373	2	+	ZMO1_ZMO1373	uncharacterized protein	AVZ42560.1
chrm	1388565	1389952	ZMO1_ZMO1374;1	ZMO1_ZMO1374	1	-	ZMO1_ZMO1374	NAD-dependent epimerase/dehydratase	AVZ42561.1
chrm	1389953	1390770	ZMO1_ZMO1375;1	ZMO1_ZMO1375	1	-	rnc	ribonuclease III	AVZ42562.1
chrm	1390924	1390999	ZMO1_ZMOt033;1	ZMO1_ZMOt033	1	+	ZMO1_ZMOt033	tRNA-Thr	-
chrm	1391068	1393955	ZMO1_ZMO1377,ZMO1_ZMO1378;1	ZMO1_ZMO1377	1	-	ZMO1_ZMO1377	uncharacterized protein	AVZ42563.1
chrm	1391068	1393955	ZMO1_ZMO1377,ZMO1_ZMO1378;1	ZMO1_ZMO1378	1	-	eutP	ethanolamine transporter	AVZ42564.1
chrm	1391068	1392501	ZMO1_ZMO1377;1	ZMO1_ZMO1377	1	-	ZMO1_ZMO1377	uncharacterized protein	AVZ42563.1
chrm	1392546	1393955	ZMO1_ZMO1378;1	ZMO1_ZMO1378	1	-	eutP	ethanolamine transporter	AVZ42564.1
chrm	1394275	1395394	ZMO1_ZMO1380;1	ZMO1_ZMO1380	1	-	ZMO1_ZMO1380	AraC family transcriptional regulator	AVZ42565.1
chrm	1395549	1396559	ZMO1_ZMO1381;1	ZMO1_ZMO1381	1	-	ZMO1_ZMO1381	aminoglycoside phosphotransferase	AVZ42566.1
chrm	1396779	1398119	ZMO1_ZMO1382;1	ZMO1_ZMO1382	1	+	ZMO1_ZMO1382	aspartate aminotransferase family protein	AVZ42567.1
chrm	1396779	1399318	ZMO1_ZMO1382,ZMO1_ZMO1383,ZMO1_ZMO1384;1	ZMO1_ZMO1382	1	+	ZMO1_ZMO1382	aspartate aminotransferase family protein	AVZ42567.1
chrm	1396779	1399318	ZMO1_ZMO1382,ZMO1_ZMO1383,ZMO1_ZMO1384;1	ZMO1_ZMO1383	1	+	ZMO1_ZMO1383	hypothetical protein	AVZ42568.1
chrm	1396779	1399318	ZMO1_ZMO1382,ZMO1_ZMO1383,ZMO1_ZMO1384;1	ZMO1_ZMO1384	1	+	era	GTP-binding protein Era	AVZ42569.1
chrm	1398217	1401353	ZMO1_ZMO1383,ZMO1_ZMO1384,ZMO1_ZMO1385,ZMO1_ZMO1386;1	ZMO1_ZMO1383	1	+	ZMO1_ZMO1383	hypothetical protein	AVZ42568.1
chrm	1398217	1401353	ZMO1_ZMO1383,ZMO1_ZMO1384,ZMO1_ZMO1385,ZMO1_ZMO1386;1	ZMO1_ZMO1384	1	+	era	GTP-binding protein Era	AVZ42569.1
chrm	1398217	1401353	ZMO1_ZMO1383,ZMO1_ZMO1384,ZMO1_ZMO1385,ZMO1_ZMO1386;1	ZMO1_ZMO1385	1	+	ZMO1_ZMO1385	toxic anion resistance family protein	AVZ42570.1
chrm	1398217	1401353	ZMO1_ZMO1383,ZMO1_ZMO1384,ZMO1_ZMO1385,ZMO1_ZMO1386;1	ZMO1_ZMO1386	1	+	ZMO1_ZMO1386	uncharacterized protein	AVZ42571.1
chrm	1399319	1401357	ZMO1_ZMO1385,ZMO1_ZMO1386;1	ZMO1_ZMO1385	1	+	ZMO1_ZMO1385	toxic anion resistance family protein	AVZ42570.1
chrm	1399319	1401357	ZMO1_ZMO1385,ZMO1_ZMO1386;1	ZMO1_ZMO1386	1	+	ZMO1_ZMO1386	uncharacterized protein	AVZ42571.1
chrm	1401366	1402263	ZMO1_ZMO1387;2	ZMO1_ZMO1387	2	+	ZMO1_ZMO1387	winged helix family two component transcriptional regulator	AVZ42572.1
chrm	1401398	1402457	ZMO1_ZMO1387;1	ZMO1_ZMO1387	1	+	ZMO1_ZMO1387	winged helix family two component transcriptional regulator	AVZ42572.1
chrm	1402322	1404122	ZMO1_ZMO1388;1	ZMO1_ZMO1388	1	-	ggt	gamma-glutamyltransferase	AVZ42573.1
chrm	1404250	1406442	ZMO1_ZMO1389;1	ZMO1_ZMO1389	1	+	dsbD	Thiol:disulfide interchange protein DsbD	AVZ42574.1
chrm	1406472	1407436	ZMO1_ZMO1390;1	ZMO1_ZMO1390	1	-	ZMO1_ZMO1390	uncharacterized protein	AVZ42575.1
chrm	1407436	1409150	ZMO1_ZMO1391,ZMO1_ZMO1392;1	ZMO1_ZMO1391	1	-	ZMO1_ZMO1391	diacylglycerol kinase catalytic region	AVZ42576.1
chrm	1407436	1409150	ZMO1_ZMO1391,ZMO1_ZMO1392;1	ZMO1_ZMO1392	1	-	ZMO1_ZMO1392	uncharacterized protein	AVZ42577.1
chrm	1408993	1411625	ZMO1_ZMO1393,ZMO1_ZMO1394;1	ZMO1_ZMO1393	1	+	lptF	LPS export ABC transporter permease LptF	AVZ42578.1
chrm	1408993	1411625	ZMO1_ZMO1393,ZMO1_ZMO1394;1	ZMO1_ZMO1394	1	+	lptG	LPS export ABC transporter permease LptG	AVZ42579.1
chrm	1411409	1413050	ZMO1_ZMO1395,ZMO1_ZMO1396;1	ZMO1_ZMO1395	1	-	hutG2	N-formylglutamate amidohydrolase	AVZ42580.1
chrm	1411409	1413050	ZMO1_ZMO1395,ZMO1_ZMO1396;1	ZMO1_ZMO1396	1	-	ZMO1_ZMO1396	uncharacterized protein	AVZ42581.1
chrm	1413051	1413635	ZMO1_ZMO1398;1	ZMO1_ZMO1398	1	-	ZMO1_ZMO1398	hypothetical protein	AVZ42582.1
chrm	1413582	1414619	ZMO1_ZMO1399;1	ZMO1_ZMO1399	1	+	ZMO1_ZMO1399	fatty acid hydroxylase	AVZ42583.1
chrm	1413583	1414484	ZMO1_ZMO1399;2	ZMO1_ZMO1399	2	+	ZMO1_ZMO1399	fatty acid hydroxylase	AVZ42583.1
chrm	1414485	1415890	ZMO1_ZMO1400;2	ZMO1_ZMO1400	2	+	ZMO1_ZMO1400	uncharacterized protein	AVZ42584.1
chrm	1414620	1415795	ZMO1_ZMO1400;1	ZMO1_ZMO1400	1	+	ZMO1_ZMO1400	uncharacterized protein	AVZ42584.1
chrm	1415812	1416988	ZMO1_ZMO1401,ZMO1_ZMO1402;1	ZMO1_ZMO1401	1	-	xthA1	exodeoxyribonuclease III XthA	AVZ42585.1
chrm	1415812	1416988	ZMO1_ZMO1401,ZMO1_ZMO1402;1	ZMO1_ZMO1402	1	-	ZMO1_ZMO1402	iron-sulfur cluster assembly accessory protein	AVZ42586.1
chrm	1416989	1418102	ZMO1_ZMO1403;1	ZMO1_ZMO1403	1	-	ZMO1_ZMO1403	peptidase M23	AVZ42587.1
chrm	1418275	1419005	ZMO1_ZMO1404;1	ZMO1_ZMO1404	1	-	rpoE	DNA-directed RNA polymerase specialized sigma subunit sigma 24 (sigma E) family RpoE	AVZ42588.1
chrm	1418277	1419944	ZMO1_ZMO1404,ZMO1_ZMO1405;1	ZMO1_ZMO1404	1	-	rpoE	DNA-directed RNA polymerase specialized sigma subunit sigma 24 (sigma E) family RpoE	AVZ42588.1
chrm	1418277	1419944	ZMO1_ZMO1404,ZMO1_ZMO1405;1	ZMO1_ZMO1405	1	-	ZMO1_ZMO1405	two-component response regulator	AVZ42589.1
chrm	1419006	1419944	ZMO1_ZMO1405;1	ZMO1_ZMO1405	1	-	ZMO1_ZMO1405	two-component response regulator	AVZ42589.1
chrm	1419945	1420877	ZMO1_ZMO1406;1	ZMO1_ZMO1406	1	-	ZMO1_ZMO1406	alpha/beta hydrolase fold protein	AVZ42590.1
chrm	1421025	1422198	ZMO1_ZMO1407;1	ZMO1_ZMO1407	1	-	asd	aspartate-semialdehyde dehydrogenase	AVZ42591.1
chrm	1422199	1424583	ZMO1_ZMO1408;1	ZMO1_ZMO1408	1	-	pepX	S9 family peptidase	AVZ42592.2
chrm	1424584	1425406	ZMO1_ZMO1409;1	ZMO1_ZMO1409	1	-	cbbF2	inositol monophosphatase	AVZ42593.1
chrm	1425612	1425925	ZMO1_ZMO2019;1	ZMO1_ZMO2019	1	+	ZMO1_ZMO2019	BFD domain protein (2Fe-2S)-binding domain protein	AVZ42594.1
chrm	1425642	1425815	ZMO1_ZMO2019;2	ZMO1_ZMO2019	2	+	ZMO1_ZMO2019	BFD domain protein (2Fe-2S)-binding domain protein	AVZ42594.1
chrm	1425906	1426456	ZMO1_ZMO1410;1	ZMO1_ZMO1410	1	+	bfr1	bacterioferritin	AVZ42595.1
chrm	1426340	1427053	ZMO1_ZMO1411;1	ZMO1_ZMO1411	1	-	fur	ferric uptake regulator Fur family	AVZ42596.1
chrm	1427054	1427101	ZM4_predicted_RNA_-;1	ZM4_predicted_RNA_-	1	-	NA	NA	NA
chrm	1427102	1427683	ZMO1_ZMO1412;1	ZMO1_ZMO1412	1	-	ZMO1_ZMO1412	transcriptional regulator MucR family	AVZ42597.1
chrm	1427687	1429456	ZMO1_ZMO1413,ZMO1_ZMO1414,ZMO1_ZMO1415;1	ZMO1_ZMO1413	1	-	ZMO1_ZMO1413	ribosomal-protein-alanine N-acetyltransferase	AVZ42598.1
chrm	1427687	1429456	ZMO1_ZMO1413,ZMO1_ZMO1414,ZMO1_ZMO1415;1	ZMO1_ZMO1414	1	-	ZMO1_ZMO1414	tRNA(adenosine(37)-N6)- threonylcarbamoyltransferase complex dimerization subunit type 1 TsaB	AVZ42599.1
chrm	1427687	1429456	ZMO1_ZMO1413,ZMO1_ZMO1414,ZMO1_ZMO1415;1	ZMO1_ZMO1415	1	-	ZMO1_ZMO1415	Nfu/NifU-like scaffold protein	AVZ42600.1
chrm	1429654	1431318	ZMO1_ZMO1417;1	ZMO1_ZMO1417	1	+	ZMO1_ZMO1417	putative DEAD/DEAH box helicase	AVZ42601.1
chrm	1431365	1432862	ZMO1_ZMO1419;1	ZMO1_ZMO1419	1	-	ubiA	4-hydroxybenzoate polyprenyl transferase UbiA	AVZ42602.1
chrm	1431818	1432851	ZMO1_ZMO1419;2	ZMO1_ZMO1419	2	-	ubiA	4-hydroxybenzoate polyprenyl transferase UbiA	AVZ42602.1
chrm	1432934	1434659	ZMO1_ZMO1420,ZMO1_ZMO1421;1	ZMO1_ZMO1420	1	+	purE	5-(carboxyamino)imidazole ribonucleotide mutase PurE	AVZ42603.1
chrm	1432934	1434659	ZMO1_ZMO1420,ZMO1_ZMO1421;1	ZMO1_ZMO1421	1	+	purK	phosphoribosylaminoimidazole carboxylase ATPase subunit PurK	AVZ42604.1
chrm	1434720	1437678	ZMO1_ZMO1422;1	ZMO1_ZMO1422	1	-	ZMO1_ZMO1422	peptidase M16 domain protein	AVZ42605.1
chrm	1437680	1440647	ZMO1_ZMO1423;1	ZMO1_ZMO1423	1	-	ZMO1_ZMO1423	peptidase M16 domain protein	AVZ42606.1
chrm	1440803	1443408	ZMO1_ZMO1424;1	ZMO1_ZMO1424	1	+	clpB	ATP-dependent chaperone ClpB	AVZ42607.1
chrm	1440804	1444066	ZMO1_ZMO1424;2	ZMO1_ZMO1424	2	+	clpB	ATP-dependent chaperone ClpB	AVZ42607.1
chrm	1443476	1444105	ZMO1_ZMO1425;1	ZMO1_ZMO1425	1	-	thiE2	thiamine monophosphate synthase	AVZ42608.1
chrm	1444160	1444728	ZMO1_ZMO1426;1	ZMO1_ZMO1426	1	+	ZMO1_ZMO1426	DNA repair protein RadC	AVZ42609.1
chrm	1444834	1445885	ZMO1_ZMO1428;1	ZMO1_ZMO1428	1	+	ZMO1_ZMO1428	diacylglycerol kinase catalytic region	AVZ42610.1
chrm	1444938	1445857	ZMO1_ZMO1428;2	ZMO1_ZMO1428	2	+	ZMO1_ZMO1428	diacylglycerol kinase catalytic region	AVZ42610.1
chrm	1445939	1451200	ZMO1_ZMO1429,ZMO1_ZMO1430,ZMO1_ZMO1431,ZMO1_ZMO1432;1	ZMO1_ZMO1429	1	-	ZMO1_ZMO1429	NodT family RND efflux system outer membrane lipoprotein	AVZ42611.1
chrm	1445939	1451200	ZMO1_ZMO1429,ZMO1_ZMO1430,ZMO1_ZMO1431,ZMO1_ZMO1432;1	ZMO1_ZMO1430	1	-	ZMO1_ZMO1430	MFP subunit of RND efflux system transporter	AVZ42612.1
chrm	1445939	1451200	ZMO1_ZMO1429,ZMO1_ZMO1430,ZMO1_ZMO1431,ZMO1_ZMO1432;1	ZMO1_ZMO1431	1	-	ZMO1_ZMO1431	DUF1656 domain-containing protein	AVZ42613.1
chrm	1445939	1451200	ZMO1_ZMO1429,ZMO1_ZMO1430,ZMO1_ZMO1431,ZMO1_ZMO1432;1	ZMO1_ZMO1432	1	-	ZMO1_ZMO1432	membrane protein component of efflux system	AVZ42614.1
chrm	1451481	1456131	ZMO1_ZMO1433,ZMO1_ZMO1434,ZMO1_ZMO1435,ZMO1_ZMO1436;1	ZMO1_ZMO1433	1	-	holA	DNA polymerase III delta subunit	AVZ42615.1
chrm	1451481	1456131	ZMO1_ZMO1433,ZMO1_ZMO1434,ZMO1_ZMO1435,ZMO1_ZMO1436;1	ZMO1_ZMO1434	1	-	ZMO1_ZMO1434	uncharacterized protein	AVZ42616.1
chrm	1451481	1456131	ZMO1_ZMO1433,ZMO1_ZMO1434,ZMO1_ZMO1435,ZMO1_ZMO1436;1	ZMO1_ZMO1435	1	-	leuS	leucyl-tRNA synthetase	AVZ42617.1
chrm	1451481	1456131	ZMO1_ZMO1433,ZMO1_ZMO1434,ZMO1_ZMO1435,ZMO1_ZMO1436;1	ZMO1_ZMO1436	1	-	ZMO1_ZMO1436	uncharacterized protein	AVZ42618.1
chrm	1456141	1457250	ZMO1_ZMO1437;1	ZMO1_ZMO1437	1	-	ZMO1_ZMO1437	lysine transporter LysE	AVZ42619.1
chrm	1456474	1457230	ZMO1_ZMO1437;2	ZMO1_ZMO1437	2	-	ZMO1_ZMO1437	lysine transporter LysE	AVZ42619.1
chrm	1457346	1457854	ZMO1_ZMO1438;1	ZMO1_ZMO1438	1	+	ZMO1_ZMO1438	AsnC family transcriptional regulator	AVZ42620.1
chrm	1457719	1459599	ZMO1_ZMO1439,ZMO1_ZMO1440;1	ZMO1_ZMO1439	1	-	ZMO1_ZMO1439	carbon-nitrogen hydrolase	AVZ42621.1
chrm	1457719	1459599	ZMO1_ZMO1439,ZMO1_ZMO1440;1	ZMO1_ZMO1440	1	-	ZMO1_ZMO1440	uncharacterized protein	AVZ42622.1
chrm	1459898	1461098	ZMO1_ZMO1441;1	ZMO1_ZMO1441	1	+	ZMO1_ZMO1441	FAD dependent oxidoreductase	AVZ42623.1
chrm	1460732	1462033	ZMO1_ZMO1442;1	ZMO1_ZMO1442	1	-	ZMO1_ZMO1442	uncharacterized protein	AVZ42624.1
chrm	1462107	1463528	ZMO1_ZMO1443;1	ZMO1_ZMO1443	1	+	ZMO1_ZMO1443	polysaccharide biosynthesis protein	AVZ42625.1
chrm	1463870	1466914	ZMO1_ZMO1444,ZMO1_ZMO1446;1	ZMO1_ZMO1444	1	-	glyS	glycine--tRNA ligase subunit beta	AVZ42626.1
chrm	1463870	1466914	ZMO1_ZMO1444,ZMO1_ZMO1446;1	ZMO1_ZMO1446	1	-	glyQ	glycine--tRNA ligase subunit alpha	AVZ42627.1
chrm	1467104	1468251	ZMO1_ZMO1447;1	ZMO1_ZMO1447	1	+	ZMO1_ZMO1447	conjugative transfer protein GumN	AVZ42628.1
chrm	1468294	1468370	ZMO1_ZMOt034;1	ZMO1_ZMOt034	1	-	ZMO1_ZMOt034	tRNA-Pro	-
chrm	1468417	1468901	ZMO1_ZMO1448;1	ZMO1_ZMO1448	1	-	ZMO1_ZMO1448	hypothetical protein	AVZ42629.1
chrm	1468858	1468941	ZMO1_ZMO2070;1	ZMO1_ZMO2070	1	+	ZMO1_ZMO2070	hypothetical protein	QIZ64078.1
chrm	1469045	1470651	ZMO1_ZMO1449;1	ZMO1_ZMO1449	1	-	mtlD	mannitol-1-phosphate dehydrogenase	AVZ42630.1
chrm	1470982	1472571	ZMO1_ZMO1450;1	ZMO1_ZMO1450	1	+	phrB	deoxyribodipyrimidine photo-lyase	AVZ42631.1
chrm	1472322	1473620	ZMO1_ZMO1451;1	ZMO1_ZMO1451	1	-	ZMO1_ZMO1451	purine nucleoside permease	AVZ42632.1
chrm	1473628	1474970	ZMO1_ZMO1452;1	ZMO1_ZMO1452	1	-	araJ1	MFS family predicted arabinose efflux permease araJ	AVZ42633.2
chrm	1475129	1475749	ZMO1_ZMO1455;1	ZMO1_ZMO1455	1	+	ZMO1_ZMO1455	resolvase domain-containing protein	AVZ42634.1
chrm	1476019	1476700	ZMO1_ZMO1456;1	ZMO1_ZMO1456	1	+	ZMO1_ZMO1456	LysE family translocator	AVZ42635.2
chrm	1476918	1480005	ZMO1_ZMO1457,ZMO1_ZMO1458;1	ZMO1_ZMO1457	1	+	ZMO1_ZMO1457	major facilitator superfamily transporter	AVZ42636.1
chrm	1476918	1480005	ZMO1_ZMO1457,ZMO1_ZMO1458;1	ZMO1_ZMO1458	1	+	ZMO1_ZMO1458	uncharacterized protein	AVZ42637.1
chrm	1479548	1485993	ZMO1_ZMO1459,ZMO1_ZMO1460,ZMO1_ZMO1461,ZMO1_ZMO1462,ZMO1_ZMO1463;1	ZMO1_ZMO1459	1	-	pnuC1	nicotinamide mononucleotide transporter PnuC	AVZ42638.1
chrm	1479548	1485993	ZMO1_ZMO1459,ZMO1_ZMO1460,ZMO1_ZMO1461,ZMO1_ZMO1462,ZMO1_ZMO1463;1	ZMO1_ZMO1460	1	-	sseA	3-mercaptopyruvate sulfurtransferase	AVZ42639.1
chrm	1479548	1485993	ZMO1_ZMO1459,ZMO1_ZMO1460,ZMO1_ZMO1461,ZMO1_ZMO1462,ZMO1_ZMO1463;1	ZMO1_ZMO1461	1	-	ZMO1_ZMO1461	aminoglycoside phosphotransferase	AVZ42640.1
chrm	1479548	1485993	ZMO1_ZMO1459,ZMO1_ZMO1460,ZMO1_ZMO1461,ZMO1_ZMO1462,ZMO1_ZMO1463;1	ZMO1_ZMO1462	1	-	ZMO1_ZMO1462	NMT1/THI5 like domain protein	AVZ42641.1
chrm	1479548	1485993	ZMO1_ZMO1459,ZMO1_ZMO1460,ZMO1_ZMO1461,ZMO1_ZMO1462,ZMO1_ZMO1463;1	ZMO1_ZMO1463	1	-	ZMO1_ZMO1463	TonB-dependent receptor	AVZ42642.1
chrm	1486117	1486344	ZMO1_ZMO1464;1	ZMO1_ZMO1464	1	-	ZMO1_ZMO1464	hypothetical protein	AVZ42643.1
chrm	1486513	1487956	ZMO1_ZMO1465;1	ZMO1_ZMO1465	1	-	ZMO1_ZMO1465	putative amino acid permease	AVZ42644.1
chrm	1488075	1489042	ZMO1_ZMO1466;1	ZMO1_ZMO1466	1	-	ZMO1_ZMO1466	putative alpha/beta hydrolase	AVZ42645.1
chrm	1489088	1489992	ZMO1_ZMO1467;1	ZMO1_ZMO1467	1	+	ZMO1_ZMO1467	ABC-2 type transporter	AVZ42646.1
chrm	1489972	1492442	ZMO1_ZMO1468;1	ZMO1_ZMO1468	1	-	ZMO1_ZMO1468	uncharacterized protein	AVZ42647.1
chrm	1492814	1493799	ZMO1_ZMO1470;1	ZMO1_ZMO1470	1	-	ZMO1_ZMO1470	transglycosylase domain-containing protein	AVZ42648.1
chrm	1493898	1495941	ZMO1_ZMO1471;1	ZMO1_ZMO1471	1	-	typA	GTP-binding protein TypA/BipA	AVZ42649.1
chrm	1496219	1496989	ZMO1_ZMO1473;1	ZMO1_ZMO1473	1	+	ZMO1_ZMO1473	uncharacterized protein	AVZ42650.1
chrm	1497464	1499991	ZMO1_ZMO1475;1	ZMO1_ZMO1475	1	+	ZMO1_ZMO1475	TonB-dependent receptor plug domain	AVZ42651.1
chrm	1500163	1501016	ZMO1_ZMO1476;1	ZMO1_ZMO1476	1	+	ZMO1_ZMO1476	uncharacterized protein	AVZ42652.1
chrm	1500224	1501412	ZMO1_ZMO1477;2	ZMO1_ZMO1477	2	-	ZMO1_ZMO1477	uncharacterized protein	AVZ42653.1
chrm	1500393	1501412	ZMO1_ZMO1477;1	ZMO1_ZMO1477	1	-	ZMO1_ZMO1477	uncharacterized protein	AVZ42653.1
chrm	1501426	1502313	ZMO1_ZMO1478;1	ZMO1_ZMO1478	1	-	pgl	6-phosphogluconolactonase	AVZ42654.1
chrm	1502451	1505518	ZMO1_ZMO1479,ZMO1_ZMO1480,ZMO1_ZMO1481;1	ZMO1_ZMO1479	1	-	etfA	electron transfer flavoprotein subunit alpha	AVZ42655.1
chrm	1502451	1505518	ZMO1_ZMO1479,ZMO1_ZMO1480,ZMO1_ZMO1481;1	ZMO1_ZMO1480	1	-	etfB	electron transfer flavoprotein subunit beta	AVZ42656.1
chrm	1502451	1505518	ZMO1_ZMO1479,ZMO1_ZMO1480,ZMO1_ZMO1481;1	ZMO1_ZMO1481	1	-	sucC	succinyl-CoA ligase subunit beta	AVZ42657.1
chrm	1502451	1504237	ZMO1_ZMO1479,ZMO1_ZMO1480;1	ZMO1_ZMO1479	1	-	etfA	electron transfer flavoprotein subunit alpha	AVZ42655.1
chrm	1502451	1504237	ZMO1_ZMO1479,ZMO1_ZMO1480;1	ZMO1_ZMO1480	1	-	etfB	electron transfer flavoprotein subunit beta	AVZ42656.1
chrm	1504246	1505536	ZMO1_ZMO1481;1	ZMO1_ZMO1481	1	-	sucC	succinyl-CoA ligase subunit beta	AVZ42657.1
chrm	1505939	1509179	ZMO1_ZMO1482;1	ZMO1_ZMO1482	1	-	ZMO1_ZMO1482	outer membrane autotransporter barrel domain protein	AVZ42658.1
chrm	1509275	1512817	ZMO1_ZMO1483,ZMO1_ZMO1484;1	ZMO1_ZMO1483	1	-	ZMO1_ZMO1483	hypothetical protein	AVZ42659.1
chrm	1509275	1512817	ZMO1_ZMO1483,ZMO1_ZMO1484;1	ZMO1_ZMO1484	1	-	ZMO1_ZMO1484	UvrD/REP helicase	AVZ42660.1
chrm	1512717	1514073	ZMO1_ZMO1485;1	ZMO1_ZMO1485	1	+	ZMO1_ZMO1485	deoxyguanosinetriphosphate triphosphohydrolase	AVZ42661.1
chrm	1514083	1514172	ZMO1_ZMOt035;1	ZMO1_ZMOt035	1	-	ZMO1_ZMOt035	tRNA-Ser	-
chrm	1514210	1515241	ZMO1_ZMO1487;1	ZMO1_ZMO1487	1	-	ZMO1_ZMO1487	diguanylate phosphodiesterase	AVZ42662.1
chrm	1515242	1517050	ZMO1_ZMO1488,ZMO1_ZMO1489;1	ZMO1_ZMO1488	1	-	kdsA	2-dehydro-3-deoxyphosphooctonate aldolase	AVZ42663.1
chrm	1515242	1517050	ZMO1_ZMO1488,ZMO1_ZMO1489;1	ZMO1_ZMO1489	1	-	kdsB	3-deoxy-D-manno-octulosonate cytidylyltransferase	AVZ42664.1
chrm	1517075	1518251	ZMO1_ZMO1490;1	ZMO1_ZMO1490	1	+	ZMO1_ZMO1490	putative outer membrane associated protein	AVZ42665.1
chrm	1518231	1519468	ZMO1_ZMO1491;1	ZMO1_ZMO1491	1	+	ZMO1_ZMO1491	uncharacterized protein	AVZ42666.1
chrm	1519387	1519569	ZMO1_ZMO2071;1	ZMO1_ZMO2071	1	-	ZMO1_ZMO2071	hypothetical protein	QIZ64079.1
chrm	1519872	1521410	ZMO1_ZMO1493,ZMO1_ZMO1494;2	ZMO1_ZMO1493	2	-	ZMO1_ZMO1493	putative membrane protein	AVZ42667.1
chrm	1519872	1521410	ZMO1_ZMO1493,ZMO1_ZMO1494;2	ZMO1_ZMO1494	2	-	argB	acetylglutamate kinase	AVZ42668.1
chrm	1519884	1521555	ZMO1_ZMO1493,ZMO1_ZMO1494;1	ZMO1_ZMO1493	1	-	ZMO1_ZMO1493	putative membrane protein	AVZ42667.1
chrm	1519884	1521555	ZMO1_ZMO1493,ZMO1_ZMO1494;1	ZMO1_ZMO1494	1	-	argB	acetylglutamate kinase	AVZ42668.1
chrm	1521411	1522125	ZMO1_ZMO1495;2	ZMO1_ZMO1495	2	-	ZMO1_ZMO1495	ATP/cobalamin adenosyltransferase	AVZ42669.1
chrm	1521556	1522125	ZMO1_ZMO1495;1	ZMO1_ZMO1495	1	-	ZMO1_ZMO1495	ATP/cobalamin adenosyltransferase	AVZ42669.1
chrm	1522574	1525324	ZMO1_ZMO1496;1	ZMO1_ZMO1496	1	+	ppc	phosphoenolpyruvate carboxylase	AVZ42670.1
chrm	1525343	1527261	ZMO1_ZMO1497;1	ZMO1_ZMO1497	1	-	ZMO1_ZMO1497	amino acid/polyamine transporter	AVZ42671.1
chrm	1527237	1527784	ZMO1_ZMO1498;1	ZMO1_ZMO1498	1	-	apaH1	diadenosine tetraphosphate hydrolase	AVZ42672.1
chrm	1527262	1527639	ZMO1_ZMO1498;2	ZMO1_ZMO1498	2	-	apaH1	diadenosine tetraphosphate hydrolase	AVZ42672.1
chrm	1527640	1528146	ZMO1_ZMO1499;2	ZMO1_ZMO1499	2	-	hisE	phosphoribosyl-ATP pyrophosphatase	AVZ42673.1
chrm	1527785	1528150	ZMO1_ZMO1499;1	ZMO1_ZMO1499	1	-	hisE	phosphoribosyl-ATP pyrophosphatase	AVZ42673.1
chrm	1528193	1529729	ZMO1_ZMO1500,ZMO1_ZMO1501;1	ZMO1_ZMO1500	1	-	hisF	imidazole glycerol phosphate synthase cyclase subunit	AVZ42674.1
chrm	1528193	1529729	ZMO1_ZMO1500,ZMO1_ZMO1501;1	ZMO1_ZMO1501	1	-	hisA	1-(5-phosphoribosyl)-5-[(5- phosphoribosylamino)methylideneamino] imidazole-4-carboxamide isomerase	AVZ42675.1
chrm	1529730	1531097	ZMO1_ZMO1502,ZMO1_ZMO1503;1	ZMO1_ZMO1502	1	-	hisH	imidazole glycerol phosphate synthase subunit HisH	AVZ42676.1
chrm	1529730	1531097	ZMO1_ZMO1502,ZMO1_ZMO1503;1	ZMO1_ZMO1503	1	-	hisB	Imidazoleglycerol-phosphate dehydratase	AVZ42677.1
chrm	1531155	1532728	ZMO1_ZMO1504,ZMO1_ZMO2072,ZMO1_ZMO1506;1	ZMO1_ZMO1504	1	+	ZMO1_ZMO1504	DUF1321 domain-containing protein	AVZ42678.1
chrm	1531155	1532728	ZMO1_ZMO1504,ZMO1_ZMO2072,ZMO1_ZMO1506;1	ZMO1_ZMO2072	1	+	ZMO1_ZMO2072	hypothetical protein	QIZ64080.1
chrm	1531155	1532728	ZMO1_ZMO1504,ZMO1_ZMO2072,ZMO1_ZMO1506;1	ZMO1_ZMO1506	1	+	ZMO1_ZMO1506	uncharacterized protein	AVZ42679.1
chrm	1531155	1532569	ZMO1_ZMO1504,ZMO1_ZMO2072,ZMO1_ZMO1506;2	ZMO1_ZMO1504	2	+	ZMO1_ZMO1504	DUF1321 domain-containing protein	AVZ42678.1
chrm	1531155	1532569	ZMO1_ZMO1504,ZMO1_ZMO2072,ZMO1_ZMO1506;2	ZMO1_ZMO2072	2	+	ZMO1_ZMO2072	hypothetical protein	QIZ64080.1
chrm	1531155	1532569	ZMO1_ZMO1504,ZMO1_ZMO2072,ZMO1_ZMO1506;2	ZMO1_ZMO1506	2	+	ZMO1_ZMO1506	uncharacterized protein	AVZ42679.1
chrm	1532047	1532811	ZMO1_ZMO1507;2	ZMO1_ZMO1507	2	-	ppa	inorganic diphosphatase	AVZ42680.1
chrm	1532182	1532811	ZMO1_ZMO1507;1	ZMO1_ZMO1507	1	-	ppa	inorganic diphosphatase	AVZ42680.1
chrm	1532850	1536302	ZMO1_ZMO1508,ZMO1_ZMO1509,ZMO1_ZMO1510;1	ZMO1_ZMO1508	1	+	hisS	histidine--tRNA ligase	AVZ42681.1
chrm	1532850	1536302	ZMO1_ZMO1508,ZMO1_ZMO1509,ZMO1_ZMO1510;1	ZMO1_ZMO1509	1	+	prfA	peptide chain release factor 1	AVZ42682.1
chrm	1532850	1536302	ZMO1_ZMO1508,ZMO1_ZMO1509,ZMO1_ZMO1510;1	ZMO1_ZMO1510	1	+	prmC	protein-(glutamine-N5) methyltransferase release factor-specific	AVZ42683.1
chrm	1536303	1537615	ZMO1_ZMO1511;1	ZMO1_ZMO1511	1	+	ZMO1_ZMO1511	uncharacterized protein	AVZ42684.1
chrm	1537648	1543266	ZMO1_ZMO1512,ZMO1_ZMO1513,ZMO1_ZMO1514,ZMO1_ZMO2020;1	ZMO1_ZMO1512	1	-	ZMO1_ZMO1512	ABC transporter related protein	AVZ42685.1
chrm	1537648	1543266	ZMO1_ZMO1512,ZMO1_ZMO1513,ZMO1_ZMO1514,ZMO1_ZMO2020;1	ZMO1_ZMO1513	1	-	pheT	phenylalanine--tRNA ligase subunit beta	AVZ42686.1
chrm	1537648	1543266	ZMO1_ZMO1512,ZMO1_ZMO1513,ZMO1_ZMO1514,ZMO1_ZMO2020;1	ZMO1_ZMO1514	1	-	pheS	phenylalanine--tRNA ligase subunit alpha	AVZ42687.2
chrm	1537648	1543266	ZMO1_ZMO1512,ZMO1_ZMO1513,ZMO1_ZMO1514,ZMO1_ZMO2020;1	ZMO1_ZMO2020	1	-	ZMO1_ZMO2020	hypothetical protein	AVZ42688.1
chrm	1537648	1539444	ZMO1_ZMO1512;1	ZMO1_ZMO1512	1	-	ZMO1_ZMO1512	ABC transporter related protein	AVZ42685.1
chrm	1539481	1543266	ZMO1_ZMO1513,ZMO1_ZMO1514,ZMO1_ZMO2020;1	ZMO1_ZMO1513	1	-	pheT	phenylalanine--tRNA ligase subunit beta	AVZ42686.1
chrm	1539481	1543266	ZMO1_ZMO1513,ZMO1_ZMO1514,ZMO1_ZMO2020;1	ZMO1_ZMO1514	1	-	pheS	phenylalanine--tRNA ligase subunit alpha	AVZ42687.2
chrm	1539481	1543266	ZMO1_ZMO1513,ZMO1_ZMO1514,ZMO1_ZMO2020;1	ZMO1_ZMO2020	1	-	ZMO1_ZMO2020	hypothetical protein	AVZ42688.1
chrm	1543267	1543918	ZMO1_ZMO1515,ZMO1_ZMO1516;1	ZMO1_ZMO1515	1	-	rplT	ribosomal protein L20	AVZ42689.1
chrm	1543267	1543918	ZMO1_ZMO1515,ZMO1_ZMO1516;1	ZMO1_ZMO1516	1	-	rpmI	ribosomal protein L35	AVZ42690.1
chrm	1543925	1545767	ZMO1_ZMO1518,ZMO1_ZMO1519;1	ZMO1_ZMO1518	1	-	cbbF3	inositol monophosphatase	AVZ42691.1
chrm	1543925	1545767	ZMO1_ZMO1518,ZMO1_ZMO1519;1	ZMO1_ZMO1519	1	-	prs	ribose-phosphate pyrophosphokinase	AVZ42692.1
chrm	1545768	1546213	ZMO1_ZMO1520;1	ZMO1_ZMO1520	1	-	ZMO1_ZMO1520	uncharacterized protein	AVZ42693.1
chrm	1546214	1546938	ZMO1_ZMO1521;1	ZMO1_ZMO1521	1	-	ZMO1_ZMO1521	uncharacterized protein	AVZ42694.1
chrm	1547320	1550500	ZMO1_ZMO1522;1	ZMO1_ZMO1522	1	+	ZMO1_ZMO1522	TonB-dependent receptor	AVZ42695.1
chrm	1550732	1551805	ZMO1_ZMO1524;1	ZMO1_ZMO1524	1	+	ZMO1_ZMO1524	EamA domain-containing protein	AVZ42696.1
chrm	1550732	1551990	ZMO1_ZMO1524;2	ZMO1_ZMO1524	2	+	ZMO1_ZMO1524	EamA domain-containing protein	AVZ42696.1
chrm	1551818	1554938	ZMO1_ZMO1525;1	ZMO1_ZMO1525	1	-	ZMO1_ZMO1525	multidrug efflux pump subunit TolC	AVZ42697.1
chrm	1554940	1563102	ZMO1_ZMO1527,ZMO1_ZMO1528,ZMO1_ZMO1529;1	ZMO1_ZMO1527	1	-	ZMO1_ZMO1527	multidrug efflux pump subunit AcrB	AVZ42698.1
chrm	1554940	1563102	ZMO1_ZMO1527,ZMO1_ZMO1528,ZMO1_ZMO1529;1	ZMO1_ZMO1528	1	-	ZMO1_ZMO1528	multidrug efflux pump subunit AcrB	AVZ42699.1
chrm	1554940	1563102	ZMO1_ZMO1527,ZMO1_ZMO1528,ZMO1_ZMO1529;1	ZMO1_ZMO1529	1	-	ZMO1_ZMO1529	multidrug efflux pump subunit AcrA	AVZ42700.1
chrm	1555088	1563102	ZMO1_ZMO1527,ZMO1_ZMO1528,ZMO1_ZMO1529;2	ZMO1_ZMO1527	2	-	ZMO1_ZMO1527	multidrug efflux pump subunit AcrB	AVZ42698.1
chrm	1555088	1563102	ZMO1_ZMO1527,ZMO1_ZMO1528,ZMO1_ZMO1529;2	ZMO1_ZMO1528	2	-	ZMO1_ZMO1528	multidrug efflux pump subunit AcrB	AVZ42699.1
chrm	1555088	1563102	ZMO1_ZMO1527,ZMO1_ZMO1528,ZMO1_ZMO1529;2	ZMO1_ZMO1529	2	-	ZMO1_ZMO1529	multidrug efflux pump subunit AcrA	AVZ42700.1
chrm	1563129	1564437	ZMO1_ZMO1530;1	ZMO1_ZMO1530	1	+	ZMO1_ZMO1530	KpsF/GutQ family protein	AVZ42701.1
chrm	1564439	1565695	ZMO1_ZMO1531,ZMO1_ZMO1532;1	ZMO1_ZMO1531	1	+	purS	phosphoribosylformylglycinamidine synthase subunit PurS	AVZ42702.1
chrm	1564439	1565695	ZMO1_ZMO1531,ZMO1_ZMO1532;1	ZMO1_ZMO1532	1	+	purQ	phosphoribosylformylglycinamidine synthase subunit PurQ	AVZ42703.1
chrm	1565796	1566753	ZMO1_ZMO1533;1	ZMO1_ZMO1533	1	+	ZMO1_ZMO1533	hypothetical protein	AVZ42704.1
chrm	1565804	1566442	ZMO1_ZMO1533;2	ZMO1_ZMO1533	2	+	ZMO1_ZMO1533	hypothetical protein	AVZ42704.1
chrm	1566473	1569212	ZMO1_ZMO1536;1	ZMO1_ZMO1536	1	-	ZMO1_ZMO1536	ATPase involved in DNA repair	AVZ42705.1
chrm	1570123	1573688	ZMO1_ZMO1538;1	ZMO1_ZMO1538	1	-	dnaE	DNA polymerase III alpha subunit	AVZ42706.1
chrm	1573911	1576338	ZMO1_ZMO1540,ZMO1_ZMO1541;1	ZMO1_ZMO1540	1	+	feoA	FeoA family protein	AVZ42707.1
chrm	1573911	1576338	ZMO1_ZMO1540,ZMO1_ZMO1541;1	ZMO1_ZMO1541	1	+	feoB	ferrous iron transport protein B	AVZ42708.1
chrm	1573911	1576928	ZMO1_ZMO1540,ZMO1_ZMO1541,ZMO1_ZMO1542;1	ZMO1_ZMO1540	1	+	feoA	FeoA family protein	AVZ42707.1
chrm	1573911	1576928	ZMO1_ZMO1540,ZMO1_ZMO1541,ZMO1_ZMO1542;1	ZMO1_ZMO1541	1	+	feoB	ferrous iron transport protein B	AVZ42708.1
chrm	1573911	1576928	ZMO1_ZMO1540,ZMO1_ZMO1541,ZMO1_ZMO1542;1	ZMO1_ZMO1542	1	+	ssb	single-strand binding protein	AVZ42709.1
chrm	1576339	1576933	ZMO1_ZMO1542;1	ZMO1_ZMO1542	1	+	ssb	single-strand binding protein	AVZ42709.1
chrm	1576974	1580545	ZMO1_ZMO1543,ZMO1_ZMO1544,ZMO1_ZMO1545;1	ZMO1_ZMO1543	1	-	cobT	cobalt chelatase subunit CobT	AVZ42710.1
chrm	1576974	1580545	ZMO1_ZMO1543,ZMO1_ZMO1544,ZMO1_ZMO1545;1	ZMO1_ZMO1544	1	-	cobS	cobalt chelatase subunit CobS	AVZ42711.1
chrm	1576974	1580545	ZMO1_ZMO1543,ZMO1_ZMO1544,ZMO1_ZMO1545;1	ZMO1_ZMO1545	1	-	ZMO1_ZMO1545	heat shock protein DnaJ domain protein	AVZ42712.1
chrm	1580622	1583756	ZMO1_ZMO1547,ZMO1_ZMO1548;1	ZMO1_ZMO1547	1	+	ZMO1_ZMO1547	transcriptional regulator TetR family	AVZ42713.1
chrm	1580622	1583756	ZMO1_ZMO1547,ZMO1_ZMO1548;1	ZMO1_ZMO1548	1	+	shc2	squalene-hopene cyclase	AVZ42714.1
chrm	1580622	1583392	ZMO1_ZMO1547,ZMO1_ZMO1548;2	ZMO1_ZMO1547	2	+	ZMO1_ZMO1547	transcriptional regulator TetR family	AVZ42713.1
chrm	1580622	1583392	ZMO1_ZMO1547,ZMO1_ZMO1548;2	ZMO1_ZMO1548	2	+	shc2	squalene-hopene cyclase	AVZ42714.1
chrm	1583393	1584150	ZMO1_ZMO1549;2	ZMO1_ZMO1549	2	+	bolA1	BolA family protein	AVZ42715.1
chrm	1583757	1584150	ZMO1_ZMO1549;1	ZMO1_ZMO1549	1	+	bolA1	BolA family protein	AVZ42715.1
chrm	1584151	1587657	ZMO1_ZMO1550,ZMO1_ZMO1551,ZMO1_ZMO1552,ZMO1_ZMO1553;1	ZMO1_ZMO1550	1	+	hisG	ATP phosphoribosyltransferase	AVZ42716.1
chrm	1584151	1587657	ZMO1_ZMO1550,ZMO1_ZMO1551,ZMO1_ZMO1552,ZMO1_ZMO1553;1	ZMO1_ZMO1551	1	+	hisD	histidinol dehydrogenase	AVZ42717.1
chrm	1584151	1587657	ZMO1_ZMO1550,ZMO1_ZMO1551,ZMO1_ZMO1552,ZMO1_ZMO1553;1	ZMO1_ZMO1552	1	+	nusB	transcription antitermination factor NusB	AVZ42718.1
chrm	1584151	1587657	ZMO1_ZMO1550,ZMO1_ZMO1551,ZMO1_ZMO1552,ZMO1_ZMO1553;1	ZMO1_ZMO1553	1	+	thiL	thiamine-monophosphate kinase	AVZ42719.1
chrm	1587703	1588659	ZMO1_ZMO1554;1	ZMO1_ZMO1554	1	+	ZMO1_ZMO1554	16S rRNA (uracil(1498)-N(3))-methyltransferase	AVZ42720.1
chrm	1588943	1590753	ZMO1_ZMO1556;1	ZMO1_ZMO1556	1	+	gshA	glutamate--cysteine ligase	AVZ42721.1
chrm	1590754	1592372	ZMO1_ZMO1557;1	ZMO1_ZMO1557	1	+	purF	amidophosphoribosyltransferase	AVZ42722.1
chrm	1593659	1596102	ZMO1_ZMO1561,ZMO1_ZMO1562,ZMO1_ZMO1563;1	ZMO1_ZMO1561	1	+	ZMO1_ZMO1561	short-chain dehydrogenase/reductase SDR	AVZ42723.1
chrm	1593659	1596102	ZMO1_ZMO1561,ZMO1_ZMO1562,ZMO1_ZMO1563;1	ZMO1_ZMO1562	1	+	ZMO1_ZMO1562	RNA pyrophosphohydrolase	AVZ42724.1
chrm	1593659	1596102	ZMO1_ZMO1561,ZMO1_ZMO1562,ZMO1_ZMO1563;1	ZMO1_ZMO1563	1	+	ZMO1_ZMO1563	DUF481 domain-containing protein	AVZ42725.1
chrm	1596103	1596178	ZMO1_ZMOt036;1	ZMO1_ZMOt036	1	+	ZMO1_ZMOt036	tRNA-Lys	-
chrm	1596196	1596770	ZMO1_ZMO1564;1	ZMO1_ZMO1564	1	-	pnuC2	nicotinamide mononucleotide transporter PnuC	AVZ42726.1
chrm	1597160	1597988	ZMO1_ZMO1566;1	ZMO1_ZMO1566	1	+	ZMO1_ZMO1566	UPF0060 domain-containing protein	AVZ42727.1
chrm	1597562	1601328	ZMO1_ZMO1567,ZMO1_ZMO1568;1	ZMO1_ZMO1567	1	-	ZMO1_ZMO1567	aminoglycoside phosphotransferase	AVZ42728.1
chrm	1597562	1601328	ZMO1_ZMO1567,ZMO1_ZMO1568;1	ZMO1_ZMO1568	1	-	ZMO1_ZMO1568	TonB-dependent receptor	AVZ42729.1
chrm	1601329	1604520	ZMO1_ZMO1569,ZMO1_ZMO1570;1	ZMO1_ZMO1569	1	-	pflA2	pyruvate formate-lyase 1-activating enzyme	AVZ42730.1
chrm	1601329	1604520	ZMO1_ZMO1569,ZMO1_ZMO1570;1	ZMO1_ZMO1570	1	-	pfl	formate acetyltransferase	AVZ42731.1
chrm	1604933	1605178	ZMO1_ZMO2073;1	ZMO1_ZMO2073	1	-	ZMO1_ZMO2073	hypothetical protein	QIZ64081.1
chrm	1605100	1607841	ZMO1_ZMO1571,ZMO1_ZMO1572,ZMO1_ZMO2021;1	ZMO1_ZMO1571	1	+	cydA	cytochrome bd ubiquinol oxidase subunit I	AVZ42732.1
chrm	1605100	1607841	ZMO1_ZMO1571,ZMO1_ZMO1572,ZMO1_ZMO2021;1	ZMO1_ZMO1572	1	+	cydB	cytochrome d ubiquinol oxidase subunit II	AVZ42733.1
chrm	1605100	1607841	ZMO1_ZMO1571,ZMO1_ZMO1572,ZMO1_ZMO2021;1	ZMO1_ZMO2021	1	+	ZMO1_ZMO2021	DUF2474 domain-containing protein	AVZ42734.1
chrm	1607872	1608910	ZMO1_ZMO1573;1	ZMO1_ZMO1573	1	+	ZMO1_ZMO1573	Dyp-type peroxidase family	AVZ42735.1
chrm	1608911	1609915	ZMO1_ZMO1574;1	ZMO1_ZMO1574	1	+	ZMO1_ZMO1574	LysR family transcriptional regulator	AVZ42736.1
chrm	1610001	1610881	ZMO1_ZMO1576;1	ZMO1_ZMO1576	1	+	ZMO1_ZMO1576	short-chain dehydrogenase/reductase SDR	AVZ42737.1
chrm	1611090	1614616	ZMO1_ZMO1577,ZMO1_ZMO1578,ZMO1_ZMO1579;1	ZMO1_ZMO1577	1	+	araJ2	putative arabinose efflux permease MFS family AraJ	AVZ42738.1
chrm	1611090	1614616	ZMO1_ZMO1577,ZMO1_ZMO1578,ZMO1_ZMO1579;1	ZMO1_ZMO1578	1	+	ZMO1_ZMO1578	short-chain dehydrogenase/reductase SDR	AVZ42739.1
chrm	1611090	1614616	ZMO1_ZMO1577,ZMO1_ZMO1578,ZMO1_ZMO1579;1	ZMO1_ZMO1579	1	+	ZMO1_ZMO1579	alpha/beta hydrolase	AVZ42740.1
chrm	1611112	1614490	ZMO1_ZMO1577,ZMO1_ZMO1578,ZMO1_ZMO1579;2	ZMO1_ZMO1577	2	+	araJ2	putative arabinose efflux permease MFS family AraJ	AVZ42738.1
chrm	1611112	1614490	ZMO1_ZMO1577,ZMO1_ZMO1578,ZMO1_ZMO1579;2	ZMO1_ZMO1578	2	+	ZMO1_ZMO1578	short-chain dehydrogenase/reductase SDR	AVZ42739.1
chrm	1611112	1614490	ZMO1_ZMO1577,ZMO1_ZMO1578,ZMO1_ZMO1579;2	ZMO1_ZMO1579	2	+	ZMO1_ZMO1579	alpha/beta hydrolase	AVZ42740.1
chrm	1615156	1615232	ZMO1_ZMOt037;1	ZMO1_ZMOt037	1	-	ZMO1_ZMOt037	tRNA-Met	-
chrm	1615301	1615416	ZMO1_ZMOr001;1	ZMO1_ZMOr001	1	-	ZMO1_ZMOr001	5S ribosomal RNA	-
chrm	1615520	1618305	ZMO1_ZMOr002;1	ZMO1_ZMOr002	1	-	ZMO1_ZMOr002	23S ribosomal RNA	-
chrm	1618585	1618660	ZMO1_ZMOt038;1	ZMO1_ZMOt038	1	-	ZMO1_ZMOt038	tRNA-Ala	-
chrm	1618684	1618760	ZMO1_ZMOt039;1	ZMO1_ZMOt039	1	-	ZMO1_ZMOt039	tRNA-Ile	-
chrm	1618912	1620401	ZMO1_ZMOr003;1	ZMO1_ZMOr003	1	-	ZMO1_ZMOr003	16S ribosomal RNA	-
chrm	1620998	1621430	ZMO1_ZMO1581;1	ZMO1_ZMO1581	1	+	ZMO1_ZMO1581	antibiotic biosynthesis monooxygenase	AVZ42741.1
chrm	1621373	1621864	ZMO1_ZMO1582;1	ZMO1_ZMO1582	1	-	ZMO1_ZMO1582	uracil-DNA glycosylase-like protein	AVZ42742.2
chrm	1622199	1624687	ZMO1_ZMO1583;1	ZMO1_ZMO1583	1	-	gyrB2	DNA gyrase B subunit	AVZ42743.1
chrm	1624708	1625959	ZMO1_ZMO1584;1	ZMO1_ZMO1584	1	-	recF	DNA replication and repair protein RecF	AVZ42744.1
chrm	1624826	1625993	ZMO1_ZMO1584;2	ZMO1_ZMO1584	2	-	recF	DNA replication and repair protein RecF	AVZ42744.1
chrm	1625869	1627144	ZMO1_ZMO1586,ZMO1_ZMO1587;1	ZMO1_ZMO1586	1	+	bfr2	bacterioferritin	AVZ42745.1
chrm	1625869	1627144	ZMO1_ZMO1586,ZMO1_ZMO1587;1	ZMO1_ZMO1587	1	+	ZMO1_ZMO1587	hypothetical protein	AVZ42746.1
chrm	1625871	1626548	ZMO1_ZMO1586;1	ZMO1_ZMO1586	1	+	bfr2	bacterioferritin	AVZ42745.1
chrm	1626555	1627095	ZMO1_ZMO1587;1	ZMO1_ZMO1587	1	+	ZMO1_ZMO1587	hypothetical protein	AVZ42746.1
chrm	1627130	1630001	ZMO1_ZMO1588;1	ZMO1_ZMO1588	1	+	uvrA	excinuclease ABC A subunit	AVZ42747.1
chrm	1629986	1631449	ZMO1_ZMO1589;1	ZMO1_ZMO1589	1	+	ZMO1_ZMO1589	toll/interleukin-1 receptor (TIR) domain-containing protein	AVZ42748.1
chrm	1630108	1631085	ZMO1_ZMO1589;2	ZMO1_ZMO1589	2	+	ZMO1_ZMO1589	toll/interleukin-1 receptor (TIR) domain-containing protein	AVZ42748.1
chrm	1631127	1635902	ZMO1_ZMO1590,ZMO1_ZMO1591,ZMO1_ZMO1592,ZMO1_ZMO1593;1	ZMO1_ZMO1590	1	-	ZMO1_ZMO1590	ABC transporter related protein	AVZ42749.1
chrm	1631127	1635902	ZMO1_ZMO1590,ZMO1_ZMO1591,ZMO1_ZMO1592,ZMO1_ZMO1593;1	ZMO1_ZMO1591	1	-	ZMO1_ZMO1591	ABC transporter permease	AVZ42750.1
chrm	1631127	1635902	ZMO1_ZMO1590,ZMO1_ZMO1591,ZMO1_ZMO1592,ZMO1_ZMO1593;1	ZMO1_ZMO1592	1	-	alr	alanine racemase	AVZ42751.1
chrm	1631127	1635902	ZMO1_ZMO1590,ZMO1_ZMO1591,ZMO1_ZMO1592,ZMO1_ZMO1593;1	ZMO1_ZMO1593	1	-	ZMO1_ZMO1593	peptidase M61 domain-containing protein	AVZ42752.1
chrm	1635903	1636124	ZMO1_ZMO2074;1	ZMO1_ZMO2074	1	-	ZMO1_ZMO2074	hypothetical protein	QIZ64082.1
chrm	1636770	1638190	ZMO1_ZMO1596;1	ZMO1_ZMO1596	1	+	adhB	iron-containing alcohol dehydrogenase	AVZ42753.1
chrm	1638191	1638235	ZM4_predicted_RNA_+;1	ZM4_predicted_RNA_+	1	+	NA	NA	NA
chrm	1638328	1643268	ZMO1_ZMO1598,ZMO1_ZMO1599;1	ZMO1_ZMO1598	1	+	dxs2	1-deoxy-D-xylulose-5-phosphate synthase	AVZ42754.1
chrm	1638328	1643268	ZMO1_ZMO1598,ZMO1_ZMO1599;1	ZMO1_ZMO1599	1	+	ZMO1_ZMO1599	hopanoid biosynthesis associated RND transporter like protein HpnN	AVZ42755.1
chrm	1638336	1640658	ZMO1_ZMO1598;1	ZMO1_ZMO1598	1	+	dxs2	1-deoxy-D-xylulose-5-phosphate synthase	AVZ42754.1
chrm	1640659	1643400	ZMO1_ZMO1599;1	ZMO1_ZMO1599	1	+	ZMO1_ZMO1599	hopanoid biosynthesis associated RND transporter like protein HpnN	AVZ42755.1
chrm	1643269	1644967	ZMO1_ZMO1600,ZMO1_ZMO1601;1	ZMO1_ZMO1600	1	+	thrB	homoserine kinase	AVZ42756.1
chrm	1643269	1644967	ZMO1_ZMO1600,ZMO1_ZMO1601;1	ZMO1_ZMO1601	1	+	rnhA	ribonuclease H	AVZ42757.1
chrm	1643407	1644983	ZMO1_ZMO1600,ZMO1_ZMO1601;2	ZMO1_ZMO1600	2	+	thrB	homoserine kinase	AVZ42756.1
chrm	1643407	1644983	ZMO1_ZMO1600,ZMO1_ZMO1601;2	ZMO1_ZMO1601	2	+	rnhA	ribonuclease H	AVZ42757.1
chrm	1644994	1646537	ZMO1_ZMO1602;2	ZMO1_ZMO1602	2	+	ZMO1_ZMO1602	peptidase	AVZ42758.1
chrm	1645049	1646820	ZMO1_ZMO1602;1	ZMO1_ZMO1602	1	+	ZMO1_ZMO1602	peptidase	AVZ42758.1
chrm	1646538	1647387	ZMO1_ZMO1603;2	ZMO1_ZMO1603	2	+	ZMO1_ZMO1603	putative protein tyrosine phosphatase	AVZ42759.1
chrm	1646821	1648535	ZMO1_ZMO1603;1	ZMO1_ZMO1603	1	+	ZMO1_ZMO1603	putative protein tyrosine phosphatase	AVZ42759.1
chrm	1647133	1648706	ZMO1_ZMO1604;1	ZMO1_ZMO1604	1	-	ZMO1_ZMO1604	phosphodiesterase I	AVZ42760.1
chrm	1648707	1651232	ZMO1_ZMO1605,ZMO1_ZMO1606;1	ZMO1_ZMO1605	1	-	pdhB	pyruvate dehydrogenase E1 component subunit beta	AVZ42761.1
chrm	1648707	1651232	ZMO1_ZMO1605,ZMO1_ZMO1606;1	ZMO1_ZMO1606	1	-	pdhA	pyruvate dehydrogenase E1 component subunit alpha	AVZ42762.1
chrm	1651235	1653381	ZMO1_ZMO1607,ZMO1_ZMO1608;1	ZMO1_ZMO1607	1	-	ZMO1_ZMO1607	septum formation initiator	AVZ42763.2
chrm	1651235	1653381	ZMO1_ZMO1607,ZMO1_ZMO1608;1	ZMO1_ZMO1608	1	-	eno	enolase	AVZ42764.1
chrm	1653308	1654976	ZMO1_ZMO1609,ZMO1_ZMO1610,ZMO1_ZMO1611;1	ZMO1_ZMO1609	1	+	ZMO1_ZMO1609	uncharacterized protein	AVZ42765.1
chrm	1653308	1654976	ZMO1_ZMO1609,ZMO1_ZMO1610,ZMO1_ZMO1611;1	ZMO1_ZMO1610	1	+	ZMO1_ZMO1610	uncharacterized protein	AVZ42766.1
chrm	1653308	1654976	ZMO1_ZMO1609,ZMO1_ZMO1610,ZMO1_ZMO1611;1	ZMO1_ZMO1611	1	+	ZMO1_ZMO1611	uncharacterized protein	AVZ42767.1
chrm	1654977	1655933	ZMO1_ZMO1612;1	ZMO1_ZMO1612	1	+	ZMO1_ZMO1612	toluene tolerance family protein	AVZ42768.1
chrm	1655229	1655916	ZMO1_ZMO1612;2	ZMO1_ZMO1612	2	+	ZMO1_ZMO1612	toluene tolerance family protein	AVZ42768.1
chrm	1656112	1657365	ZMO1_ZMO1614,ZMO1_ZMO1615;1	ZMO1_ZMO1614	1	-	glpG	rhomboid family intramembrane serine protease	AVZ42769.1
chrm	1656112	1657365	ZMO1_ZMO1614,ZMO1_ZMO1615;1	ZMO1_ZMO1615	1	-	greA	transcription elongation factor GreA	AVZ42770.1
chrm	1657365	1660698	ZMO1_ZMO1617;1	ZMO1_ZMO1617	1	-	carB	carbamoyl-phosphate synthase large chain	AVZ42771.1
chrm	1657366	1662101	ZMO1_ZMO1617,ZMO1_ZMO1618;1	ZMO1_ZMO1617	1	-	carB	carbamoyl-phosphate synthase large chain	AVZ42771.1
chrm	1657366	1662101	ZMO1_ZMO1617,ZMO1_ZMO1618;1	ZMO1_ZMO1618	1	-	carA	carbamoyl-phosphate synthase small subunit	AVZ42772.1
chrm	1660699	1662101	ZMO1_ZMO1618;1	ZMO1_ZMO1618	1	-	carA	carbamoyl-phosphate synthase small subunit	AVZ42772.1
chrm	1662069	1662769	ZMO1_ZMO1619;1	ZMO1_ZMO1619	1	+	ZMO1_ZMO1619	GatB/YqeY domain-containing protein	AVZ42773.1
chrm	1662069	1662992	ZMO1_ZMO1619;2	ZMO1_ZMO1619	2	+	ZMO1_ZMO1619	GatB/YqeY domain-containing protein	AVZ42773.1
chrm	1662770	1663062	ZMO1_ZMO1620;2	ZMO1_ZMO1620	2	-	ZMO1_ZMO1620	hypothetical protein	AVZ42774.1
chrm	1662949	1663059	ZMO1_ZMO1620;1	ZMO1_ZMO1620	1	-	ZMO1_ZMO1620	hypothetical protein	AVZ42774.1
chrm	1663348	1667528	ZMO1_ZMO1622,ZMO1_ZMO1623;1	ZMO1_ZMO1622	1	+	dnaG	DNA primase	AVZ42775.1
chrm	1663348	1667528	ZMO1_ZMO1622,ZMO1_ZMO1623;1	ZMO1_ZMO1623	1	+	rpoD	RNA polymerase sigma 70 subunit RpoD	AVZ42776.1
chrm	1667563	1669094	ZMO1_ZMO1624;1	ZMO1_ZMO1624	1	-	ZMO1_ZMO1624	ATP-binding protein	AVZ42777.1
chrm	1669221	1670027	ZMO1_ZMO1625;1	ZMO1_ZMO1625	1	+	rnpA	ribonuclease P protein component	AVZ42778.1
chrm	1669221	1669897	ZMO1_ZMO1625;2	ZMO1_ZMO1625	2	+	rnpA	ribonuclease P protein component	AVZ42778.1
chrm	1670036	1672432	ZMO1_ZMO1626,ZMO1_ZMO1627;1	ZMO1_ZMO1626	1	+	yidC	YidC translocase/secretase	AVZ42779.1
chrm	1670036	1672432	ZMO1_ZMO1626,ZMO1_ZMO1627;1	ZMO1_ZMO1627	1	+	engB	GTP-binding protein HSR1-related protein	AVZ42780.1
chrm	1672486	1676916	ZMO1_ZMO1628,ZMO1_ZMO1629,ZMO1_ZMO1630,ZMO1_ZMO1631;1	ZMO1_ZMO1628	1	-	ZMO1_ZMO1628	PepSY-associated TM helix domain-containing protein	AVZ42781.1
chrm	1672486	1676916	ZMO1_ZMO1628,ZMO1_ZMO1629,ZMO1_ZMO1630,ZMO1_ZMO1631;1	ZMO1_ZMO1629	1	-	ZMO1_ZMO1629	hypothetical protein	AVZ42782.1
chrm	1672486	1676916	ZMO1_ZMO1628,ZMO1_ZMO1629,ZMO1_ZMO1630,ZMO1_ZMO1631;1	ZMO1_ZMO1630	1	-	ZMO1_ZMO1630	hypothetical protein	AVZ42783.1
chrm	1672486	1676916	ZMO1_ZMO1628,ZMO1_ZMO1629,ZMO1_ZMO1630,ZMO1_ZMO1631;1	ZMO1_ZMO1631	1	-	ZMO1_ZMO1631	TonB-dependent siderophore receptor	AVZ42784.1
chrm	1677184	1678626	ZMO1_ZMO1632;1	ZMO1_ZMO1632	1	+	dapE	succinyl-diaminopimelate desuccinylase	AVZ42785.1
chrm	1677199	1678344	ZMO1_ZMO1632;2	ZMO1_ZMO1632	2	+	dapE	succinyl-diaminopimelate desuccinylase	AVZ42785.1
chrm	1678379	1681091	ZMO1_ZMO1633,ZMO1_ZMO1634,ZMO1_ZMO2023,ZMO1_ZMO1635;1	ZMO1_ZMO1633	1	-	ZMO1_ZMO1633	uncharacterized protein	AVZ42786.1
chrm	1678379	1681091	ZMO1_ZMO1633,ZMO1_ZMO1634,ZMO1_ZMO2023,ZMO1_ZMO1635;1	ZMO1_ZMO1634	1	-	ZMO1_ZMO1634	Smr domain-containing protein	AVZ42787.1
chrm	1678379	1681091	ZMO1_ZMO1633,ZMO1_ZMO1634,ZMO1_ZMO2023,ZMO1_ZMO1635;1	ZMO1_ZMO2023	1	-	ZMO1_ZMO2023	membrane-bound lytic murein transglycosylase MltA	AVZ42788.1
chrm	1678379	1681091	ZMO1_ZMO1633,ZMO1_ZMO1634,ZMO1_ZMO2023,ZMO1_ZMO1635;1	ZMO1_ZMO1635	1	-	ZMO1_ZMO1635	hypothetical protein	AVZ42789.1
chrm	1681092	1681852	ZMO1_ZMO1636;1	ZMO1_ZMO1636	1	-	ZMO1_ZMO1636	import inner membrane translocase subunit Tim44	AVZ42790.1
chrm	1682026	1682729	ZMO1_ZMO1638;1	ZMO1_ZMO1638	1	+	secB	protein-export protein SecB	AVZ42791.1
chrm	1682730	1685542	ZMO1_ZMO1639,ZMO1_ZMO1640;1	ZMO1_ZMO1639	1	+	ZMO1_ZMO1639	integral membrane protein MviN	AVZ42792.1
chrm	1682730	1685542	ZMO1_ZMO1639,ZMO1_ZMO1640;1	ZMO1_ZMO1640	1	+	trpS	tryptophanyl-tRNA synthetase	AVZ42793.1
chrm	1685545	1686420	ZMO1_ZMO1641;1	ZMO1_ZMO1641	1	+	ZMO1_ZMO1641	uncharacterized protein	AVZ42794.1
chrm	1686281	1687569	ZMO1_ZMO1642;1	ZMO1_ZMO1642	1	-	anmK	anhydro-N-acetylmuramic acid kinase AnmK	AVZ42795.1
chrm	1687503	1688820	ZMO1_ZMO1643;1	ZMO1_ZMO1643	1	+	tyrS	tyrosine--tRNA ligase	AVZ42796.1
chrm	1688773	1690932	ZMO1_ZMO1644;1	ZMO1_ZMO1644	1	-	ZMO1_ZMO1644	ATP-dependent DNA helicase RecG	AVZ42797.1
chrm	1691073	1694644	ZMO1_ZMO1646;1	ZMO1_ZMO1646	1	+	ZMO1_ZMO1646	transcription-repair coupling factor	AVZ42798.1
chrm	1694725	1694800	ZMO1_ZMOt040;1	ZMO1_ZMOt040	1	-	ZMO1_ZMOt040	tRNA-Lys	-
chrm	1694874	1695451	ZMO1_ZMO1647;1	ZMO1_ZMO1647	1	-	folK	2-amino-4-hydroxy-6- hydroxymethyldihydropteridine pyrophosphokinase	AVZ42799.1
chrm	1695624	1696378	ZMO1_ZMO1648;1	ZMO1_ZMO1648	1	+	ung2	uracil-DNA glycosylase	AVZ42800.2
chrm	1696551	1697732	ZMO1_ZMO1649;1	ZMO1_ZMO1649	1	+	gnl	gluconolactonase	AVZ42801.1
chrm	1697753	1699036	ZMO1_ZMO1650;1	ZMO1_ZMO1650	1	+	ZMO1_ZMO1650	beta-lactamase	AVZ42802.1
chrm	1699131	1703837	ZMO1_ZMO1651,ZMO1_ZMO1652,ZMO1_ZMO1653;1	ZMO1_ZMO1651	1	-	ptsP	signal transduction protein	AVZ42803.1
chrm	1699131	1703837	ZMO1_ZMO1651,ZMO1_ZMO1652,ZMO1_ZMO1653;1	ZMO1_ZMO1652	1	-	ZMO1_ZMO1652	2-nitropropane dioxygenase NPD	AVZ42804.1
chrm	1699131	1703837	ZMO1_ZMO1651,ZMO1_ZMO1652,ZMO1_ZMO1653;1	ZMO1_ZMO1653	1	-	lysC	aspartate kinase	AVZ42805.1
chrm	1703396	1705435	ZMO1_ZMO1654,ZMO1_ZMO1655;1	ZMO1_ZMO1654	1	+	ubiG	ubiquinone biosynthesis O-methyltransferase	AVZ42806.1
chrm	1703396	1705435	ZMO1_ZMO1654,ZMO1_ZMO1655;1	ZMO1_ZMO1655	1	+	ZMO1_ZMO1655	AhpC/TSA family antioxidant protein	AVZ42807.1
chrm	1705436	1706536	ZMO1_ZMO1656;1	ZMO1_ZMO1656	1	+	ZMO1_ZMO1656	XRE family transcriptional regulator	AVZ42808.1
chrm	1706540	1708752	ZMO1_ZMO1657,ZMO1_ZMO1658;1	ZMO1_ZMO1657	1	+	ZMO1_ZMO1657	uncharacterized protein	AVZ42809.1
chrm	1706540	1708752	ZMO1_ZMO1657,ZMO1_ZMO1658;1	ZMO1_ZMO1658	1	+	ZMO1_ZMO1658	tRNA(Ile)-lysidine synthetase	AVZ42810.1
chrm	1708756	1710859	ZMO1_ZMO1659;1	ZMO1_ZMO1659	1	+	ftsH	ATP-dependent metalloprotease FtsH	AVZ42811.1
chrm	1710817	1712750	ZMO1_ZMO1660,ZMO1_ZMO1661;1	ZMO1_ZMO1660	1	+	ZMO1_ZMO1660	uncharacterized protein	AVZ42812.1
chrm	1710817	1712750	ZMO1_ZMO1660,ZMO1_ZMO1661;1	ZMO1_ZMO1661	1	+	proA	gamma-glutamyl phosphate reductase	AVZ42813.1
chrm	1710890	1711406	ZMO1_ZMO1660;1	ZMO1_ZMO1660	1	+	ZMO1_ZMO1660	uncharacterized protein	AVZ42812.1
chrm	1711407	1712750	ZMO1_ZMO1661;1	ZMO1_ZMO1661	1	+	proA	gamma-glutamyl phosphate reductase	AVZ42813.1
chrm	1712751	1713796	ZMO1_ZMO1662,ZMO1_ZMO1663;1	ZMO1_ZMO1662	1	+	nadD	nicotinate-nicotinamide nucleotide adenylyltransferase	AVZ42814.1
chrm	1712751	1713796	ZMO1_ZMO1662,ZMO1_ZMO1663;1	ZMO1_ZMO1663	1	+	ZMO1_ZMO1663	ribosome silencing factor RsfS	AVZ42815.1
chrm	1713797	1715484	ZMO1_ZMO1664,ZMO1_ZMO1665;1	ZMO1_ZMO1664	1	+	rlmH	rRNA large subunit methyltransferase H RlmH	AVZ42816.1
chrm	1713797	1715484	ZMO1_ZMO1664,ZMO1_ZMO1665;1	ZMO1_ZMO1665	1	+	ZMO1_ZMO1665	peptidase M23	AVZ42817.1
chrm	1715484	1718726	ZMO1_ZMO1667,ZMO1_ZMO1668,ZMO1_ZMO1669,ZMO1_ZMO1670;1	ZMO1_ZMO1667	1	+	ctpA	CtpA (carboxyl-terminal protease) family protein	AVZ42818.1
chrm	1715484	1718726	ZMO1_ZMO1667,ZMO1_ZMO1668,ZMO1_ZMO1669,ZMO1_ZMO1670;1	ZMO1_ZMO1668	1	+	dsbB	disulfide bond formation protein DsbB	AVZ42819.1
chrm	1715484	1718726	ZMO1_ZMO1667,ZMO1_ZMO1668,ZMO1_ZMO1669,ZMO1_ZMO1670;1	ZMO1_ZMO1669	1	+	ubiB2	2-octaprenylphenol hydroxylase COQ7/UbiB	AVZ42820.1
chrm	1715484	1718726	ZMO1_ZMO1667,ZMO1_ZMO1668,ZMO1_ZMO1669,ZMO1_ZMO1670;1	ZMO1_ZMO1670	1	+	ZMO1_ZMO1670	uncharacterized protein	AVZ42821.2
chrm	1718724	1719134	ZMO1_ZMO1671;1	ZMO1_ZMO1671	1	+	ZMO1_ZMO1671	uncharacterized protein	AVZ42822.1
chrm	1719135	1719812	ZMO1_ZMO1672;1	ZMO1_ZMO1672	1	+	ZMO1_ZMO1672	uncharacterized protein	AVZ42823.1
chrm	1719647	1720677	ZMO1_ZMO2024,ZMO1_ZMO1673;1	ZMO1_ZMO2024	1	-	ZMO1_ZMO2024	hypothetical protein	AVZ42824.1
chrm	1719647	1720677	ZMO1_ZMO2024,ZMO1_ZMO1673;1	ZMO1_ZMO1673	1	-	ZMO1_ZMO1673	aldo/keto reductase	AVZ42825.1
chrm	1720678	1721695	ZMO1_ZMO1675;1	ZMO1_ZMO1675	1	-	ZMO1_ZMO1675	protein-disulfide isomerase-like protein	AVZ42826.1
chrm	1721691	1722532	ZMO1_ZMO1676;1	ZMO1_ZMO1676	1	-	ZMO1_ZMO1676	DUF721 domain-containing protein	AVZ42827.1
chrm	1722517	1723688	ZMO1_ZMO1677;1	ZMO1_ZMO1677	1	+	mutY	A/G-specific adenine glycosylase	AVZ42828.1
chrm	1723601	1726285	ZMO1_ZMO1678,ZMO1_ZMO1679,ZMO1_ZMO1680;1	ZMO1_ZMO1678	1	-	pheA	prephenate dehydratase	AVZ42829.1
chrm	1723601	1726285	ZMO1_ZMO1678,ZMO1_ZMO1679,ZMO1_ZMO1680;1	ZMO1_ZMO1679	1	-	ZMO1_ZMO1679	YgdH family protein	AVZ42830.1
chrm	1723601	1726285	ZMO1_ZMO1678,ZMO1_ZMO1679,ZMO1_ZMO1680;1	ZMO1_ZMO1680	1	-	ZMO1_ZMO1680	extensin family protein	AVZ42831.1
chrm	1726728	1730156	ZMO1_ZMO1681,ZMO1_ZMO1682;1	ZMO1_ZMO1681	1	+	ZMO1_ZMO1681	aspartate-alanine antiporter	AVZ42832.1
chrm	1726728	1730156	ZMO1_ZMO1681,ZMO1_ZMO1682;1	ZMO1_ZMO1682	1	+	aspB	aspartate/methionine/tyrosine aminotransferase	AVZ42833.1
chrm	1726744	1731270	ZMO1_ZMO1681,ZMO1_ZMO1682,ZMO1_ZMO1683;1	ZMO1_ZMO1681	1	+	ZMO1_ZMO1681	aspartate-alanine antiporter	AVZ42832.1
chrm	1726744	1731270	ZMO1_ZMO1681,ZMO1_ZMO1682,ZMO1_ZMO1683;1	ZMO1_ZMO1682	1	+	aspB	aspartate/methionine/tyrosine aminotransferase	AVZ42833.1
chrm	1726744	1731270	ZMO1_ZMO1681,ZMO1_ZMO1682,ZMO1_ZMO1683;1	ZMO1_ZMO1683	1	+	ansA	type 2 L-asparaginase	AVZ42834.1
chrm	1730157	1731274	ZMO1_ZMO1683;1	ZMO1_ZMO1683	1	+	ansA	type 2 L-asparaginase	AVZ42834.1
chrm	1731673	1734730	ZMO1_ZMO1684,ZMO1_ZMO1685;1	ZMO1_ZMO1684	1	+	serC	phosphoserine aminotransferase	AVZ42835.1
chrm	1731673	1734730	ZMO1_ZMO1684,ZMO1_ZMO1685;1	ZMO1_ZMO1685	1	+	serA1	D-3-phosphoglycerate dehydrogenase	AVZ42836.1
chrm	1731674	1732879	ZMO1_ZMO1684;1	ZMO1_ZMO1684	1	+	serC	phosphoserine aminotransferase	AVZ42835.1
chrm	1732880	1734730	ZMO1_ZMO1685;1	ZMO1_ZMO1685	1	+	serA1	D-3-phosphoglycerate dehydrogenase	AVZ42836.1
chrm	1734731	1737225	ZMO1_ZMO1686,ZMO1_ZMO1687;1	ZMO1_ZMO1686	1	+	hisZ	ATP phosphoribosyltransferase regulatory subunit HisZ	AVZ42837.1
chrm	1734731	1737225	ZMO1_ZMO1686,ZMO1_ZMO1687;1	ZMO1_ZMO1687	1	+	purA	adenylosuccinate synthase	AVZ42838.1
chrm	1737239	1738114	ZMO1_ZMO1688;1	ZMO1_ZMO1688	1	-	ygfZ	folate-binding protein YgfZ	AVZ42839.1
chrm	1738140	1739672	ZMO1_ZMO1689;1	ZMO1_ZMO1689	1	+	pyrC2	multifunctional complex type dihydroorotase	AVZ42840.1
chrm	1739813	1740903	ZMO1_ZMO1690;1	ZMO1_ZMO1690	1	+	ZMO1_ZMO1690	chaperone DnaJ domain protein	AVZ42841.1
chrm	1741169	1744123	ZMO1_ZMO1691,ZMO1_ZMO1692,ZMO1_ZMO1693;1	ZMO1_ZMO1691	1	+	ZMO1_ZMO1691	YihY/virulence factor BrkB family protein	AVZ42842.1
chrm	1741169	1744123	ZMO1_ZMO1691,ZMO1_ZMO1692,ZMO1_ZMO1693;1	ZMO1_ZMO1692	1	+	fabI	enoyl-[acyl-carrier-protein] reductase FabI	AVZ42843.1
chrm	1741169	1744123	ZMO1_ZMO1691,ZMO1_ZMO1692,ZMO1_ZMO1693;1	ZMO1_ZMO1693	1	+	aroC	chorismate synthase	AVZ42844.1
chrm	1744143	1746878	ZMO1_ZMO1694;1	ZMO1_ZMO1694	1	-	ZMO1_ZMO1694	TonB-dependent receptor	AVZ42845.1
chrm	1746880	1747455	ZMO1_ZMO1695;1	ZMO1_ZMO1695	1	-	ykuD	L,D-peptidoglycan transpeptidase YkuD	AVZ42846.1
chrm	1747593	1748640	ZMO1_ZMO1696;1	ZMO1_ZMO1696	1	-	ZMO1_ZMO1696	putative NADPH:quinone reductase-related Zn-dependent oxidoreductase	AVZ42847.1
chrm	1748698	1749136	ZMO1_ZMO1697;1	ZMO1_ZMO1697	1	+	ZMO1_ZMO1697	HxlR family transcriptional regulator	AVZ42848.1
chrm	1749214	1751226	ZMO1_ZMO1698,ZMO1_ZMO1699;1	ZMO1_ZMO1698	1	-	ribA	GTP cyclohydrolase II	AVZ42849.1
[truncated: 553 more rows]

## Sheet: stat
entity	start	end	target_id (locus tags; isoform)	locus tag	isoform	strand	gene name	product	PID
chrm	116	3706	ZMO1_ZMO0001,ZMO1_ZMO0002;1	ZMO1_ZMO0001	1	+	ZMO1_ZMO0001	TonB-dependent receptor	AVZ41384.1
chrm	116	3706	ZMO1_ZMO0001,ZMO1_ZMO0002;1	ZMO1_ZMO0002	1	+	hisC1	histidinol-phosphate aminotransferase HisC	AVZ41385.1
chrm	3697	8385	ZMO1_ZMO0003,ZMO1_ZMO0004,ZMO1_ZMO0005,ZMO1_ZMO0006;1	ZMO1_ZMO0003	1	-	cysC	adenylyl-sulfate kinase	AVZ41386.1
chrm	3697	8385	ZMO1_ZMO0003,ZMO1_ZMO0004,ZMO1_ZMO0005,ZMO1_ZMO0006;1	ZMO1_ZMO0004	1	-	cysN	sulfate adenylyltransferase large subunit	AVZ41387.1
chrm	3697	8385	ZMO1_ZMO0003,ZMO1_ZMO0004,ZMO1_ZMO0005,ZMO1_ZMO0006;1	ZMO1_ZMO0005	1	-	cysD	sulfate adenylyltransferase small subunit	AVZ41388.1
chrm	3697	8385	ZMO1_ZMO0003,ZMO1_ZMO0004,ZMO1_ZMO0005,ZMO1_ZMO0006;1	ZMO1_ZMO0006	1	-	cysG1	siroheme synthase CysG	AVZ41389.1
chrm	3697	8216	ZMO1_ZMO0003,ZMO1_ZMO0004,ZMO1_ZMO0005,ZMO1_ZMO0006;2	ZMO1_ZMO0003	2	-	cysC	adenylyl-sulfate kinase	AVZ41386.1
chrm	3697	8216	ZMO1_ZMO0003,ZMO1_ZMO0004,ZMO1_ZMO0005,ZMO1_ZMO0006;2	ZMO1_ZMO0004	2	-	cysN	sulfate adenylyltransferase large subunit	AVZ41387.1
chrm	3697	8216	ZMO1_ZMO0003,ZMO1_ZMO0004,ZMO1_ZMO0005,ZMO1_ZMO0006;2	ZMO1_ZMO0005	2	-	cysD	sulfate adenylyltransferase small subunit	AVZ41388.1
chrm	3697	8216	ZMO1_ZMO0003,ZMO1_ZMO0004,ZMO1_ZMO0005,ZMO1_ZMO0006;2	ZMO1_ZMO0006	2	-	cysG1	siroheme synthase CysG	AVZ41389.1
chrm	8342	12773	ZMO1_ZMO0007,ZMO1_ZMO0008,ZMO1_ZMO0009;1	ZMO1_ZMO0007	1	-	cysH	phosphoadenosine phosphosulfate reductase	AVZ41390.1
chrm	8342	12773	ZMO1_ZMO0007,ZMO1_ZMO0008,ZMO1_ZMO0009;1	ZMO1_ZMO0008	1	-	cysI	sulfite reductase (NADPH) hemoprotein beta-component	AVZ41391.1
chrm	8342	12773	ZMO1_ZMO0007,ZMO1_ZMO0008,ZMO1_ZMO0009;1	ZMO1_ZMO0009	1	-	cysJ	sulfite reductase (NADPH) flavoprotein alpha chain	AVZ41392.1
chrm	12896	14519	ZMO1_ZMO0010;1	ZMO1_ZMO0010	1	+	ZMO1_ZMO0010	DUF45 domain-containing protein	AVZ41393.1
chrm	13006	13716	ZMO1_ZMO0010;2	ZMO1_ZMO0010	2	+	ZMO1_ZMO0010	DUF45 domain-containing protein	AVZ41393.1
chrm	13531	14498	ZMO1_ZMO0011;1	ZMO1_ZMO0011	1	-	ZMO1_ZMO0011	uncharacterized protein	AVZ41394.1
chrm	14548	17167	ZMO1_ZMO0012,ZMO1_ZMO0013,ZMO1_ZMO0014;1	ZMO1_ZMO0012	1	-	hemN1	coproporphyrinogen III oxidase	AVZ41395.1
chrm	14548	17167	ZMO1_ZMO0012,ZMO1_ZMO0013,ZMO1_ZMO0014;1	ZMO1_ZMO0013	1	-	ZMO1_ZMO0013	rdgB/HAM1 family non-canonical purine NTP pyrophosphatase	AVZ41396.1
chrm	14548	17167	ZMO1_ZMO0012,ZMO1_ZMO0013,ZMO1_ZMO0014;1	ZMO1_ZMO0014	1	-	rph	ribonuclease PH	AVZ41397.1
chrm	17317	18994	ZMO1_ZMO0015,ZMO1_ZMO0016;1	ZMO1_ZMO0015	1	+	hrcA	heat-inducible transcription repressor HrcA	AVZ41398.1
chrm	17317	18994	ZMO1_ZMO0015,ZMO1_ZMO0016;1	ZMO1_ZMO0016	1	+	grpE	GrpE protein	AVZ41399.1
chrm	18995	20412	ZMO1_ZMO0017;1	ZMO1_ZMO0017	1	+	ZMO1_ZMO0017	RsmB-like methyltransferase	AVZ41400.1
chrm	20402	23032	ZMO1_ZMO0018,ZMO1_ZMO0019;1	ZMO1_ZMO0018	1	+	rpe	ribulose-phosphate 3-epimerase	AVZ41401.1
chrm	20402	23032	ZMO1_ZMO0018,ZMO1_ZMO0019;1	ZMO1_ZMO0019	1	+	ZMO1_ZMO0019	heparinase II/III family protein	AVZ41402.1
chrm	23119	26014	ZMO1_ZMO0020,ZMO1_ZMO0021,ZMO1_ZMO0022;1	ZMO1_ZMO0020	1	-	ZMO1_ZMO0020	LUD domain-containing protein	AVZ41403.1
chrm	23119	26014	ZMO1_ZMO0020,ZMO1_ZMO0021,ZMO1_ZMO0022;1	ZMO1_ZMO0021	1	-	ykgF	iron-sulfur cluster-binding protein YkgF	AVZ41404.1
chrm	23119	26014	ZMO1_ZMO0020,ZMO1_ZMO0021,ZMO1_ZMO0022;1	ZMO1_ZMO0022	1	-	ZMO1_ZMO0022	Fe-S oxidoreductase	AVZ41405.1
chrm	26311	26829	ZMO1_ZMO0023;1	ZMO1_ZMO0023	1	-	ZMO1_ZMO0023	AsnC family transcriptional regulator	AVZ41406.1
chrm	26661	27911	ZMO1_ZMO0025;1	ZMO1_ZMO0025	1	+	ZMO1_ZMO0025	EamA/RhaT family transporter	AVZ41407.1
chrm	26925	27854	ZMO1_ZMO0025;2	ZMO1_ZMO0025	2	+	ZMO1_ZMO0025	EamA/RhaT family transporter	AVZ41407.1
chrm	28029	29212	ZMO1_ZMO0026;1	ZMO1_ZMO0026	1	+	ZMO1_ZMO0026	Sel1 domain protein repeat-containing protein	AVZ41408.1
chrm	28029	28976	ZMO1_ZMO0026;2	ZMO1_ZMO0026	2	+	ZMO1_ZMO0026	Sel1 domain protein repeat-containing protein	AVZ41408.1
chrm	29213	30960	ZMO1_ZMO0027;1	ZMO1_ZMO0027	1	+	purH	bifunctional phosphoribosyl aminoimidazole carboxamide formyltransferase/IMP cyclohydrolase	AVZ41409.1
chrm	31068	33108	ZMO1_ZMO0028;1	ZMO1_ZMO0028	1	+	ZMO1_ZMO0028	restriction endonuclease	AVZ41410.1
chrm	31083	32006	ZMO1_ZMO0028;2	ZMO1_ZMO0028	2	+	ZMO1_ZMO0028	restriction endonuclease	AVZ41410.1
chrm	31776	33940	ZMO1_ZMO0029;1	ZMO1_ZMO0029	1	-	ZMO1_ZMO0029	Sel1 domain protein repeat-containing protein	AVZ41411.1
chrm	32036	33936	ZMO1_ZMO0029;2	ZMO1_ZMO0029	2	-	ZMO1_ZMO0029	Sel1 domain protein repeat-containing protein	AVZ41411.1
chrm	34074	34719	ZMO1_ZMO0030;1	ZMO1_ZMO0030	1	+	gloA1	glyoxalase/bleomycin resistance protein/dioxygenase	AVZ41412.1
chrm	34480	37115	ZMO1_ZMO0031;1	ZMO1_ZMO0031	1	-	ZMO1_ZMO0031	TonB-dependent receptor	AVZ41413.2
chrm	34635	37055	ZMO1_ZMO0031;2	ZMO1_ZMO0031	2	-	ZMO1_ZMO0031	TonB-dependent receptor	AVZ41413.2
chrm	37296	38171	ZMO1_ZMO0033;1	ZMO1_ZMO0033	1	-	ZMO1_ZMO0033	putative zinc- or iron-chelating domain-containing protein	AVZ41414.1
chrm	37403	38161	ZMO1_ZMO0033;2	ZMO1_ZMO0033	2	-	ZMO1_ZMO0033	putative zinc- or iron-chelating domain-containing protein	AVZ41414.1
chrm	37960	38849	ZMO1_ZMO0035;1	ZMO1_ZMO0035	1	+	ZMO1_ZMO0035	ankyrin repeat domain-containing protein	AVZ41415.1
chrm	38596	39597	ZMO1_ZMO0036,ZMO1_ZMO0037;1	ZMO1_ZMO0036	1	-	ZMO1_ZMO0036	DUF1491 domain-containing protein	AVZ41416.1
chrm	38596	39597	ZMO1_ZMO0036,ZMO1_ZMO0037;1	ZMO1_ZMO0037	1	-	nagE1	PTS IIA-like nitrogen-regulatory protein PtsN/NagE	AVZ41417.1
chrm	39598	40268	ZMO1_ZMO0038;1	ZMO1_ZMO0038	1	-	ZMO1_ZMO0038	ribosomal protein S30Ae/sigma 54 modulation protein	AVZ41418.1
chrm	40258	43140	ZMO1_ZMO0039,ZMO1_ZMO0040,ZMO1_ZMO0041,ZMO1_ZMO0043;1	ZMO1_ZMO0039	1	-	dnaQ	DNA polymerase III epsilon subunit	AVZ41419.1
chrm	40258	43140	ZMO1_ZMO0039,ZMO1_ZMO0040,ZMO1_ZMO0041,ZMO1_ZMO0043;1	ZMO1_ZMO0040	1	-	coaE	dephospho-CoA kinase	AVZ41420.1
chrm	40258	43140	ZMO1_ZMO0039,ZMO1_ZMO0040,ZMO1_ZMO0041,ZMO1_ZMO0043;1	ZMO1_ZMO0041	1	-	aroE	shikimate 5-dehydrogenase	AVZ41421.1
chrm	40258	43140	ZMO1_ZMO0039,ZMO1_ZMO0040,ZMO1_ZMO0041,ZMO1_ZMO0043;1	ZMO1_ZMO0043	1	-	ZMO1_ZMO0043	Maf family protein	AVZ41422.1
chrm	43594	45387	ZMO1_ZMO0044;1	ZMO1_ZMO0044	1	+	ZMO1_ZMO0044	Sel1 domain protein repeat-containing protein	AVZ41423.1
chrm	45398	46003	ZMO1_ZMO0047;1	ZMO1_ZMO0047	1	-	ZMO1_ZMO0047	lysine exporter protein (LYSE/YGGA)	AVZ41424.1
chrm	45974	47717	ZMO1_ZMO0050;1	ZMO1_ZMO0050	1	+	ZMO1_ZMO0050	LysR family transcriptional regulator	AVZ41425.1
chrm	46171	47143	ZMO1_ZMO0050;2	ZMO1_ZMO0050	2	+	ZMO1_ZMO0050	LysR family transcriptional regulator	AVZ41425.1
chrm	47255	49228	ZMO1_ZMO0052,ZMO1_ZMO0053;1	ZMO1_ZMO0052	1	-	cynX	cyanate permease CynX	AVZ41426.1
chrm	47255	49228	ZMO1_ZMO0052,ZMO1_ZMO0053;1	ZMO1_ZMO0053	1	-	pcaD	alpha/beta hydrolase fold protein	AVZ41427.1
chrm	49348	49905	ZMO1_ZMO0054;1	ZMO1_ZMO0054	1	+	marR	MarR family transcriptional regulator	AVZ41428.1
chrm	49960	50894	ZMO1_ZMO0055;1	ZMO1_ZMO0055	1	-	ZMO1_ZMO0055	anion permerase	AVZ41429.1
chrm	50921	53461	ZMO1_ZMO0056,ZMO1_ZMO0057;1	ZMO1_ZMO0056	1	-	glmS	glucosamine/fructose-6-phosphate isomerizing aminotransferase	AVZ41430.1
chrm	50921	53461	ZMO1_ZMO0056,ZMO1_ZMO0057;1	ZMO1_ZMO0057	1	-	ZMO1_ZMO0057	bacterial PH domain-containing protein	AVZ41431.1
chrm	50923	52877	ZMO1_ZMO0056;1	ZMO1_ZMO0056	1	-	glmS	glucosamine/fructose-6-phosphate isomerizing aminotransferase	AVZ41430.1
chrm	52878	53462	ZMO1_ZMO0057;1	ZMO1_ZMO0057	1	-	ZMO1_ZMO0057	bacterial PH domain-containing protein	AVZ41431.1
chrm	53608	54850	ZMO1_ZMO0059;1	ZMO1_ZMO0059	1	+	glxK	glycerate kinase	AVZ41432.1
chrm	54709	55080	ZMO1_ZMO0060;1	ZMO1_ZMO0060	1	-	ZMO1_ZMO0060	uncharacterized protein	AVZ41433.1
chrm	54811	55099	ZMO1_ZMO0060;2	ZMO1_ZMO0060	2	-	ZMO1_ZMO0060	uncharacterized protein	AVZ41433.1
chrm	55081	56424	ZMO1_ZMO0061;1	ZMO1_ZMO0061	1	-	ZMO1_ZMO0061	histidine acid phosphatase	AVZ41434.1
chrm	56425	57600	ZMO1_ZMO0062;1	ZMO1_ZMO0062	1	-	ZMO1_ZMO0062	aldo/keto reductase	AVZ41435.1
chrm	57721	59457	ZMO1_ZMO0064;1	ZMO1_ZMO0064	1	-	oprB1	carbohydrate-selective porin OprB	AVZ41436.1
chrm	59627	59896	ZMO1_ZMO0066;1	ZMO1_ZMO0066	1	+	ZMO1_ZMO0066	hypothetical protein	AVZ41437.1
chrm	60092	61364	ZMO1_ZMO0068;1	ZMO1_ZMO0068	1	+	ZMO1_ZMO0068	Sel1 domain protein repeat-containing protein	AVZ41438.1
chrm	61539	62216	ZMO1_ZMO0069;1	ZMO1_ZMO0069	1	+	ZMO1_ZMO0069	major tail tube protein	AVZ41439.1
chrm	61630	62067	ZMO1_ZMO0069;2	ZMO1_ZMO0069	2	+	ZMO1_ZMO0069	major tail tube protein	AVZ41439.1
chrm	62195	63526	ZMO1_ZMO0070;1	ZMO1_ZMO0070	1	+	grxB1	GrxB family glutaredoxin 2	AVZ41440.1
chrm	63091	67071	ZMO1_ZMO0072,ZMO1_ZMO0073,ZMO1_ZMO0074,ZMO1_ZMO0075;1	ZMO1_ZMO0072	1	-	ZMO1_ZMO0072	NHL repeat-containing protein	AVZ41441.1
chrm	63091	67071	ZMO1_ZMO0072,ZMO1_ZMO0073,ZMO1_ZMO0074,ZMO1_ZMO0075;1	ZMO1_ZMO0073	1	-	ZMO1_ZMO0073	CBS domain-containing protein	AVZ41442.1
chrm	63091	67071	ZMO1_ZMO0072,ZMO1_ZMO0073,ZMO1_ZMO0074,ZMO1_ZMO0075;1	ZMO1_ZMO0074	1	-	ZMO1_ZMO0074	endoribonuclease YbeY	AVZ41443.1
chrm	63091	67071	ZMO1_ZMO0072,ZMO1_ZMO0073,ZMO1_ZMO0074,ZMO1_ZMO0075;1	ZMO1_ZMO0075	1	-	phoH	PhoH family protein	AVZ41444.1
chrm	67065	69162	ZMO1_ZMO0077,ZMO1_ZMO0078;1	ZMO1_ZMO0077	1	-	miaB	MiaB family RNA modification enzyme	AVZ41445.1
chrm	67065	69162	ZMO1_ZMO0077,ZMO1_ZMO0078;1	ZMO1_ZMO0078	1	-	cheW	chemotaxis protein CheW	AVZ41446.1
chrm	67151	69136	ZMO1_ZMO0077,ZMO1_ZMO0078;2	ZMO1_ZMO0077	2	-	miaB	MiaB family RNA modification enzyme	AVZ41445.1
chrm	67151	69136	ZMO1_ZMO0077,ZMO1_ZMO0078;2	ZMO1_ZMO0078	2	-	cheW	chemotaxis protein CheW	AVZ41446.1
chrm	69146	69651	ZMO1_ZMO0079;2	ZMO1_ZMO0079	2	-	cheY	response regulator receiver protein	AVZ41447.1
chrm	69228	69631	ZMO1_ZMO0079;1	ZMO1_ZMO0079	1	-	cheY	response regulator receiver protein	AVZ41447.1
chrm	69652	74892	ZMO1_ZMO0080,ZMO1_ZMO0081,ZMO1_ZMO0082,ZMO1_ZMO0083,ZMO1_ZMO0084;1	ZMO1_ZMO0080	1	-	cheD	chemoreceptor glutamine deamidase CheD	AVZ41448.1
chrm	69652	74892	ZMO1_ZMO0080,ZMO1_ZMO0081,ZMO1_ZMO0082,ZMO1_ZMO0083,ZMO1_ZMO0084;1	ZMO1_ZMO0081	1	-	cheB1	chemotaxis signal transduction response regulator CheB	AVZ41449.1
chrm	69652	74892	ZMO1_ZMO0080,ZMO1_ZMO0081,ZMO1_ZMO0082,ZMO1_ZMO0083,ZMO1_ZMO0084;1	ZMO1_ZMO0082	1	-	cheR	CheR-type MCP methyltransferase	AVZ41450.1
chrm	69652	74892	ZMO1_ZMO0080,ZMO1_ZMO0081,ZMO1_ZMO0082,ZMO1_ZMO0083,ZMO1_ZMO0084;1	ZMO1_ZMO0083	1	-	cheA1	CheA signal transduction histidine kinase	AVZ41451.1
chrm	69652	74892	ZMO1_ZMO0080,ZMO1_ZMO0081,ZMO1_ZMO0082,ZMO1_ZMO0083,ZMO1_ZMO0084;1	ZMO1_ZMO0084	1	-	cheX	chemotaxis protein CheX	AVZ41452.1
chrm	74893	76454	ZMO1_ZMO0085;2	ZMO1_ZMO0085	2	-	mcp	methyl-accepting chemotaxis sensory transducer	AVZ41453.1
chrm	74905	76555	ZMO1_ZMO0085;1	ZMO1_ZMO0085	1	-	mcp	methyl-accepting chemotaxis sensory transducer	AVZ41453.1
chrm	76803	78968	ZMO1_ZMO0086;1	ZMO1_ZMO0086	1	-	ZMO1_ZMO0086	SpoT/RelA (p)ppGpp synthetase I	AVZ41454.1
chrm	79086	79593	ZMO1_ZMO0087;1	ZMO1_ZMO0087	1	-	ZMO1_ZMO0087	uncharacterized protein	AVZ41455.1
chrm	79719	80511	ZMO1_ZMO0088;1	ZMO1_ZMO0088	1	-	ZMO1_ZMO0088	hypothetical protein	AVZ41456.1
chrm	80632	81409	ZMO1_ZMO0089;1	ZMO1_ZMO0089	1	-	ZMO1_ZMO0089	hypothetical protein	AVZ41457.1
chrm	81728	82880	ZMO1_ZMO0091;1	ZMO1_ZMO0091	1	+	ZMO1_ZMO0091	hypothetical protein	AVZ41459.1
chrm	81734	82637	ZMO1_ZMO0090;1	ZMO1_ZMO0090	1	-	ZMO1_ZMO0090	short-chain dehydrogenase/reductase SDR	AVZ41458.1
chrm	82625	82780	ZMO1_ZMO0091;2	ZMO1_ZMO0091	2	+	ZMO1_ZMO0091	hypothetical protein	AVZ41459.1
chrm	82881	83679	ZMO1_ZMO0092;1	ZMO1_ZMO0092	1	+	ZMO1_ZMO0092	uncharacterized protein	AVZ41460.1
chrm	83680	84871	ZMO1_ZMO0094;1	ZMO1_ZMO0094	1	+	bioB	biotin synthase	AVZ41461.1
chrm	84904	85428	ZMO1_ZMO0095;1	ZMO1_ZMO0095	1	-	ZMO1_ZMO0095	hypothetical protein	AVZ41462.1
chrm	84910	85617	ZMO1_ZMO0095;2	ZMO1_ZMO0095	2	-	ZMO1_ZMO0095	hypothetical protein	AVZ41462.1
chrm	85429	86467	ZMO1_ZMO0096;1	ZMO1_ZMO0096	1	-	pgsA	CDP-diacylglycerol/glycerol-3-phosphate 3-phosphatidyltransferase	AVZ41463.1
chrm	85618	86467	ZMO1_ZMO0096;2	ZMO1_ZMO0096	2	-	pgsA	CDP-diacylglycerol/glycerol-3-phosphate 3-phosphatidyltransferase	AVZ41463.1
chrm	86441	87969	ZMO1_ZMO2042,ZMO1_ZMO0099;1	ZMO1_ZMO2042	1	+	ZMO1_ZMO2042	hypothetical protein	QIZ64057.1
chrm	86441	87969	ZMO1_ZMO2042,ZMO1_ZMO0099;1	ZMO1_ZMO0099	1	+	ZMO1_ZMO0099	major facilitator superfamily transporter	AVZ41464.1
chrm	88004	88487	ZMO1_ZMO0100;1	ZMO1_ZMO0100	1	-	ZMO1_ZMO0100	HxlR family transcriptional regulator	AVZ41465.1
chrm	88004	88384	ZMO1_ZMO0100;2	ZMO1_ZMO0100	2	-	ZMO1_ZMO0100	HxlR family transcriptional regulator	AVZ41465.1
chrm	88477	89780	ZMO1_ZMO0101,ZMO1_ZMO0102;1	ZMO1_ZMO0101	1	+	ZMO1_ZMO0101	NAD-dependent epimerase/dehydratase	AVZ41466.1
chrm	88477	89780	ZMO1_ZMO0101,ZMO1_ZMO0102;1	ZMO1_ZMO0102	1	+	ZMO1_ZMO0102	hypothetical protein	AVZ41467.1
chrm	89900	91651	ZMO1_ZMO0103;2	ZMO1_ZMO0103	2	+	ZMO1_ZMO0103	beta-lactamase	AVZ41468.1
chrm	89985	91547	ZMO1_ZMO0103;1	ZMO1_ZMO0103	1	+	ZMO1_ZMO0103	beta-lactamase	AVZ41468.1
chrm	91548	93714	ZMO1_ZMO0105,ZMO1_ZMO0106;1	ZMO1_ZMO0105	1	+	leuC	3-isopropylmalate dehydratase large subunit	AVZ41469.1
chrm	91548	93714	ZMO1_ZMO0105,ZMO1_ZMO0106;1	ZMO1_ZMO0106	1	+	leuD	3-isopropylmalate dehydratase small subunit	AVZ41470.1
chrm	91652	93715	ZMO1_ZMO0105,ZMO1_ZMO0106;2	ZMO1_ZMO0105	2	+	leuC	3-isopropylmalate dehydratase large subunit	AVZ41469.1
chrm	91652	93715	ZMO1_ZMO0105,ZMO1_ZMO0106;2	ZMO1_ZMO0106	2	+	leuD	3-isopropylmalate dehydratase small subunit	AVZ41470.1
chrm	93729	94555	ZMO1_ZMO0107;1	ZMO1_ZMO0107	1	-	ZMO1_ZMO0107	uncharacterized protein	AVZ41471.1
chrm	93746	94954	ZMO1_ZMO0107,ZMO1_ZMO0108;1	ZMO1_ZMO0107	1	-	ZMO1_ZMO0107	uncharacterized protein	AVZ41471.1
chrm	93746	94954	ZMO1_ZMO0107,ZMO1_ZMO0108;1	ZMO1_ZMO0108	1	-	ZMO1_ZMO0108	small multidrug resistance protein	AVZ41472.1
chrm	94556	95059	ZMO1_ZMO0108;1	ZMO1_ZMO0108	1	-	ZMO1_ZMO0108	small multidrug resistance protein	AVZ41472.1
chrm	95243	97790	ZMO1_ZMO0109,ZMO1_ZMO0110;1	ZMO1_ZMO0109	1	+	ZMO1_ZMO0109	hypothetical protein	AVZ41473.1
chrm	95243	97790	ZMO1_ZMO0109,ZMO1_ZMO0110;1	ZMO1_ZMO0110	1	+	ZMO1_ZMO0110	glycosyl transferase family 2	AVZ41474.1
chrm	97849	99683	ZMO1_ZMO0111;1	ZMO1_ZMO0111	1	-	ZMO1_ZMO0111	ABC transporter related protein	AVZ41475.1
chrm	99841	100254	ZMO1_ZMO0112;1	ZMO1_ZMO0112	1	+	ZMO1_ZMO0112	uncharacterized protein	AVZ41476.1
chrm	100919	103821	ZMO1_ZMO0113,ZMO1_ZMO0114,ZMO1_ZMO0115;1	ZMO1_ZMO0113	1	+	pabB	aminodeoxychorismate synthase component 1 PabB	AVZ41477.1
chrm	100919	103821	ZMO1_ZMO0113,ZMO1_ZMO0114,ZMO1_ZMO0115;1	ZMO1_ZMO0114	1	+	trpGD	glutamine amidotransferase of anthranilate synthase	AVZ41478.1
chrm	100919	103821	ZMO1_ZMO0113,ZMO1_ZMO0114,ZMO1_ZMO0115;1	ZMO1_ZMO0115	1	+	pabC	aminotransferase class IV	AVZ41479.1
chrm	103987	106171	ZMO1_ZMO0116,ZMO1_ZMO0117;1	ZMO1_ZMO0116	1	+	ZMO1_ZMO0116	BadM/Rrf2 family transcriptional regulator	AVZ41480.1
chrm	103987	106171	ZMO1_ZMO0116,ZMO1_ZMO0117;1	ZMO1_ZMO0117	1	+	hcp	hydroxylamine reductase	AVZ41481.1
chrm	106296	107544	ZMO1_ZMO0119;1	ZMO1_ZMO0119	1	+	nhaA	Na+/H+ antiporter NhaA	AVZ41482.1
chrm	107562	108773	ZMO1_ZMO0120;1	ZMO1_ZMO0120	1	+	ZMO1_ZMO0120	dihydroorotate dehydrogenase/oxidase	AVZ41483.1
chrm	108959	110348	ZMO1_ZMO0121;1	ZMO1_ZMO0121	1	+	ZMO1_ZMO0121	RarA recombination factor-like protein	AVZ41484.1
chrm	110466	111042	ZMO1_ZMO0122;2	ZMO1_ZMO0122	2	+	ZMO1_ZMO0122	uncharacterized protein	AVZ41485.1
chrm	110481	110540	ZM4_predicted_RNA_+;3	ZM4_predicted_RNA_+	3	+	NA	NA	NA
chrm	110541	111297	ZMO1_ZMO0122;1	ZMO1_ZMO0122	1	+	ZMO1_ZMO0122	uncharacterized protein	AVZ41485.1
chrm	111117	113542	ZMO1_ZMO0124,ZMO1_ZMO0125;1	ZMO1_ZMO0124	1	-	ZMO1_ZMO0124	ATPase-like protein	AVZ41486.2
chrm	111117	113542	ZMO1_ZMO0124,ZMO1_ZMO0125;1	ZMO1_ZMO0125	1	-	ZMO1_ZMO0125	YbaK/EbsC-like prolyl-tRNA editing protein	AVZ41487.1
chrm	113543	113616	ZMO1_ZMOt001;1	ZMO1_ZMOt001	1	-	ZMO1_ZMOt001	tRNA-Cys	-
chrm	114593	118062	ZMO1_ZMO0127,ZMO1_ZMO0128;1	ZMO1_ZMO0127	1	-	ZMO1_ZMO0127	S1/P1 nuclease	AVZ41488.1
chrm	114593	118062	ZMO1_ZMO0127,ZMO1_ZMO0128;1	ZMO1_ZMO0128	1	-	ZMO1_ZMO0128	TonB-dependent receptor	AVZ41489.1
chrm	118385	119179	ZMO1_ZMO0130;1	ZMO1_ZMO0130	1	-	phoC	acid phosphatase	AVZ41490.1
chrm	119337	120484	ZMO1_ZMO0131;1	ZMO1_ZMO0131	1	-	ZMO1_ZMO0131	metallophosphoesterase	AVZ41491.1
chrm	119337	120281	ZMO1_ZMO0131;2	ZMO1_ZMO0131	2	-	ZMO1_ZMO0131	metallophosphoesterase	AVZ41491.1
chrm	120677	121624	ZMO1_ZMO0132;1	ZMO1_ZMO0132	1	+	ZMO1_ZMO0132	Sel1 domain protein repeat-containing protein	AVZ41492.2
chrm	120789	121607	ZMO1_ZMO0132;2	ZMO1_ZMO0132	2	+	ZMO1_ZMO0132	Sel1 domain protein repeat-containing protein	AVZ41492.2
chrm	121786	122693	ZMO1_ZMO0133;1	ZMO1_ZMO0133	1	+	ZMO1_ZMO0133	Sel1 domain protein repeat-containing protein	AVZ41493.1
chrm	121838	122560	ZMO1_ZMO0133;2	ZMO1_ZMO0133	2	+	ZMO1_ZMO0133	Sel1 domain protein repeat-containing protein	AVZ41493.1
chrm	122694	124243	ZMO1_ZMO2040;1	ZMO1_ZMO2040	1	+	ZMO1_ZMO2040	Sel1 domain protein repeat-containing protein	AVZ41494.1
chrm	122793	124106	ZMO1_ZMO2040;2	ZMO1_ZMO2040	2	+	ZMO1_ZMO2040	Sel1 domain protein repeat-containing protein	AVZ41494.1
chrm	124187	125100	ZMO1_ZMO2041;1	ZMO1_ZMO2041	1	+	ZMO1_ZMO2041	Sel1 domain protein repeat-containing protein	AVZ41495.1
chrm	125069	125858	ZMO1_ZMO0134;1	ZMO1_ZMO0134	1	+	ZMO1_ZMO0134	Sel1 domain protein repeat-containing protein	AVZ41496.1
chrm	125251	125751	ZMO1_ZMO0134;2	ZMO1_ZMO0134	2	+	ZMO1_ZMO0134	Sel1 domain protein repeat-containing protein	AVZ41496.1
chrm	125859	127370	ZMO1_ZMO0135,ZMO1_ZMO0136;1	ZMO1_ZMO0135	1	+	ZMO1_ZMO0135	Sel1 domain protein repeat-containing protein	AVZ41497.1
chrm	125859	127370	ZMO1_ZMO0135,ZMO1_ZMO0136;1	ZMO1_ZMO0136	1	+	ZMO1_ZMO0136	Sel1 domain protein repeat-containing protein	AVZ41498.1
chrm	127560	128842	ZMO1_ZMO0137;1	ZMO1_ZMO0137	1	+	ZMO1_ZMO0137	Sel1 domain protein repeat-containing protein	AVZ41499.1
chrm	128945	129837	ZMO1_ZMO0139;1	ZMO1_ZMO0139	1	-	ZMO1_ZMO0139	aminoglycoside phosphotransferase	AVZ41500.1
chrm	129864	130423	ZMO1_ZMO0140;1	ZMO1_ZMO0140	1	-	ptpA	protein tyrosine phosphatase	AVZ41501.1
chrm	130642	135735	ZMO1_ZMO0142,ZMO1_ZMO0143,ZMO1_ZMO0144,ZMO1_ZMO0145;1	ZMO1_ZMO0142	1	+	ZMO1_ZMO0142	YggS family pyridoxal phosphate enzyme	AVZ41502.1
chrm	130642	135735	ZMO1_ZMO0142,ZMO1_ZMO0143,ZMO1_ZMO0144,ZMO1_ZMO0145;1	ZMO1_ZMO0143	1	+	ZMO1_ZMO0143	ABC transporter related protein	AVZ41503.1
chrm	130642	135735	ZMO1_ZMO0142,ZMO1_ZMO0143,ZMO1_ZMO0144,ZMO1_ZMO0145;1	ZMO1_ZMO0144	1	+	nadB	L-aspartate oxidase	AVZ41504.1
chrm	130642	135735	ZMO1_ZMO0142,ZMO1_ZMO0143,ZMO1_ZMO0144,ZMO1_ZMO0145;1	ZMO1_ZMO0145	1	+	ZMO1_ZMO0145	peptidase M28	AVZ41505.2
chrm	130642	132439	ZMO1_ZMO0142,ZMO1_ZMO0143;1	ZMO1_ZMO0142	1	+	ZMO1_ZMO0142	YggS family pyridoxal phosphate enzyme	AVZ41502.1
chrm	130642	132439	ZMO1_ZMO0142,ZMO1_ZMO0143;1	ZMO1_ZMO0143	1	+	ZMO1_ZMO0143	ABC transporter related protein	AVZ41503.1
chrm	132440	135728	ZMO1_ZMO0144,ZMO1_ZMO0145;1	ZMO1_ZMO0144	1	+	nadB	L-aspartate oxidase	AVZ41504.1
chrm	132440	135728	ZMO1_ZMO0144,ZMO1_ZMO0145;1	ZMO1_ZMO0145	1	+	ZMO1_ZMO0145	peptidase M28	AVZ41505.2
chrm	136333	137295	ZMO1_ZMO0148;1	ZMO1_ZMO0148	1	-	ZMO1_ZMO0148	uncharacterized protein	AVZ41506.1
chrm	137233	138079	ZMO1_ZMO0149;2	ZMO1_ZMO0149	2	-	trmB	tRNA (guanine-N(7)-)-methyltransferase	AVZ41507.1
chrm	137365	138082	ZMO1_ZMO0149;1	ZMO1_ZMO0149	1	-	trmB	tRNA (guanine-N(7)-)-methyltransferase	AVZ41507.1
chrm	138083	138989	ZMO1_ZMO0150;1	ZMO1_ZMO0150	1	-	ZMO1_ZMO0150	GCN5-related N-acetyltransferase	AVZ41508.1
chrm	139015	140551	ZMO1_ZMO0152;1	ZMO1_ZMO0152	1	-	pyk	pyruvate kinase	AVZ41509.1
chrm	140730	141440	ZMO1_ZMO2043;1	ZMO1_ZMO2043	1	+	ZMO1_ZMO2043	DUF2312 domain-containing protein	QIZ64058.1
chrm	140782	141040	ZMO1_ZMO2043;2	ZMO1_ZMO2043	2	+	ZMO1_ZMO2043	DUF2312 domain-containing protein	QIZ64058.1
chrm	141441	143463	ZMO1_ZMO0153,ZMO1_ZMO0154,ZMO1_ZMO0155;1	ZMO1_ZMO0153	1	+	yebC	YebC/PmpR family DNA-binding regulatory protein	AVZ41510.1
chrm	141441	143463	ZMO1_ZMO0153,ZMO1_ZMO0154,ZMO1_ZMO0155;1	ZMO1_ZMO0154	1	+	ruvC	crossover junction endodeoxyribonuclease RuvC	AVZ41511.1
chrm	141441	143463	ZMO1_ZMO0153,ZMO1_ZMO0154,ZMO1_ZMO0155;1	ZMO1_ZMO0155	1	+	ruvA	Holliday junction DNA helicase RuvA	AVZ41512.1
chrm	141493	142780	ZMO1_ZMO0153,ZMO1_ZMO0154;1	ZMO1_ZMO0153	1	+	yebC	YebC/PmpR family DNA-binding regulatory protein	AVZ41510.1
chrm	141493	142780	ZMO1_ZMO0153,ZMO1_ZMO0154;1	ZMO1_ZMO0154	1	+	ruvC	crossover junction endodeoxyribonuclease RuvC	AVZ41511.1
chrm	142822	143463	ZMO1_ZMO0155;1	ZMO1_ZMO0155	1	+	ruvA	Holliday junction DNA helicase RuvA	AVZ41512.1
chrm	143427	143931	ZMO1_ZMO0156;1	ZMO1_ZMO0156	1	-	ZMO1_ZMO0156	uncharacterized protein	AVZ41513.1
chrm	143464	146212	ZMO1_ZMO0158;1	ZMO1_ZMO0158	1	+	ruvB	Holliday junction DNA helicase RuvB	AVZ41515.1
chrm	144064	145036	ZMO1_ZMO0157;1	ZMO1_ZMO0157	1	-	lhdA	lactate dehydrogenase LdhA	AVZ41514.1
chrm	145169	146212	ZMO1_ZMO0158;2	ZMO1_ZMO0158	2	+	ruvB	Holliday junction DNA helicase RuvB	AVZ41515.1
chrm	146284	149276	ZMO1_ZMO0160,ZMO1_ZMO0161,ZMO1_ZMO0162,ZMO1_ZMO0164;1	ZMO1_ZMO0160	1	+	ZMO1_ZMO0160	thioesterase superfamily protein	AVZ41516.1
chrm	146284	149276	ZMO1_ZMO0160,ZMO1_ZMO0161,ZMO1_ZMO0162,ZMO1_ZMO0164;1	ZMO1_ZMO0161	1	+	tolQ	MotA/TolQ/ExbB proton channel	AVZ41517.1
chrm	146284	149276	ZMO1_ZMO0160,ZMO1_ZMO0161,ZMO1_ZMO0162,ZMO1_ZMO0164;1	ZMO1_ZMO0162	1	+	tolR	Tol-Pal cell envelope complex membrane spanning protein TolR	AVZ41518.1
chrm	146284	149276	ZMO1_ZMO0160,ZMO1_ZMO0161,ZMO1_ZMO0162,ZMO1_ZMO0164;1	ZMO1_ZMO0164	1	+	tolA	Tol-Pal cell envelope complex membrane achoring protein TolA	AVZ41519.1
chrm	146353	150718	ZMO1_ZMO0160,ZMO1_ZMO0161,ZMO1_ZMO0162,ZMO1_ZMO0164,ZMO1_ZMO0165;1	ZMO1_ZMO0160	1	+	ZMO1_ZMO0160	thioesterase superfamily protein	AVZ41516.1
chrm	146353	150718	ZMO1_ZMO0160,ZMO1_ZMO0161,ZMO1_ZMO0162,ZMO1_ZMO0164,ZMO1_ZMO0165;1	ZMO1_ZMO0161	1	+	tolQ	MotA/TolQ/ExbB proton channel	AVZ41517.1
chrm	146353	150718	ZMO1_ZMO0160,ZMO1_ZMO0161,ZMO1_ZMO0162,ZMO1_ZMO0164,ZMO1_ZMO0165;1	ZMO1_ZMO0162	1	+	tolR	Tol-Pal cell envelope complex membrane spanning protein TolR	AVZ41518.1
chrm	146353	150718	ZMO1_ZMO0160,ZMO1_ZMO0161,ZMO1_ZMO0162,ZMO1_ZMO0164,ZMO1_ZMO0165;1	ZMO1_ZMO0164	1	+	tolA	Tol-Pal cell envelope complex membrane achoring protein TolA	AVZ41519.1
chrm	146353	150718	ZMO1_ZMO0160,ZMO1_ZMO0161,ZMO1_ZMO0162,ZMO1_ZMO0164,ZMO1_ZMO0165;1	ZMO1_ZMO0165	1	+	tolB	Tol-Pal envelope complex beta propeller repeat protein TolB	AVZ41520.1
chrm	149280	150718	ZMO1_ZMO0165;1	ZMO1_ZMO0165	1	+	tolB	Tol-Pal envelope complex beta propeller repeat protein TolB	AVZ41520.1
chrm	150724	151362	ZMO1_ZMO0166;1	ZMO1_ZMO0166	1	+	ZMO1_ZMO0166	peptidoglycan-associated lipoprotein	AVZ41521.1
chrm	151393	153231	ZMO1_ZMO2000;1	ZMO1_ZMO2000	1	-	ZMO1_ZMO2000	AcrB/AcrD/AcrF family protein	AVZ41522.1
chrm	152323	153089	ZM4_predicted_RNA_+;1	ZM4_predicted_RNA_+	1	+	NA	NA	NA
chrm	152523	152939	ZMO1_ZMO2000;2	ZMO1_ZMO2000	2	-	ZMO1_ZMO2000	AcrB/AcrD/AcrF family protein	AVZ41522.1
chrm	153191	154073	ZMO1_ZMO0169;1	ZMO1_ZMO0169	1	-	ZMO1_ZMO0169	short-chain dehydrogenase/reductase	AVZ41523.1
chrm	154111	155601	ZMO1_ZMO2044;1	ZMO1_ZMO2044	1	+	soxR	redox-sensitive transcriptional activator SoxR	QIZ64059.1
chrm	154131	154923	ZMO1_ZMO2044;2	ZMO1_ZMO2044	2	+	soxR	redox-sensitive transcriptional activator SoxR	QIZ64059.1
chrm	157644	159670	ZMO1_ZMO0172;1	ZMO1_ZMO0172	1	+	thiC	thiamine biosynthesis protein ThiC	AVZ41524.1
chrm	159645	160607	ZMO1_ZMO0173;2	ZMO1_ZMO0173	2	-	zapA	cell division protein ZapA	AVZ41525.1
chrm	159701	160555	ZMO1_ZMO0173;1	ZMO1_ZMO0173	1	-	zapA	cell division protein ZapA	AVZ41525.1
chrm	160684	161146	ZMO1_ZMO0174;1	ZMO1_ZMO0174	1	-	ZMO1_ZMO0174	putative SnoaL-like polynucleotide cyclase	AVZ41526.1
chrm	161295	161624	ZMO1_ZMO0175;1	ZMO1_ZMO0175	1	-	ZMO1_ZMO0175	uncharacterized protein	AVZ41527.1
chrm	161455	164891	ZMO1_ZMO0176,ZMO1_ZMO0177;1	ZMO1_ZMO0176	1	+	tklB	transketolase	AVZ41528.1
chrm	161455	164891	ZMO1_ZMO0176,ZMO1_ZMO0177;1	ZMO1_ZMO0177	1	+	gap	type I glyceraldehyde-3-phosphate dehydrogenase	AVZ41529.1
chrm	164892	166329	ZMO1_ZMO0178;1	ZMO1_ZMO0178	1	+	pgk	phosphoglycerate kinase	AVZ41530.1
chrm	166931	168102	ZMO1_ZMO0179;2	ZMO1_ZMO0179	2	+	fbaB	fructose-bisphosphate aldolase	AVZ41531.1
chrm	166934	168387	ZMO1_ZMO0179;1	ZMO1_ZMO0179	1	+	fbaB	fructose-bisphosphate aldolase	AVZ41531.1
chrm	168081	169335	ZMO1_ZMO0180;1	ZMO1_ZMO0180	1	-	ispG	1-hydroxy-2-methyl-2-(E)-butenyl 4-diphosphate synthase	AVZ41532.1
chrm	169472	171104	ZMO1_ZMO0182;1	ZMO1_ZMO0182	1	+	ahcY	S-adenosyl-L-homocysteine hydrolase	AVZ41533.1
chrm	171183	173119	ZMO1_ZMO0183;1	ZMO1_ZMO0183	1	-	ZMO1_ZMO0183	ABC transporter-like protein	AVZ41534.1
chrm	171346	173117	ZMO1_ZMO0183;2	ZMO1_ZMO0183	2	-	ZMO1_ZMO0183	ABC transporter-like protein	AVZ41534.1
chrm	173480	173976	ZMO1_ZMO0184;2	ZMO1_ZMO0184	2	+	ZMO1_ZMO0184	hypothetical protein	AVZ41535.1
chrm	173604	173976	ZMO1_ZMO0184;1	ZMO1_ZMO0184	1	+	ZMO1_ZMO0184	hypothetical protein	AVZ41535.1
chrm	173977	174046	ZM4_predicted_RNA_+;2	ZM4_predicted_RNA_+	2	+	NA	NA	NA
chrm	173977	177223	ZMO1_ZMO0186,ZMO1_ZMO0187;1	ZMO1_ZMO0186	1	+	cysS	cysteinyl-tRNA synthetase	AVZ41536.1
chrm	173977	177223	ZMO1_ZMO0186,ZMO1_ZMO0187;1	ZMO1_ZMO0187	1	+	aroH	3-deoxy-7-phosphoheptulonate synthase	AVZ41537.1
chrm	174126	175839	ZMO1_ZMO0186;1	ZMO1_ZMO0186	1	+	cysS	cysteinyl-tRNA synthetase	AVZ41536.1
chrm	175840	177214	ZMO1_ZMO0187;1	ZMO1_ZMO0187	1	+	aroH	3-deoxy-7-phosphoheptulonate synthase	AVZ41537.1
chrm	177224	177299	ZMO1_ZMOt002;1	ZMO1_ZMOt002	1	+	ZMO1_ZMOt002	tRNA-Glu	-
chrm	177611	180183	ZMO1_ZMO0188;1	ZMO1_ZMO0188	1	+	fhuE	outer membrane receptor for ferric iron uptake	AVZ41538.1
chrm	177747	180300	ZMO1_ZMO0188;2	ZMO1_ZMO0188	2	+	fhuE	outer membrane receptor for ferric iron uptake	AVZ41538.1
chrm	180023	182532	ZMO1_ZMO0189,ZMO1_ZMO0190;1	ZMO1_ZMO0189	1	-	sdaA	L-serine dehydratase 1	AVZ41539.1
chrm	180023	182532	ZMO1_ZMO0189,ZMO1_ZMO0190;1	ZMO1_ZMO0190	1	-	ZMO1_ZMO0190	RpiR family transcriptional regulator	AVZ41540.1
chrm	180089	181503	ZMO1_ZMO0189;1	ZMO1_ZMO0189	1	-	sdaA	L-serine dehydratase 1	AVZ41539.1
chrm	181591	182516	ZMO1_ZMO0190;1	ZMO1_ZMO0190	1	-	ZMO1_ZMO0190	RpiR family transcriptional regulator	AVZ41540.1
chrm	182842	185051	ZMO1_ZMO0191,ZMO1_ZMO0192;1	ZMO1_ZMO0191	1	-	ZMO1_ZMO0191	DSBA oxidoreductase	AVZ41541.1
chrm	182842	185051	ZMO1_ZMO0191,ZMO1_ZMO0192;1	ZMO1_ZMO0192	1	-	ZMO1_ZMO0192	putative Zn-dependent metallopeptidase	AVZ41542.1
chrm	185321	188097	ZMO1_ZMO0193;2	ZMO1_ZMO0193	2	-	ZMO1_ZMO0193	Rne/Rng family ribonuclease	AVZ41543.1
chrm	185332	188479	ZMO1_ZMO0193;1	ZMO1_ZMO0193	1	-	ZMO1_ZMO0193	Rne/Rng family ribonuclease	AVZ41543.1
chrm	188590	189685	ZMO1_ZMO0195;1	ZMO1_ZMO0195	1	+	amiA	N-acetylmuramoyl-L-alanine amidase	AVZ41544.1
chrm	189686	192427	ZMO1_ZMO0197;1	ZMO1_ZMO0197	1	+	ZMO1_ZMO0197	1A family penicillin-binding protein	AVZ41545.1
chrm	189846	192425	ZMO1_ZMO0197;2	ZMO1_ZMO0197	2	+	ZMO1_ZMO0197	1A family penicillin-binding protein	AVZ41545.1
chrm	192464	193836	ZMO1_ZMO0198;1	ZMO1_ZMO0198	1	+	prfB	peptide chain release factor 2	AVZ41546.1
chrm	193592	194442	ZMO1_ZMO0199;1	ZMO1_ZMO0199	1	-	lexA	SOS-response transcriptional repressor LexA	AVZ41547.1
chrm	193710	194448	ZMO1_ZMO0199;2	ZMO1_ZMO0199	2	-	lexA	SOS-response transcriptional repressor LexA	AVZ41547.1
chrm	194515	196183	ZMO1_ZMO0200,ZMO1_ZMO0201;1	ZMO1_ZMO0200	1	-	trpD	anthranilate phosphoribosyltransferase	AVZ41548.1
chrm	194515	196183	ZMO1_ZMO0200,ZMO1_ZMO0201;1	ZMO1_ZMO0201	1	-	trpG	glutamine amidotransferase of anthranilate synthase	AVZ41549.2
chrm	196982	199074	ZMO1_ZMO0202;1	ZMO1_ZMO0202	1	+	mcpA1	methyl-accepting chemotaxis sensory transducer	AVZ41550.1
chrm	199032	199598	ZMO1_ZMO0203;1	ZMO1_ZMO0203	1	-	pbrR	MerR family transcriptional regulator	AVZ41551.1
chrm	199488	200481	ZMO1_ZMO0204;1	ZMO1_ZMO0204	1	+	czcD	cation efflux protein	AVZ41552.1
chrm	199614	200481	ZMO1_ZMO0204;2	ZMO1_ZMO0204	2	+	czcD	cation efflux protein	AVZ41552.1
chrm	200239	204280	ZMO1_ZMO0205,ZMO1_ZMO0206,ZMO1_ZMO0207,ZMO1_ZMO0208;2	ZMO1_ZMO0205	2	-	ZMO1_ZMO0205	NAD-dependent epimerase/dehydratase	AVZ41553.1
chrm	200239	204280	ZMO1_ZMO0205,ZMO1_ZMO0206,ZMO1_ZMO0207,ZMO1_ZMO0208;2	ZMO1_ZMO0206	2	-	proB	glutamate 5-kinase	AVZ41554.1
chrm	200239	204280	ZMO1_ZMO0205,ZMO1_ZMO0206,ZMO1_ZMO0207,ZMO1_ZMO0208;2	ZMO1_ZMO0207	2	-	obgE	GTP-binding protein Obg/CgtA	AVZ41555.1
chrm	200239	204280	ZMO1_ZMO0205,ZMO1_ZMO0206,ZMO1_ZMO0207,ZMO1_ZMO0208;2	ZMO1_ZMO0208	2	-	ZMO1_ZMO0208	GCN5-related N-acetyltransferase	AVZ41556.1
chrm	200250	204091	ZMO1_ZMO0205,ZMO1_ZMO0206,ZMO1_ZMO0207,ZMO1_ZMO0208;1	ZMO1_ZMO0205	1	-	ZMO1_ZMO0205	NAD-dependent epimerase/dehydratase	AVZ41553.1
chrm	200250	204091	ZMO1_ZMO0205,ZMO1_ZMO0206,ZMO1_ZMO0207,ZMO1_ZMO0208;1	ZMO1_ZMO0206	1	-	proB	glutamate 5-kinase	AVZ41554.1
chrm	200250	204091	ZMO1_ZMO0205,ZMO1_ZMO0206,ZMO1_ZMO0207,ZMO1_ZMO0208;1	ZMO1_ZMO0207	1	-	obgE	GTP-binding protein Obg/CgtA	AVZ41555.1
chrm	200250	204091	ZMO1_ZMO0205,ZMO1_ZMO0206,ZMO1_ZMO0207,ZMO1_ZMO0208;1	ZMO1_ZMO0208	1	-	ZMO1_ZMO0208	GCN5-related N-acetyltransferase	AVZ41556.1
chrm	204092	204209	ZM4_predicted_RNA_-;12	ZM4_predicted_RNA_-	12	-	NA	NA	NA
chrm	204210	204646	ZMO1_ZMO0209;1	ZMO1_ZMO0209	1	-	rpmA	ribosomal protein L27	AVZ41557.1
chrm	204624	205060	ZMO1_ZMO0211;1	ZMO1_ZMO0211	1	-	rplU	ribosomal protein L21	AVZ41558.1
chrm	205267	208678	ZMO1_ZMO0213;1	ZMO1_ZMO0213	1	-	shdA	AIDA autotransporter-like protein ShdA	AVZ41559.1
chrm	208984	210539	ZMO1_ZMO0214;1	ZMO1_ZMO0214	1	-	dinF	multidrug and toxic compound extrusion (MATE) efflux family protein	AVZ41560.1
chrm	208984	210438	ZMO1_ZMO0214;2	ZMO1_ZMO0214	2	-	dinF	multidrug and toxic compound extrusion (MATE) efflux family protein	AVZ41560.1
chrm	210646	211728	ZMO1_ZMO0215;1	ZMO1_ZMO0215	1	+	ZMO1_ZMO0215	5-formyltetrahydrofolate cyclo-ligase	AVZ41561.1
chrm	210652	211367	ZMO1_ZMO0215;2	ZMO1_ZMO0215	2	+	ZMO1_ZMO0215	5-formyltetrahydrofolate cyclo-ligase	AVZ41561.1
chrm	211393	213146	ZMO1_ZMO0216;1	ZMO1_ZMO0216	1	-	ZMO1_ZMO0216	peptidase M23	AVZ41562.1
chrm	211393	212964	ZMO1_ZMO0216;2	ZMO1_ZMO0216	2	-	ZMO1_ZMO0216	peptidase M23	AVZ41562.1
chrm	213290	216261	ZMO1_ZMO0219;1	ZMO1_ZMO0219	1	+	helY	putative DEAD/DEAH box helicase	AVZ41563.1
chrm	213317	216148	ZMO1_ZMO0219;2	ZMO1_ZMO0219	2	+	helY	putative DEAD/DEAH box helicase	AVZ41563.1
chrm	216251	216777	ZMO1_ZMO0220;1	ZMO1_ZMO0220	1	+	fdxA	ferredoxin	AVZ41564.1
chrm	216745	217601	ZMO1_ZMO0221;2	ZMO1_ZMO0221	2	+	ZMO1_ZMO0221	CarD family transcriptional regulator	AVZ41565.1
chrm	216863	217601	ZMO1_ZMO0221;1	ZMO1_ZMO0221	1	+	ZMO1_ZMO0221	CarD family transcriptional regulator	AVZ41565.1
chrm	217795	219153	ZMO1_ZMO0222,ZMO1_ZMO0223;1	ZMO1_ZMO0222	1	+	ZMO1_ZMO0222	DUF1330 domain-containing protein	AVZ41566.1
chrm	217795	219153	ZMO1_ZMO0222,ZMO1_ZMO0223;1	ZMO1_ZMO0223	1	+	ZMO1_ZMO0223	putative auto-transporter adhesin head GIN domain	AVZ41567.1
chrm	217811	218114	ZMO1_ZMO0222;1	ZMO1_ZMO0222	1	+	ZMO1_ZMO0222	DUF1330 domain-containing protein	AVZ41566.1
chrm	218194	218988	ZMO1_ZMO0223;1	ZMO1_ZMO0223	1	+	ZMO1_ZMO0223	putative auto-transporter adhesin head GIN domain	AVZ41567.1
chrm	218964	220783	ZMO1_ZMO0224,ZMO1_ZMO0225;1	ZMO1_ZMO0224	1	-	metW	putative methionine biosynthesis methylase MetW	AVZ41568.1
chrm	218964	220783	ZMO1_ZMO0224,ZMO1_ZMO0225;1	ZMO1_ZMO0225	1	-	metX	homoserine O-acetyltransferase	AVZ41569.1
chrm	220940	228108	ZMO1_ZMO0226,ZMO1_ZMO0227,ZMO1_ZMO0228,ZMO1_ZMO0229,ZMO1_ZMO0230;1	ZMO1_ZMO0226	1	+	sdh	short-chain dehydrogenase/reductase SDR	AVZ41570.1
chrm	220940	228108	ZMO1_ZMO0226,ZMO1_ZMO0227,ZMO1_ZMO0228,ZMO1_ZMO0229,ZMO1_ZMO0230;1	ZMO1_ZMO0227	1	+	polA	DNA polymerase I	AVZ41571.1
chrm	220940	228108	ZMO1_ZMO0226,ZMO1_ZMO0227,ZMO1_ZMO0228,ZMO1_ZMO0229,ZMO1_ZMO0230;1	ZMO1_ZMO0228	1	+	ZMO1_ZMO0228	putative polisoprenol-linked O-antigen translocase	AVZ41572.1
chrm	220940	228108	ZMO1_ZMO0226,ZMO1_ZMO0227,ZMO1_ZMO0228,ZMO1_ZMO0229,ZMO1_ZMO0230;1	ZMO1_ZMO0229	1	+	ZMO1_ZMO0229	ABC-type transport system permease	AVZ41573.1
chrm	220940	228108	ZMO1_ZMO0226,ZMO1_ZMO0227,ZMO1_ZMO0228,ZMO1_ZMO0229,ZMO1_ZMO0230;1	ZMO1_ZMO0230	1	+	fepC	ferric enterobactin transport ATP-binding protein FepC	AVZ41574.1
chrm	220942	227997	ZMO1_ZMO0226,ZMO1_ZMO0227,ZMO1_ZMO0228,ZMO1_ZMO0229,ZMO1_ZMO0230;2	ZMO1_ZMO0226	2	+	sdh	short-chain dehydrogenase/reductase SDR	AVZ41570.1
chrm	220942	227997	ZMO1_ZMO0226,ZMO1_ZMO0227,ZMO1_ZMO0228,ZMO1_ZMO0229,ZMO1_ZMO0230;2	ZMO1_ZMO0227	2	+	polA	DNA polymerase I	AVZ41571.1
chrm	220942	227997	ZMO1_ZMO0226,ZMO1_ZMO0227,ZMO1_ZMO0228,ZMO1_ZMO0229,ZMO1_ZMO0230;2	ZMO1_ZMO0228	2	+	ZMO1_ZMO0228	putative polisoprenol-linked O-antigen translocase	AVZ41572.1
chrm	220942	227997	ZMO1_ZMO0226,ZMO1_ZMO0227,ZMO1_ZMO0228,ZMO1_ZMO0229,ZMO1_ZMO0230;2	ZMO1_ZMO0229	2	+	ZMO1_ZMO0229	ABC-type transport system permease	AVZ41573.1
chrm	220942	227997	ZMO1_ZMO0226,ZMO1_ZMO0227,ZMO1_ZMO0228,ZMO1_ZMO0229,ZMO1_ZMO0230;2	ZMO1_ZMO0230	2	+	fepC	ferric enterobactin transport ATP-binding protein FepC	AVZ41574.1
chrm	228091	228799	ZMO1_ZMO0231;1	ZMO1_ZMO0231	1	+	ZMO1_ZMO0231	uncharacterized protein	AVZ41575.1
chrm	228881	229709	ZMO1_ZMO0232;1	ZMO1_ZMO0232	1	-	ZMO1_ZMO0232	SpoU type tRNA/rRNA methyltransferase	AVZ41576.1
chrm	229874	229960	ZMO1_ZMOt003;1	ZMO1_ZMOt003	1	+	ZMO1_ZMOt003	tRNA-Tyr	-
chrm	230210	230596	ZMO1_ZMO0233;1	ZMO1_ZMO0233	1	-	ZMO1_ZMO0233	uncharacterized protein	AVZ41577.1
chrm	230669	232558	ZMO1_ZMO0234;1	ZMO1_ZMO0234	1	-	ZMO1_ZMO0234	protease Do	AVZ41578.1
chrm	232741	233942	ZMO1_ZMO0236;1	ZMO1_ZMO0236	1	+	ZMO1_ZMO0236	Mrp family Chromosome partitioning ATPase	AVZ41579.1
chrm	234003	234263	ZMO1_ZMO2046;1	ZMO1_ZMO2046	1	-	ZMO1_ZMO2046	hypothetical protein	QIZ64060.1
chrm	234096	238761	ZMO1_ZMO0238,ZMO1_ZMO0239,ZMO1_ZMO0240,ZMO1_ZMO0241;1	ZMO1_ZMO0238	1	+	atpH	ATP synthase F1 delta subunit	AVZ41580.1
chrm	234096	238761	ZMO1_ZMO0238,ZMO1_ZMO0239,ZMO1_ZMO0240,ZMO1_ZMO0241;1	ZMO1_ZMO0239	1	+	atpA	ATP synthase F0F1 alpha subunit	AVZ41581.1
chrm	234096	238761	ZMO1_ZMO0238,ZMO1_ZMO0239,ZMO1_ZMO0240,ZMO1_ZMO0241;1	ZMO1_ZMO0240	1	+	atpG1	ATP synthase F0F1 gamma subunit	AVZ41582.1
chrm	234096	238761	ZMO1_ZMO0238,ZMO1_ZMO0239,ZMO1_ZMO0240,ZMO1_ZMO0241;1	ZMO1_ZMO0241	1	+	atpD	ATP synthase F0F1 beta subunit	AVZ41583.1
chrm	234108	239136	ZMO1_ZMO0238,ZMO1_ZMO0239,ZMO1_ZMO0240,ZMO1_ZMO0241,ZMO1_ZMO0242;1	ZMO1_ZMO0238	1	+	atpH	ATP synthase F1 delta subunit	AVZ41580.1
chrm	234108	239136	ZMO1_ZMO0238,ZMO1_ZMO0239,ZMO1_ZMO0240,ZMO1_ZMO0241,ZMO1_ZMO0242;1	ZMO1_ZMO0239	1	+	atpA	ATP synthase F0F1 alpha subunit	AVZ41581.1
chrm	234108	239136	ZMO1_ZMO0238,ZMO1_ZMO0239,ZMO1_ZMO0240,ZMO1_ZMO0241,ZMO1_ZMO0242;1	ZMO1_ZMO0240	1	+	atpG1	ATP synthase F0F1 gamma subunit	AVZ41582.1
chrm	234108	239136	ZMO1_ZMO0238,ZMO1_ZMO0239,ZMO1_ZMO0240,ZMO1_ZMO0241,ZMO1_ZMO0242;1	ZMO1_ZMO0241	1	+	atpD	ATP synthase F0F1 beta subunit	AVZ41583.1
chrm	234108	239136	ZMO1_ZMO0238,ZMO1_ZMO0239,ZMO1_ZMO0240,ZMO1_ZMO0241,ZMO1_ZMO0242;1	ZMO1_ZMO0242	1	+	atpC	ATP synthase F0F1 epsilon subunit	AVZ41584.1
chrm	238768	238816	ZM4_predicted_RNA_+;4	ZM4_predicted_RNA_+	4	+	NA	NA	NA
chrm	238781	239143	ZMO1_ZMO0242;1	ZMO1_ZMO0242	1	+	atpC	ATP synthase F0F1 epsilon subunit	AVZ41584.1
chrm	239486	240330	ZMO1_ZMO0243;1	ZMO1_ZMO0243	1	-	ZMO1_ZMO0243	uncharacterized protein	AVZ41585.1
chrm	240547	241057	ZMO1_ZMO0244;1	ZMO1_ZMO0244	1	-	ZMO1_ZMO0244	HU family DNA-binding protein	AVZ41586.1
chrm	241375	243288	ZMO1_ZMO0246,ZMO1_ZMO0247;1	ZMO1_ZMO0246	1	+	hslV	ATP-dependent protease subunit HslV	AVZ41587.1
chrm	241375	243288	ZMO1_ZMO0246,ZMO1_ZMO0247;1	ZMO1_ZMO0247	1	+	hslU	heat shock protein ATPase subunit HslU	AVZ41588.1
chrm	243394	244058	ZMO1_ZMO0249;2	ZMO1_ZMO0249	2	+	rpmG	ribosomal protein L33	AVZ41589.1
chrm	243499	243718	ZMO1_ZMO0249;1	ZMO1_ZMO0249	1	+	rpmG	ribosomal protein L33	AVZ41589.1
chrm	243719	244862	ZMO1_ZMO0251;1	ZMO1_ZMO0251	1	+	ZMO1_ZMO0251	putative enamine deaminase RidA/yjgF	AVZ41591.1
chrm	243760	244204	ZMO1_ZMO0250;1	ZMO1_ZMO0250	1	-	ZMO1_ZMO0250	response regulator receiver protein	AVZ41590.1
chrm	244368	244856	ZMO1_ZMO0251;2	ZMO1_ZMO0251	2	+	ZMO1_ZMO0251	putative enamine deaminase RidA/yjgF	AVZ41591.1
chrm	244992	258927	ZMO1_ZMO0252,ZMO1_ZMO0253,ZMO1_ZMO0254,ZMO1_ZMO0255;1	ZMO1_ZMO0252	1	+	ZMO1_ZMO0252	major intrinsic protein	AVZ41592.1
chrm	244992	258927	ZMO1_ZMO0252,ZMO1_ZMO0253,ZMO1_ZMO0254,ZMO1_ZMO0255;1	ZMO1_ZMO0253	1	+	tolC	TolC family type I secretion outer membrane protein	AVZ41593.1
chrm	244992	258927	ZMO1_ZMO0252,ZMO1_ZMO0253,ZMO1_ZMO0254,ZMO1_ZMO0255;1	ZMO1_ZMO0254	1	+	cyaB	type I secretion system ATPase	AVZ41594.1
chrm	244992	258927	ZMO1_ZMO0252,ZMO1_ZMO0253,ZMO1_ZMO0254,ZMO1_ZMO0255;1	ZMO1_ZMO0255	1	+	hlyD	HlyD family type I secretion membrane fusion protein	AVZ41595.1
chrm	245175	258927	ZMO1_ZMO0252,ZMO1_ZMO0253,ZMO1_ZMO0254,ZMO1_ZMO0255;2	ZMO1_ZMO0252	2	+	ZMO1_ZMO0252	major intrinsic protein	AVZ41592.1
chrm	245175	258927	ZMO1_ZMO0252,ZMO1_ZMO0253,ZMO1_ZMO0254,ZMO1_ZMO0255;2	ZMO1_ZMO0253	2	+	tolC	TolC family type I secretion outer membrane protein	AVZ41593.1
chrm	245175	258927	ZMO1_ZMO0252,ZMO1_ZMO0253,ZMO1_ZMO0254,ZMO1_ZMO0255;2	ZMO1_ZMO0254	2	+	cyaB	type I secretion system ATPase	AVZ41594.1
chrm	245175	258927	ZMO1_ZMO0252,ZMO1_ZMO0253,ZMO1_ZMO0254,ZMO1_ZMO0255;2	ZMO1_ZMO0255	2	+	hlyD	HlyD family type I secretion membrane fusion protein	AVZ41595.1
chrm	259023	260911	ZMO1_ZMO0256;1	ZMO1_ZMO0256	1	+	ZMO1_ZMO0256	D-lactate dehydrogenase	AVZ41596.1
chrm	259039	260825	ZMO1_ZMO0256;2	ZMO1_ZMO0256	2	+	ZMO1_ZMO0256	D-lactate dehydrogenase	AVZ41596.1
chrm	260833	263133	ZMO1_ZMO0257,ZMO1_ZMO0258;1	ZMO1_ZMO0257	1	+	ZMO1_ZMO0257	winged helix family two component transcriptional regulator	AVZ41597.1
chrm	260833	263133	ZMO1_ZMO0257,ZMO1_ZMO0258;1	ZMO1_ZMO0258	1	+	ZMO1_ZMO0258	histidine kinase	AVZ41598.1
chrm	263281	265737	ZMO1_ZMO0260,ZMO1_ZMO0262;1	ZMO1_ZMO0260	1	+	ccmA	heme exporter protein CcmA	AVZ41599.1
chrm	263281	265737	ZMO1_ZMO0260,ZMO1_ZMO0262;1	ZMO1_ZMO0262	1	+	ccmB	cytochrome c-type biogenesis protein CcmB	AVZ41600.2
chrm	264569	270505	ZMO1_ZMO0263,ZMO1_ZMO0264,ZMO1_ZMO0265,ZMO1_ZMO0266;1	ZMO1_ZMO0263	1	-	ZMO1_ZMO0263	uncharacterized protein	AVZ41601.1
chrm	264569	270505	ZMO1_ZMO0263,ZMO1_ZMO0264,ZMO1_ZMO0265,ZMO1_ZMO0266;1	ZMO1_ZMO0264	1	-	ZMO1_ZMO0264	uncharacterized protein	AVZ41602.1
chrm	264569	270505	ZMO1_ZMO0263,ZMO1_ZMO0264,ZMO1_ZMO0265,ZMO1_ZMO0266;1	ZMO1_ZMO0265	1	-	ZMO1_ZMO0265	uncharacterized protein	AVZ41603.1
chrm	264569	270505	ZMO1_ZMO0263,ZMO1_ZMO0264,ZMO1_ZMO0265,ZMO1_ZMO0266;1	ZMO1_ZMO0266	1	-	ZMO1_ZMO0266	hypothetical protein	AVZ41604.1
chrm	264645	266048	ZMO1_ZMO0263;1	ZMO1_ZMO0263	1	-	ZMO1_ZMO0263	uncharacterized protein	AVZ41601.1
chrm	266049	269075	ZMO1_ZMO0264,ZMO1_ZMO0265;1	ZMO1_ZMO0264	1	-	ZMO1_ZMO0264	uncharacterized protein	AVZ41602.1
chrm	266049	269075	ZMO1_ZMO0264,ZMO1_ZMO0265;1	ZMO1_ZMO0265	1	-	ZMO1_ZMO0265	uncharacterized protein	AVZ41603.1
chrm	269076	271985	ZMO1_ZMO0266,ZMO1_ZMO0267;1	ZMO1_ZMO0266	1	-	ZMO1_ZMO0266	hypothetical protein	AVZ41604.1
chrm	269076	271985	ZMO1_ZMO0266,ZMO1_ZMO0267;1	ZMO1_ZMO0267	1	-	ZMO1_ZMO0267	uncharacterized protein	AVZ41605.1
chrm	270506	274940	ZMO1_ZMO0267,ZMO1_ZMO0268,ZMO1_ZMO0269;1	ZMO1_ZMO0267	1	-	ZMO1_ZMO0267	uncharacterized protein	AVZ41605.1
chrm	270506	274940	ZMO1_ZMO0267,ZMO1_ZMO0268,ZMO1_ZMO0269;1	ZMO1_ZMO0268	1	-	ZMO1_ZMO0268	uncharacterized protein	AVZ41606.1
chrm	270506	274940	ZMO1_ZMO0267,ZMO1_ZMO0268,ZMO1_ZMO0269;1	ZMO1_ZMO0269	1	-	ZMO1_ZMO0269	uncharacterized protein	AVZ41607.1
chrm	271986	276939	ZMO1_ZMO0268,ZMO1_ZMO0269,ZMO1_ZMO0270,ZMO1_ZMO2001;1	ZMO1_ZMO0268	1	-	ZMO1_ZMO0268	uncharacterized protein	AVZ41606.1
chrm	271986	276939	ZMO1_ZMO0268,ZMO1_ZMO0269,ZMO1_ZMO0270,ZMO1_ZMO2001;1	ZMO1_ZMO0269	1	-	ZMO1_ZMO0269	uncharacterized protein	AVZ41607.1
chrm	271986	276939	ZMO1_ZMO0268,ZMO1_ZMO0269,ZMO1_ZMO0270,ZMO1_ZMO2001;1	ZMO1_ZMO0270	1	-	ZMO1_ZMO0270	uncharacterized protein	AVZ41608.1
chrm	271986	276939	ZMO1_ZMO0268,ZMO1_ZMO0269,ZMO1_ZMO0270,ZMO1_ZMO2001;1	ZMO1_ZMO2001	1	-	ZMO1_ZMO2001	hypothetical protein	AVZ41609.1
chrm	274941	276930	ZMO1_ZMO0270,ZMO1_ZMO2001;1	ZMO1_ZMO0270	1	-	ZMO1_ZMO0270	uncharacterized protein	AVZ41608.1
chrm	274941	276930	ZMO1_ZMO0270,ZMO1_ZMO2001;1	ZMO1_ZMO2001	1	-	ZMO1_ZMO2001	hypothetical protein	AVZ41609.1
chrm	277042	278911	ZMO1_ZMO0271;1	ZMO1_ZMO0271	1	+	lnt	apolipoprotein N-acyltransferase	AVZ41610.1
chrm	278860	279066	ZMO1_ZMO2047;1	ZMO1_ZMO2047	1	-	ZMO1_ZMO2047	hypothetical protein	QIZ64061.1
chrm	278874	280272	ZMO1_ZMO0273;1	ZMO1_ZMO0273	1	+	metK	S-adenosylmethionine synthase	AVZ41611.1
chrm	280306	282711	ZMO1_ZMO0274,ZMO1_ZMO0275;1	ZMO1_ZMO0274	1	-	rpoN	RNA polymerase factor sigma-54	AVZ41612.1
chrm	280306	282711	ZMO1_ZMO0274,ZMO1_ZMO0275;1	ZMO1_ZMO0275	1	-	ZMO1_ZMO0275	ABC transporter related protein	AVZ41613.1
chrm	280306	281805	ZMO1_ZMO0274;1	ZMO1_ZMO0274	1	-	rpoN	RNA polymerase factor sigma-54	AVZ41612.1
chrm	281806	282671	ZMO1_ZMO0275;1	ZMO1_ZMO0275	1	-	ZMO1_ZMO0275	ABC transporter related protein	AVZ41613.1
chrm	282850	284808	ZMO1_ZMO0276,ZMO1_ZMO0277,ZMO1_ZMO0278;1	ZMO1_ZMO0276	1	-	ZMO1_ZMO0276	OstA family protein	AVZ41614.1
chrm	282850	284808	ZMO1_ZMO0276,ZMO1_ZMO0277,ZMO1_ZMO0278;1	ZMO1_ZMO0277	1	-	lptC	LPS export ABC transporter LptC	AVZ41615.1
chrm	282850	284808	ZMO1_ZMO0276,ZMO1_ZMO0277,ZMO1_ZMO0278;1	ZMO1_ZMO0278	1	-	rnd1	ribonuclease D	AVZ41616.1
chrm	284924	285830	ZMO1_ZMO0279;1	ZMO1_ZMO0279	1	+	ZMO1_ZMO0279	putative cold-shock DNA-binding protein	AVZ41617.1
chrm	286193	286974	ZMO1_ZMO0281;1	ZMO1_ZMO0281	1	-	ZMO1_ZMO0281	TetR family transcriptional repressor of RND efflux transport system	AVZ41618.1
chrm	286193	286840	ZMO1_ZMO0281;2	ZMO1_ZMO0281	2	-	ZMO1_ZMO0281	TetR family transcriptional repressor of RND efflux transport system	AVZ41618.1
chrm	286974	292933	ZMO1_ZMO0282,ZMO1_ZMO0283,ZMO1_ZMO0285;1	ZMO1_ZMO0282	1	+	ZMO1_ZMO0282	MFP subunit of RND efflux system transporter	AVZ41619.1
chrm	286974	292933	ZMO1_ZMO0282,ZMO1_ZMO0283,ZMO1_ZMO0285;1	ZMO1_ZMO0283	1	+	ZMO1_ZMO0283	hydrophobe/amphiphile efflux-1 (HAE1) family RND efflux system transporter	AVZ41620.1
chrm	286974	292933	ZMO1_ZMO0282,ZMO1_ZMO0283,ZMO1_ZMO0285;1	ZMO1_ZMO0285	1	+	ZMO1_ZMO0285	NodT family RND efflux system outer membrane lipoprotein	AVZ41621.1
chrm	292617	294284	ZMO1_ZMO0286;1	ZMO1_ZMO0286	1	-	ZMO1_ZMO0286	DUF541 domain-containing protein	AVZ41622.1
chrm	292782	293800	ZMO1_ZMO0286;2	ZMO1_ZMO0286	2	-	ZMO1_ZMO0286	DUF541 domain-containing protein	AVZ41622.1
chrm	293949	295249	ZMO1_ZMO0287;2	ZMO1_ZMO0287	2	+	ZMO1_ZMO0287	MFP subunit of RND efflux system transporter	AVZ41623.1
chrm	294072	295238	ZMO1_ZMO0287;1	ZMO1_ZMO0287	1	+	ZMO1_ZMO0287	MFP subunit of RND efflux system transporter	AVZ41623.1
chrm	295239	296793	ZMO1_ZMO0290;1	ZMO1_ZMO0290	1	+	ZMO1_ZMO0290	DUF445 domain-containing protein	AVZ41624.1
chrm	295367	296623	ZMO1_ZMO0290;2	ZMO1_ZMO0290	2	+	ZMO1_ZMO0290	DUF445 domain-containing protein	AVZ41624.1
chrm	296118	297486	ZMO1_ZMO0291;1	ZMO1_ZMO0291	1	-	lgt	prolipoprotein diacylglyceryl transferase	AVZ41625.1
chrm	296561	297480	ZMO1_ZMO0291;2	ZMO1_ZMO0291	2	-	lgt	prolipoprotein diacylglyceryl transferase	AVZ41625.1
chrm	297701	299247	ZMO1_ZMO0293;1	ZMO1_ZMO0293	1	-	ZMO1_ZMO0293	sugar transporter	AVZ41626.1
chrm	299769	300303	ZMO1_ZMO0294;1	ZMO1_ZMO0294	1	-	ZMO1_ZMO0294	ribosomal protein L28	AVZ41627.1
chrm	300344	300933	ZMO1_ZMO0296;1	ZMO1_ZMO0296	1	+	ZMO1_ZMO0296	tRNA-specific adenosine deaminase	AVZ41628.1
chrm	300451	300933	ZMO1_ZMO0296;2	ZMO1_ZMO0296	2	+	ZMO1_ZMO0296	tRNA-specific adenosine deaminase	AVZ41628.1
chrm	301162	302512	ZMO1_ZMO0297;1	ZMO1_ZMO0297	1	+	ZMO1_ZMO0297	HlyC/CorC family transporter	AVZ41629.1
chrm	302578	303384	ZMO1_ZMO0298;1	ZMO1_ZMO0298	1	-	ZMO1_ZMO0298	uncharacterized protein	AVZ41630.1
chrm	303376	304716	ZMO1_ZMO0299;1	ZMO1_ZMO0299	1	-	purD	phosphoribosylamine--glycine ligase	AVZ41631.2
chrm	304619	306356	ZMO1_ZMO0300;1	ZMO1_ZMO0300	1	+	xseA	exodeoxyribonuclease VII large subunit	AVZ41632.1
chrm	306494	308794	ZMO1_ZMO0301;1	ZMO1_ZMO0301	1	+	ZMO1_ZMO0301	PepSY-associated TM helix domain protein	AVZ41633.1
chrm	306494	307246	ZMO1_ZMO0301;2	ZMO1_ZMO0301	2	+	ZMO1_ZMO0301	PepSY-associated TM helix domain protein	AVZ41633.1
chrm	307218	308524	ZMO1_ZMO0302,ZMO1_ZMO0303;1	ZMO1_ZMO0302	1	-	ZMO1_ZMO0302	aryl-sulfate sulfotransferase	AVZ41634.1
chrm	307218	308524	ZMO1_ZMO0302,ZMO1_ZMO0303;1	ZMO1_ZMO0303	1	-	hemH	ferrochelatase	AVZ41635.1
chrm	308525	312313	ZMO1_ZMO0305,ZMO1_ZMO0306,ZMO1_ZMO0307;1	ZMO1_ZMO0305	1	-	ZMO1_ZMO0305	stress responsive alpha-beta barrel domain protein	AVZ41636.1
chrm	308525	312313	ZMO1_ZMO0305,ZMO1_ZMO0306,ZMO1_ZMO0307;1	ZMO1_ZMO0306	1	-	ZMO1_ZMO0306	glycosyl transferase group 1	AVZ41637.1
chrm	308525	312313	ZMO1_ZMO0305,ZMO1_ZMO0306,ZMO1_ZMO0307;1	ZMO1_ZMO0307	1	-	kpsC	capsule polysaccharide biosynthesis protein	AVZ41638.1
chrm	308672	309145	ZMO1_ZMO0305;1	ZMO1_ZMO0305	1	-	ZMO1_ZMO0305	stress responsive alpha-beta barrel domain protein	AVZ41636.1
chrm	309239	312268	ZMO1_ZMO0306,ZMO1_ZMO0307;1	ZMO1_ZMO0306	1	-	ZMO1_ZMO0306	glycosyl transferase group 1	AVZ41637.1
chrm	309239	312268	ZMO1_ZMO0306,ZMO1_ZMO0307;1	ZMO1_ZMO0307	1	-	kpsC	capsule polysaccharide biosynthesis protein	AVZ41638.1
chrm	312512	313617	ZMO1_ZMO0309;1	ZMO1_ZMO0309	1	+	ZMO1_ZMO0309	short-chain dehydrogenase/reductase SDR	AVZ41639.1
chrm	312512	313870	ZMO1_ZMO0309;2	ZMO1_ZMO0309	2	+	ZMO1_ZMO0309	short-chain dehydrogenase/reductase SDR	AVZ41639.1
chrm	313574	314546	ZMO1_ZMO0311;1	ZMO1_ZMO0311	1	-	proC1	pyrroline-5-carboxylate reductase	AVZ41640.1
chrm	313679	314546	ZMO1_ZMO0311;2	ZMO1_ZMO0311	2	-	proC1	pyrroline-5-carboxylate reductase	AVZ41640.1
chrm	314655	316486	ZMO1_ZMO0312,ZMO1_ZMO0313;1	ZMO1_ZMO0312	1	+	ZMO1_ZMO0312	amidohydrolase	AVZ41641.1
chrm	314655	316486	ZMO1_ZMO0312,ZMO1_ZMO0313;1	ZMO1_ZMO0313	1	+	ZMO1_ZMO0313	uncharacterized protein	AVZ41642.1
chrm	316056	317812	ZMO1_ZMO0314;1	ZMO1_ZMO0314	1	-	cls	cardiolipin synthetase	AVZ41643.1
chrm	316394	317876	ZMO1_ZMO0314;2	ZMO1_ZMO0314	2	-	cls	cardiolipin synthetase	AVZ41643.1
chrm	317870	318292	ZMO1_ZMO0315;1	ZMO1_ZMO0315	1	-	ZMO1_ZMO0315	uncharacterized protein	AVZ41644.1
chrm	318587	319667	ZMO1_ZMO0318;2	ZMO1_ZMO0318	2	+	ZMO1_ZMO0318	short-chain dehydrogenase/reductase SDR	AVZ41645.1
chrm	318589	319401	ZMO1_ZMO0318;1	ZMO1_ZMO0318	1	+	ZMO1_ZMO0318	short-chain dehydrogenase/reductase SDR	AVZ41645.1
chrm	319381	319706	ZMO1_ZMO0319;1	ZMO1_ZMO0319	1	-	ZMO1_ZMO0319	WGR domain protein	AVZ41646.1
chrm	319875	319951	ZMO1_ZMOt004;1	ZMO1_ZMOt004	1	-	ZMO1_ZMOt004	tRNA-Pro	-
chrm	320201	320791	ZMO1_ZMO0321;1	ZMO1_ZMO0321	1	+	dhfrIII	dihydrofolate reductase region	AVZ41647.2
chrm	321084	322074	ZMO1_ZMO0322;1	ZMO1_ZMO0322	1	+	ribF	riboflavin biosynthesis protein RibF	AVZ41648.1
chrm	322075	325546	ZMO1_ZMO0323,ZMO1_ZMO0324;1	ZMO1_ZMO0323	1	+	ileS	isoleucyl-tRNA synthetase	AVZ41649.1
chrm	322075	325546	ZMO1_ZMO0323,ZMO1_ZMO0324;1	ZMO1_ZMO0324	1	+	lspA	lipoprotein signal peptidase LspA	AVZ41650.1
chrm	322139	326143	ZMO1_ZMO0323,ZMO1_ZMO0324,ZMO1_ZMO0325;1	ZMO1_ZMO0323	1	+	ileS	isoleucyl-tRNA synthetase	AVZ41649.1
chrm	322139	326143	ZMO1_ZMO0323,ZMO1_ZMO0324,ZMO1_ZMO0325;1	ZMO1_ZMO0324	1	+	lspA	lipoprotein signal peptidase LspA	AVZ41650.1
chrm	322139	326143	ZMO1_ZMO0323,ZMO1_ZMO0324,ZMO1_ZMO0325;1	ZMO1_ZMO0325	1	+	ZMO1_ZMO0325	uncharacterized protein	AVZ41651.1
chrm	325547	326143	ZMO1_ZMO0325;1	ZMO1_ZMO0325	1	+	ZMO1_ZMO0325	uncharacterized protein	AVZ41651.1
chrm	326114	326603	ZMO1_ZMO0326;1	ZMO1_ZMO0326	1	-	ZMO1_ZMO0326	7-cyano-7-deazaguanine reductase	AVZ41652.1
chrm	326658	328865	ZMO1_ZMO0327;1	ZMO1_ZMO0327	1	+	metC	cystathionine beta-lyase	AVZ41653.1
chrm	328846	330368	ZMO1_ZMO0328,ZMO1_ZMO0329;1	ZMO1_ZMO0328	1	+	efp	translation elongation factor P	AVZ41654.1
chrm	328846	330368	ZMO1_ZMO0328,ZMO1_ZMO0329;1	ZMO1_ZMO0329	1	+	cbbF1	inositol monophosphatase	AVZ41655.1
chrm	330166	330604	ZMO1_ZMO2048;1	ZMO1_ZMO2048	1	-	ZMO1_ZMO2048	hypothetical protein	QIZ64062.1
chrm	330202	330536	ZMO1_ZMO2048;2	ZMO1_ZMO2048	2	-	ZMO1_ZMO2048	hypothetical protein	QIZ64062.1
chrm	330658	331442	ZMO1_ZMO0331;1	ZMO1_ZMO0331	1	+	ZMO1_ZMO0331	DUF882 domain-containing protein	AVZ41656.1
chrm	331472	332332	ZMO1_ZMO0332;1	ZMO1_ZMO0332	1	-	thiE1	thiamine phosphate synthase	AVZ41657.1
chrm	332449	333449	ZMO1_ZMO0335;1	ZMO1_ZMO0335	1	+	ZMO1_ZMO0335	ATPase MipZ	AVZ41658.1
chrm	333442	334136	ZMO1_ZMO0336;1	ZMO1_ZMO0336	1	+	ZMO1_ZMO0336	heat shock protein DnaJ domain protein	AVZ41659.1
chrm	334187	335688	ZMO1_ZMO0339;1	ZMO1_ZMO0339	1	+	exoC	phosphomannomutase	AVZ41660.1
chrm	335770	336636	ZMO1_ZMO0341;1	ZMO1_ZMO0341	1	+	ZMO1_ZMO0341	short-chain dehydrogenase/reductase SDR	AVZ41661.1
chrm	336652	337989	ZMO1_ZMO0342;1	ZMO1_ZMO0342	1	-	aspB	aspartate aminotransferase	AVZ41662.1
chrm	338009	338746	ZMO1_ZMO0343;1	ZMO1_ZMO0343	1	-	ZMO1_ZMO0343	aminotransferase class IV	AVZ41663.1
chrm	338844	340440	ZMO1_ZMO0344;1	ZMO1_ZMO0344	1	+	ZMO1_ZMO0344	peptidase U62 modulator of DNA gyrase	AVZ41664.1
chrm	338983	340446	ZMO1_ZMO0344;2	ZMO1_ZMO0344	2	+	ZMO1_ZMO0344	peptidase U62 modulator of DNA gyrase	AVZ41664.1
chrm	340608	341433	ZMO1_ZMO0345;1	ZMO1_ZMO0345	1	+	ZMO1_ZMO0345	endonuclease/exonuclease/phosphatase	AVZ41665.1
chrm	341575	343021	ZMO1_ZMO0346;1	ZMO1_ZMO0346	1	+	amtB	ammonium transporter	AVZ41666.1
chrm	343150	345829	ZMO1_ZMO0347,ZMO1_ZMO0348,ZMO1_ZMO0349;1	ZMO1_ZMO0347	1	+	hfq	RNA chaperone Hfq	AVZ41667.1
chrm	343150	345829	ZMO1_ZMO0347,ZMO1_ZMO0348,ZMO1_ZMO0349;1	ZMO1_ZMO0348	1	+	hflX	GTP-binding protein HflX	AVZ41668.1
chrm	343150	345829	ZMO1_ZMO0347,ZMO1_ZMO0348,ZMO1_ZMO0349;1	ZMO1_ZMO0349	1	+	ZMO1_ZMO0349	DUF179 domain-containing protein	AVZ41669.1
chrm	345913	346633	ZMO1_ZMO0350;1	ZMO1_ZMO0350	1	+	ZMO1_ZMO0350	putative ParB-like nuclease	AVZ41670.1
chrm	346677	352136	ZMO1_ZMO0351;1	ZMO1_ZMO0351	1	+	ZMO1_ZMO0351	putative DNA helicase	AVZ41671.1
chrm	352139	355142	ZMO1_ZMO0352,ZMO1_ZMO0353;1	ZMO1_ZMO0352	1	+	ZMO1_ZMO0352	uncharacterized protein	AVZ41672.1
chrm	352139	355142	ZMO1_ZMO0352,ZMO1_ZMO0353;1	ZMO1_ZMO0353	1	+	ZMO1_ZMO0353	4-diphosphocytidyl-2C-methyl-D-erythritol synthase	AVZ41673.1
chrm	355239	357632	ZMO1_ZMO0354;1	ZMO1_ZMO0354	1	-	mutL	DNA mismatch repair protein MutL	AVZ41674.1
chrm	355240	357299	ZMO1_ZMO0354;2	ZMO1_ZMO0354	2	-	mutL	DNA mismatch repair protein MutL	AVZ41674.1
chrm	357235	360165	ZMO1_ZMO0355,ZMO1_ZMO0356,ZMO1_ZMO0357;1	ZMO1_ZMO0355	1	+	mreB	MreB/Mrl family cell shape determining protein	AVZ41675.1
chrm	357235	360165	ZMO1_ZMO0355,ZMO1_ZMO0356,ZMO1_ZMO0357;1	ZMO1_ZMO0356	1	+	mreC	rod shape-determining protein MreC	AVZ41676.1
chrm	357235	360165	ZMO1_ZMO0355,ZMO1_ZMO0356,ZMO1_ZMO0357;1	ZMO1_ZMO0357	1	+	ZMO1_ZMO0357	hypothetical protein	AVZ41677.1
chrm	357235	360038	ZMO1_ZMO0355,ZMO1_ZMO0356,ZMO1_ZMO0357;2	ZMO1_ZMO0355	2	+	mreB	MreB/Mrl family cell shape determining protein	AVZ41675.1
chrm	357235	360038	ZMO1_ZMO0355,ZMO1_ZMO0356,ZMO1_ZMO0357;2	ZMO1_ZMO0356	2	+	mreC	rod shape-determining protein MreC	AVZ41676.1
chrm	357235	360038	ZMO1_ZMO0355,ZMO1_ZMO0356,ZMO1_ZMO0357;2	ZMO1_ZMO0357	2	+	ZMO1_ZMO0357	hypothetical protein	AVZ41677.1
chrm	360136	363258	ZMO1_ZMO0359,ZMO1_ZMO0360;1	ZMO1_ZMO0359	1	+	mrdA	peptidoglycan D,D-transpeptidase MrdA	AVZ41678.1
chrm	360136	363258	ZMO1_ZMO0359,ZMO1_ZMO0360;1	ZMO1_ZMO0360	1	+	mrdB	rod shape-determining protein MrdB (formly RodA)	AVZ41679.1
chrm	363803	364814	ZMO1_ZMO0361;1	ZMO1_ZMO0361	1	+	ZMO1_ZMO0361	uncharacterized protein	AVZ41680.1
chrm	363840	367139	ZMO1_ZMO0361,ZMO1_ZMO0362;1	ZMO1_ZMO0361	1	+	ZMO1_ZMO0361	uncharacterized protein	AVZ41680.1
chrm	363840	367139	ZMO1_ZMO0361,ZMO1_ZMO0362;1	ZMO1_ZMO0362	1	+	uvrB	excinuclease ABC B subunit	AVZ41681.1
chrm	364815	367134	ZMO1_ZMO0362;1	ZMO1_ZMO0362	1	+	uvrB	excinuclease ABC B subunit	AVZ41681.1
chrm	367135	368467	ZMO1_ZMO0363;1	ZMO1_ZMO0363	1	+	tgt	tRNA-guanine(34) transglycosylase	AVZ41682.2
chrm	367251	370718	ZMO1_ZMO0363,ZMO1_ZMO0364;1	ZMO1_ZMO0363	1	+	tgt	tRNA-guanine(34) transglycosylase	AVZ41682.2
chrm	367251	370718	ZMO1_ZMO0363,ZMO1_ZMO0364;1	ZMO1_ZMO0364	1	+	ligA	DNA ligase (NAD(+)) LigA	AVZ41683.1
chrm	368505	370719	ZMO1_ZMO0364;1	ZMO1_ZMO0364	1	+	ligA	DNA ligase (NAD(+)) LigA	AVZ41683.1
chrm	370802	372503	ZMO1_ZMO0366;1	ZMO1_ZMO0366	1	+	glf	glucose facilitated diffusion protein	AVZ41684.1
chrm	372504	375922	ZMO1_ZMO0367,ZMO1_ZMO0368;1	ZMO1_ZMO0367	1	+	zwf	glucose-6-phosphate 1-dehydrogenase	AVZ41685.1
chrm	372504	375922	ZMO1_ZMO0367,ZMO1_ZMO0368;1	ZMO1_ZMO0368	1	+	edd	6-phosphogluconate dehydratase	AVZ41686.1
chrm	375923	377072	ZMO1_ZMO0369;1	ZMO1_ZMO0369	1	+	glk	glucokinase	AVZ41687.1
chrm	377463	378221	ZMO1_ZMO0371;1	ZMO1_ZMO0371	1	-	racX	aspartate racemase	AVZ41688.1
chrm	378393	378854	ZMO1_ZMO0372;1	ZMO1_ZMO0372	1	+	ZMO1_ZMO0372	AsnC family transcriptional regulator	AVZ41689.1
chrm	378851	379204	ZMO1_ZMO0373;1	ZMO1_ZMO0373	1	-	ZMO1_ZMO0373	hypothetical protein	AVZ41690.1
chrm	379993	381335	ZMO1_ZMO0374;1	ZMO1_ZMO0374	1	+	sacB	levansucrase	AVZ41691.1
chrm	381469	382796	ZMO1_ZMO0375;1	ZMO1_ZMO0375	1	+	sacC	levansucrase/invertase	AVZ41692.2
chrm	382799	382873	ZMO1_ZMOt005;1	ZMO1_ZMOt005	1	-	ZMO1_ZMOt005	tRNA-Val	-
chrm	382973	385518	ZMO1_ZMO0376;1	ZMO1_ZMO0376	1	-	lon1	endopeptidase La	AVZ41693.1
chrm	385613	390650	ZMO1_ZMO0377,ZMO1_ZMO0378,ZMO1_ZMO0379,ZMO1_ZMO0380,ZMO1_ZMO0381;1	ZMO1_ZMO0377	1	+	alkA	3-methyladenine DNA glycosylase/8-oxoguanine DNA glycosylase AlkA	AVZ41694.1
chrm	385613	390650	ZMO1_ZMO0377,ZMO1_ZMO0378,ZMO1_ZMO0379,ZMO1_ZMO0380,ZMO1_ZMO0381;1	ZMO1_ZMO0378	1	+	ZMO1_ZMO0378	helix-turn-helix domain-containing protein	AVZ41695.1
chrm	385613	390650	ZMO1_ZMO0377,ZMO1_ZMO0378,ZMO1_ZMO0379,ZMO1_ZMO0380,ZMO1_ZMO0381;1	ZMO1_ZMO0379	1	+	ZMO1_ZMO0379	PBSX family phage terminase large subunit	AVZ41696.1
chrm	385613	390650	ZMO1_ZMO0377,ZMO1_ZMO0378,ZMO1_ZMO0379,ZMO1_ZMO0380,ZMO1_ZMO0381;1	ZMO1_ZMO0380	1	+	ZMO1_ZMO0380	hypothetical protein	AVZ41697.1
chrm	385613	390650	ZMO1_ZMO0377,ZMO1_ZMO0378,ZMO1_ZMO0379,ZMO1_ZMO0380,ZMO1_ZMO0381;1	ZMO1_ZMO0381	1	+	ZMO1_ZMO0381	hypothetical protein	AVZ41698.1
chrm	385623	386243	ZMO1_ZMO0377;1	ZMO1_ZMO0377	1	+	alkA	3-methyladenine DNA glycosylase/8-oxoguanine DNA glycosylase AlkA	AVZ41694.1
chrm	386327	390650	ZMO1_ZMO0378,ZMO1_ZMO0379,ZMO1_ZMO0380,ZMO1_ZMO0381;1	ZMO1_ZMO0378	1	+	ZMO1_ZMO0378	helix-turn-helix domain-containing protein	AVZ41695.1
chrm	386327	390650	ZMO1_ZMO0378,ZMO1_ZMO0379,ZMO1_ZMO0380,ZMO1_ZMO0381;1	ZMO1_ZMO0379	1	+	ZMO1_ZMO0379	PBSX family phage terminase large subunit	AVZ41696.1
chrm	386327	390650	ZMO1_ZMO0378,ZMO1_ZMO0379,ZMO1_ZMO0380,ZMO1_ZMO0381;1	ZMO1_ZMO0380	1	+	ZMO1_ZMO0380	hypothetical protein	AVZ41697.1
chrm	386327	390650	ZMO1_ZMO0378,ZMO1_ZMO0379,ZMO1_ZMO0380,ZMO1_ZMO0381;1	ZMO1_ZMO0381	1	+	ZMO1_ZMO0381	hypothetical protein	AVZ41698.1
chrm	390773	391757	ZMO1_ZMO0383,ZMO1_ZMO0384;1	ZMO1_ZMO0383	1	+	ZMO1_ZMO0383	hypothetical protein	AVZ41699.1
chrm	390773	391757	ZMO1_ZMO0383,ZMO1_ZMO0384;1	ZMO1_ZMO0384	1	+	ZMO1_ZMO0384	hypothetical protein	AVZ41700.1
chrm	391761	393040	ZMO1_ZMO0385,ZMO1_ZMO0387;1	ZMO1_ZMO0385	1	+	ZMO1_ZMO0385	hypothetical protein	AVZ41701.1
chrm	391761	393040	ZMO1_ZMO0385,ZMO1_ZMO0387;1	ZMO1_ZMO0387	1	+	ZMO1_ZMO0387	uncharacterized protein	AVZ41702.1
chrm	391942	393004	ZMO1_ZMO0385,ZMO1_ZMO0387;2	ZMO1_ZMO0385	2	+	ZMO1_ZMO0385	hypothetical protein	AVZ41701.1
chrm	391942	393004	ZMO1_ZMO0385,ZMO1_ZMO0387;2	ZMO1_ZMO0387	2	+	ZMO1_ZMO0387	uncharacterized protein	AVZ41702.1
chrm	393041	397654	ZMO1_ZMO0388,ZMO1_ZMO0389,ZMO1_ZMO0390,ZMO1_ZMO0391,ZMO1_ZMO0392,ZMO1_ZMO0393,ZMO1_ZMO0394;1	ZMO1_ZMO0388	1	+	ZMO1_ZMO0388	hypothetical protein	AVZ41703.1
chrm	393041	397654	ZMO1_ZMO0388,ZMO1_ZMO0389,ZMO1_ZMO0390,ZMO1_ZMO0391,ZMO1_ZMO0392,ZMO1_ZMO0393,ZMO1_ZMO0394;1	ZMO1_ZMO0389	1	+	ZMO1_ZMO0389	hypothetical protein	AVZ41704.1
chrm	393041	397654	ZMO1_ZMO0388,ZMO1_ZMO0389,ZMO1_ZMO0390,ZMO1_ZMO0391,ZMO1_ZMO0392,ZMO1_ZMO0393,ZMO1_ZMO0394;1	ZMO1_ZMO0390	1	+	ZMO1_ZMO0390	hypothetical protein	AVZ41705.1
chrm	393041	397654	ZMO1_ZMO0388,ZMO1_ZMO0389,ZMO1_ZMO0390,ZMO1_ZMO0391,ZMO1_ZMO0392,ZMO1_ZMO0393,ZMO1_ZMO0394;1	ZMO1_ZMO0391	1	+	ZMO1_ZMO0391	hypothetical protein	AVZ41706.1
chrm	393041	397654	ZMO1_ZMO0388,ZMO1_ZMO0389,ZMO1_ZMO0390,ZMO1_ZMO0391,ZMO1_ZMO0392,ZMO1_ZMO0393,ZMO1_ZMO0394;1	ZMO1_ZMO0392	1	+	ZMO1_ZMO0392	hypothetical protein	AVZ41707.2
chrm	393041	397654	ZMO1_ZMO0388,ZMO1_ZMO0389,ZMO1_ZMO0390,ZMO1_ZMO0391,ZMO1_ZMO0392,ZMO1_ZMO0393,ZMO1_ZMO0394;1	ZMO1_ZMO0393	1	+	ZMO1_ZMO0393	hypothetical protein	AVZ41708.1
chrm	393041	397654	ZMO1_ZMO0388,ZMO1_ZMO0389,ZMO1_ZMO0390,ZMO1_ZMO0391,ZMO1_ZMO0392,ZMO1_ZMO0393,ZMO1_ZMO0394;1	ZMO1_ZMO0394	1	+	ZMO1_ZMO0394	hypothetical protein	AVZ41709.1
chrm	393158	397654	ZMO1_ZMO0388,ZMO1_ZMO0389,ZMO1_ZMO0390,ZMO1_ZMO0391,ZMO1_ZMO0392,ZMO1_ZMO0393,ZMO1_ZMO0394;2	ZMO1_ZMO0388	2	+	ZMO1_ZMO0388	hypothetical protein	AVZ41703.1
chrm	393158	397654	ZMO1_ZMO0388,ZMO1_ZMO0389,ZMO1_ZMO0390,ZMO1_ZMO0391,ZMO1_ZMO0392,ZMO1_ZMO0393,ZMO1_ZMO0394;2	ZMO1_ZMO0389	2	+	ZMO1_ZMO0389	hypothetical protein	AVZ41704.1
chrm	393158	397654	ZMO1_ZMO0388,ZMO1_ZMO0389,ZMO1_ZMO0390,ZMO1_ZMO0391,ZMO1_ZMO0392,ZMO1_ZMO0393,ZMO1_ZMO0394;2	ZMO1_ZMO0390	2	+	ZMO1_ZMO0390	hypothetical protein	AVZ41705.1
chrm	393158	397654	ZMO1_ZMO0388,ZMO1_ZMO0389,ZMO1_ZMO0390,ZMO1_ZMO0391,ZMO1_ZMO0392,ZMO1_ZMO0393,ZMO1_ZMO0394;2	ZMO1_ZMO0391	2	+	ZMO1_ZMO0391	hypothetical protein	AVZ41706.1
chrm	393158	397654	ZMO1_ZMO0388,ZMO1_ZMO0389,ZMO1_ZMO0390,ZMO1_ZMO0391,ZMO1_ZMO0392,ZMO1_ZMO0393,ZMO1_ZMO0394;2	ZMO1_ZMO0392	2	+	ZMO1_ZMO0392	hypothetical protein	AVZ41707.2
chrm	393158	397654	ZMO1_ZMO0388,ZMO1_ZMO0389,ZMO1_ZMO0390,ZMO1_ZMO0391,ZMO1_ZMO0392,ZMO1_ZMO0393,ZMO1_ZMO0394;2	ZMO1_ZMO0393	2	+	ZMO1_ZMO0393	hypothetical protein	AVZ41708.1
chrm	393158	397654	ZMO1_ZMO0388,ZMO1_ZMO0389,ZMO1_ZMO0390,ZMO1_ZMO0391,ZMO1_ZMO0392,ZMO1_ZMO0393,ZMO1_ZMO0394;2	ZMO1_ZMO0394	2	+	ZMO1_ZMO0394	hypothetical protein	AVZ41709.1
chrm	397834	403487	ZMO1_ZMO0395,ZMO1_ZMO0397,ZMO1_ZMO0398,ZMO1_ZMO0399,ZMO1_ZMO0400;1	ZMO1_ZMO0395	1	+	ZMO1_ZMO0395	hypothetical protein	AVZ41710.1
chrm	397834	403487	ZMO1_ZMO0395,ZMO1_ZMO0397,ZMO1_ZMO0398,ZMO1_ZMO0399,ZMO1_ZMO0400;1	ZMO1_ZMO0397	1	+	ZMO1_ZMO0397	hypothetical protein	AVZ41711.1
chrm	397834	403487	ZMO1_ZMO0395,ZMO1_ZMO0397,ZMO1_ZMO0398,ZMO1_ZMO0399,ZMO1_ZMO0400;1	ZMO1_ZMO0398	1	+	ZMO1_ZMO0398	hypothetical protein	AVZ41712.1
chrm	397834	403487	ZMO1_ZMO0395,ZMO1_ZMO0397,ZMO1_ZMO0398,ZMO1_ZMO0399,ZMO1_ZMO0400;1	ZMO1_ZMO0399	1	+	ZMO1_ZMO0399	peptidase S74 domain-containing protein	AVZ41713.1
chrm	397834	403487	ZMO1_ZMO0395,ZMO1_ZMO0397,ZMO1_ZMO0398,ZMO1_ZMO0399,ZMO1_ZMO0400;1	ZMO1_ZMO0400	1	+	ZMO1_ZMO0400	hypothetical protein	AVZ41714.1
chrm	397834	402716	ZMO1_ZMO0395,ZMO1_ZMO0397,ZMO1_ZMO0398,ZMO1_ZMO0399,ZMO1_ZMO0400;2	ZMO1_ZMO0395	2	+	ZMO1_ZMO0395	hypothetical protein	AVZ41710.1
chrm	397834	402716	ZMO1_ZMO0395,ZMO1_ZMO0397,ZMO1_ZMO0398,ZMO1_ZMO0399,ZMO1_ZMO0400;2	ZMO1_ZMO0397	2	+	ZMO1_ZMO0397	hypothetical protein	AVZ41711.1
chrm	397834	402716	ZMO1_ZMO0395,ZMO1_ZMO0397,ZMO1_ZMO0398,ZMO1_ZMO0399,ZMO1_ZMO0400;2	ZMO1_ZMO0398	2	+	ZMO1_ZMO0398	hypothetical protein	AVZ41712.1
chrm	397834	402716	ZMO1_ZMO0395,ZMO1_ZMO0397,ZMO1_ZMO0398,ZMO1_ZMO0399,ZMO1_ZMO0400;2	ZMO1_ZMO0399	2	+	ZMO1_ZMO0399	peptidase S74 domain-containing protein	AVZ41713.1
chrm	397834	402716	ZMO1_ZMO0395,ZMO1_ZMO0397,ZMO1_ZMO0398,ZMO1_ZMO0399,ZMO1_ZMO0400;2	ZMO1_ZMO0400	2	+	ZMO1_ZMO0400	hypothetical protein	AVZ41714.1
chrm	399053	404777	ZMO1_ZMO0401;1	ZMO1_ZMO0401	1	-	ZMO1_ZMO0401	diguanylate cyclase/phosphodiesterase	AVZ41715.1
chrm	402726	404777	ZMO1_ZMO0401;2	ZMO1_ZMO0401	2	-	ZMO1_ZMO0401	diguanylate cyclase/phosphodiesterase	AVZ41715.1
chrm	404997	406798	ZMO1_ZMO0402,ZMO1_ZMO0403;1	ZMO1_ZMO0402	1	-	ftsJ	ribosomal RNA methyltransferase RrmJ/FtsJ	AVZ41716.1
chrm	404997	406798	ZMO1_ZMO0402,ZMO1_ZMO0403;1	ZMO1_ZMO0403	1	-	ppx1	Ppx/GppA phosphatase	AVZ41717.1
chrm	406966	407039	ZMO1_ZMOt006;1	ZMO1_ZMOt006	1	+	ZMO1_ZMOt006	tRNA-Gln	-
chrm	407196	410071	ZMO1_ZMO0405;2	ZMO1_ZMO0405	2	+	clpA	ATP-dependent Clp protease ATP-binding subunit clpA	AVZ41718.1
chrm	407420	410034	ZMO1_ZMO0405;1	ZMO1_ZMO0405	1	+	clpA	ATP-dependent Clp protease ATP-binding subunit clpA	AVZ41718.1
chrm	410035	412023	ZMO1_ZMO0407;1	ZMO1_ZMO0407	1	+	ZMO1_ZMO0407	GcrA cell cycle regulator	AVZ41720.1
chrm	410106	410945	ZMO1_ZMO0406;1	ZMO1_ZMO0406	1	-	ZMO1_ZMO0406	ABC-2 type transporter	AVZ41719.1
chrm	410687	412023	ZMO1_ZMO0407;2	ZMO1_ZMO0407	2	+	ZMO1_ZMO0407	GcrA cell cycle regulator	AVZ41720.1
chrm	412024	414186	ZMO1_ZMO0408,ZMO1_ZMO0409;1	ZMO1_ZMO0408	1	+	argD	acetylornithine and succinylornithine aminotransferase	AVZ41721.1
chrm	412024	414186	ZMO1_ZMO0408,ZMO1_ZMO0409;1	ZMO1_ZMO0409	1	+	argF	ornithine carbamoyltransferase	AVZ41722.1
chrm	414187	417295	ZMO1_ZMO0410,ZMO1_ZMO0411;1	ZMO1_ZMO0410	1	+	hslO	Hsp33-like chaperonin hslO	AVZ41723.1
chrm	414187	417295	ZMO1_ZMO0410,ZMO1_ZMO0411;1	ZMO1_ZMO0411	1	+	gyrB1	DNA topoisomerase IV B subunit	AVZ41724.1
chrm	414187	415312	ZMO1_ZMO0410;1	ZMO1_ZMO0410	1	+	hslO	Hsp33-like chaperonin hslO	AVZ41723.1
chrm	415313	417295	ZMO1_ZMO0411;1	ZMO1_ZMO0411	1	+	gyrB1	DNA topoisomerase IV B subunit	AVZ41724.1
chrm	417491	418191	ZMO1_ZMO0412;1	ZMO1_ZMO0412	1	-	ZMO1_ZMO0412	multiple antibiotic resistance (MarC)-related protein	AVZ41725.1
chrm	418290	419816	ZMO1_ZMO0413,ZMO1_ZMO0414;1	ZMO1_ZMO0413	1	-	ZMO1_ZMO0413	YggT family protein	AVZ41726.1
chrm	418290	419816	ZMO1_ZMO0413,ZMO1_ZMO0414;1	ZMO1_ZMO0414	1	-	ZMO1_ZMO0414	MJ0042 family finger-like protein	AVZ41727.1
chrm	419877	423460	ZMO1_ZMO0416,ZMO1_ZMO0417,ZMO1_ZMO0418,ZMO1_ZMO0419;1	ZMO1_ZMO0416	1	+	ftsE	cell division ATP-binding protein FtsE	AVZ41728.1
chrm	419877	423460	ZMO1_ZMO0416,ZMO1_ZMO0417,ZMO1_ZMO0418,ZMO1_ZMO0419;1	ZMO1_ZMO0417	1	+	ftsX	cell division protein FtsX	AVZ41729.1
chrm	419877	423460	ZMO1_ZMO0416,ZMO1_ZMO0417,ZMO1_ZMO0418,ZMO1_ZMO0419;1	ZMO1_ZMO0418	1	+	ZMO1_ZMO0418	DUF218 domain-containing protein	AVZ41730.1
chrm	419877	423460	ZMO1_ZMO0416,ZMO1_ZMO0417,ZMO1_ZMO0418,ZMO1_ZMO0419;1	ZMO1_ZMO0419	1	+	plsC	1-acyl-sn-glycerol-3-phosphate acyltransferase PlsC	AVZ41731.1
chrm	419902	422919	ZMO1_ZMO0416,ZMO1_ZMO0417,ZMO1_ZMO0418,ZMO1_ZMO0419;2	ZMO1_ZMO0416	2	+	ftsE	cell division ATP-binding protein FtsE	AVZ41728.1
chrm	419902	422919	ZMO1_ZMO0416,ZMO1_ZMO0417,ZMO1_ZMO0418,ZMO1_ZMO0419;2	ZMO1_ZMO0417	2	+	ftsX	cell division protein FtsX	AVZ41729.1
chrm	419902	422919	ZMO1_ZMO0416,ZMO1_ZMO0417,ZMO1_ZMO0418,ZMO1_ZMO0419;2	ZMO1_ZMO0418	2	+	ZMO1_ZMO0418	DUF218 domain-containing protein	AVZ41730.1
chrm	419902	422919	ZMO1_ZMO0416,ZMO1_ZMO0417,ZMO1_ZMO0418,ZMO1_ZMO0419;2	ZMO1_ZMO0419	2	+	plsC	1-acyl-sn-glycerol-3-phosphate acyltransferase PlsC	AVZ41731.1
chrm	422961	425022	ZMO1_ZMO0420,ZMO1_ZMO0421;1	ZMO1_ZMO0420	1	-	tyrC	prephenate dehydratase	AVZ41732.1
chrm	422961	425022	ZMO1_ZMO0420,ZMO1_ZMO0421;1	ZMO1_ZMO0421	1	-	hisC2	histidinol-phosphate aminotransferase HisC	AVZ41733.1
chrm	425433	431409	ZMO1_ZMO0422,ZMO1_ZMO0423,ZMO1_ZMO0425,ZMO1_ZMO0426,ZMO1_ZMO0427,ZMO1_ZMO0428,ZMO1_ZMO0429;1	ZMO1_ZMO0422	1	+	ZMO1_ZMO0422	BadM/Rrf2 family transcriptional regulator	AVZ41734.1
chrm	425433	431409	ZMO1_ZMO0422,ZMO1_ZMO0423,ZMO1_ZMO0425,ZMO1_ZMO0426,ZMO1_ZMO0427,ZMO1_ZMO0428,ZMO1_ZMO0429;1	ZMO1_ZMO0423	1	+	sufB	FeS assembly protein SufB	AVZ41735.1
chrm	425433	431409	ZMO1_ZMO0422,ZMO1_ZMO0423,ZMO1_ZMO0425,ZMO1_ZMO0426,ZMO1_ZMO0427,ZMO1_ZMO0428,ZMO1_ZMO0429;1	ZMO1_ZMO0425	1	+	sufC	FeS assembly ATPase SufC	AVZ41736.1
chrm	425433	431409	ZMO1_ZMO0422,ZMO1_ZMO0423,ZMO1_ZMO0425,ZMO1_ZMO0426,ZMO1_ZMO0427,ZMO1_ZMO0428,ZMO1_ZMO0429;1	ZMO1_ZMO0426	1	+	sufD	FeS assembly protein SufD	AVZ41737.1
chrm	425433	431409	ZMO1_ZMO0422,ZMO1_ZMO0423,ZMO1_ZMO0425,ZMO1_ZMO0426,ZMO1_ZMO0427,ZMO1_ZMO0428,ZMO1_ZMO0429;1	ZMO1_ZMO0427	1	+	sufS	SufS subfamily cysteine desulfurase	AVZ41738.1
chrm	425433	431409	ZMO1_ZMO0422,ZMO1_ZMO0423,ZMO1_ZMO0425,ZMO1_ZMO0426,ZMO1_ZMO0427,ZMO1_ZMO0428,ZMO1_ZMO0429;1	ZMO1_ZMO0428	1	+	ZMO1_ZMO0428	FeS assembly SUF system protein	AVZ41739.1
chrm	425433	431409	ZMO1_ZMO0422,ZMO1_ZMO0423,ZMO1_ZMO0425,ZMO1_ZMO0426,ZMO1_ZMO0427,ZMO1_ZMO0428,ZMO1_ZMO0429;1	ZMO1_ZMO0429	1	+	ZMO1_ZMO0429	iron-sulfur cluster assembly accessory protein	AVZ41740.1
chrm	431410	433000	ZMO1_ZMO0430,ZMO1_ZMO0431;1	ZMO1_ZMO0430	1	+	ZMO1_ZMO0430	pyrimidine 5'-nucleotidase	AVZ41741.1
chrm	431410	433000	ZMO1_ZMO0430,ZMO1_ZMO0431;1	ZMO1_ZMO0431	1	+	dapD	2,3,4,5-tetrahydropyridine-2,6-dicarboxylate N-succinyltransferase	AVZ41742.1
chrm	433035	433915	ZMO1_ZMO0432;1	ZMO1_ZMO0432	1	-	rocF	ureohydrolase-like protein	AVZ41743.1
chrm	434256	435048	ZMO1_ZMO0433;1	ZMO1_ZMO0433	1	-	gmk	guanylate kinase	AVZ41744.1
chrm	434260	434910	ZMO1_ZMO0433;2	ZMO1_ZMO0433	2	-	gmk	guanylate kinase	AVZ41744.1
chrm	435024	435556	ZMO1_ZMO0435;1	ZMO1_ZMO0435	1	-	ZMO1_ZMO0435	uncharacterized protein	AVZ41745.1
chrm	435558	436070	ZMO1_ZMO0436;1	ZMO1_ZMO0436	1	-	ZMO1_ZMO0436	MAPEG (Membrane Associated Proteins in Eicosanoid and Glutathione metabolism) family protein	AVZ41746.1
chrm	436162	436435	ZMO1_ZMO0437;1	ZMO1_ZMO0437	1	+	ZMO1_ZMO0437	hypothetical protein	AVZ41747.1
chrm	436563	437792	ZMO1_ZMO0439;2	ZMO1_ZMO0439	2	+	rluC	RluC/D family pseudouridine synthase	AVZ41748.1
chrm	436668	437901	ZMO1_ZMO0439;1	ZMO1_ZMO0439	1	+	rluC	RluC/D family pseudouridine synthase	AVZ41748.1
chrm	437855	439636	ZMO1_ZMO0440,ZMO1_ZMO0441,ZMO1_ZMO0442;1	ZMO1_ZMO0440	1	+	ZMO1_ZMO0440	hypothetical protein	AVZ41749.1
chrm	437855	439636	ZMO1_ZMO0440,ZMO1_ZMO0441,ZMO1_ZMO0442;1	ZMO1_ZMO0441	1	+	ZMO1_ZMO0441	ATP12 ATPase	AVZ41750.1
chrm	437855	439636	ZMO1_ZMO0440,ZMO1_ZMO0441,ZMO1_ZMO0442;1	ZMO1_ZMO0442	1	+	ZMO1_ZMO0442	HAD (haloacid dehalogenase) family phosphatase	AVZ41751.1
chrm	439650	440779	ZMO1_ZMO0443;1	ZMO1_ZMO0443	1	-	nrdF	ribonucleotide-diphosphate reductase subunit beta	AVZ41752.1
chrm	440960	445461	ZMO1_ZMO0444,ZMO1_ZMO0445,ZMO1_ZMO0446,ZMO1_ZMO0447;1	ZMO1_ZMO0444	1	+	ZMO1_ZMO0444	lipolytic protein G-D-S-L family	AVZ41753.1
chrm	440960	445461	ZMO1_ZMO0444,ZMO1_ZMO0445,ZMO1_ZMO0446,ZMO1_ZMO0447;1	ZMO1_ZMO0445	1	+	ZMO1_ZMO0445	GDSL lipase/esterase	AVZ41754.1
chrm	440960	445461	ZMO1_ZMO0444,ZMO1_ZMO0445,ZMO1_ZMO0446,ZMO1_ZMO0447;1	ZMO1_ZMO0446	1	+	ZMO1_ZMO0446	membrane bound O-acyl transferase MBOAT family protein	AVZ41755.1
chrm	440960	445461	ZMO1_ZMO0444,ZMO1_ZMO0445,ZMO1_ZMO0446,ZMO1_ZMO0447;1	ZMO1_ZMO0447	1	+	ZMO1_ZMO0447	hypothetical protein	AVZ41756.1
chrm	445329	446357	ZMO1_ZMO0448;1	ZMO1_ZMO0448	1	-	ZMO1_ZMO0448	cell wall hydrolase SleB	AVZ41757.1
chrm	446548	446624	ZMO1_ZMOt007;1	ZMO1_ZMOt007	1	+	ZMO1_ZMOt007	tRNA-Asp	-
chrm	446625	449257	ZMO1_ZMO0449,ZMO1_ZMO0452;1	ZMO1_ZMO0449	1	+	ZMO1_ZMO0449	uncharacterized protein	AVZ41758.1
chrm	446625	449257	ZMO1_ZMO0449,ZMO1_ZMO0452;1	ZMO1_ZMO0452	1	+	ZMO1_ZMO0452	pyrrolo-quinoline quinone	AVZ41759.1
chrm	446770	450624	ZMO1_ZMO0449,ZMO1_ZMO0452,ZMO1_ZMO0453;1	ZMO1_ZMO0449	1	+	ZMO1_ZMO0449	uncharacterized protein	AVZ41758.1
chrm	446770	450624	ZMO1_ZMO0449,ZMO1_ZMO0452,ZMO1_ZMO0453;1	ZMO1_ZMO0452	1	+	ZMO1_ZMO0452	pyrrolo-quinoline quinone	AVZ41759.1
chrm	446770	450624	ZMO1_ZMO0449,ZMO1_ZMO0452,ZMO1_ZMO0453;1	ZMO1_ZMO0453	1	+	engA	ribosome-associated GTPase EngA	AVZ41760.1
chrm	449258	450622	ZMO1_ZMO0453;1	ZMO1_ZMO0453	1	+	engA	ribosome-associated GTPase EngA	AVZ41760.1
chrm	450664	452433	ZMO1_ZMO0454;1	ZMO1_ZMO0454	1	-	fhs	formate--tetrahydrofolate ligase	AVZ41761.1
chrm	452639	453106	ZMO1_ZMO0456;1	ZMO1_ZMO0456	1	+	ZMO1_ZMO0456	ferredoxin	AVZ41762.1
chrm	452789	453106	ZMO1_ZMO0456;2	ZMO1_ZMO0456	2	+	ZMO1_ZMO0456	ferredoxin	AVZ41762.1
chrm	453215	457010	ZMO1_ZMO0458,ZMO1_ZMO0459,ZMO1_ZMO0460;1	ZMO1_ZMO0458	1	-	lolD	lipoprotein-releasing system ATP-binding protein LolD	AVZ41764.1
chrm	453215	457010	ZMO1_ZMO0458,ZMO1_ZMO0459,ZMO1_ZMO0460;1	ZMO1_ZMO0459	1	-	lolC	lipoprotein releasing system transmembrane protein LolC/E family	AVZ41765.1
chrm	453215	457010	ZMO1_ZMO0458,ZMO1_ZMO0459,ZMO1_ZMO0460;1	ZMO1_ZMO0460	1	-	proS	proline--tRNA ligase	AVZ41766.1
chrm	453216	453726	ZMO1_ZMO0457;2	ZMO1_ZMO0457	2	+	grp	glutamate uptake regulatory protein	AVZ41763.1
chrm	453225	453961	ZMO1_ZMO0457;1	ZMO1_ZMO0457	1	+	grp	glutamate uptake regulatory protein	AVZ41763.1
chrm	453723	457007	ZMO1_ZMO0458,ZMO1_ZMO0459,ZMO1_ZMO0460;2	ZMO1_ZMO0458	2	-	lolD	lipoprotein-releasing system ATP-binding protein LolD	AVZ41764.1
chrm	453723	457007	ZMO1_ZMO0458,ZMO1_ZMO0459,ZMO1_ZMO0460;2	ZMO1_ZMO0459	2	-	lolC	lipoprotein releasing system transmembrane protein LolC/E family	AVZ41765.1
chrm	453723	457007	ZMO1_ZMO0458,ZMO1_ZMO0459,ZMO1_ZMO0460;2	ZMO1_ZMO0460	2	-	proS	proline--tRNA ligase	AVZ41766.1
chrm	457468	459254	ZMO1_ZMO0462;1	ZMO1_ZMO0462	1	-	pyrG	CTP synthase	AVZ41767.1
chrm	459242	459862	ZMO1_ZMO0464;2	ZMO1_ZMO0464	2	-	secG	preprotein translocase SecG subunit	AVZ41768.1
chrm	459255	459753	ZMO1_ZMO0464;1	ZMO1_ZMO0464	1	-	secG	preprotein translocase SecG subunit	AVZ41768.1
chrm	459754	460744	ZMO1_ZMO0465;1	ZMO1_ZMO0465	1	-	tpiA	triosephosphate isomerase TpiA	AVZ41769.1
chrm	459863	460727	ZMO1_ZMO0465;2	ZMO1_ZMO0465	2	-	tpiA	triosephosphate isomerase TpiA	AVZ41769.1
chrm	460765	464403	ZMO1_ZMO0467,ZMO1_ZMO0468;1	ZMO1_ZMO0467	1	+	ZMO1_ZMO0467	PpiC-type peptidyl-prolyl cis-trans isomerase	AVZ41770.1
chrm	460765	464403	ZMO1_ZMO0467,ZMO1_ZMO0468;1	ZMO1_ZMO0468	1	+	trpE	anthranilate synthase component I	AVZ41771.1
chrm	464242	465005	ZMO1_ZMO0469;1	ZMO1_ZMO0469	1	-	ZMO1_ZMO0469	hypothetical protein	AVZ41772.1
chrm	464781	467741	ZMO1_ZMO0471;1	ZMO1_ZMO0471	1	+	ZMO1_ZMO0471	LysR family transcriptional regulator	AVZ41773.1
chrm	465067	466086	ZMO1_ZMO0471;2	ZMO1_ZMO0471	2	+	ZMO1_ZMO0471	LysR family transcriptional regulator	AVZ41773.1
chrm	466112	466861	ZMO1_ZMO0472;1	ZMO1_ZMO0472	1	-	ZMO1_ZMO0472	rpsU-divergently transcribed protein	AVZ41774.1
chrm	466994	470633	ZMO1_ZMO0473,ZMO1_ZMO0474,ZMO1_ZMO0475,ZMO1_ZMO0476,ZMO1_ZMO0477;1	ZMO1_ZMO0473	1	-	ribH	6,7-dimethyl-8-ribityllumazine synthase	AVZ41775.1
chrm	466994	470633	ZMO1_ZMO0473,ZMO1_ZMO0474,ZMO1_ZMO0475,ZMO1_ZMO0476,ZMO1_ZMO0477;1	ZMO1_ZMO0474	1	-	ribB	3,4-dihydroxy-2-butanone 4-phosphate synthase	AVZ41776.1
chrm	466994	470633	ZMO1_ZMO0473,ZMO1_ZMO0474,ZMO1_ZMO0475,ZMO1_ZMO0476,ZMO1_ZMO0477;1	ZMO1_ZMO0475	1	-	ribC	riboflavin synthase alpha subunit	AVZ41777.1
chrm	466994	470633	ZMO1_ZMO0473,ZMO1_ZMO0474,ZMO1_ZMO0475,ZMO1_ZMO0476,ZMO1_ZMO0477;1	ZMO1_ZMO0476	1	-	ribD	riboflavin biosynthesis protein RibD	AVZ41778.1
chrm	466994	470633	ZMO1_ZMO0473,ZMO1_ZMO0474,ZMO1_ZMO0475,ZMO1_ZMO0476,ZMO1_ZMO0477;1	ZMO1_ZMO0477	1	-	ZMO1_ZMO0477	uncharacterized protein	AVZ41779.1
chrm	466994	469265	ZMO1_ZMO0473,ZMO1_ZMO0474,ZMO1_ZMO0475;1	ZMO1_ZMO0473	1	-	ribH	6,7-dimethyl-8-ribityllumazine synthase	AVZ41775.1
chrm	466994	469265	ZMO1_ZMO0473,ZMO1_ZMO0474,ZMO1_ZMO0475;1	ZMO1_ZMO0474	1	-	ribB	3,4-dihydroxy-2-butanone 4-phosphate synthase	AVZ41776.1
chrm	466994	469265	ZMO1_ZMO0473,ZMO1_ZMO0474,ZMO1_ZMO0475;1	ZMO1_ZMO0475	1	-	ribC	riboflavin synthase alpha subunit	AVZ41777.1
chrm	469281	470633	ZMO1_ZMO0476,ZMO1_ZMO0477;1	ZMO1_ZMO0476	1	-	ribD	riboflavin biosynthesis protein RibD	AVZ41778.1
chrm	469281	470633	ZMO1_ZMO0476,ZMO1_ZMO0477;1	ZMO1_ZMO0477	1	-	ZMO1_ZMO0477	uncharacterized protein	AVZ41779.1
chrm	470785	475174	ZMO1_ZMO0478,ZMO1_ZMO0479,ZMO1_ZMO0480;2	ZMO1_ZMO0478	2	+	ZMO1_ZMO0478	winged helix family two component transcriptional regulator	AVZ41780.1
chrm	470785	475174	ZMO1_ZMO0478,ZMO1_ZMO0479,ZMO1_ZMO0480;2	ZMO1_ZMO0479	2	+	ZMO1_ZMO0479	peptidoglycan-binding LysM	AVZ41781.1
chrm	470785	475174	ZMO1_ZMO0478,ZMO1_ZMO0479,ZMO1_ZMO0480;2	ZMO1_ZMO0480	2	+	ZMO1_ZMO0480	histidine kinase	AVZ41782.1
chrm	470788	476576	ZMO1_ZMO0478,ZMO1_ZMO0479,ZMO1_ZMO0480;1	ZMO1_ZMO0478	1	+	ZMO1_ZMO0478	winged helix family two component transcriptional regulator	AVZ41780.1
chrm	470788	476576	ZMO1_ZMO0478,ZMO1_ZMO0479,ZMO1_ZMO0480;1	ZMO1_ZMO0479	1	+	ZMO1_ZMO0479	peptidoglycan-binding LysM	AVZ41781.1
chrm	470788	476576	ZMO1_ZMO0478,ZMO1_ZMO0479,ZMO1_ZMO0480;1	ZMO1_ZMO0480	1	+	ZMO1_ZMO0480	histidine kinase	AVZ41782.1
chrm	475024	476826	ZMO1_ZMO0481,ZMO1_ZMO0482;1	ZMO1_ZMO0481	1	-	ZMO1_ZMO0481	uncharacterized protein	AVZ41783.1
chrm	475024	476826	ZMO1_ZMO0481,ZMO1_ZMO0482;1	ZMO1_ZMO0482	1	-	glpX	fructose-1,6-bisphosphatase class II	AVZ41784.1
chrm	475137	476765	ZMO1_ZMO0481,ZMO1_ZMO0482;2	ZMO1_ZMO0481	2	-	ZMO1_ZMO0481	uncharacterized protein	AVZ41783.1
chrm	475137	476765	ZMO1_ZMO0481,ZMO1_ZMO0482;2	ZMO1_ZMO0482	2	-	glpX	fructose-1,6-bisphosphatase class II	AVZ41784.1
chrm	476766	478153	ZMO1_ZMO0483;1	ZMO1_ZMO0483	1	-	hom	homoserine dehydrogenase	AVZ41785.1
chrm	478279	479010	ZMO1_ZMO0484;1	ZMO1_ZMO0484	1	+	ZMO1_ZMO0484	MgtC/SapB transporter	AVZ41786.1
chrm	479165	482199	ZMO1_ZMO0485,ZMO1_ZMO0486,ZMO1_ZMO0487;1	ZMO1_ZMO0485	1	+	ZMO1_ZMO0485	acyl-CoA dehydrogenase domain protein	AVZ41787.1
chrm	479165	482199	ZMO1_ZMO0485,ZMO1_ZMO0486,ZMO1_ZMO0487;1	ZMO1_ZMO0486	1	+	ZMO1_ZMO0486	uncharacterized protein	AVZ41788.1
chrm	479165	482199	ZMO1_ZMO0485,ZMO1_ZMO0486,ZMO1_ZMO0487;1	ZMO1_ZMO0487	1	+	ZMO1_ZMO0487	HpcH/HpaI aldolase	AVZ41789.1
chrm	482301	483342	ZMO1_ZMO0488;1	ZMO1_ZMO0488	1	-	ZMO1_ZMO0488	uncharacterized protein	AVZ41790.1
chrm	483448	483540	ZMO1_ZMOt008;1	ZMO1_ZMOt008	1	-	ZMO1_ZMOt008	tRNA-Ser	-
chrm	483637	483968	ZMO1_ZMO0489;1	ZMO1_ZMO0489	1	+	ZMO1_ZMO0489	hypothetical protein	AVZ41791.1
chrm	483637	483867	ZMO1_ZMO0489;2	ZMO1_ZMO0489	2	+	ZMO1_ZMO0489	hypothetical protein	AVZ41791.1
chrm	483856	486019	ZMO1_ZMO0490;1	ZMO1_ZMO0490	1	-	ptrB	oligopeptidase B PtrB	AVZ41792.1
chrm	486013	487889	ZMO1_ZMO0491;1	ZMO1_ZMO0491	1	+	pepP	Xaa-Pro aminopeptidase PepP	AVZ41793.1
chrm	486038	487997	ZMO1_ZMO0491;2	ZMO1_ZMO0491	2	+	pepP	Xaa-Pro aminopeptidase PepP	AVZ41793.1
chrm	487942	489842	ZMO1_ZMO0492,ZMO1_ZMO0493;1	ZMO1_ZMO0492	1	+	glnB	nitrogen regulatory protein PII	AVZ41794.1
chrm	487942	489842	ZMO1_ZMO0492,ZMO1_ZMO0493;1	ZMO1_ZMO0493	1	+	glnA	type I glutamine synthetase	AVZ41795.1
chrm	487998	488336	ZMO1_ZMO0492;1	ZMO1_ZMO0492	1	+	glnB	nitrogen regulatory protein PII	AVZ41794.1
chrm	488337	489866	ZMO1_ZMO0493;1	ZMO1_ZMO0493	1	+	glnA	type I glutamine synthetase	AVZ41795.1
chrm	489950	491381	ZMO1_ZMO0494;1	ZMO1_ZMO0494	1	+	ZMO1_ZMO0494	Bcr/CflA subfamily drug resistance transporter	AVZ41796.1
chrm	490852	498413	ZMO1_ZMO0495,ZMO1_ZMO0496,ZMO1_ZMO0497;1	ZMO1_ZMO0495	1	-	ZMO1_ZMO0495	TamB/DUF490 domain-containing protein	AVZ41797.1
chrm	490852	498413	ZMO1_ZMO0495,ZMO1_ZMO0496,ZMO1_ZMO0497;1	ZMO1_ZMO0496	1	-	ZMO1_ZMO0496	outer membrane protein assembly factor	AVZ41798.1
chrm	490852	498413	ZMO1_ZMO0495,ZMO1_ZMO0496,ZMO1_ZMO0497;1	ZMO1_ZMO0497	1	-	ZMO1_ZMO0497	phosphoglycolate phosphatase	AVZ41799.1
chrm	491282	498402	ZMO1_ZMO0495,ZMO1_ZMO0496,ZMO1_ZMO0497;2	ZMO1_ZMO0495	2	-	ZMO1_ZMO0495	TamB/DUF490 domain-containing protein	AVZ41797.1
chrm	491282	498402	ZMO1_ZMO0495,ZMO1_ZMO0496,ZMO1_ZMO0497;2	ZMO1_ZMO0496	2	-	ZMO1_ZMO0496	outer membrane protein assembly factor	AVZ41798.1
chrm	491282	498402	ZMO1_ZMO0495,ZMO1_ZMO0496,ZMO1_ZMO0497;2	ZMO1_ZMO0497	2	-	ZMO1_ZMO0497	phosphoglycolate phosphatase	AVZ41799.1
chrm	498454	499889	ZMO1_ZMO0498;1	ZMO1_ZMO0498	1	+	glmU	bifunctional N-acetylglucosamine-1- phosphateuridyltransferase/glucosamine-1-phosphate acetyltransferase	AVZ41800.1
chrm	500064	504403	ZMO1_ZMO0499,ZMO1_ZMO0500;1	ZMO1_ZMO0499	1	-	pbpF	1A family penicillin-binding protein	AVZ41801.1
chrm	500064	504403	ZMO1_ZMO0499,ZMO1_ZMO0500;1	ZMO1_ZMO0500	1	-	ZMO1_ZMO0500	uncharacterized protein	AVZ41802.1
chrm	500064	504180	ZMO1_ZMO0499,ZMO1_ZMO0500;2	ZMO1_ZMO0499	2	-	pbpF	1A family penicillin-binding protein	AVZ41801.1
chrm	500064	504180	ZMO1_ZMO0499,ZMO1_ZMO0500;2	ZMO1_ZMO0500	2	-	ZMO1_ZMO0500	uncharacterized protein	AVZ41802.1
chrm	504345	504854	ZMO1_ZMO0501;1	ZMO1_ZMO0501	1	+	ZMO1_ZMO0501	polysaccharide synthesis protein GtrA	AVZ41803.1
chrm	504464	506491	ZMO1_ZMO0502;1	ZMO1_ZMO0502	1	-	ZMO1_ZMO0502	uncharacterized protein	AVZ41804.1
chrm	504865	506491	ZMO1_ZMO0502;2	ZMO1_ZMO0502	2	-	ZMO1_ZMO0502	uncharacterized protein	AVZ41804.1
chrm	506492	509294	ZMO1_ZMO0506;1	ZMO1_ZMO0506	1	-	prfB	peptide chain release factor 2	AVZ41807.1
chrm	506680	507859	ZMO1_ZMO0503;1	ZMO1_ZMO0503	1	+	ZMO1_ZMO0503	glycosyl transferase family 2	AVZ41805.1
chrm	507961	508625	ZMO1_ZMO0505;1	ZMO1_ZMO0505	1	+	rluC	pseudouridine synthase	AVZ41806.1
chrm	508875	509294	ZMO1_ZMO0506;2	ZMO1_ZMO0506	2	-	prfB	peptide chain release factor 2	AVZ41807.1
chrm	509373	510429	ZMO1_ZMO0507,ZMO1_ZMO0508;1	ZMO1_ZMO0507	1	+	ZMO1_ZMO0507	GAF domain-containing protein	AVZ41808.1
chrm	509373	510429	ZMO1_ZMO0507,ZMO1_ZMO0508;1	ZMO1_ZMO0508	1	+	ZMO1_ZMO0508	GCN5-related N-acetyltransferase	AVZ41809.1
chrm	509408	511332	ZMO1_ZMO0507,ZMO1_ZMO0508,ZMO1_ZMO0509;1	ZMO1_ZMO0507	1	+	ZMO1_ZMO0507	GAF domain-containing protein	AVZ41808.1
chrm	509408	511332	ZMO1_ZMO0507,ZMO1_ZMO0508,ZMO1_ZMO0509;1	ZMO1_ZMO0508	1	+	ZMO1_ZMO0508	GCN5-related N-acetyltransferase	AVZ41809.1
chrm	509408	511332	ZMO1_ZMO0507,ZMO1_ZMO0508,ZMO1_ZMO0509;1	ZMO1_ZMO0509	1	+	ZMO1_ZMO0509	uncharacterized protein	AVZ41810.1
chrm	510430	511166	ZMO1_ZMO0509;1	ZMO1_ZMO0509	1	+	ZMO1_ZMO0509	uncharacterized protein	AVZ41810.1
chrm	511326	515365	ZMO1_ZMO0510,ZMO1_ZMO0511,ZMO1_ZMO0512,ZMO1_ZMO0513;1	ZMO1_ZMO0510	1	+	pdhC	dihydrolipoyllysine-residue acetyltransferase	AVZ41811.1
chrm	511326	515365	ZMO1_ZMO0510,ZMO1_ZMO0511,ZMO1_ZMO0512,ZMO1_ZMO0513;1	ZMO1_ZMO0511	1	+	ZMO1_ZMO0511	thioesterase superfamily protein	AVZ41812.1
chrm	511326	515365	ZMO1_ZMO0510,ZMO1_ZMO0511,ZMO1_ZMO0512,ZMO1_ZMO0513;1	ZMO1_ZMO0512	1	+	lpd	dihydrolipoamide dehydrogenase	AVZ41813.1
chrm	511326	515365	ZMO1_ZMO0510,ZMO1_ZMO0511,ZMO1_ZMO0512,ZMO1_ZMO0513;1	ZMO1_ZMO0513	1	+	ZMO1_ZMO0513	putative type 2 phosphatidic acid phosphatase	AVZ41814.1
chrm	515452	518855	ZMO1_ZMO2002,ZMO1_ZMO0514,ZMO1_ZMO0515;1	ZMO1_ZMO2002	1	+	ZMO1_ZMO2002	ribosomal protein S12	AVZ41815.1
chrm	515452	518855	ZMO1_ZMO2002,ZMO1_ZMO0514,ZMO1_ZMO0515;1	ZMO1_ZMO0514	1	+	rpsG	ribosomal protein S7	AVZ41816.1
chrm	515452	518855	ZMO1_ZMO2002,ZMO1_ZMO0514,ZMO1_ZMO0515;1	ZMO1_ZMO0515	1	+	ZMO1_ZMO0515	translation elongation factor G	AVZ41817.1
chrm	518828	520527	ZMO1_ZMO0516,ZMO1_ZMO2003;1	ZMO1_ZMO0516	1	+	ZMO1_ZMO0516	translation elongation factor Tu	AVZ41818.1
chrm	518828	520527	ZMO1_ZMO0516,ZMO1_ZMO2003;1	ZMO1_ZMO2003	1	+	ZMO1_ZMO2003	ribosomal protein S10	AVZ41819.1
chrm	520510	520605	ZM4_predicted_RNA_+;5	ZM4_predicted_RNA_+	5	+	NA	NA	NA
chrm	520549	529462	ZMO1_ZMO0517,ZMO1_ZMO0518,ZMO1_ZMO0519,ZMO1_ZMO0520,ZMO1_ZMO2004,ZMO1_ZMO0521,ZMO1_ZMO0522,ZMO1_ZMO0523,ZMO1_ZMO0524,ZMO1_ZMO0525,ZMO1_ZMO0526,ZMO1_ZMO0527,ZMO1_ZMO0528,ZMO1_ZMO0529,ZMO1_ZMO0530,ZMO1_ZMO0531,ZMO1_ZMO0532,ZMO1_ZMO0533,ZMO1_ZMO0534;2	ZMO1_ZMO0517	2	+	rplC	ribosomal protein L3	AVZ41820.1
chrm	520549	529462	ZMO1_ZMO0517,ZMO1_ZMO0518,ZMO1_ZMO0519,ZMO1_ZMO0520,ZMO1_ZMO2004,ZMO1_ZMO0521,ZMO1_ZMO0522,ZMO1_ZMO0523,ZMO1_ZMO0524,ZMO1_ZMO0525,ZMO1_ZMO0526,ZMO1_ZMO0527,ZMO1_ZMO0528,ZMO1_ZMO0529,ZMO1_ZMO0530,ZMO1_ZMO0531,ZMO1_ZMO0532,ZMO1_ZMO0533,ZMO1_ZMO0534;2	ZMO1_ZMO0518	2	+	rplD	ribosomal protein L4	AVZ41821.1
chrm	520549	529462	ZMO1_ZMO0517,ZMO1_ZMO0518,ZMO1_ZMO0519,ZMO1_ZMO0520,ZMO1_ZMO2004,ZMO1_ZMO0521,ZMO1_ZMO0522,ZMO1_ZMO0523,ZMO1_ZMO0524,ZMO1_ZMO0525,ZMO1_ZMO0526,ZMO1_ZMO0527,ZMO1_ZMO0528,ZMO1_ZMO0529,ZMO1_ZMO0530,ZMO1_ZMO0531,ZMO1_ZMO0532,ZMO1_ZMO0533,ZMO1_ZMO0534;2	ZMO1_ZMO0519	2	+	rplW	ribosomal protein L23	AVZ41822.1
chrm	520549	529462	ZMO1_ZMO0517,ZMO1_ZMO0518,ZMO1_ZMO0519,ZMO1_ZMO0520,ZMO1_ZMO2004,ZMO1_ZMO0521,ZMO1_ZMO0522,ZMO1_ZMO0523,ZMO1_ZMO0524,ZMO1_ZMO0525,ZMO1_ZMO0526,ZMO1_ZMO0527,ZMO1_ZMO0528,ZMO1_ZMO0529,ZMO1_ZMO0530,ZMO1_ZMO0531,ZMO1_ZMO0532,ZMO1_ZMO0533,ZMO1_ZMO0534;2	ZMO1_ZMO0520	2	+	rplB	ribosomal protein L2	AVZ41823.1
chrm	520549	529462	ZMO1_ZMO0517,ZMO1_ZMO0518,ZMO1_ZMO0519,ZMO1_ZMO0520,ZMO1_ZMO2004,ZMO1_ZMO0521,ZMO1_ZMO0522,ZMO1_ZMO0523,ZMO1_ZMO0524,ZMO1_ZMO0525,ZMO1_ZMO0526,ZMO1_ZMO0527,ZMO1_ZMO0528,ZMO1_ZMO0529,ZMO1_ZMO0530,ZMO1_ZMO0531,ZMO1_ZMO0532,ZMO1_ZMO0533,ZMO1_ZMO0534;2	ZMO1_ZMO2004	2	+	ZMO1_ZMO2004	ribosomal protein S19	AVZ41824.1
chrm	520549	529462	ZMO1_ZMO0517,ZMO1_ZMO0518,ZMO1_ZMO0519,ZMO1_ZMO0520,ZMO1_ZMO2004,ZMO1_ZMO0521,ZMO1_ZMO0522,ZMO1_ZMO0523,ZMO1_ZMO0524,ZMO1_ZMO0525,ZMO1_ZMO0526,ZMO1_ZMO0527,ZMO1_ZMO0528,ZMO1_ZMO0529,ZMO1_ZMO0530,ZMO1_ZMO0531,ZMO1_ZMO0532,ZMO1_ZMO0533,ZMO1_ZMO0534;2	ZMO1_ZMO0521	2	+	rplV	ribosomal protein L22	AVZ41825.1
chrm	520549	529462	ZMO1_ZMO0517,ZMO1_ZMO0518,ZMO1_ZMO0519,ZMO1_ZMO0520,ZMO1_ZMO2004,ZMO1_ZMO0521,ZMO1_ZMO0522,ZMO1_ZMO0523,ZMO1_ZMO0524,ZMO1_ZMO0525,ZMO1_ZMO0526,ZMO1_ZMO0527,ZMO1_ZMO0528,ZMO1_ZMO0529,ZMO1_ZMO0530,ZMO1_ZMO0531,ZMO1_ZMO0532,ZMO1_ZMO0533,ZMO1_ZMO0534;2	ZMO1_ZMO0522	2	+	rpsC	ribosomal protein S3	AVZ41826.1
chrm	520549	529462	ZMO1_ZMO0517,ZMO1_ZMO0518,ZMO1_ZMO0519,ZMO1_ZMO0520,ZMO1_ZMO2004,ZMO1_ZMO0521,ZMO1_ZMO0522,ZMO1_ZMO0523,ZMO1_ZMO0524,ZMO1_ZMO0525,ZMO1_ZMO0526,ZMO1_ZMO0527,ZMO1_ZMO0528,ZMO1_ZMO0529,ZMO1_ZMO0530,ZMO1_ZMO0531,ZMO1_ZMO0532,ZMO1_ZMO0533,ZMO1_ZMO0534;2	ZMO1_ZMO0523	2	+	rplP	ribosomal protein L16	AVZ41827.1
chrm	520549	529462	ZMO1_ZMO0517,ZMO1_ZMO0518,ZMO1_ZMO0519,ZMO1_ZMO0520,ZMO1_ZMO2004,ZMO1_ZMO0521,ZMO1_ZMO0522,ZMO1_ZMO0523,ZMO1_ZMO0524,ZMO1_ZMO0525,ZMO1_ZMO0526,ZMO1_ZMO0527,ZMO1_ZMO0528,ZMO1_ZMO0529,ZMO1_ZMO0530,ZMO1_ZMO0531,ZMO1_ZMO0532,ZMO1_ZMO0533,ZMO1_ZMO0534;2	ZMO1_ZMO0524	2	+	rpmC	ribosomal protein L29	AVZ41828.1
chrm	520549	529462	ZMO1_ZMO0517,ZMO1_ZMO0518,ZMO1_ZMO0519,ZMO1_ZMO0520,ZMO1_ZMO2004,ZMO1_ZMO0521,ZMO1_ZMO0522,ZMO1_ZMO0523,ZMO1_ZMO0524,ZMO1_ZMO0525,ZMO1_ZMO0526,ZMO1_ZMO0527,ZMO1_ZMO0528,ZMO1_ZMO0529,ZMO1_ZMO0530,ZMO1_ZMO0531,ZMO1_ZMO0532,ZMO1_ZMO0533,ZMO1_ZMO0534;2	ZMO1_ZMO0525	2	+	rpsQ	ribosomal protein S17	AVZ41829.1
chrm	520549	529462	ZMO1_ZMO0517,ZMO1_ZMO0518,ZMO1_ZMO0519,ZMO1_ZMO0520,ZMO1_ZMO2004,ZMO1_ZMO0521,ZMO1_ZMO0522,ZMO1_ZMO0523,ZMO1_ZMO0524,ZMO1_ZMO0525,ZMO1_ZMO0526,ZMO1_ZMO0527,ZMO1_ZMO0528,ZMO1_ZMO0529,ZMO1_ZMO0530,ZMO1_ZMO0531,ZMO1_ZMO0532,ZMO1_ZMO0533,ZMO1_ZMO0534;2	ZMO1_ZMO0526	2	+	rplN	ribosomal protein L14	AVZ41830.1
chrm	520549	529462	ZMO1_ZMO0517,ZMO1_ZMO0518,ZMO1_ZMO0519,ZMO1_ZMO0520,ZMO1_ZMO2004,ZMO1_ZMO0521,ZMO1_ZMO0522,ZMO1_ZMO0523,ZMO1_ZMO0524,ZMO1_ZMO0525,ZMO1_ZMO0526,ZMO1_ZMO0527,ZMO1_ZMO0528,ZMO1_ZMO0529,ZMO1_ZMO0530,ZMO1_ZMO0531,ZMO1_ZMO0532,ZMO1_ZMO0533,ZMO1_ZMO0534;2	ZMO1_ZMO0527	2	+	rplX	ribosomal protein L24	AVZ41831.1
chrm	520549	529462	ZMO1_ZMO0517,ZMO1_ZMO0518,ZMO1_ZMO0519,ZMO1_ZMO0520,ZMO1_ZMO2004,ZMO1_ZMO0521,ZMO1_ZMO0522,ZMO1_ZMO0523,ZMO1_ZMO0524,ZMO1_ZMO0525,ZMO1_ZMO0526,ZMO1_ZMO0527,ZMO1_ZMO0528,ZMO1_ZMO0529,ZMO1_ZMO0530,ZMO1_ZMO0531,ZMO1_ZMO0532,ZMO1_ZMO0533,ZMO1_ZMO0534;2	ZMO1_ZMO0528	2	+	rplE	ribosomal protein L5	AVZ41832.1
chrm	520549	529462	ZMO1_ZMO0517,ZMO1_ZMO0518,ZMO1_ZMO0519,ZMO1_ZMO0520,ZMO1_ZMO2004,ZMO1_ZMO0521,ZMO1_ZMO0522,ZMO1_ZMO0523,ZMO1_ZMO0524,ZMO1_ZMO0525,ZMO1_ZMO0526,ZMO1_ZMO0527,ZMO1_ZMO0528,ZMO1_ZMO0529,ZMO1_ZMO0530,ZMO1_ZMO0531,ZMO1_ZMO0532,ZMO1_ZMO0533,ZMO1_ZMO0534;2	ZMO1_ZMO0529	2	+	rpsN	ribosomal protein S14	AVZ41833.1
chrm	520549	529462	ZMO1_ZMO0517,ZMO1_ZMO0518,ZMO1_ZMO0519,ZMO1_ZMO0520,ZMO1_ZMO2004,ZMO1_ZMO0521,ZMO1_ZMO0522,ZMO1_ZMO0523,ZMO1_ZMO0524,ZMO1_ZMO0525,ZMO1_ZMO0526,ZMO1_ZMO0527,ZMO1_ZMO0528,ZMO1_ZMO0529,ZMO1_ZMO0530,ZMO1_ZMO0531,ZMO1_ZMO0532,ZMO1_ZMO0533,ZMO1_ZMO0534;2	ZMO1_ZMO0530	2	+	rpsH	ribosomal protein S8	AVZ41834.1
chrm	520549	529462	ZMO1_ZMO0517,ZMO1_ZMO0518,ZMO1_ZMO0519,ZMO1_ZMO0520,ZMO1_ZMO2004,ZMO1_ZMO0521,ZMO1_ZMO0522,ZMO1_ZMO0523,ZMO1_ZMO0524,ZMO1_ZMO0525,ZMO1_ZMO0526,ZMO1_ZMO0527,ZMO1_ZMO0528,ZMO1_ZMO0529,ZMO1_ZMO0530,ZMO1_ZMO0531,ZMO1_ZMO0532,ZMO1_ZMO0533,ZMO1_ZMO0534;2	ZMO1_ZMO0531	2	+	rplF	ribosomal protein L6 signature 1	AVZ41835.1
chrm	520549	529462	ZMO1_ZMO0517,ZMO1_ZMO0518,ZMO1_ZMO0519,ZMO1_ZMO0520,ZMO1_ZMO2004,ZMO1_ZMO0521,ZMO1_ZMO0522,ZMO1_ZMO0523,ZMO1_ZMO0524,ZMO1_ZMO0525,ZMO1_ZMO0526,ZMO1_ZMO0527,ZMO1_ZMO0528,ZMO1_ZMO0529,ZMO1_ZMO0530,ZMO1_ZMO0531,ZMO1_ZMO0532,ZMO1_ZMO0533,ZMO1_ZMO0534;2	ZMO1_ZMO0532	2	+	rplR	ribosomal protein L18	AVZ41836.1
chrm	520549	529462	ZMO1_ZMO0517,ZMO1_ZMO0518,ZMO1_ZMO0519,ZMO1_ZMO0520,ZMO1_ZMO2004,ZMO1_ZMO0521,ZMO1_ZMO0522,ZMO1_ZMO0523,ZMO1_ZMO0524,ZMO1_ZMO0525,ZMO1_ZMO0526,ZMO1_ZMO0527,ZMO1_ZMO0528,ZMO1_ZMO0529,ZMO1_ZMO0530,ZMO1_ZMO0531,ZMO1_ZMO0532,ZMO1_ZMO0533,ZMO1_ZMO0534;2	ZMO1_ZMO0533	2	+	rpsE	ribosomal protein S5	AVZ41837.1
chrm	520549	529462	ZMO1_ZMO0517,ZMO1_ZMO0518,ZMO1_ZMO0519,ZMO1_ZMO0520,ZMO1_ZMO2004,ZMO1_ZMO0521,ZMO1_ZMO0522,ZMO1_ZMO0523,ZMO1_ZMO0524,ZMO1_ZMO0525,ZMO1_ZMO0526,ZMO1_ZMO0527,ZMO1_ZMO0528,ZMO1_ZMO0529,ZMO1_ZMO0530,ZMO1_ZMO0531,ZMO1_ZMO0532,ZMO1_ZMO0533,ZMO1_ZMO0534;2	ZMO1_ZMO0534	2	+	rpmD	ribosomal protein L30	AVZ41838.1
chrm	520606	529585	ZMO1_ZMO0517,ZMO1_ZMO0518,ZMO1_ZMO0519,ZMO1_ZMO0520,ZMO1_ZMO2004,ZMO1_ZMO0521,ZMO1_ZMO0522,ZMO1_ZMO0523,ZMO1_ZMO0524,ZMO1_ZMO0525,ZMO1_ZMO0526,ZMO1_ZMO0527,ZMO1_ZMO0528,ZMO1_ZMO0529,ZMO1_ZMO0530,ZMO1_ZMO0531,ZMO1_ZMO0532,ZMO1_ZMO0533,ZMO1_ZMO0534;1	ZMO1_ZMO0517	1	+	rplC	ribosomal protein L3	AVZ41820.1
chrm	520606	529585	ZMO1_ZMO0517,ZMO1_ZMO0518,ZMO1_ZMO0519,ZMO1_ZMO0520,ZMO1_ZMO2004,ZMO1_ZMO0521,ZMO1_ZMO0522,ZMO1_ZMO0523,ZMO1_ZMO0524,ZMO1_ZMO0525,ZMO1_ZMO0526,ZMO1_ZMO0527,ZMO1_ZMO0528,ZMO1_ZMO0529,ZMO1_ZMO0530,ZMO1_ZMO0531,ZMO1_ZMO0532,ZMO1_ZMO0533,ZMO1_ZMO0534;1	ZMO1_ZMO0518	1	+	rplD	ribosomal protein L4	AVZ41821.1
chrm	520606	529585	ZMO1_ZMO0517,ZMO1_ZMO0518,ZMO1_ZMO0519,ZMO1_ZMO0520,ZMO1_ZMO2004,ZMO1_ZMO0521,ZMO1_ZMO0522,ZMO1_ZMO0523,ZMO1_ZMO0524,ZMO1_ZMO0525,ZMO1_ZMO0526,ZMO1_ZMO0527,ZMO1_ZMO0528,ZMO1_ZMO0529,ZMO1_ZMO0530,ZMO1_ZMO0531,ZMO1_ZMO0532,ZMO1_ZMO0533,ZMO1_ZMO0534;1	ZMO1_ZMO0519	1	+	rplW	ribosomal protein L23	AVZ41822.1
chrm	520606	529585	ZMO1_ZMO0517,ZMO1_ZMO0518,ZMO1_ZMO0519,ZMO1_ZMO0520,ZMO1_ZMO2004,ZMO1_ZMO0521,ZMO1_ZMO0522,ZMO1_ZMO0523,ZMO1_ZMO0524,ZMO1_ZMO0525,ZMO1_ZMO0526,ZMO1_ZMO0527,ZMO1_ZMO0528,ZMO1_ZMO0529,ZMO1_ZMO0530,ZMO1_ZMO0531,ZMO1_ZMO0532,ZMO1_ZMO0533,ZMO1_ZMO0534;1	ZMO1_ZMO0520	1	+	rplB	ribosomal protein L2	AVZ41823.1
chrm	520606	529585	ZMO1_ZMO0517,ZMO1_ZMO0518,ZMO1_ZMO0519,ZMO1_ZMO0520,ZMO1_ZMO2004,ZMO1_ZMO0521,ZMO1_ZMO0522,ZMO1_ZMO0523,ZMO1_ZMO0524,ZMO1_ZMO0525,ZMO1_ZMO0526,ZMO1_ZMO0527,ZMO1_ZMO0528,ZMO1_ZMO0529,ZMO1_ZMO0530,ZMO1_ZMO0531,ZMO1_ZMO0532,ZMO1_ZMO0533,ZMO1_ZMO0534;1	ZMO1_ZMO2004	1	+	ZMO1_ZMO2004	ribosomal protein S19	AVZ41824.1
chrm	520606	529585	ZMO1_ZMO0517,ZMO1_ZMO0518,ZMO1_ZMO0519,ZMO1_ZMO0520,ZMO1_ZMO2004,ZMO1_ZMO0521,ZMO1_ZMO0522,ZMO1_ZMO0523,ZMO1_ZMO0524,ZMO1_ZMO0525,ZMO1_ZMO0526,ZMO1_ZMO0527,ZMO1_ZMO0528,ZMO1_ZMO0529,ZMO1_ZMO0530,ZMO1_ZMO0531,ZMO1_ZMO0532,ZMO1_ZMO0533,ZMO1_ZMO0534;1	ZMO1_ZMO0521	1	+	rplV	ribosomal protein L22	AVZ41825.1
chrm	520606	529585	ZMO1_ZMO0517,ZMO1_ZMO0518,ZMO1_ZMO0519,ZMO1_ZMO0520,ZMO1_ZMO2004,ZMO1_ZMO0521,ZMO1_ZMO0522,ZMO1_ZMO0523,ZMO1_ZMO0524,ZMO1_ZMO0525,ZMO1_ZMO0526,ZMO1_ZMO0527,ZMO1_ZMO0528,ZMO1_ZMO0529,ZMO1_ZMO0530,ZMO1_ZMO0531,ZMO1_ZMO0532,ZMO1_ZMO0533,ZMO1_ZMO0534;1	ZMO1_ZMO0522	1	+	rpsC	ribosomal protein S3	AVZ41826.1
chrm	520606	529585	ZMO1_ZMO0517,ZMO1_ZMO0518,ZMO1_ZMO0519,ZMO1_ZMO0520,ZMO1_ZMO2004,ZMO1_ZMO0521,ZMO1_ZMO0522,ZMO1_ZMO0523,ZMO1_ZMO0524,ZMO1_ZMO0525,ZMO1_ZMO0526,ZMO1_ZMO0527,ZMO1_ZMO0528,ZMO1_ZMO0529,ZMO1_ZMO0530,ZMO1_ZMO0531,ZMO1_ZMO0532,ZMO1_ZMO0533,ZMO1_ZMO0534;1	ZMO1_ZMO0523	1	+	rplP	ribosomal protein L16	AVZ41827.1
chrm	520606	529585	ZMO1_ZMO0517,ZMO1_ZMO0518,ZMO1_ZMO0519,ZMO1_ZMO0520,ZMO1_ZMO2004,ZMO1_ZMO0521,ZMO1_ZMO0522,ZMO1_ZMO0523,ZMO1_ZMO0524,ZMO1_ZMO0525,ZMO1_ZMO0526,ZMO1_ZMO0527,ZMO1_ZMO0528,ZMO1_ZMO0529,ZMO1_ZMO0530,ZMO1_ZMO0531,ZMO1_ZMO0532,ZMO1_ZMO0533,ZMO1_ZMO0534;1	ZMO1_ZMO0524	1	+	rpmC	ribosomal protein L29	AVZ41828.1
chrm	520606	529585	ZMO1_ZMO0517,ZMO1_ZMO0518,ZMO1_ZMO0519,ZMO1_ZMO0520,ZMO1_ZMO2004,ZMO1_ZMO0521,ZMO1_ZMO0522,ZMO1_ZMO0523,ZMO1_ZMO0524,ZMO1_ZMO0525,ZMO1_ZMO0526,ZMO1_ZMO0527,ZMO1_ZMO0528,ZMO1_ZMO0529,ZMO1_ZMO0530,ZMO1_ZMO0531,ZMO1_ZMO0532,ZMO1_ZMO0533,ZMO1_ZMO0534;1	ZMO1_ZMO0525	1	+	rpsQ	ribosomal protein S17	AVZ41829.1
chrm	520606	529585	ZMO1_ZMO0517,ZMO1_ZMO0518,ZMO1_ZMO0519,ZMO1_ZMO0520,ZMO1_ZMO2004,ZMO1_ZMO0521,ZMO1_ZMO0522,ZMO1_ZMO0523,ZMO1_ZMO0524,ZMO1_ZMO0525,ZMO1_ZMO0526,ZMO1_ZMO0527,ZMO1_ZMO0528,ZMO1_ZMO0529,ZMO1_ZMO0530,ZMO1_ZMO0531,ZMO1_ZMO0532,ZMO1_ZMO0533,ZMO1_ZMO0534;1	ZMO1_ZMO0526	1	+	rplN	ribosomal protein L14	AVZ41830.1
chrm	520606	529585	ZMO1_ZMO0517,ZMO1_ZMO0518,ZMO1_ZMO0519,ZMO1_ZMO0520,ZMO1_ZMO2004,ZMO1_ZMO0521,ZMO1_ZMO0522,ZMO1_ZMO0523,ZMO1_ZMO0524,ZMO1_ZMO0525,ZMO1_ZMO0526,ZMO1_ZMO0527,ZMO1_ZMO0528,ZMO1_ZMO0529,ZMO1_ZMO0530,ZMO1_ZMO0531,ZMO1_ZMO0532,ZMO1_ZMO0533,ZMO1_ZMO0534;1	ZMO1_ZMO0527	1	+	rplX	ribosomal protein L24	AVZ41831.1
chrm	520606	529585	ZMO1_ZMO0517,ZMO1_ZMO0518,ZMO1_ZMO0519,ZMO1_ZMO0520,ZMO1_ZMO2004,ZMO1_ZMO0521,ZMO1_ZMO0522,ZMO1_ZMO0523,ZMO1_ZMO0524,ZMO1_ZMO0525,ZMO1_ZMO0526,ZMO1_ZMO0527,ZMO1_ZMO0528,ZMO1_ZMO0529,ZMO1_ZMO0530,ZMO1_ZMO0531,ZMO1_ZMO0532,ZMO1_ZMO0533,ZMO1_ZMO0534;1	ZMO1_ZMO0528	1	+	rplE	ribosomal protein L5	AVZ41832.1
chrm	520606	529585	ZMO1_ZMO0517,ZMO1_ZMO0518,ZMO1_ZMO0519,ZMO1_ZMO0520,ZMO1_ZMO2004,ZMO1_ZMO0521,ZMO1_ZMO0522,ZMO1_ZMO0523,ZMO1_ZMO0524,ZMO1_ZMO0525,ZMO1_ZMO0526,ZMO1_ZMO0527,ZMO1_ZMO0528,ZMO1_ZMO0529,ZMO1_ZMO0530,ZMO1_ZMO0531,ZMO1_ZMO0532,ZMO1_ZMO0533,ZMO1_ZMO0534;1	ZMO1_ZMO0529	1	+	rpsN	ribosomal protein S14	AVZ41833.1
chrm	520606	529585	ZMO1_ZMO0517,ZMO1_ZMO0518,ZMO1_ZMO0519,ZMO1_ZMO0520,ZMO1_ZMO2004,ZMO1_ZMO0521,ZMO1_ZMO0522,ZMO1_ZMO0523,ZMO1_ZMO0524,ZMO1_ZMO0525,ZMO1_ZMO0526,ZMO1_ZMO0527,ZMO1_ZMO0528,ZMO1_ZMO0529,ZMO1_ZMO0530,ZMO1_ZMO0531,ZMO1_ZMO0532,ZMO1_ZMO0533,ZMO1_ZMO0534;1	ZMO1_ZMO0530	1	+	rpsH	ribosomal protein S8	AVZ41834.1
chrm	520606	529585	ZMO1_ZMO0517,ZMO1_ZMO0518,ZMO1_ZMO0519,ZMO1_ZMO0520,ZMO1_ZMO2004,ZMO1_ZMO0521,ZMO1_ZMO0522,ZMO1_ZMO0523,ZMO1_ZMO0524,ZMO1_ZMO0525,ZMO1_ZMO0526,ZMO1_ZMO0527,ZMO1_ZMO0528,ZMO1_ZMO0529,ZMO1_ZMO0530,ZMO1_ZMO0531,ZMO1_ZMO0532,ZMO1_ZMO0533,ZMO1_ZMO0534;1	ZMO1_ZMO0531	1	+	rplF	ribosomal protein L6 signature 1	AVZ41835.1
chrm	520606	529585	ZMO1_ZMO0517,ZMO1_ZMO0518,ZMO1_ZMO0519,ZMO1_ZMO0520,ZMO1_ZMO2004,ZMO1_ZMO0521,ZMO1_ZMO0522,ZMO1_ZMO0523,ZMO1_ZMO0524,ZMO1_ZMO0525,ZMO1_ZMO0526,ZMO1_ZMO0527,ZMO1_ZMO0528,ZMO1_ZMO0529,ZMO1_ZMO0530,ZMO1_ZMO0531,ZMO1_ZMO0532,ZMO1_ZMO0533,ZMO1_ZMO0534;1	ZMO1_ZMO0532	1	+	rplR	ribosomal protein L18	AVZ41836.1
chrm	520606	529585	ZMO1_ZMO0517,ZMO1_ZMO0518,ZMO1_ZMO0519,ZMO1_ZMO0520,ZMO1_ZMO2004,ZMO1_ZMO0521,ZMO1_ZMO0522,ZMO1_ZMO0523,ZMO1_ZMO0524,ZMO1_ZMO0525,ZMO1_ZMO0526,ZMO1_ZMO0527,ZMO1_ZMO0528,ZMO1_ZMO0529,ZMO1_ZMO0530,ZMO1_ZMO0531,ZMO1_ZMO0532,ZMO1_ZMO0533,ZMO1_ZMO0534;1	ZMO1_ZMO0533	1	+	rpsE	ribosomal protein S5	AVZ41837.1
chrm	520606	529585	ZMO1_ZMO0517,ZMO1_ZMO0518,ZMO1_ZMO0519,ZMO1_ZMO0520,ZMO1_ZMO2004,ZMO1_ZMO0521,ZMO1_ZMO0522,ZMO1_ZMO0523,ZMO1_ZMO0524,ZMO1_ZMO0525,ZMO1_ZMO0526,ZMO1_ZMO0527,ZMO1_ZMO0528,ZMO1_ZMO0529,ZMO1_ZMO0530,ZMO1_ZMO0531,ZMO1_ZMO0532,ZMO1_ZMO0533,ZMO1_ZMO0534;1	ZMO1_ZMO0534	1	+	rpmD	ribosomal protein L30	AVZ41838.1
chrm	529463	530104	ZMO1_ZMO0536;2	ZMO1_ZMO0536	2	+	rplO	ribosomal protein L15	AVZ41839.1
chrm	529613	530104	ZMO1_ZMO0536;1	ZMO1_ZMO0536	1	+	rplO	ribosomal protein L15	AVZ41839.1
chrm	530105	532488	ZMO1_ZMO0537,ZMO1_ZMO0538;1	ZMO1_ZMO0537	1	+	secY	preprotein translocase SecY subunit	AVZ41840.1
chrm	530105	532488	ZMO1_ZMO0537,ZMO1_ZMO0538;1	ZMO1_ZMO0538	1	+	adk	adenylate kinase	AVZ41841.1
chrm	532645	534912	ZMO1_ZMO0539,ZMO1_ZMO0540,ZMO1_ZMO0541;1	ZMO1_ZMO0539	1	+	rpsM	ribosomal protein S13	AVZ41842.1
chrm	532645	534912	ZMO1_ZMO0539,ZMO1_ZMO0540,ZMO1_ZMO0541;1	ZMO1_ZMO0540	1	+	rpsK	ribosomal protein S11	AVZ41843.1
chrm	532645	534912	ZMO1_ZMO0539,ZMO1_ZMO0540,ZMO1_ZMO0541;1	ZMO1_ZMO0541	1	+	rpoA	DNA-directed RNA polymerase alpha subunit	AVZ41844.1
chrm	532647	533249	ZMO1_ZMO0539;1	ZMO1_ZMO0539	1	+	rpsM	ribosomal protein S13	AVZ41842.1
chrm	533186	533230	ZM4_predicted_RNA_+;6	ZM4_predicted_RNA_+	6	+	NA	NA	NA
chrm	533250	533722	ZMO1_ZMO0540;1	ZMO1_ZMO0540	1	+	rpsK	ribosomal protein S11	AVZ41843.1
chrm	533723	534912	ZMO1_ZMO0541;1	ZMO1_ZMO0541	1	+	rpoA	DNA-directed RNA polymerase alpha subunit	AVZ41844.1
chrm	534913	535370	ZMO1_ZMO0542;1	ZMO1_ZMO0542	1	+	rplQ	ribosomal protein L17	AVZ41845.1
chrm	535480	535570	ZMO1_ZMOt009;1	ZMO1_ZMOt009	1	+	ZMO1_ZMOt009	tRNA-Ser	-
chrm	536077	539701	ZMO1_ZMO0543,ZMO1_ZMO0544;1	ZMO1_ZMO0543	1	+	acnA	aconitate hydratase	AVZ41846.1
chrm	536077	539701	ZMO1_ZMO0543,ZMO1_ZMO0544;1	ZMO1_ZMO0544	1	+	citC	isocitrate dehydrogenase NADP-dependent	AVZ41847.1
chrm	536079	538373	ZMO1_ZMO0543;1	ZMO1_ZMO0543	1	+	acnA	aconitate hydratase	AVZ41846.1
chrm	538374	539701	ZMO1_ZMO0544;1	ZMO1_ZMO0544	1	+	citC	isocitrate dehydrogenase NADP-dependent	AVZ41847.1
chrm	539810	540679	ZMO1_ZMO0545;1	ZMO1_ZMO0545	1	-	trpC	bifunctional N-(5-phosphoribosyl)anthranilate isomerase/indole-3-glycerolphosphate synthase	AVZ41848.1
chrm	540759	541199	ZMO1_ZMO2049;1	ZMO1_ZMO2049	1	-	ZMO1_ZMO2049	hypothetical protein	QIZ64063.1
chrm	540759	540986	ZMO1_ZMO2049;2	ZMO1_ZMO2049	2	-	ZMO1_ZMO2049	hypothetical protein	QIZ64063.1
chrm	540988	542503	ZMO1_ZMO0546;1	ZMO1_ZMO0546	1	+	sulP	sulfate transporter	AVZ41849.1
chrm	542300	544533	ZMO1_ZMO0547;1	ZMO1_ZMO0547	1	-	ZMO1_ZMO0547	voltage-gated chloride channel protein	AVZ41850.1
chrm	544528	545679	ZMO1_ZMO0548;1	ZMO1_ZMO0548	1	-	ZMO1_ZMO0548	signal transduction histidine kinase	AVZ41851.1
chrm	545742	548131	ZMO1_ZMO0549;1	ZMO1_ZMO0549	1	-	pnp	polyribonucleotide nucleotidyltransferase	AVZ41852.1
chrm	548132	550362	ZMO1_ZMO0550,ZMO1_ZMO0551,ZMO1_ZMO0552,ZMO1_ZMO0553;1	ZMO1_ZMO0550	1	-	rpsO	ribosomal protein S15	AVZ41853.1
chrm	548132	550362	ZMO1_ZMO0550,ZMO1_ZMO0551,ZMO1_ZMO0552,ZMO1_ZMO0553;1	ZMO1_ZMO0551	1	-	truB	tRNA pseudouridine synthase B TruB	AVZ41854.1
chrm	548132	550362	ZMO1_ZMO0550,ZMO1_ZMO0551,ZMO1_ZMO0552,ZMO1_ZMO0553;1	ZMO1_ZMO0552	1	-	tdk	thymidine kinase	AVZ41855.1
chrm	548132	550362	ZMO1_ZMO0550,ZMO1_ZMO0551,ZMO1_ZMO0552,ZMO1_ZMO0553;1	ZMO1_ZMO0553	1	-	rbfA	ribosome-binding factor A	AVZ41856.1
chrm	550477	556618	ZMO1_ZMO0554,ZMO1_ZMO0555,ZMO1_ZMO0556,ZMO1_ZMO0557;1	ZMO1_ZMO0554	1	-	infB	translation initiation factor IF-2	AVZ41857.1
chrm	550477	556618	ZMO1_ZMO0554,ZMO1_ZMO0555,ZMO1_ZMO0556,ZMO1_ZMO0557;1	ZMO1_ZMO0555	1	-	ZMO1_ZMO0555	DUF448 domain-containing protein	AVZ41858.1
chrm	550477	556618	ZMO1_ZMO0554,ZMO1_ZMO0555,ZMO1_ZMO0556,ZMO1_ZMO0557;1	ZMO1_ZMO0556	1	-	nusA	transcription termination protein NusA	AVZ41859.1
chrm	550477	556618	ZMO1_ZMO0554,ZMO1_ZMO0555,ZMO1_ZMO0556,ZMO1_ZMO0557;1	ZMO1_ZMO0557	1	-	ZMO1_ZMO0557	DUF150/RimP N-terminal domain-containing protein	AVZ41860.1
chrm	556774	558183	ZMO1_ZMO0558;1	ZMO1_ZMO0558	1	+	ZMO1_ZMO0558	glucose sorbosone dehydrogenase	AVZ41861.1
chrm	556811	559086	ZMO1_ZMO0558,ZMO1_ZMO0559;1	ZMO1_ZMO0558	1	+	ZMO1_ZMO0558	glucose sorbosone dehydrogenase	AVZ41861.1
chrm	556811	559086	ZMO1_ZMO0558,ZMO1_ZMO0559;1	ZMO1_ZMO0559	1	+	ZMO1_ZMO0559	AAA domain-containing protein	AVZ41862.1
chrm	558259	559086	ZMO1_ZMO0559;1	ZMO1_ZMO0559	1	+	ZMO1_ZMO0559	AAA domain-containing protein	AVZ41862.1
chrm	559204	560401	ZMO1_ZMO0560;1	ZMO1_ZMO0560	1	+	hisC3	histidinol-phosphate aminotransferase HisC	AVZ41863.1
chrm	560513	563382	ZMO1_ZMO0561;1	ZMO1_ZMO0561	1	-	ZMO1_ZMO0561	TonB-dependent receptor plug domain	AVZ41864.1
chrm	560536	562953	ZMO1_ZMO0561;2	ZMO1_ZMO0561	2	-	ZMO1_ZMO0561	TonB-dependent receptor plug domain	AVZ41864.1
chrm	563100	564347	ZMO1_ZMO0562;1	ZMO1_ZMO0562	1	+	hisC4	histidinol-phosphate aminotransferase HisC	AVZ41865.1
chrm	564391	564748	ZMO1_ZMO0563;1	ZMO1_ZMO0563	1	-	ZMO1_ZMO0563	chorismate mutase	AVZ41866.1
chrm	564447	568983	ZMO1_ZMO0564,ZMO1_ZMO0565;1	ZMO1_ZMO0564	1	+	idsA	farnesyl diphosphate synthetase	AVZ41867.1
chrm	564447	568983	ZMO1_ZMO0564,ZMO1_ZMO0565;1	ZMO1_ZMO0565	1	+	hrpB	ATP-dependent helicase HrpB	AVZ41868.1
chrm	564450	568407	ZMO1_ZMO0564,ZMO1_ZMO0565;2	ZMO1_ZMO0564	2	+	idsA	farnesyl diphosphate synthetase	AVZ41867.1
chrm	564450	568407	ZMO1_ZMO0564,ZMO1_ZMO0565;2	ZMO1_ZMO0565	2	+	hrpB	ATP-dependent helicase HrpB	AVZ41868.1
chrm	567318	569853	ZMO1_ZMO0566;1	ZMO1_ZMO0566	1	-	ZMO1_ZMO0566	major facilitator superfamily transporter	AVZ41869.1
chrm	568600	569853	ZMO1_ZMO0566;2	ZMO1_ZMO0566	2	-	ZMO1_ZMO0566	major facilitator superfamily transporter	AVZ41869.1
chrm	570074	571005	ZMO1_ZMO0567;1	ZMO1_ZMO0567	1	-	sucD	succinyl-CoA synthetase alpha subunit	AVZ41870.1
chrm	570074	571880	ZMO1_ZMO0567,ZMO1_ZMO0568,ZMO1_ZMO0569;1	ZMO1_ZMO0567	1	-	sucD	succinyl-CoA synthetase alpha subunit	AVZ41870.1
chrm	570074	571880	ZMO1_ZMO0567,ZMO1_ZMO0568,ZMO1_ZMO0569;1	ZMO1_ZMO0568	1	-	sdhD	succinate dehydrogenase (SQR) hydrophobic subunit	AVZ41871.1
chrm	570074	571880	ZMO1_ZMO0567,ZMO1_ZMO0568,ZMO1_ZMO0569;1	ZMO1_ZMO0569	1	-	sdhC	succinate dehydrogenase (SQR) cytochrome b subunit	AVZ41872.1
chrm	571057	571881	ZMO1_ZMO0568,ZMO1_ZMO0569;1	ZMO1_ZMO0568	1	-	sdhD	succinate dehydrogenase (SQR) hydrophobic subunit	AVZ41871.1
chrm	571057	571881	ZMO1_ZMO0568,ZMO1_ZMO0569;1	ZMO1_ZMO0569	1	-	sdhC	succinate dehydrogenase (SQR) cytochrome b subunit	AVZ41872.1
chrm	571614	573028	ZMO1_ZMO0570;1	ZMO1_ZMO0570	1	+	prmA	ribosomal L11 methyltransferase	AVZ41873.1
chrm	573101	573187	ZMO1_ZMOt010;1	ZMO1_ZMOt010	1	+	ZMO1_ZMOt010	tRNA-Leu	-
chrm	573487	577022	ZMO1_ZMO0571,ZMO1_ZMO0572;1	ZMO1_ZMO0571	1	+	ZMO1_ZMO0571	MetI-like ABC transporter transmembrane protein	AVZ41874.1
chrm	573487	577022	ZMO1_ZMO0571,ZMO1_ZMO0572;1	ZMO1_ZMO0572	1	+	ZMO1_ZMO0572	ABC transporter ATPase component	AVZ41875.1
chrm	576978	578081	ZMO1_ZMO0573;1	ZMO1_ZMO0573	1	+	grxB2	glutaredoxin 2 GrxB family	AVZ41876.1
chrm	577141	577788	ZMO1_ZMO0573;2	ZMO1_ZMO0573	2	+	grxB2	glutaredoxin 2 GrxB family	AVZ41876.1
chrm	577590	582449	ZMO1_ZMO0574,ZMO1_ZMO0575,ZMO1_ZMO0576;1	ZMO1_ZMO0574	1	-	ZMO1_ZMO0574	UvrD/REP helicase	AVZ41877.1
chrm	577590	582449	ZMO1_ZMO0574,ZMO1_ZMO0575,ZMO1_ZMO0576;1	ZMO1_ZMO0575	1	-	rsmD	RsmD family protein	AVZ41878.1
chrm	577590	582449	ZMO1_ZMO0574,ZMO1_ZMO0575,ZMO1_ZMO0576;1	ZMO1_ZMO0576	1	-	ZMO1_ZMO0576	pseudouridine synthase	AVZ41879.1
chrm	577841	580147	ZMO1_ZMO0574;1	ZMO1_ZMO0574	1	-	ZMO1_ZMO0574	UvrD/REP helicase	AVZ41877.1
chrm	580148	582311	ZMO1_ZMO0575,ZMO1_ZMO0576;1	ZMO1_ZMO0575	1	-	rsmD	RsmD family protein	AVZ41878.1
chrm	580148	582311	ZMO1_ZMO0575,ZMO1_ZMO0576;1	ZMO1_ZMO0576	1	-	ZMO1_ZMO0576	pseudouridine synthase	AVZ41879.1
chrm	582450	583726	ZMO1_ZMO0578;1	ZMO1_ZMO0578	1	-	ZMO1_ZMO0578	sodium:dicarboxylate symporter	AVZ41880.1
chrm	584045	585504	ZMO1_ZMO0581;1	ZMO1_ZMO0581	1	+	ZMO1_ZMO0581	major facilitator superfamily transporter	AVZ41881.1
chrm	584099	585439	ZMO1_ZMO0581;2	ZMO1_ZMO0581	2	+	ZMO1_ZMO0581	major facilitator superfamily transporter	AVZ41881.1
chrm	585429	590324	ZMO1_ZMO0582,ZMO1_ZMO0583,ZMO1_ZMO0584,ZMO1_ZMO0585,ZMO1_ZMO0586;1	ZMO1_ZMO0582	1	-	folC	bifunctional folylpolyglutamate synthase/dihydrofolate synthase FolC	AVZ41882.1
chrm	585429	590324	ZMO1_ZMO0582,ZMO1_ZMO0583,ZMO1_ZMO0584,ZMO1_ZMO0585,ZMO1_ZMO0586;1	ZMO1_ZMO0583	1	-	accD	acetyl-CoA carboxylase beta subunit	AVZ41883.1
chrm	585429	590324	ZMO1_ZMO0582,ZMO1_ZMO0583,ZMO1_ZMO0584,ZMO1_ZMO0585,ZMO1_ZMO0586;1	ZMO1_ZMO0584	1	-	trpA	tryptophan synthase alpha subunit	AVZ41884.1
chrm	585429	590324	ZMO1_ZMO0582,ZMO1_ZMO0583,ZMO1_ZMO0584,ZMO1_ZMO0585,ZMO1_ZMO0586;1	ZMO1_ZMO0585	1	-	trpB	tryptophan synthase beta subunit	AVZ41885.1
chrm	585429	590324	ZMO1_ZMO0582,ZMO1_ZMO0583,ZMO1_ZMO0584,ZMO1_ZMO0585,ZMO1_ZMO0586;1	ZMO1_ZMO0586	1	-	trpF	phosphoribosylanthranilate isomerase	AVZ41886.1
chrm	590323	591470	ZMO1_ZMO0587,ZMO1_ZMO0588;2	ZMO1_ZMO0587	2	-	pyrF	orotidine 5'-phosphate decarboxylase	AVZ41887.1
chrm	590323	591470	ZMO1_ZMO0587,ZMO1_ZMO0588;2	ZMO1_ZMO0588	2	-	ZMO1_ZMO0588	uncharacterized protein	AVZ41888.1
chrm	590432	591470	ZMO1_ZMO0587,ZMO1_ZMO0588;1	ZMO1_ZMO0587	1	-	pyrF	orotidine 5'-phosphate decarboxylase	AVZ41887.1
chrm	590432	591470	ZMO1_ZMO0587,ZMO1_ZMO0588;1	ZMO1_ZMO0588	1	-	ZMO1_ZMO0588	uncharacterized protein	AVZ41888.1
chrm	591451	593659	ZMO1_ZMO0589,ZMO1_ZMO0590;1	ZMO1_ZMO0589	1	+	radA	DNA repair protein RadA	AVZ41889.1
chrm	591451	593659	ZMO1_ZMO0589,ZMO1_ZMO0590;1	ZMO1_ZMO0590	1	+	ZMO1_ZMO0590	uncharacterized protein	AVZ41890.1
chrm	591560	593652	ZMO1_ZMO0589,ZMO1_ZMO0590;2	ZMO1_ZMO0589	2	+	radA	DNA repair protein RadA	AVZ41889.1
chrm	591560	593652	ZMO1_ZMO0589,ZMO1_ZMO0590;2	ZMO1_ZMO0590	2	+	ZMO1_ZMO0590	uncharacterized protein	AVZ41890.1
chrm	593809	594720	ZMO1_ZMO0591,ZMO1_ZMO0592;1	ZMO1_ZMO0591	1	+	ZMO1_ZMO0591	NifU-like protein	AVZ41891.1
chrm	593809	594720	ZMO1_ZMO0591,ZMO1_ZMO0592;1	ZMO1_ZMO0592	1	+	ZMO1_ZMO0592	DUF423 domain-containing protein	AVZ41892.1
chrm	594763	596859	ZMO1_ZMO0593,ZMO1_ZMO0594;1	ZMO1_ZMO0593	1	-	aroB	3-dehydroquinate synthase	AVZ41893.1
chrm	594763	596859	ZMO1_ZMO0593,ZMO1_ZMO0594;1	ZMO1_ZMO0594	1	-	aroK	shikimate kinase	AVZ41894.1
chrm	594763	596429	ZMO1_ZMO0593,ZMO1_ZMO0594;2	ZMO1_ZMO0593	2	-	aroB	3-dehydroquinate synthase	AVZ41893.1
chrm	594763	596429	ZMO1_ZMO0593,ZMO1_ZMO0594;2	ZMO1_ZMO0594	2	-	aroK	shikimate kinase	AVZ41894.1
chrm	596383	596691	ZMO1_ZMO0595;1	ZMO1_ZMO0595	1	+	ZMO1_ZMO0595	hypothetical protein	AVZ41895.1
chrm	596692	600320	ZMO1_ZMO0597,ZMO1_ZMO0598,ZMO1_ZMO0599;1	ZMO1_ZMO0597	1	+	ZMO1_ZMO0597	uncharacterized protein	AVZ41896.1
chrm	596692	600320	ZMO1_ZMO0597,ZMO1_ZMO0598,ZMO1_ZMO0599;1	ZMO1_ZMO0598	1	+	xerD	tyrosine recombinase XerD	AVZ41897.1
chrm	596692	600320	ZMO1_ZMO0597,ZMO1_ZMO0598,ZMO1_ZMO0599;1	ZMO1_ZMO0599	1	+	accA	acetyl-CoA carboxyltransferase alpha subunit	AVZ41898.1
chrm	600548	605101	ZMO1_ZMO0602;1	ZMO1_ZMO0602	1	-	motB1	flagellar motor protein MotB	AVZ41900.1
chrm	600579	603016	ZMO1_ZMO0601;1	ZMO1_ZMO0601	1	+	ZMO1_ZMO0601	putative signal transduction histidine kinase	AVZ41899.1
chrm	604070	605101	ZMO1_ZMO0602;2	ZMO1_ZMO0602	2	-	motB1	flagellar motor protein MotB	AVZ41900.1
chrm	605102	606167	ZMO1_ZMO0603;1	ZMO1_ZMO0603	1	-	motA1	flagellar motor protein MotA	AVZ41901.1
chrm	606168	608460	ZMO1_ZMO0604,ZMO1_ZMO0605;1	ZMO1_ZMO0604	1	-	flgL	flagellin domain protein	AVZ41902.1
chrm	606168	608460	ZMO1_ZMO0604,ZMO1_ZMO0605;1	ZMO1_ZMO0605	1	-	flgK	flagellar hook-associated protein FlgK	AVZ41903.1
chrm	608470	611663	ZMO1_ZMO0606,ZMO1_ZMO0607,ZMO1_ZMO0608,ZMO1_ZMO0609;1	ZMO1_ZMO0606	1	-	ZMO1_ZMO0606	flagellar rod assembly protein/muramidase FlgJ	AVZ41904.1
chrm	608470	611663	ZMO1_ZMO0606,ZMO1_ZMO0607,ZMO1_ZMO0608,ZMO1_ZMO0609;1	ZMO1_ZMO0607	1	-	flgI	flagellar P-ring protein	AVZ41905.1
chrm	608470	611663	ZMO1_ZMO0606,ZMO1_ZMO0607,ZMO1_ZMO0608,ZMO1_ZMO0609;1	ZMO1_ZMO0608	1	-	flgH	flagellar L-ring protein	AVZ41906.1
chrm	608470	611663	ZMO1_ZMO0606,ZMO1_ZMO0607,ZMO1_ZMO0608,ZMO1_ZMO0609;1	ZMO1_ZMO0609	1	-	flgG	flagellar basal-body rod protein FlgG	AVZ41907.1
chrm	608494	614482	ZMO1_ZMO0606,ZMO1_ZMO0607,ZMO1_ZMO0608,ZMO1_ZMO0609,ZMO1_ZMO0610,ZMO1_ZMO0611,ZMO1_ZMO0612;1	ZMO1_ZMO0606	1	-	ZMO1_ZMO0606	flagellar rod assembly protein/muramidase FlgJ	AVZ41904.1
chrm	608494	614482	ZMO1_ZMO0606,ZMO1_ZMO0607,ZMO1_ZMO0608,ZMO1_ZMO0609,ZMO1_ZMO0610,ZMO1_ZMO0611,ZMO1_ZMO0612;1	ZMO1_ZMO0607	1	-	flgI	flagellar P-ring protein	AVZ41905.1
chrm	608494	614482	ZMO1_ZMO0606,ZMO1_ZMO0607,ZMO1_ZMO0608,ZMO1_ZMO0609,ZMO1_ZMO0610,ZMO1_ZMO0611,ZMO1_ZMO0612;1	ZMO1_ZMO0608	1	-	flgH	flagellar L-ring protein	AVZ41906.1
chrm	608494	614482	ZMO1_ZMO0606,ZMO1_ZMO0607,ZMO1_ZMO0608,ZMO1_ZMO0609,ZMO1_ZMO0610,ZMO1_ZMO0611,ZMO1_ZMO0612;1	ZMO1_ZMO0609	1	-	flgG	flagellar basal-body rod protein FlgG	AVZ41907.1
chrm	608494	614482	ZMO1_ZMO0606,ZMO1_ZMO0607,ZMO1_ZMO0608,ZMO1_ZMO0609,ZMO1_ZMO0610,ZMO1_ZMO0611,ZMO1_ZMO0612;1	ZMO1_ZMO0610	1	-	flgF	flagellar basal-body rod protein FlgF	AVZ41908.1
chrm	608494	614482	ZMO1_ZMO0606,ZMO1_ZMO0607,ZMO1_ZMO0608,ZMO1_ZMO0609,ZMO1_ZMO0610,ZMO1_ZMO0611,ZMO1_ZMO0612;1	ZMO1_ZMO0611	1	-	flgE	flagellar hook protein FlgE	AVZ41909.1
chrm	608494	614482	ZMO1_ZMO0606,ZMO1_ZMO0607,ZMO1_ZMO0608,ZMO1_ZMO0609,ZMO1_ZMO0610,ZMO1_ZMO0611,ZMO1_ZMO0612;1	ZMO1_ZMO0612	1	-	flgD	flagellar hook capping protein	AVZ41910.1
chrm	611664	615269	ZMO1_ZMO0610,ZMO1_ZMO0611,ZMO1_ZMO0612,ZMO1_ZMO0613,ZMO1_ZMO0614;1	ZMO1_ZMO0610	1	-	flgF	flagellar basal-body rod protein FlgF	AVZ41908.1
chrm	611664	615269	ZMO1_ZMO0610,ZMO1_ZMO0611,ZMO1_ZMO0612,ZMO1_ZMO0613,ZMO1_ZMO0614;1	ZMO1_ZMO0611	1	-	flgE	flagellar hook protein FlgE	AVZ41909.1
chrm	611664	615269	ZMO1_ZMO0610,ZMO1_ZMO0611,ZMO1_ZMO0612,ZMO1_ZMO0613,ZMO1_ZMO0614;1	ZMO1_ZMO0612	1	-	flgD	flagellar hook capping protein	AVZ41910.1
chrm	611664	615269	ZMO1_ZMO0610,ZMO1_ZMO0611,ZMO1_ZMO0612,ZMO1_ZMO0613,ZMO1_ZMO0614;1	ZMO1_ZMO0613	1	-	flgC	flagellar basal-body rod protein FlgC	AVZ41911.1
chrm	611664	615269	ZMO1_ZMO0610,ZMO1_ZMO0611,ZMO1_ZMO0612,ZMO1_ZMO0613,ZMO1_ZMO0614;1	ZMO1_ZMO0614	1	-	flgB	flagellar basal-body rod protein FlgB	AVZ41912.1
chrm	614483	615269	ZMO1_ZMO0613,ZMO1_ZMO0614;1	ZMO1_ZMO0613	1	-	flgC	flagellar basal-body rod protein FlgC	AVZ41911.1
chrm	614483	615269	ZMO1_ZMO0613,ZMO1_ZMO0614;1	ZMO1_ZMO0614	1	-	flgB	flagellar basal-body rod protein FlgB	AVZ41912.1
chrm	615352	616819	ZMO1_ZMO0616,ZMO1_ZMO0617;1	ZMO1_ZMO0616	1	+	motA2	flagellar motor protein MotA	AVZ41913.1
chrm	615352	616819	ZMO1_ZMO0616,ZMO1_ZMO0617;1	ZMO1_ZMO0617	1	+	motB2	flagellar motor protein MotB	AVZ41914.1
chrm	617215	618039	ZMO1_ZMO0619;1	ZMO1_ZMO0619	1	+	flgA	flagella basal body P-ring formation protein FlgA	AVZ41915.1
chrm	618040	618836	ZMO1_ZMO0621,ZMO1_ZMO0622;1	ZMO1_ZMO0621	1	+	flgM	flagellar biosynthesis anti-sigma factor FlgM	AVZ41916.1
chrm	618040	618836	ZMO1_ZMO0621,ZMO1_ZMO0622;1	ZMO1_ZMO0622	1	+	ZMO1_ZMO0622	uncharacterized protein	AVZ41917.1
chrm	618837	618868	ZM4_predicted_RNA_+;12	ZM4_predicted_RNA_+	12	+	NA	NA	NA
chrm	619119	622879	ZMO1_ZMO0624,ZMO1_ZMO0625,ZMO1_ZMO0626;1	ZMO1_ZMO0624	1	+	flhA	flagellar biosynthesis protein FlhA	AVZ41918.1
chrm	619119	622879	ZMO1_ZMO0624,ZMO1_ZMO0625,ZMO1_ZMO0626;1	ZMO1_ZMO0625	1	+	flhG	MinD-like ATPase FlhG	AVZ41919.1
chrm	619119	622879	ZMO1_ZMO0624,ZMO1_ZMO0625,ZMO1_ZMO0626;1	ZMO1_ZMO0626	1	+	fliA	RNA polymerase sigma 28 subunit FliA/WhiG	AVZ41920.1
chrm	622975	624383	ZMO1_ZMO0627,ZMO1_ZMO0628;1	ZMO1_ZMO0627	1	+	ZMO1_ZMO0627	GT2 family glycosyltransferase	AVZ41921.1
chrm	622975	624383	ZMO1_ZMO0627,ZMO1_ZMO0628;1	ZMO1_ZMO0628	1	+	ZMO1_ZMO0628	glycosyl transferase family 2	AVZ41922.1
chrm	624430	625377	ZMO1_ZMO0629;1	ZMO1_ZMO0629	1	-	fliC	flagellin domain-containing protein	AVZ41923.1
chrm	625913	633783	ZMO1_ZMO0631,ZMO1_ZMO0632,ZMO1_ZMO0634,ZMO1_ZMO0635,ZMO1_ZMO0636,ZMO1_ZMO0637,ZMO1_ZMO0638;1	ZMO1_ZMO0631	1	+	ZMO1_ZMO0631	Fis family sigma54-specific transcriptional regulator	AVZ41924.1
chrm	625913	633783	ZMO1_ZMO0631,ZMO1_ZMO0632,ZMO1_ZMO0634,ZMO1_ZMO0635,ZMO1_ZMO0636,ZMO1_ZMO0637,ZMO1_ZMO0638;1	ZMO1_ZMO0632	1	+	fliE	flagellar hook-basal body complex subunit FliE	AVZ41925.1
chrm	625913	633783	ZMO1_ZMO0631,ZMO1_ZMO0632,ZMO1_ZMO0634,ZMO1_ZMO0635,ZMO1_ZMO0636,ZMO1_ZMO0637,ZMO1_ZMO0638;1	ZMO1_ZMO0634	1	+	fliF	flagellar M-ring protein FliF	AVZ41926.1
chrm	625913	633783	ZMO1_ZMO0631,ZMO1_ZMO0632,ZMO1_ZMO0634,ZMO1_ZMO0635,ZMO1_ZMO0636,ZMO1_ZMO0637,ZMO1_ZMO0638;1	ZMO1_ZMO0635	1	+	fliG	flagellar motor switch protein FliG	AVZ41927.1
chrm	625913	633783	ZMO1_ZMO0631,ZMO1_ZMO0632,ZMO1_ZMO0634,ZMO1_ZMO0635,ZMO1_ZMO0636,ZMO1_ZMO0637,ZMO1_ZMO0638;1	ZMO1_ZMO0636	1	+	fliH	negative regulator of FliI ATPase	AVZ41928.1
chrm	625913	633783	ZMO1_ZMO0631,ZMO1_ZMO0632,ZMO1_ZMO0634,ZMO1_ZMO0635,ZMO1_ZMO0636,ZMO1_ZMO0637,ZMO1_ZMO0638;1	ZMO1_ZMO0637	1	+	fliI	flagellum-specific ATP synthase FliI	AVZ41929.1
chrm	625913	633783	ZMO1_ZMO0631,ZMO1_ZMO0632,ZMO1_ZMO0634,ZMO1_ZMO0635,ZMO1_ZMO0636,ZMO1_ZMO0637,ZMO1_ZMO0638;1	ZMO1_ZMO0638	1	+	ZMO1_ZMO0638	hypothetical protein	AVZ41930.1
chrm	635209	640960	ZMO1_ZMO0642,ZMO1_ZMO0643,ZMO1_ZMO0644,ZMO1_ZMO0646,ZMO1_ZMO0647,ZMO1_ZMO0648,ZMO1_ZMO0649,ZMO1_ZMO0650;2	ZMO1_ZMO0642	2	+	fliL	flagellar basal body-associated protein FliL	AVZ41931.1
chrm	635209	640960	ZMO1_ZMO0642,ZMO1_ZMO0643,ZMO1_ZMO0644,ZMO1_ZMO0646,ZMO1_ZMO0647,ZMO1_ZMO0648,ZMO1_ZMO0649,ZMO1_ZMO0650;2	ZMO1_ZMO0643	2	+	fliM	flagellar motor switch protein FliM	AVZ41932.1
chrm	635209	640960	ZMO1_ZMO0642,ZMO1_ZMO0643,ZMO1_ZMO0644,ZMO1_ZMO0646,ZMO1_ZMO0647,ZMO1_ZMO0648,ZMO1_ZMO0649,ZMO1_ZMO0650;2	ZMO1_ZMO0644	2	+	fliN	flagellar motor switch protein FliN	AVZ41933.1
chrm	635209	640960	ZMO1_ZMO0642,ZMO1_ZMO0643,ZMO1_ZMO0644,ZMO1_ZMO0646,ZMO1_ZMO0647,ZMO1_ZMO0648,ZMO1_ZMO0649,ZMO1_ZMO0650;2	ZMO1_ZMO0646	2	+	fliO	flagellar biosynthetic protein FliO	AVZ41934.1
chrm	635209	640960	ZMO1_ZMO0642,ZMO1_ZMO0643,ZMO1_ZMO0644,ZMO1_ZMO0646,ZMO1_ZMO0647,ZMO1_ZMO0648,ZMO1_ZMO0649,ZMO1_ZMO0650;2	ZMO1_ZMO0647	2	+	fliP	flagellar biosynthesis protein FliP	AVZ41935.1
chrm	635209	640960	ZMO1_ZMO0642,ZMO1_ZMO0643,ZMO1_ZMO0644,ZMO1_ZMO0646,ZMO1_ZMO0647,ZMO1_ZMO0648,ZMO1_ZMO0649,ZMO1_ZMO0650;2	ZMO1_ZMO0648	2	+	fliQ	flagellar biosynthesis protein FliQ	AVZ41936.1
chrm	635209	640960	ZMO1_ZMO0642,ZMO1_ZMO0643,ZMO1_ZMO0644,ZMO1_ZMO0646,ZMO1_ZMO0647,ZMO1_ZMO0648,ZMO1_ZMO0649,ZMO1_ZMO0650;2	ZMO1_ZMO0649	2	+	fliR	flagellar biosynthesis protein FliR	AVZ41937.1
chrm	635209	640960	ZMO1_ZMO0642,ZMO1_ZMO0643,ZMO1_ZMO0644,ZMO1_ZMO0646,ZMO1_ZMO0647,ZMO1_ZMO0648,ZMO1_ZMO0649,ZMO1_ZMO0650;2	ZMO1_ZMO0650	2	+	flhB	flagellar biosynthesis protein FlhB	AVZ41938.1
chrm	635585	641051	ZMO1_ZMO0642,ZMO1_ZMO0643,ZMO1_ZMO0644,ZMO1_ZMO0646,ZMO1_ZMO0647,ZMO1_ZMO0648,ZMO1_ZMO0649,ZMO1_ZMO0650;1	ZMO1_ZMO0642	1	+	fliL	flagellar basal body-associated protein FliL	AVZ41931.1
chrm	635585	641051	ZMO1_ZMO0642,ZMO1_ZMO0643,ZMO1_ZMO0644,ZMO1_ZMO0646,ZMO1_ZMO0647,ZMO1_ZMO0648,ZMO1_ZMO0649,ZMO1_ZMO0650;1	ZMO1_ZMO0643	1	+	fliM	flagellar motor switch protein FliM	AVZ41932.1
chrm	635585	641051	ZMO1_ZMO0642,ZMO1_ZMO0643,ZMO1_ZMO0644,ZMO1_ZMO0646,ZMO1_ZMO0647,ZMO1_ZMO0648,ZMO1_ZMO0649,ZMO1_ZMO0650;1	ZMO1_ZMO0644	1	+	fliN	flagellar motor switch protein FliN	AVZ41933.1
chrm	635585	641051	ZMO1_ZMO0642,ZMO1_ZMO0643,ZMO1_ZMO0644,ZMO1_ZMO0646,ZMO1_ZMO0647,ZMO1_ZMO0648,ZMO1_ZMO0649,ZMO1_ZMO0650;1	ZMO1_ZMO0646	1	+	fliO	flagellar biosynthetic protein FliO	AVZ41934.1
chrm	635585	641051	ZMO1_ZMO0642,ZMO1_ZMO0643,ZMO1_ZMO0644,ZMO1_ZMO0646,ZMO1_ZMO0647,ZMO1_ZMO0648,ZMO1_ZMO0649,ZMO1_ZMO0650;1	ZMO1_ZMO0647	1	+	fliP	flagellar biosynthesis protein FliP	AVZ41935.1
chrm	635585	641051	ZMO1_ZMO0642,ZMO1_ZMO0643,ZMO1_ZMO0644,ZMO1_ZMO0646,ZMO1_ZMO0647,ZMO1_ZMO0648,ZMO1_ZMO0649,ZMO1_ZMO0650;1	ZMO1_ZMO0648	1	+	fliQ	flagellar biosynthesis protein FliQ	AVZ41936.1
chrm	635585	641051	ZMO1_ZMO0642,ZMO1_ZMO0643,ZMO1_ZMO0644,ZMO1_ZMO0646,ZMO1_ZMO0647,ZMO1_ZMO0648,ZMO1_ZMO0649,ZMO1_ZMO0650;1	ZMO1_ZMO0649	1	+	fliR	flagellar biosynthesis protein FliR	AVZ41937.1
chrm	635585	641051	ZMO1_ZMO0642,ZMO1_ZMO0643,ZMO1_ZMO0644,ZMO1_ZMO0646,ZMO1_ZMO0647,ZMO1_ZMO0648,ZMO1_ZMO0649,ZMO1_ZMO0650;1	ZMO1_ZMO0650	1	+	flhB	flagellar biosynthesis protein FlhB	AVZ41938.1
chrm	641036	642746	ZMO1_ZMO0651;1	ZMO1_ZMO0651	1	+	fliD	flagellar hook protein FliD	AVZ41939.1
chrm	641052	643212	ZMO1_ZMO0651,ZMO1_ZMO0652;1	ZMO1_ZMO0651	1	+	fliD	flagellar hook protein FliD	AVZ41939.1
chrm	641052	643212	ZMO1_ZMO0651,ZMO1_ZMO0652;1	ZMO1_ZMO0652	1	+	fliS	flagellar biosynthesis protein FliS	AVZ41940.1
chrm	642747	643213	ZMO1_ZMO0652;1	ZMO1_ZMO0652	1	+	fliS	flagellar biosynthesis protein FliS	AVZ41940.1
chrm	643231	644327	ZMO1_ZMO0653;1	ZMO1_ZMO0653	1	-	ZMO1_ZMO0653	AI-2E family transporter	AVZ41941.1
chrm	643232	647800	ZMO1_ZMO0653,ZMO1_ZMO0654;1	ZMO1_ZMO0653	1	-	ZMO1_ZMO0653	AI-2E family transporter	AVZ41941.1
chrm	643232	647800	ZMO1_ZMO0653,ZMO1_ZMO0654;1	ZMO1_ZMO0654	1	-	ZMO1_ZMO0654	polysaccharide deacetylase	AVZ41942.1
chrm	644328	647782	ZMO1_ZMO0654;1	ZMO1_ZMO0654	1	-	ZMO1_ZMO0654	polysaccharide deacetylase	AVZ41942.1
chrm	647866	649580	ZMO1_ZMO0655;1	ZMO1_ZMO0655	1	+	add1	adenosine/AMP deaminase	AVZ41943.1
chrm	649617	650152	ZMO1_ZMO0656;1	ZMO1_ZMO0656	1	-	gpt	phosphoribosyltransferase	AVZ41944.1
chrm	649618	652518	ZMO1_ZMO0656,ZMO1_ZMO0657,ZMO1_ZMO0658;1	ZMO1_ZMO0656	1	-	gpt	phosphoribosyltransferase	AVZ41944.1
chrm	649618	652518	ZMO1_ZMO0656,ZMO1_ZMO0657,ZMO1_ZMO0658;1	ZMO1_ZMO0657	1	-	astA	arginine/ornithine N-succinyltransferase beta subunit AstA	AVZ41945.1
chrm	649618	652518	ZMO1_ZMO0656,ZMO1_ZMO0657,ZMO1_ZMO0658;1	ZMO1_ZMO0658	1	-	ZMO1_ZMO0658	peptidase M20	AVZ41946.1
chrm	650157	652508	ZMO1_ZMO0657,ZMO1_ZMO0658;1	ZMO1_ZMO0657	1	-	astA	arginine/ornithine N-succinyltransferase beta subunit AstA	AVZ41945.1
chrm	650157	652508	ZMO1_ZMO0657,ZMO1_ZMO0658;1	ZMO1_ZMO0658	1	-	ZMO1_ZMO0658	peptidase M20	AVZ41946.1
chrm	652499	653647	ZMO1_ZMO0659;1	ZMO1_ZMO0659	1	+	ZMO1_ZMO0659	HAD (haloacid dehalogenase)-superfamily subfamily IB hydrolase	AVZ41947.1
chrm	653644	655645	ZMO1_ZMO0660;1	ZMO1_ZMO0660	1	+	dnaK	chaperone protein DnaK	AVZ41948.1
chrm	653648	653695	ZM4_predicted_RNA_+;10	ZM4_predicted_RNA_+	10	+	NA	NA	NA
chrm	655647	656906	ZMO1_ZMO0661;1	ZMO1_ZMO0661	1	+	dnaJ	chaperone protein DnaJ	AVZ41949.1
chrm	656936	658358	ZMO1_ZMO0662;1	ZMO1_ZMO0662	1	-	purB	adenylosuccinate lyase	AVZ41950.1
chrm	658396	659079	ZMO1_ZMO0663;1	ZMO1_ZMO0663	1	-	radC	DNA repair protein RadC	AVZ41951.1
chrm	659145	662428	ZMO1_ZMO0664;1	ZMO1_ZMO0664	1	+	ZMO1_ZMO0664	uncharacterized protein	AVZ41952.1
chrm	662429	663198	ZMO1_ZMO0665,ZMO1_ZMO0666;1	ZMO1_ZMO0665	1	+	ZMO1_ZMO0665	YnbE family lipoprotein	AVZ41953.1
chrm	662429	663198	ZMO1_ZMO0665,ZMO1_ZMO0666;1	ZMO1_ZMO0666	1	+	ZMO1_ZMO0666	uncharacterized protein	AVZ41954.1
chrm	663203	664709	ZMO1_ZMO2005,ZMO1_ZMO0667,ZMO1_ZMO0668;1	ZMO1_ZMO2005	1	+	ZMO1_ZMO2005	ATP synthase FoF1 assembly protein I	AVZ41955.1
chrm	663203	664709	ZMO1_ZMO2005,ZMO1_ZMO0667,ZMO1_ZMO0668;1	ZMO1_ZMO0667	1	+	atpB	ATP synthase F0F1 A subunit	AVZ41956.1
chrm	663203	664709	ZMO1_ZMO2005,ZMO1_ZMO0667,ZMO1_ZMO0668;1	ZMO1_ZMO0668	1	+	atpE	ATP synthase F0F1 C subunit	AVZ41957.1
chrm	663592	663633	ZM4_predicted_RNA_+;11	ZM4_predicted_RNA_+	11	+	NA	NA	NA
chrm	664710	666011	ZMO1_ZMO0669,ZMO1_ZMO0671;1	ZMO1_ZMO0669	1	+	atpG2	ATP synthase F0F1 B/B' subunit	AVZ41958.1
chrm	664710	666011	ZMO1_ZMO0669,ZMO1_ZMO0671;1	ZMO1_ZMO0671	1	+	atpF	ATP synthase F0F1 B/B' subunit	AVZ41959.1
chrm	666132	669681	ZMO1_ZMO0672,ZMO1_ZMO0673,ZMO1_ZMO0674;1	ZMO1_ZMO0672	1	+	uvrC	excinuclease ABC C subunit	AVZ41960.1
chrm	666132	669681	ZMO1_ZMO0672,ZMO1_ZMO0673,ZMO1_ZMO0674;1	ZMO1_ZMO0673	1	+	recO	DNA repair protein RecO	AVZ41961.1
chrm	666132	669681	ZMO1_ZMO0672,ZMO1_ZMO0673,ZMO1_ZMO0674;1	ZMO1_ZMO0674	1	+	ZMO1_ZMO0674	uncharacterized protein	AVZ41962.1
chrm	669264	671645	ZMO1_ZMO0675,ZMO1_ZMO0676;1	ZMO1_ZMO0675	1	-	ZMO1_ZMO0675	LysR family transcriptional regulator	AVZ41963.1
chrm	669264	671645	ZMO1_ZMO0675,ZMO1_ZMO0676;1	ZMO1_ZMO0676	1	-	ZMO1_ZMO0676	cystathionine gamma-synthase	AVZ41964.1
chrm	669385	670304	ZMO1_ZMO0675;1	ZMO1_ZMO0675	1	-	ZMO1_ZMO0675	LysR family transcriptional regulator	AVZ41963.1
chrm	670305	672707	ZMO1_ZMO0676,ZMO1_ZMO0677;1	ZMO1_ZMO0676	1	-	ZMO1_ZMO0676	cystathionine gamma-synthase	AVZ41964.1
chrm	670305	672707	ZMO1_ZMO0676,ZMO1_ZMO0677;1	ZMO1_ZMO0677	1	-	leuB	3-isopropylmalate dehydrogenase	AVZ41965.1
chrm	671646	672708	ZMO1_ZMO0677;1	ZMO1_ZMO0677	1	-	leuB	3-isopropylmalate dehydrogenase	AVZ41965.1
chrm	672828	673585	ZMO1_ZMO0678;1	ZMO1_ZMO0678	1	-	tdsD	nitroreductase	AVZ41966.1
chrm	672828	673451	ZMO1_ZMO0678;2	ZMO1_ZMO0678	2	-	tdsD	nitroreductase	AVZ41966.1
chrm	673860	680650	ZMO1_ZMO0680,ZMO1_ZMO0681,ZMO1_ZMO0682,ZMO1_ZMO0683;1	ZMO1_ZMO0680	1	+	ZMO1_ZMO0680	CRISPR-associated protein Cas1	AVZ41967.1
chrm	673860	680650	ZMO1_ZMO0680,ZMO1_ZMO0681,ZMO1_ZMO0682,ZMO1_ZMO0683;1	ZMO1_ZMO0681	1	+	ZMO1_ZMO0681	CRISPR-associated helicase Cas3 family	AVZ41968.1
chrm	673860	680650	ZMO1_ZMO0680,ZMO1_ZMO0681,ZMO1_ZMO0682,ZMO1_ZMO0683;1	ZMO1_ZMO0682	1	+	ZMO1_ZMO0682	CRISPR-associated protein Csy1 family	AVZ41969.1
chrm	673860	680650	ZMO1_ZMO0680,ZMO1_ZMO0681,ZMO1_ZMO0682,ZMO1_ZMO0683;1	ZMO1_ZMO0683	1	+	ZMO1_ZMO0683	CRISPR-associated protein Csy2 family	AVZ41970.1
chrm	673865	682310	ZMO1_ZMO0680,ZMO1_ZMO0681,ZMO1_ZMO0682,ZMO1_ZMO0683,ZMO1_ZMO0684,ZMO1_ZMO0685;1	ZMO1_ZMO0680	1	+	ZMO1_ZMO0680	CRISPR-associated protein Cas1	AVZ41967.1
chrm	673865	682310	ZMO1_ZMO0680,ZMO1_ZMO0681,ZMO1_ZMO0682,ZMO1_ZMO0683,ZMO1_ZMO0684,ZMO1_ZMO0685;1	ZMO1_ZMO0681	1	+	ZMO1_ZMO0681	CRISPR-associated helicase Cas3 family	AVZ41968.1
chrm	673865	682310	ZMO1_ZMO0680,ZMO1_ZMO0681,ZMO1_ZMO0682,ZMO1_ZMO0683,ZMO1_ZMO0684,ZMO1_ZMO0685;1	ZMO1_ZMO0682	1	+	ZMO1_ZMO0682	CRISPR-associated protein Csy1 family	AVZ41969.1
chrm	673865	682310	ZMO1_ZMO0680,ZMO1_ZMO0681,ZMO1_ZMO0682,ZMO1_ZMO0683,ZMO1_ZMO0684,ZMO1_ZMO0685;1	ZMO1_ZMO0683	1	+	ZMO1_ZMO0683	CRISPR-associated protein Csy2 family	AVZ41970.1
chrm	673865	682310	ZMO1_ZMO0680,ZMO1_ZMO0681,ZMO1_ZMO0682,ZMO1_ZMO0683,ZMO1_ZMO0684,ZMO1_ZMO0685;1	ZMO1_ZMO0684	1	+	ZMO1_ZMO0684	CRISPR-associated protein Csy3 family	AVZ41971.1
chrm	673865	682310	ZMO1_ZMO0680,ZMO1_ZMO0681,ZMO1_ZMO0682,ZMO1_ZMO0683,ZMO1_ZMO0684,ZMO1_ZMO0685;1	ZMO1_ZMO0685	1	+	ZMO1_ZMO0685	CRISPR-associated protein Csy4 family	AVZ41972.1
chrm	680699	682337	ZMO1_ZMO0684,ZMO1_ZMO0685;1	ZMO1_ZMO0684	1	+	ZMO1_ZMO0684	CRISPR-associated protein Csy3 family	AVZ41971.1
chrm	680699	682337	ZMO1_ZMO0684,ZMO1_ZMO0685;1	ZMO1_ZMO0685	1	+	ZMO1_ZMO0685	CRISPR-associated protein Csy4 family	AVZ41972.1
chrm	682669	683634	ZMO1_ZMO0686;1	ZMO1_ZMO0686	1	+	ZMO1_ZMO0686	signal transduction protein	AVZ41973.1
chrm	682752	683174	ZMO1_ZMO0686;2	ZMO1_ZMO0686	2	+	ZMO1_ZMO0686	signal transduction protein	AVZ41973.1
chrm	683253	684922	ZMO1_ZMO0687;1	ZMO1_ZMO0687	1	-	budB	acetolactate synthase large subunit	AVZ41974.1
chrm	683261	685933	ZMO1_ZMO0687,ZMO1_ZMO0688;1	ZMO1_ZMO0687	1	-	budB	acetolactate synthase large subunit	AVZ41974.1
chrm	683261	685933	ZMO1_ZMO0687,ZMO1_ZMO0688;1	ZMO1_ZMO0688	1	-	ZMO1_ZMO0688	putative auxin efflux carrier	AVZ41975.1
chrm	683635	687237	ZMO1_ZMO2052;1	ZMO1_ZMO2052	1	+	ZMO1_ZMO2052	hypothetical protein	QIZ64064.1
chrm	684923	685933	ZMO1_ZMO0688;1	ZMO1_ZMO0688	1	-	ZMO1_ZMO0688	putative auxin efflux carrier	AVZ41975.1
chrm	685920	686111	ZMO1_ZMO2052;2	ZMO1_ZMO2052	2	+	ZMO1_ZMO2052	hypothetical protein	QIZ64064.1
chrm	686075	687610	ZMO1_ZMO0689;1	ZMO1_ZMO0689	1	-	gfo	glucose-fructose oxidoreductase	AVZ41976.1
chrm	688072	692306	ZMO1_ZMO0691,ZMO1_ZMO0692;1	ZMO1_ZMO0691	1	-	gid	tRNA (uracil-5-)-methyltransferase Gid	AVZ41977.1
chrm	688072	692306	ZMO1_ZMO0691,ZMO1_ZMO0692;1	ZMO1_ZMO0692	1	-	gyrA	DNA gyrase A subunit	AVZ41978.1
chrm	692307	692798	ZMO1_ZMO0693;1	ZMO1_ZMO0693	1	-	ZMO1_ZMO0693	OsmC family protein	AVZ41979.1
chrm	692749	692809	ZM4_predicted_RNA_-;1	ZM4_predicted_RNA_-	1	-	NA	NA	NA
chrm	692802	693741	ZMO1_ZMO0694;1	ZMO1_ZMO0694	1	-	ZMO1_ZMO0694	uncharacterized protein	AVZ41980.1
chrm	694166	694240	ZMO1_ZMOt011;1	ZMO1_ZMOt011	1	+	ZMO1_ZMOt011	tRNA-Val	-
chrm	694450	698251	ZMO1_ZMO0695;1	ZMO1_ZMO0695	1	-	ZMO1_ZMO0695	uncharacterized protein	AVZ41981.1
chrm	694450	698025	ZMO1_ZMO0695;2	ZMO1_ZMO0695	2	-	ZMO1_ZMO0695	uncharacterized protein	AVZ41981.1
chrm	698252	698328	ZMO1_ZMOt012;1	ZMO1_ZMOt012	1	-	ZMO1_ZMOt012	tRNA-Arg	-
chrm	698411	699704	ZMO1_ZMO0697,ZMO1_ZMO0698;1	ZMO1_ZMO0697	1	-	sugE	QacE family quaternary ammonium compound efflux SMR transporter	AVZ41982.1
chrm	698411	699704	ZMO1_ZMO0697,ZMO1_ZMO0698;1	ZMO1_ZMO0698	1	-	ZMO1_ZMO0698	putative helix-turn-helix XRE-family like protein	AVZ41983.1
chrm	698491	698814	ZMO1_ZMO0697;1	ZMO1_ZMO0697	1	-	sugE	QacE family quaternary ammonium compound efflux SMR transporter	AVZ41982.1
chrm	698881	699348	ZMO1_ZMO0698;1	ZMO1_ZMO0698	1	-	ZMO1_ZMO0698	putative helix-turn-helix XRE-family like protein	AVZ41983.1
chrm	699486	700252	ZMO1_ZMO0699;1	ZMO1_ZMO0699	1	+	ZMO1_ZMO0699	hypothetical protein	AVZ41984.1
chrm	699517	699715	ZMO1_ZMO0699;2	ZMO1_ZMO0699	2	+	ZMO1_ZMO0699	hypothetical protein	AVZ41984.1
chrm	699722	703979	ZMO1_ZMO0703,ZMO1_ZMO0704;1	ZMO1_ZMO0703	1	-	ZMO1_ZMO0703	peptidase S9 prolyl oligopeptidase active site domain protein	AVZ41985.1
chrm	699722	703979	ZMO1_ZMO0703,ZMO1_ZMO0704;1	ZMO1_ZMO0704	1	-	ZMO1_ZMO0704	AMP-dependent synthetase and ligase	AVZ41986.1
chrm	699722	702042	ZMO1_ZMO0703;1	ZMO1_ZMO0703	1	-	ZMO1_ZMO0703	peptidase S9 prolyl oligopeptidase active site domain protein	AVZ41985.1
chrm	702043	703981	ZMO1_ZMO0704;1	ZMO1_ZMO0704	1	-	ZMO1_ZMO0704	AMP-dependent synthetase and ligase	AVZ41986.1
chrm	703911	704526	ZMO1_ZMO0705;1	ZMO1_ZMO0705	1	+	ZMO1_ZMO0705	putative regulatory protein RecX	AVZ41987.1
chrm	704254	707649	ZMO1_ZMO0706,ZMO1_ZMO0707,ZMO1_ZMO0708,ZMO1_ZMO0709;1	ZMO1_ZMO0706	1	-	nth	endonuclease III	AVZ41988.1
chrm	704254	707649	ZMO1_ZMO0706,ZMO1_ZMO0707,ZMO1_ZMO0708,ZMO1_ZMO0709;1	ZMO1_ZMO0707	1	-	dapB	dihydrodipicolinate reductase	AVZ41989.1
chrm	704254	707649	ZMO1_ZMO0706,ZMO1_ZMO0707,ZMO1_ZMO0708,ZMO1_ZMO0709;1	ZMO1_ZMO0708	1	-	purN	phosphoribosylglycinamide formyltransferase	AVZ41990.1
chrm	704254	707649	ZMO1_ZMO0706,ZMO1_ZMO0707,ZMO1_ZMO0708,ZMO1_ZMO0709;1	ZMO1_ZMO0709	1	-	purM	phosphoribosylformylglycinamidine cyclo-ligase	AVZ41991.1
chrm	704465	707756	ZMO1_ZMO0706,ZMO1_ZMO0707,ZMO1_ZMO0708,ZMO1_ZMO0709;2	ZMO1_ZMO0706	2	-	nth	endonuclease III	AVZ41988.1
chrm	704465	707756	ZMO1_ZMO0706,ZMO1_ZMO0707,ZMO1_ZMO0708,ZMO1_ZMO0709;2	ZMO1_ZMO0707	2	-	dapB	dihydrodipicolinate reductase	AVZ41989.1
chrm	704465	707756	ZMO1_ZMO0706,ZMO1_ZMO0707,ZMO1_ZMO0708,ZMO1_ZMO0709;2	ZMO1_ZMO0708	2	-	purN	phosphoribosylglycinamide formyltransferase	AVZ41990.1
chrm	704465	707756	ZMO1_ZMO0706,ZMO1_ZMO0707,ZMO1_ZMO0708,ZMO1_ZMO0709;2	ZMO1_ZMO0709	2	-	purM	phosphoribosylformylglycinamidine cyclo-ligase	AVZ41991.1
chrm	707360	709488	ZMO1_ZMO0710,ZMO1_ZMO0711;1	ZMO1_ZMO0710	1	+	ZMO1_ZMO0710	uncharacterized protein	AVZ41992.1
chrm	707360	709488	ZMO1_ZMO0710,ZMO1_ZMO0711;1	ZMO1_ZMO0711	1	+	ZMO1_ZMO0711	ATPase involved in DNA replication initiation	AVZ41993.1
chrm	709482	711732	ZMO1_ZMO0712;1	ZMO1_ZMO0712	1	+	ppk	polyphosphate kinase	AVZ41994.1
chrm	711733	713742	ZMO1_ZMO0713;1	ZMO1_ZMO0713	1	+	ppx	exopolyphosphatase	AVZ41995.1
chrm	711733	713425	ZMO1_ZMO0713;2	ZMO1_ZMO0713	2	+	ppx	exopolyphosphatase	AVZ41995.1
chrm	713503	714694	ZMO1_ZMO0714;1	ZMO1_ZMO0714	1	-	rnd2	ribonuclease D	AVZ41996.1
chrm	714316	720119	ZMO1_ZMO0715,ZMO1_ZMO0716;1	ZMO1_ZMO0715	1	+	aspS	aspartate--tRNA(Asp/Asn) ligase	AVZ41997.1
chrm	714316	720119	ZMO1_ZMO0715,ZMO1_ZMO0716;1	ZMO1_ZMO0716	1	+	ZMO1_ZMO0716	DUF344/polyphosphate kinase 2 domain-containing protein	AVZ41998.1
chrm	714496	717385	ZMO1_ZMO0715,ZMO1_ZMO0716;2	ZMO1_ZMO0715	2	+	aspS	aspartate--tRNA(Asp/Asn) ligase	AVZ41997.1
chrm	714496	717385	ZMO1_ZMO0715,ZMO1_ZMO0716;2	ZMO1_ZMO0716	2	+	ZMO1_ZMO0716	DUF344/polyphosphate kinase 2 domain-containing protein	AVZ41998.1
chrm	717433	717930	ZMO1_ZMO0718;1	ZMO1_ZMO0718	1	-	greB	transcription elongation factor GreB	AVZ41999.1
chrm	717433	720098	ZMO1_ZMO0718,ZMO1_ZMO0719;1	ZMO1_ZMO0718	1	-	greB	transcription elongation factor GreB	AVZ41999.1
chrm	717433	720098	ZMO1_ZMO0718,ZMO1_ZMO0719;1	ZMO1_ZMO0719	1	-	ZMO1_ZMO0719	lytic transglycosylase catalytic	AVZ42000.1
chrm	718005	720098	ZMO1_ZMO0719;1	ZMO1_ZMO0719	1	-	ZMO1_ZMO0719	lytic transglycosylase catalytic	AVZ42000.1
chrm	719720	721675	ZMO1_ZMO0720,ZMO1_ZMO0721;2	ZMO1_ZMO0720	2	+	dapA1	dihydrodipicolinate synthase	AVZ42001.1
chrm	719720	721675	ZMO1_ZMO0720,ZMO1_ZMO0721;2	ZMO1_ZMO0721	2	+	smpB	SsrA-binding protein	AVZ42002.1
chrm	720120	721481	ZMO1_ZMO0720,ZMO1_ZMO0721;1	ZMO1_ZMO0720	1	+	dapA1	dihydrodipicolinate synthase	AVZ42001.1
chrm	720120	721481	ZMO1_ZMO0720,ZMO1_ZMO0721;1	ZMO1_ZMO0721	1	+	smpB	SsrA-binding protein	AVZ42002.1
chrm	721482	723756	ZMO1_ZMO0722;1	ZMO1_ZMO0722	1	+	ZMO1_ZMO0722	endothelin-converting enzyme 1	AVZ42003.1
chrm	721676	723756	ZMO1_ZMO0722;2	ZMO1_ZMO0722	2	+	ZMO1_ZMO0722	endothelin-converting enzyme 1	AVZ42003.1
chrm	724006	724081	ZMO1_ZMOt013;1	ZMO1_ZMOt013	1	+	ZMO1_ZMOt013	tRNA-Trp	-
chrm	724082	725019	ZMO1_ZMO2006,ZMO1_ZMO0724;1	ZMO1_ZMO2006	1	+	ZMO1_ZMO2006	preprotein translocase SecE subunit	AVZ42004.1
chrm	724082	725019	ZMO1_ZMO2006,ZMO1_ZMO0724;1	ZMO1_ZMO0724	1	+	nusG	transcription termination/antitermination factor NusG	AVZ42005.1
chrm	725020	726215	ZMO1_ZMO0725,ZMO1_ZMO0726;1	ZMO1_ZMO0725	1	+	rplK	ribosomal protein L11	AVZ42006.1
chrm	725020	726215	ZMO1_ZMO0725,ZMO1_ZMO0726;1	ZMO1_ZMO0726	1	+	rplA	ribosomal protein L1	AVZ42007.1
chrm	726215	727403	ZMO1_ZMO0727,ZMO1_ZMO0728;1	ZMO1_ZMO0727	1	+	rplJ	ribosomal protein L10	AVZ42008.1
chrm	726215	727403	ZMO1_ZMO0727,ZMO1_ZMO0728;1	ZMO1_ZMO0728	1	+	rplL	ribosomal protein L7/L12	AVZ42009.1
chrm	726216	726275	ZM4_predicted_RNA_+;7	ZM4_predicted_RNA_+	7	+	NA	NA	NA
chrm	727367	732035	ZMO1_ZMO0731;2	ZMO1_ZMO0731	2	+	rpoB	DNA-directed RNA polymerase beta subunit	AVZ42010.1
chrm	727374	727751	ZMO1_ZMO2053;1	ZMO1_ZMO2053	1	-	ZMO1_ZMO2053	uncharacterized protein	QIZ64065.1
chrm	727603	727708	ZM4_predicted_RNA_+;8	ZM4_predicted_RNA_+	8	+	NA	NA	NA
chrm	727709	732035	ZMO1_ZMO0731;1	ZMO1_ZMO0731	1	+	rpoB	DNA-directed RNA polymerase beta subunit	AVZ42010.1
chrm	732036	736329	ZMO1_ZMO0732;1	ZMO1_ZMO0732	1	+	rpoC	DNA-directed RNA polymerase beta' subunit	AVZ42011.1
chrm	736415	736960	ZMO1_ZMO0733;1	ZMO1_ZMO0733	1	-	ZMO1_ZMO0733	GCN5-related N-acetyltransferase	AVZ42012.1
chrm	737042	737926	ZMO1_ZMO0734;1	ZMO1_ZMO0734	1	+	cysQ	3'(2'),5'-bisphosphate nucleotidase CysQ	AVZ42013.1
chrm	737953	740368	ZMO1_ZMO0735,ZMO1_ZMO0736,ZMO1_ZMO0737;1	ZMO1_ZMO0735	1	-	accC	acetyl-CoA carboxylase complex biotin carboxylase subunit	AVZ42014.2
chrm	737953	740368	ZMO1_ZMO0735,ZMO1_ZMO0736,ZMO1_ZMO0737;1	ZMO1_ZMO0736	1	-	accB	acetyl-CoA carboxylase complex biotin carboxyl carrier protein	AVZ42015.1
chrm	737953	740368	ZMO1_ZMO0735,ZMO1_ZMO0736,ZMO1_ZMO0737;1	ZMO1_ZMO0737	1	-	aroD	type II 3-dehydroquinate dehydratase	AVZ42016.1
chrm	737958	739908	ZMO1_ZMO0735,ZMO1_ZMO0736;1	ZMO1_ZMO0735	1	-	accC	acetyl-CoA carboxylase complex biotin carboxylase subunit	AVZ42014.2
chrm	737958	739908	ZMO1_ZMO0735,ZMO1_ZMO0736;1	ZMO1_ZMO0736	1	-	accB	acetyl-CoA carboxylase complex biotin carboxyl carrier protein	AVZ42015.1
chrm	739904	741447	ZMO1_ZMO0738;1	ZMO1_ZMO0738	1	+	thiG	thiazole biosynthesis protein ThiG	AVZ42017.1
chrm	739909	740368	ZMO1_ZMO0737;1	ZMO1_ZMO0737	1	-	aroD	type II 3-dehydroquinate dehydratase	AVZ42016.1
chrm	741251	741874	ZMO1_ZMO0739;1	ZMO1_ZMO0739	1	-	ZMO1_ZMO0739	antibiotic biosynthesis monooxygenase	AVZ42018.1
chrm	741922	742320	ZMO1_ZMO0740;1	ZMO1_ZMO0740	1	+	csbD	general stress protein CsbD	AVZ42019.1
chrm	742321	744263	ZMO1_ZMO0743;1	ZMO1_ZMO0743	1	+	prfC	peptide chain release factor 3	AVZ42020.1
chrm	744317	745159	ZMO1_ZMO0744;1	ZMO1_ZMO0744	1	+	ZMO1_ZMO0744	uncharacterized protein	AVZ42021.1
chrm	745233	745904	ZMO1_ZMO0745;1	ZMO1_ZMO0745	1	+	ZMO1_ZMO0745	DUF1348 domain-containing protein	AVZ42022.1
chrm	745261	745750	ZMO1_ZMO0745;2	ZMO1_ZMO0745	2	+	ZMO1_ZMO0745	DUF1348 domain-containing protein	AVZ42022.1
chrm	745967	746056	ZMO1_ZMOt014;1	ZMO1_ZMOt014	1	-	ZMO1_ZMOt014	tRNA-Ser	-
chrm	746206	746904	ZMO1_ZMO0746;1	ZMO1_ZMO0746	1	+	ZMO1_ZMO0746	DUF1058/SH3 domain-containing protein	AVZ42023.1
chrm	746905	747647	ZMO1_ZMO0747;1	ZMO1_ZMO0747	1	+	ZMO1_ZMO0747	uncharacterized protein	AVZ42024.1
chrm	746905	747427	ZMO1_ZMO0747;2	ZMO1_ZMO0747	2	+	ZMO1_ZMO0747	uncharacterized protein	AVZ42024.1
chrm	746998	748399	ZMO1_ZMO0748;1	ZMO1_ZMO0748	1	-	cysK	cysteine synthase	AVZ42025.1
chrm	747380	748544	ZMO1_ZMO0748;2	ZMO1_ZMO0748	2	-	cysK	cysteine synthase	AVZ42025.1
chrm	748400	748450	ZM4_predicted_RNA_-;2	ZM4_predicted_RNA_-	2	-	NA	NA	NA
chrm	748563	749563	ZMO1_ZMO0749;1	ZMO1_ZMO0749	1	-	rpoH	RNA polymerase sigma 32 subunit RpoH	AVZ42026.1
chrm	748603	750689	ZMO1_ZMO0749,ZMO1_ZMO0750;1	ZMO1_ZMO0749	1	-	rpoH	RNA polymerase sigma 32 subunit RpoH	AVZ42026.1
chrm	748603	750689	ZMO1_ZMO0749,ZMO1_ZMO0750;1	ZMO1_ZMO0750	1	-	rluD	23S rRNA pseudouridine synthase D RluD	AVZ42027.1
chrm	749564	750517	ZMO1_ZMO0750;1	ZMO1_ZMO0750	1	-	rluD	23S rRNA pseudouridine synthase D RluD	AVZ42027.1
chrm	749703	751114	ZMO1_ZMO0751;1	ZMO1_ZMO0751	1	+	ZMO1_ZMO0751	Mov34/MPN/PAD-1 family protein	AVZ42028.2
chrm	750574	751017	ZMO1_ZMO0751;2	ZMO1_ZMO0751	2	+	ZMO1_ZMO0751	Mov34/MPN/PAD-1 family protein	AVZ42028.2
chrm	751099	751923	ZMO1_ZMO0752;1	ZMO1_ZMO0752	1	+	ZMO1_ZMO0752	histidine phosphotransferase	AVZ42029.1
chrm	751897	751932	ZM4_predicted_RNA_+;9	ZM4_predicted_RNA_+	9	+	NA	NA	NA
chrm	751927	752564	ZMO1_ZMO0753,ZMO1_ZMO0754;1	ZMO1_ZMO0753	1	+	ZMO1_ZMO0753	glutaredoxin 3	AVZ42030.1
chrm	751927	752564	ZMO1_ZMO0753,ZMO1_ZMO0754;1	ZMO1_ZMO0754	1	+	ZMO1_ZMO0754	sterol-binding domain protein	AVZ42031.1
chrm	752602	754034	ZMO1_ZMO0756;1	ZMO1_ZMO0756	1	-	ZMO1_ZMO0756	TPR repeat-containing protein	AVZ42032.1
chrm	754132	757132	ZMO1_ZMO0757,ZMO1_ZMO0758,ZMO1_ZMO0759,ZMO1_ZMO0760;1	ZMO1_ZMO0757	1	-	ZMO1_ZMO0757	TPR repeat-containing protein	AVZ42033.1
chrm	754132	757132	ZMO1_ZMO0757,ZMO1_ZMO0758,ZMO1_ZMO0759,ZMO1_ZMO0760;1	ZMO1_ZMO0758	1	-	dhbB	isochorismatase hydrolase	AVZ42034.1
chrm	754132	757132	ZMO1_ZMO0757,ZMO1_ZMO0758,ZMO1_ZMO0759,ZMO1_ZMO0760;1	ZMO1_ZMO0759	1	-	ZMO1_ZMO0759	hydroxyacylglutathione hydrolase	AVZ42035.1
chrm	754132	757132	ZMO1_ZMO0757,ZMO1_ZMO0758,ZMO1_ZMO0759,ZMO1_ZMO0760;1	ZMO1_ZMO0760	1	-	gloA2	glyoxalase/bleomycin resistance protein/dioxygenase	AVZ42036.1
chrm	757137	759163	ZMO1_ZMO0763,ZMO1_ZMO0764;2	ZMO1_ZMO0763	2	-	ZMO1_ZMO0763	tetratricopeptide domain protein	AVZ42037.1
chrm	757137	759163	ZMO1_ZMO0763,ZMO1_ZMO0764;2	ZMO1_ZMO0764	2	-	ZMO1_ZMO0764	alpha/beta hydrolase fold protein	AVZ42038.1
chrm	757318	759172	ZMO1_ZMO0763,ZMO1_ZMO0764;1	ZMO1_ZMO0763	1	-	ZMO1_ZMO0763	tetratricopeptide domain protein	AVZ42037.1
chrm	757318	759172	ZMO1_ZMO0763,ZMO1_ZMO0764;1	ZMO1_ZMO0764	1	-	ZMO1_ZMO0764	alpha/beta hydrolase fold protein	AVZ42038.1
chrm	759219	764149	ZMO1_ZMO0765,ZMO1_ZMO0766;1	ZMO1_ZMO0765	1	+	thrS	threonyl-tRNA synthetase	AVZ42039.1
chrm	759219	764149	ZMO1_ZMO0765,ZMO1_ZMO0766;1	ZMO1_ZMO0766	1	+	glnD	bifunctional uridylyltransferase/uridylyl-removing protein GlnD	AVZ42040.1
chrm	764150	766562	ZMO1_ZMO0767;2	ZMO1_ZMO0767	2	+	ZMO1_ZMO0767	uncharacterized protein	AVZ42041.1
chrm	764450	766576	ZMO1_ZMO0767;1	ZMO1_ZMO0767	1	+	ZMO1_ZMO0767	uncharacterized protein	AVZ42041.1
chrm	766107	766861	ZMO1_ZMO0768;1	ZMO1_ZMO0768	1	-	ZMO1_ZMO0768	hypothetical protein	AVZ42042.1
chrm	766557	766857	ZMO1_ZMO0768;2	ZMO1_ZMO0768	2	-	ZMO1_ZMO0768	hypothetical protein	AVZ42042.1
chrm	766926	768068	ZMO1_ZMO0769;1	ZMO1_ZMO0769	1	+	mnmA	tRNA 2-thiouridine(34) synthase MnmA	AVZ42043.1
chrm	768151	769683	ZMO1_ZMO0770;1	ZMO1_ZMO0770	1	-	mgtE	magnesium transporter	AVZ42044.1
chrm	769753	770379	ZMO1_ZMO0773;1	ZMO1_ZMO0773	1	+	ZMO1_ZMO0773	peptidyl-prolyl cis-trans isomerase cyclophilin type	AVZ42045.1
chrm	770203	771336	ZMO1_ZMO0774;1	ZMO1_ZMO0774	1	-	ZMO1_ZMO0774	LysR family transcriptional regulator	AVZ42046.1
chrm	770317	771216	ZMO1_ZMO0774;2	ZMO1_ZMO0774	2	-	ZMO1_ZMO0774	LysR family transcriptional regulator	AVZ42046.1
chrm	771708	772371	ZMO1_ZMO0776;1	ZMO1_ZMO0776	1	+	pmtA	phospholipid N-methyltransferase PmtA	AVZ42047.1
chrm	771820	773084	ZMO1_ZMO0777;1	ZMO1_ZMO0777	1	-	ZMO1_ZMO0777	MBL fold metallo-hydrolase	AVZ42048.1
chrm	772401	773084	ZMO1_ZMO0777;2	ZMO1_ZMO0777	2	-	ZMO1_ZMO0777	MBL fold metallo-hydrolase	AVZ42048.1
chrm	773172	779293	ZMO1_ZMO0778,ZMO1_ZMO0779,ZMO1_ZMO0780;1	ZMO1_ZMO0778	1	+	ZMO1_ZMO0778	inner membrane transporter of efflux system	AVZ42049.1
chrm	773172	779293	ZMO1_ZMO0778,ZMO1_ZMO0779,ZMO1_ZMO0780;1	ZMO1_ZMO0779	1	+	ZMO1_ZMO0779	RND efflux pump membrane fusion protein	AVZ42050.1
chrm	773172	779293	ZMO1_ZMO0778,ZMO1_ZMO0779,ZMO1_ZMO0780;1	ZMO1_ZMO0780	1	+	ZMO1_ZMO0780	AcrB-like multidrug efflux transporter	AVZ42051.1
chrm	779350	780440	ZMO1_ZMO0781;1	ZMO1_ZMO0781	1	+	ZMO1_ZMO0781	LysR family transcriptional regulator	AVZ42052.1
chrm	780477	783747	ZMO1_ZMO0782,ZMO1_ZMO0783,ZMO1_ZMO0784;1	ZMO1_ZMO0782	1	-	gatB	glutamyl-tRNA(Gln) amidotransferase B subunit	AVZ42053.1
chrm	780477	783747	ZMO1_ZMO0782,ZMO1_ZMO0783,ZMO1_ZMO0784;1	ZMO1_ZMO0783	1	-	gatA	glutamyl-tRNA(Gln) amidotransferase A subunit	AVZ42054.1
chrm	780477	783747	ZMO1_ZMO0782,ZMO1_ZMO0783,ZMO1_ZMO0784;1	ZMO1_ZMO0784	1	-	gatC	glutamyl-tRNA(Gln) amidotransferase C subunit	AVZ42055.1
chrm	783916	784692	ZMO1_ZMO0785;1	ZMO1_ZMO0785	1	+	ZMO1_ZMO0785	Holliday junction resolvase YqgF	AVZ42056.1
chrm	783957	784520	ZMO1_ZMO0785;2	ZMO1_ZMO0785	2	+	ZMO1_ZMO0785	Holliday junction resolvase YqgF	AVZ42056.1
chrm	784701	788455	ZMO1_ZMO0786,ZMO1_ZMO0787,ZMO1_ZMO0788;1	ZMO1_ZMO0786	1	+	ZMO1_ZMO0786	uncharacterized protein	AVZ42057.1
chrm	784701	788455	ZMO1_ZMO0786,ZMO1_ZMO0787,ZMO1_ZMO0788;1	ZMO1_ZMO0787	1	+	ZMO1_ZMO0787	glucose-methanol-choline oxidoreductase	AVZ42058.1
chrm	784701	788455	ZMO1_ZMO0786,ZMO1_ZMO0787,ZMO1_ZMO0788;1	ZMO1_ZMO0788	1	+	cccA1	CccA and cytochrom C domain-containing protein	AVZ42059.1
chrm	788773	791389	ZMO1_ZMO0789;1	ZMO1_ZMO0789	1	+	ZMO1_ZMO0789	TonB-dependent receptor	AVZ42060.1
chrm	791565	791903	ZMO1_ZMO2054;1	ZMO1_ZMO2054	1	+	ZMO1_ZMO2054	hypothetical protein	QIZ64066.1
chrm	792030	794311	ZMO1_ZMO0791,ZMO1_ZMO0792;1	ZMO1_ZMO0791	1	+	pyrB	aspartate carbamoyltransferase	AVZ42061.1
chrm	792030	794311	ZMO1_ZMO0791,ZMO1_ZMO0792;1	ZMO1_ZMO0792	1	+	pyrC1	dihydroorotase	AVZ42062.1
chrm	794433	795023	ZMO1_ZMO0793;1	ZMO1_ZMO0793	1	+	ZMO1_ZMO0793	uncharacterized protein	AVZ42063.1
chrm	795065	799468	ZMO1_ZMO0794,ZMO1_ZMO0795;1	ZMO1_ZMO0794	1	-	ZMO1_ZMO0794	prolyl oligopeptidase	AVZ42064.1
chrm	795065	799468	ZMO1_ZMO0794,ZMO1_ZMO0795;1	ZMO1_ZMO0795	1	-	ZMO1_ZMO0795	TonB-dependent receptor plug domain	AVZ42065.1
chrm	799561	799725	ZMO1_ZMO0796;1	ZMO1_ZMO0796	1	-	ZMO1_ZMO0796	hypothetical protein	AVZ42066.1
chrm	799977	800826	ZMO1_ZMO0797;1	ZMO1_ZMO0797	1	-	ZMO1_ZMO0797	short-chain dehydrogenase/reductase SDR	AVZ42067.1
chrm	800994	807383	ZMO1_ZMO0798,ZMO1_ZMO0799,ZMO1_ZMO0800,ZMO1_ZMO0801;1	ZMO1_ZMO0798	1	-	ZMO1_ZMO0798	NodT family RND efflux system outer membrane lipoprotein	AVZ42068.1
chrm	800994	807383	ZMO1_ZMO0798,ZMO1_ZMO0799,ZMO1_ZMO0800,ZMO1_ZMO0801;1	ZMO1_ZMO0799	1	-	ZMO1_ZMO0799	ABC-2 type transporter	AVZ42069.1
chrm	800994	807383	ZMO1_ZMO0798,ZMO1_ZMO0799,ZMO1_ZMO0800,ZMO1_ZMO0801;1	ZMO1_ZMO0800	1	-	ZMO1_ZMO0800	ABC transporter related protein	AVZ42070.1
chrm	800994	807383	ZMO1_ZMO0798,ZMO1_ZMO0799,ZMO1_ZMO0800,ZMO1_ZMO0801;1	ZMO1_ZMO0801	1	-	ZMO1_ZMO0801	secretion protein HlyD family protein	AVZ42071.1
chrm	807506	807703	ZMO1_ZMO2055;1	ZMO1_ZMO2055	1	-	ZMO1_ZMO2055	hypothetical protein	QIZ64067.1
chrm	807782	809416	ZMO1_ZMO0803;1	ZMO1_ZMO0803	1	-	ZMO1_ZMO0803	sporulation domain protein	AVZ42072.1
chrm	807782	809545	ZMO1_ZMO0803;2	ZMO1_ZMO0803	2	-	ZMO1_ZMO0803	sporulation domain protein	AVZ42072.1
chrm	809485	812924	ZMO1_ZMO0804,ZMO1_ZMO0805,ZMO1_ZMO0806;1	ZMO1_ZMO0804	1	-	argC	N-acetyl-gamma-glutamyl-phosphate reductase	AVZ42073.1
chrm	809485	812924	ZMO1_ZMO0804,ZMO1_ZMO0805,ZMO1_ZMO0806;1	ZMO1_ZMO0805	1	-	ZMO1_ZMO0805	NLP/P60 protein	AVZ42074.1
chrm	809485	812924	ZMO1_ZMO0804,ZMO1_ZMO0805,ZMO1_ZMO0806;1	ZMO1_ZMO0806	1	-	pepA1	cytosol aminopeptidase	AVZ42075.1
chrm	809549	811392	ZMO1_ZMO0804,ZMO1_ZMO0805;1	ZMO1_ZMO0804	1	-	argC	N-acetyl-gamma-glutamyl-phosphate reductase	AVZ42073.1
chrm	809549	811392	ZMO1_ZMO0804,ZMO1_ZMO0805;1	ZMO1_ZMO0805	1	-	ZMO1_ZMO0805	NLP/P60 protein	AVZ42074.1
chrm	811393	812921	ZMO1_ZMO0806;1	ZMO1_ZMO0806	1	-	pepA1	cytosol aminopeptidase	AVZ42075.1
chrm	812962	814345	ZMO1_ZMO0807;2	ZMO1_ZMO0807	2	-	rimO	ribosomal protein S12 methylthiotransferase RimO	AVZ42076.1
chrm	812987	814483	ZMO1_ZMO0807;1	ZMO1_ZMO0807	1	-	rimO	ribosomal protein S12 methylthiotransferase RimO	AVZ42076.1
chrm	814533	816606	ZMO1_ZMO0809,ZMO1_ZMO0810,ZMO1_ZMO0811;1	ZMO1_ZMO0809	1	-	ZMO1_ZMO0809	DUF167 domain-containing protein	AVZ42077.1
chrm	814533	816606	ZMO1_ZMO0809,ZMO1_ZMO0810,ZMO1_ZMO0811;1	ZMO1_ZMO0810	1	-	truA	tRNA pseudouridine(38-40) synthase TruA	AVZ42078.1
chrm	814533	816606	ZMO1_ZMO0809,ZMO1_ZMO0810,ZMO1_ZMO0811;1	ZMO1_ZMO0811	1	-	fmt	methionyl-tRNA formyltransferase	AVZ42079.2
chrm	816732	817907	ZMO1_ZMO0812,ZMO1_ZMO0813;1	ZMO1_ZMO0812	1	+	recR	recombination protein RecR	AVZ42080.1
chrm	816732	817907	ZMO1_ZMO0812,ZMO1_ZMO0813;1	ZMO1_ZMO0813	1	+	defA	peptide deformylase	AVZ42081.1
chrm	817969	819315	ZMO1_ZMO0814;1	ZMO1_ZMO0814	1	+	rmuC	DNA recombination protein RmuC	AVZ42082.1
chrm	819305	819750	ZMO1_ZMO0815;1	ZMO1_ZMO0815	1	-	ZMO1_ZMO0815	hypothetical protein	AVZ42083.1
chrm	819339	819669	ZMO1_ZMO0815;2	ZMO1_ZMO0815	2	-	ZMO1_ZMO0815	hypothetical protein	AVZ42083.1
chrm	819737	820036	ZMO1_ZMO2056;1	ZMO1_ZMO2056	1	-	ZMO1_ZMO2056	uncharacterized protein	QIZ64068.1
chrm	820213	820678	ZMO1_ZMO0818;1	ZMO1_ZMO0818	1	+	queD	queuosine biosynthesis protein QueD	AVZ42084.1
chrm	820679	822140	ZMO1_ZMO0819;1	ZMO1_ZMO0819	1	+	ugd	UDP-glucose 6-dehydrogenase	AVZ42085.1
chrm	822210	824474	ZMO1_ZMO0820;1	ZMO1_ZMO0820	1	-	purL	phosphoribosylformylglycinamidine synthase subunit PurL	AVZ42086.1
chrm	824526	825639	ZMO1_ZMO0821;1	ZMO1_ZMO0821	1	+	cysZ	cysteine synthase A	AVZ42087.1
chrm	825634	826049	ZMO1_ZMO0822;1	ZMO1_ZMO0822	1	+	ZMO1_ZMO0822	uncharacterized protein	AVZ42088.1
chrm	826814	843685	ZMO1_ZMO0823,ZMO1_ZMO0824,ZMO1_ZMO0825,ZMO1_ZMO0826,ZMO1_ZMO0827,ZMO1_ZMO0828,ZMO1_ZMO0829,ZMO1_ZMO0830,ZMO1_ZMO0831,ZMO1_ZMO0832,ZMO1_ZMO0833,ZMO1_ZMO0834,ZMO1_ZMO0835,ZMO1_ZMO0836;1	ZMO1_ZMO0823	1	+	mraW	S-adenosyl-methyltransferase MraW	AVZ42089.1
chrm	826814	843685	ZMO1_ZMO0823,ZMO1_ZMO0824,ZMO1_ZMO0825,ZMO1_ZMO0826,ZMO1_ZMO0827,ZMO1_ZMO0828,ZMO1_ZMO0829,ZMO1_ZMO0830,ZMO1_ZMO0831,ZMO1_ZMO0832,ZMO1_ZMO0833,ZMO1_ZMO0834,ZMO1_ZMO0835,ZMO1_ZMO0836;1	ZMO1_ZMO0824	1	+	ZMO1_ZMO0824	uncharacterized protein	AVZ42090.1
chrm	826814	843685	ZMO1_ZMO0823,ZMO1_ZMO0824,ZMO1_ZMO0825,ZMO1_ZMO0826,ZMO1_ZMO0827,ZMO1_ZMO0828,ZMO1_ZMO0829,ZMO1_ZMO0830,ZMO1_ZMO0831,ZMO1_ZMO0832,ZMO1_ZMO0833,ZMO1_ZMO0834,ZMO1_ZMO0835,ZMO1_ZMO0836;1	ZMO1_ZMO0825	1	+	pbp2	penicillin-binding protein PBP2	AVZ42091.1
chrm	826814	843685	ZMO1_ZMO0823,ZMO1_ZMO0824,ZMO1_ZMO0825,ZMO1_ZMO0826,ZMO1_ZMO0827,ZMO1_ZMO0828,ZMO1_ZMO0829,ZMO1_ZMO0830,ZMO1_ZMO0831,ZMO1_ZMO0832,ZMO1_ZMO0833,ZMO1_ZMO0834,ZMO1_ZMO0835,ZMO1_ZMO0836;1	ZMO1_ZMO0826	1	+	murE	UDP-N-acetylmuramoyl-L-alanyl-D-glutamate-2, 6-diaminopimelate ligase	AVZ42092.1
chrm	826814	843685	ZMO1_ZMO0823,ZMO1_ZMO0824,ZMO1_ZMO0825,ZMO1_ZMO0826,ZMO1_ZMO0827,ZMO1_ZMO0828,ZMO1_ZMO0829,ZMO1_ZMO0830,ZMO1_ZMO0831,ZMO1_ZMO0832,ZMO1_ZMO0833,ZMO1_ZMO0834,ZMO1_ZMO0835,ZMO1_ZMO0836;1	ZMO1_ZMO0827	1	+	murF	UDP-N-acetylmuramoyl-tripeptide-D-alanyl-D- alanine ligase	AVZ42093.1
chrm	826814	843685	ZMO1_ZMO0823,ZMO1_ZMO0824,ZMO1_ZMO0825,ZMO1_ZMO0826,ZMO1_ZMO0827,ZMO1_ZMO0828,ZMO1_ZMO0829,ZMO1_ZMO0830,ZMO1_ZMO0831,ZMO1_ZMO0832,ZMO1_ZMO0833,ZMO1_ZMO0834,ZMO1_ZMO0835,ZMO1_ZMO0836;1	ZMO1_ZMO0828	1	+	mraY	phospho-N-acetylmuramoyl-pentapeptide transferase	AVZ42094.1
chrm	826814	843685	ZMO1_ZMO0823,ZMO1_ZMO0824,ZMO1_ZMO0825,ZMO1_ZMO0826,ZMO1_ZMO0827,ZMO1_ZMO0828,ZMO1_ZMO0829,ZMO1_ZMO0830,ZMO1_ZMO0831,ZMO1_ZMO0832,ZMO1_ZMO0833,ZMO1_ZMO0834,ZMO1_ZMO0835,ZMO1_ZMO0836;1	ZMO1_ZMO0829	1	+	murD	UDP-N-acetylmuramoyl-L-alanine-D-glutamate ligase	AVZ42095.1
chrm	826814	843685	ZMO1_ZMO0823,ZMO1_ZMO0824,ZMO1_ZMO0825,ZMO1_ZMO0826,ZMO1_ZMO0827,ZMO1_ZMO0828,ZMO1_ZMO0829,ZMO1_ZMO0830,ZMO1_ZMO0831,ZMO1_ZMO0832,ZMO1_ZMO0833,ZMO1_ZMO0834,ZMO1_ZMO0835,ZMO1_ZMO0836;1	ZMO1_ZMO0830	1	+	ftsW	cell division protein FtsW	AVZ42096.1
chrm	826814	843685	ZMO1_ZMO0823,ZMO1_ZMO0824,ZMO1_ZMO0825,ZMO1_ZMO0826,ZMO1_ZMO0827,ZMO1_ZMO0828,ZMO1_ZMO0829,ZMO1_ZMO0830,ZMO1_ZMO0831,ZMO1_ZMO0832,ZMO1_ZMO0833,ZMO1_ZMO0834,ZMO1_ZMO0835,ZMO1_ZMO0836;1	ZMO1_ZMO0831	1	+	murG	undecaprenyldiphospho-muramoylpentapeptide beta-N-acetylglucosaminyltransferase	AVZ42097.1
chrm	826814	843685	ZMO1_ZMO0823,ZMO1_ZMO0824,ZMO1_ZMO0825,ZMO1_ZMO0826,ZMO1_ZMO0827,ZMO1_ZMO0828,ZMO1_ZMO0829,ZMO1_ZMO0830,ZMO1_ZMO0831,ZMO1_ZMO0832,ZMO1_ZMO0833,ZMO1_ZMO0834,ZMO1_ZMO0835,ZMO1_ZMO0836;1	ZMO1_ZMO0832	1	+	murC	UDP-N-acetylmuramate-L-alanine ligase	AVZ42098.1
chrm	826814	843685	ZMO1_ZMO0823,ZMO1_ZMO0824,ZMO1_ZMO0825,ZMO1_ZMO0826,ZMO1_ZMO0827,ZMO1_ZMO0828,ZMO1_ZMO0829,ZMO1_ZMO0830,ZMO1_ZMO0831,ZMO1_ZMO0832,ZMO1_ZMO0833,ZMO1_ZMO0834,ZMO1_ZMO0835,ZMO1_ZMO0836;1	ZMO1_ZMO0833	1	+	murB	UDP-N-acetylenolpyruvoylglucosamine reductase	AVZ42099.1
chrm	826814	843685	ZMO1_ZMO0823,ZMO1_ZMO0824,ZMO1_ZMO0825,ZMO1_ZMO0826,ZMO1_ZMO0827,ZMO1_ZMO0828,ZMO1_ZMO0829,ZMO1_ZMO0830,ZMO1_ZMO0831,ZMO1_ZMO0832,ZMO1_ZMO0833,ZMO1_ZMO0834,ZMO1_ZMO0835,ZMO1_ZMO0836;1	ZMO1_ZMO0834	1	+	ddl	D-alanine-D-alanine ligase	AVZ42100.1
chrm	826814	843685	ZMO1_ZMO0823,ZMO1_ZMO0824,ZMO1_ZMO0825,ZMO1_ZMO0826,ZMO1_ZMO0827,ZMO1_ZMO0828,ZMO1_ZMO0829,ZMO1_ZMO0830,ZMO1_ZMO0831,ZMO1_ZMO0832,ZMO1_ZMO0833,ZMO1_ZMO0834,ZMO1_ZMO0835,ZMO1_ZMO0836;1	ZMO1_ZMO0835	1	+	ftsQ	cell division protein FtsQ	AVZ42101.1
chrm	826814	843685	ZMO1_ZMO0823,ZMO1_ZMO0824,ZMO1_ZMO0825,ZMO1_ZMO0826,ZMO1_ZMO0827,ZMO1_ZMO0828,ZMO1_ZMO0829,ZMO1_ZMO0830,ZMO1_ZMO0831,ZMO1_ZMO0832,ZMO1_ZMO0833,ZMO1_ZMO0834,ZMO1_ZMO0835,ZMO1_ZMO0836;1	ZMO1_ZMO0836	1	+	ftsA	cell division protein FtsA	AVZ42102.2
chrm	827094	843780	ZMO1_ZMO0823,ZMO1_ZMO0824,ZMO1_ZMO0825,ZMO1_ZMO0826,ZMO1_ZMO0827,ZMO1_ZMO0828,ZMO1_ZMO0829,ZMO1_ZMO0830,ZMO1_ZMO0831,ZMO1_ZMO0832,ZMO1_ZMO0833,ZMO1_ZMO0834,ZMO1_ZMO0835,ZMO1_ZMO0836;2	ZMO1_ZMO0823	2	+	mraW	S-adenosyl-methyltransferase MraW	AVZ42089.1
chrm	827094	843780	ZMO1_ZMO0823,ZMO1_ZMO0824,ZMO1_ZMO0825,ZMO1_ZMO0826,ZMO1_ZMO0827,ZMO1_ZMO0828,ZMO1_ZMO0829,ZMO1_ZMO0830,ZMO1_ZMO0831,ZMO1_ZMO0832,ZMO1_ZMO0833,ZMO1_ZMO0834,ZMO1_ZMO0835,ZMO1_ZMO0836;2	ZMO1_ZMO0824	2	+	ZMO1_ZMO0824	uncharacterized protein	AVZ42090.1
chrm	827094	843780	ZMO1_ZMO0823,ZMO1_ZMO0824,ZMO1_ZMO0825,ZMO1_ZMO0826,ZMO1_ZMO0827,ZMO1_ZMO0828,ZMO1_ZMO0829,ZMO1_ZMO0830,ZMO1_ZMO0831,ZMO1_ZMO0832,ZMO1_ZMO0833,ZMO1_ZMO0834,ZMO1_ZMO0835,ZMO1_ZMO0836;2	ZMO1_ZMO0825	2	+	pbp2	penicillin-binding protein PBP2	AVZ42091.1
chrm	827094	843780	ZMO1_ZMO0823,ZMO1_ZMO0824,ZMO1_ZMO0825,ZMO1_ZMO0826,ZMO1_ZMO0827,ZMO1_ZMO0828,ZMO1_ZMO0829,ZMO1_ZMO0830,ZMO1_ZMO0831,ZMO1_ZMO0832,ZMO1_ZMO0833,ZMO1_ZMO0834,ZMO1_ZMO0835,ZMO1_ZMO0836;2	ZMO1_ZMO0826	2	+	murE	UDP-N-acetylmuramoyl-L-alanyl-D-glutamate-2, 6-diaminopimelate ligase	AVZ42092.1
chrm	827094	843780	ZMO1_ZMO0823,ZMO1_ZMO0824,ZMO1_ZMO0825,ZMO1_ZMO0826,ZMO1_ZMO0827,ZMO1_ZMO0828,ZMO1_ZMO0829,ZMO1_ZMO0830,ZMO1_ZMO0831,ZMO1_ZMO0832,ZMO1_ZMO0833,ZMO1_ZMO0834,ZMO1_ZMO0835,ZMO1_ZMO0836;2	ZMO1_ZMO0827	2	+	murF	UDP-N-acetylmuramoyl-tripeptide-D-alanyl-D- alanine ligase	AVZ42093.1
chrm	827094	843780	ZMO1_ZMO0823,ZMO1_ZMO0824,ZMO1_ZMO0825,ZMO1_ZMO0826,ZMO1_ZMO0827,ZMO1_ZMO0828,ZMO1_ZMO0829,ZMO1_ZMO0830,ZMO1_ZMO0831,ZMO1_ZMO0832,ZMO1_ZMO0833,ZMO1_ZMO0834,ZMO1_ZMO0835,ZMO1_ZMO0836;2	ZMO1_ZMO0828	2	+	mraY	phospho-N-acetylmuramoyl-pentapeptide transferase	AVZ42094.1
chrm	827094	843780	ZMO1_ZMO0823,ZMO1_ZMO0824,ZMO1_ZMO0825,ZMO1_ZMO0826,ZMO1_ZMO0827,ZMO1_ZMO0828,ZMO1_ZMO0829,ZMO1_ZMO0830,ZMO1_ZMO0831,ZMO1_ZMO0832,ZMO1_ZMO0833,ZMO1_ZMO0834,ZMO1_ZMO0835,ZMO1_ZMO0836;2	ZMO1_ZMO0829	2	+	murD	UDP-N-acetylmuramoyl-L-alanine-D-glutamate ligase	AVZ42095.1
chrm	827094	843780	ZMO1_ZMO0823,ZMO1_ZMO0824,ZMO1_ZMO0825,ZMO1_ZMO0826,ZMO1_ZMO0827,ZMO1_ZMO0828,ZMO1_ZMO0829,ZMO1_ZMO0830,ZMO1_ZMO0831,ZMO1_ZMO0832,ZMO1_ZMO0833,ZMO1_ZMO0834,ZMO1_ZMO0835,ZMO1_ZMO0836;2	ZMO1_ZMO0830	2	+	ftsW	cell division protein FtsW	AVZ42096.1
chrm	827094	843780	ZMO1_ZMO0823,ZMO1_ZMO0824,ZMO1_ZMO0825,ZMO1_ZMO0826,ZMO1_ZMO0827,ZMO1_ZMO0828,ZMO1_ZMO0829,ZMO1_ZMO0830,ZMO1_ZMO0831,ZMO1_ZMO0832,ZMO1_ZMO0833,ZMO1_ZMO0834,ZMO1_ZMO0835,ZMO1_ZMO0836;2	ZMO1_ZMO0831	2	+	murG	undecaprenyldiphospho-muramoylpentapeptide beta-N-acetylglucosaminyltransferase	AVZ42097.1
chrm	827094	843780	ZMO1_ZMO0823,ZMO1_ZMO0824,ZMO1_ZMO0825,ZMO1_ZMO0826,ZMO1_ZMO0827,ZMO1_ZMO0828,ZMO1_ZMO0829,ZMO1_ZMO0830,ZMO1_ZMO0831,ZMO1_ZMO0832,ZMO1_ZMO0833,ZMO1_ZMO0834,ZMO1_ZMO0835,ZMO1_ZMO0836;2	ZMO1_ZMO0832	2	+	murC	UDP-N-acetylmuramate-L-alanine ligase	AVZ42098.1
chrm	827094	843780	ZMO1_ZMO0823,ZMO1_ZMO0824,ZMO1_ZMO0825,ZMO1_ZMO0826,ZMO1_ZMO0827,ZMO1_ZMO0828,ZMO1_ZMO0829,ZMO1_ZMO0830,ZMO1_ZMO0831,ZMO1_ZMO0832,ZMO1_ZMO0833,ZMO1_ZMO0834,ZMO1_ZMO0835,ZMO1_ZMO0836;2	ZMO1_ZMO0833	2	+	murB	UDP-N-acetylenolpyruvoylglucosamine reductase	AVZ42099.1
chrm	827094	843780	ZMO1_ZMO0823,ZMO1_ZMO0824,ZMO1_ZMO0825,ZMO1_ZMO0826,ZMO1_ZMO0827,ZMO1_ZMO0828,ZMO1_ZMO0829,ZMO1_ZMO0830,ZMO1_ZMO0831,ZMO1_ZMO0832,ZMO1_ZMO0833,ZMO1_ZMO0834,ZMO1_ZMO0835,ZMO1_ZMO0836;2	ZMO1_ZMO0834	2	+	ddl	D-alanine-D-alanine ligase	AVZ42100.1
chrm	827094	843780	ZMO1_ZMO0823,ZMO1_ZMO0824,ZMO1_ZMO0825,ZMO1_ZMO0826,ZMO1_ZMO0827,ZMO1_ZMO0828,ZMO1_ZMO0829,ZMO1_ZMO0830,ZMO1_ZMO0831,ZMO1_ZMO0832,ZMO1_ZMO0833,ZMO1_ZMO0834,ZMO1_ZMO0835,ZMO1_ZMO0836;2	ZMO1_ZMO0835	2	+	ftsQ	cell division protein FtsQ	AVZ42101.1
chrm	827094	843780	ZMO1_ZMO0823,ZMO1_ZMO0824,ZMO1_ZMO0825,ZMO1_ZMO0826,ZMO1_ZMO0827,ZMO1_ZMO0828,ZMO1_ZMO0829,ZMO1_ZMO0830,ZMO1_ZMO0831,ZMO1_ZMO0832,ZMO1_ZMO0833,ZMO1_ZMO0834,ZMO1_ZMO0835,ZMO1_ZMO0836;2	ZMO1_ZMO0836	2	+	ftsA	cell division protein FtsA	AVZ42102.2
chrm	843778	845352	ZMO1_ZMO0837;1	ZMO1_ZMO0837	1	+	ftsZ	cell division protein FtsZ	AVZ42103.1
chrm	845510	849998	ZMO1_ZMO0840,ZMO1_ZMO0841,ZMO1_ZMO0842;1	ZMO1_ZMO0840	1	+	ZMO1_ZMO0840	sporulation domain-containing protein	AVZ42104.1
chrm	845510	849998	ZMO1_ZMO0840,ZMO1_ZMO0841,ZMO1_ZMO0842;1	ZMO1_ZMO0841	1	+	clcA	chloride channel core	AVZ42105.1
chrm	845510	849998	ZMO1_ZMO0840,ZMO1_ZMO0841,ZMO1_ZMO0842;1	ZMO1_ZMO0842	1	+	dgtP	deoxyguanosinetriphosphate triphosphohydrolase	AVZ42106.2
chrm	850075	853062	ZMO1_ZMO0843,ZMO1_ZMO0844;1	ZMO1_ZMO0843	1	+	argS	arginine--tRNA ligase	AVZ42107.1
chrm	850075	853062	ZMO1_ZMO0843,ZMO1_ZMO0844;1	ZMO1_ZMO0844	1	+	ZMO1_ZMO0844	sporulation domain-containing protein	AVZ42108.1
chrm	853173	855894	ZMO1_ZMO0845;1	ZMO1_ZMO0845	1	+	alaS	alanine--tRNA ligase	AVZ42109.1
chrm	855928	857776	ZMO1_ZMO0846;1	ZMO1_ZMO0846	1	-	kefB	membrane component of Kef-type K+ transport system KefB	AVZ42110.1
chrm	858050	860368	ZMO1_ZMO0847;1	ZMO1_ZMO0847	1	+	oprB2	carbohydrate-selective porin OprB	AVZ42111.1
chrm	860589	862172	ZMO1_ZMO0849;1	ZMO1_ZMO0849	1	-	ZMO1_ZMO0849	Alg9 family protein mannosyltransferase	AVZ42112.1
chrm	862734	864106	ZMO1_ZMO0850;1	ZMO1_ZMO0850	1	+	ntrC	Fis family sigma54-specific transcriptional regulator	AVZ42113.1
chrm	863722	864639	ZMO1_ZMO0851;1	ZMO1_ZMO0851	1	-	pdxH	pyridoxamine 5'-phosphate oxidase	AVZ42114.1
chrm	864046	864639	ZMO1_ZMO0851;2	ZMO1_ZMO0851	2	-	pdxH	pyridoxamine 5'-phosphate oxidase	AVZ42114.1
chrm	864640	866640	ZMO1_ZMO0852,ZMO1_ZMO0853;1	ZMO1_ZMO0852	1	-	queA	tRNA preQ1(34) S-adenosylmethionine ribosyltransferase-isomerase QueA	AVZ42115.1
chrm	864640	866640	ZMO1_ZMO0852,ZMO1_ZMO0853;1	ZMO1_ZMO0853	1	-	ZMO1_ZMO0853	peptidyl-prolyl cis-trans isomerase cyclophilin type	AVZ42116.1
chrm	866631	867443	ZMO1_ZMO0854;1	ZMO1_ZMO0854	1	-	coaD	pantetheine-phosphate adenylyltransferase	AVZ42117.1
chrm	866810	869449	ZMO1_ZMO0854,ZMO1_ZMO0855,ZMO1_ZMO0856,ZMO1_ZMO0857;1	ZMO1_ZMO0854	1	-	coaD	pantetheine-phosphate adenylyltransferase	AVZ42117.1
chrm	866810	869449	ZMO1_ZMO0854,ZMO1_ZMO0855,ZMO1_ZMO0856,ZMO1_ZMO0857;1	ZMO1_ZMO0855	1	-	ispA2	geranylgeranyl pyrophosphate synthase	AVZ42118.1
chrm	866810	869449	ZMO1_ZMO0854,ZMO1_ZMO0855,ZMO1_ZMO0856,ZMO1_ZMO0857;1	ZMO1_ZMO0856	1	-	xseB	exodeoxyribonuclease VII small subunit	AVZ42119.1
chrm	866810	869449	ZMO1_ZMO0854,ZMO1_ZMO0855,ZMO1_ZMO0856,ZMO1_ZMO0857;1	ZMO1_ZMO0857	1	-	ZMO1_ZMO0857	DUF1013 domain-containing protein	AVZ42120.1
chrm	867446	869448	ZMO1_ZMO0855,ZMO1_ZMO0856,ZMO1_ZMO0857;1	ZMO1_ZMO0855	1	-	ispA2	geranylgeranyl pyrophosphate synthase	AVZ42118.1
chrm	867446	869448	ZMO1_ZMO0855,ZMO1_ZMO0856,ZMO1_ZMO0857;1	ZMO1_ZMO0856	1	-	xseB	exodeoxyribonuclease VII small subunit	AVZ42119.1
[truncated: 1,744 more rows]
