# Supplementary material for: The genetics of aerotolerant growth in an alphaproteobacterium with a naturally reduced genome
Source: mBio. 2023 Oct 31;14(6):e01487-23. doi: 10.1128/mbio.01487-23 (PMC10746277; doi:10.1128/mbio.01487-23)
Supplement: Table S6 — Essential genes. [file mbio.01487-23-s0007.xlsx]

## Sheet: Information
Supplemental Table S6 Essential Genes
Summary
condition	# essentials (LFC ≤ -3)	# fitness defect (LFC ≤ -1)
generally (both)	320	535
aerobic	37	274
anaerobic	68	275
Abbreviations
aer = aerobic
ana = anaerobic
medLFC = median log2 fold change

## Sheet: Generally essential
type	locus tag	gene name	ana_medLFC	ana_FDR	aer_medLFC	aer_FDR	product
generally essential	ZMO1_ZMOp36x032	NA	-13.4368	1.27889e-55	-9.72448	4.82322e-50	uncharacterized protein
generally essential	ZMO1_ZMOp33x031	NA	-11.6569	1.8312e-39	-11.2691	1.26894e-35	uncharacterized protein
generally essential	ZMO1_ZMOp32x011	NA	-10.3203	2.65373e-42	-8.40915	7.23454e-38	uncharacterized protein
generally essential	ZMO1_ZMO1724	murA	-9.20414	2.35236e-58	-6.78319	1.78451e-49	UDP-N-acetylglucosamine 1-carboxyvinyltransferase
generally essential	ZMO1_ZMOt034	NA	-8.87621	4.76569e-48	-5.54078	4.30267e-38	tRNA-Pro
generally essential	ZMO1_ZMO0533	rpsE	-8.87504	9.2601e-05	-3.2315	0.0247973	ribosomal protein S5
generally essential	ZMO1_ZMO0831	murG	-8.6394	1.00183e-41	-7.15991	2.22007e-36	undecaprenyldiphospho-muramoylpentapeptide beta-N-acetylglucosaminyltransferase
generally essential	ZMO1_ZMO0525	rpsQ	-8.60518	1.21412e-19	-5.74488	1.69255e-14	ribosomal protein S17
generally essential	ZMO1_ZMO0367	zwf	-8.59207	1.55836e-34	-8.81057	3.38264e-32	glucose-6-phosphate 1-dehydrogenase
generally essential	ZMO1_ZMO1152	uppS	-8.48527	2.4446e-50	-5.39152	4.51679e-42	undecaprenyl pyrophosphate synthase UppS
generally essential	ZMO1_ZMOt021	NA	-8.48193	3.83604e-60	-7.5564	3.33401e-55	tRNA-Phe
generally essential	ZMO1_ZMO1090	tmk	-8.43308	2.71706e-49	-7.31397	3.40849e-43	dTMP kinase
generally essential	ZMO1_ZMO0861	dnaZX	-8.22217	9.83429e-44	-6.7637	9.51168e-39	DNA polymerase III subunits gamma and tau
generally essential	ZMO1_ZMO1153	frr	-8.13256	4.70443e-62	-5.25706	5.72578e-53	ribosome recycling factor
generally essential	ZMO1_ZMOt007	NA	-7.88074	2.36601e-50	-7.46585	1.80961e-47	tRNA-Asp
generally essential	ZMO1_ZMO1197	murI	-7.87735	2.9667e-50	-7.78374	1.33075e-46	glutamate racemase
generally essential	ZMO1_ZMOp36x029	NA	-7.83774	2.05399e-35	-6.38256	1.17165e-31	Lambda repressor-like DNA-binding domain protein
generally essential	ZMO1_ZMO2004	NA	-7.77839	6.85659e-10	-4.1908	1.55607e-11	ribosomal protein S19
generally essential	ZMO1_ZMO0833	murB	-7.77262	5.50509e-50	-7.53694	2.16288e-47	UDP-N-acetylenolpyruvoylglucosamine reductase
generally essential	ZMO1_ZMOt015	NA	-7.72745	2.05915e-47	-6.4903	4.86279e-41	tRNA-Thr
generally essential	ZMO1_ZMO0556	nusA	-7.64818	9.38993e-50	-7.66273	2.48349e-47	transcription termination protein NusA
generally essential	ZMO1_ZMOt030	NA	-7.62902	2.22019e-42	-7.13043	2.1353e-39	tRNA-Glu
generally essential	ZMO1_ZMOt040	NA	-7.62101	5.59358e-49	-7.41947	7.38191e-45	tRNA-Lys
generally essential	ZMO1_ZMOt029	NA	-7.57195	1.89221e-52	-6.5634	7.92133e-27	tRNA-His
generally essential	ZMO1_ZMO0715	aspS	-7.55119	1.39672e-36	-7.8788	2.20312e-33	aspartate--tRNA(Asp/Asn) ligase
generally essential	ZMO1_ZMO1929	groEL	-7.55116	2.11898e-50	-7.75124	4.28916e-49	chaperonin GroEL
generally essential	ZMO1_ZMOt031	NA	-7.54538	1.41973e-34	-7.56552	2.76402e-47	tRNA-Asn
generally essential	ZMO1_ZMO1478	pgl	-7.51381	4.32838e-54	-6.12956	2.27193e-48	6-phosphogluconolactonase
generally essential	ZMO1_ZMO1089	dacC	-7.51258	3.10082e-39	-7.06637	6.6409e-36	D-alanyl-D-alanine carboxypeptidase DacC
generally essential	ZMO1_ZMO0827	murF	-7.46708	5.29297e-43	-7.17737	3.67597e-39	UDP-N-acetylmuramoyl-tripeptide-D-alanyl-D-alanine ligase
generally essential	ZMO1_ZMO0531	rplF	-7.43672	7.9819e-37	-6.82902	3.77809e-34	ribosomal protein L6 signature 1
generally essential	ZMO1_ZMOt013	NA	-7.42648	5.77279e-40	-6.97817	7.31161e-34	tRNA-Trp
generally essential	ZMO1_ZMOt028	NA	-7.4072	1.10266e-54	-6.60933	3.29938e-49	tRNA-Met
generally essential	ZMO1_ZMOt049	NA	-7.40544	1.4013e-20	-6.57889	2.04041e-19	tRNA-Arg
generally essential	ZMO1_ZMO2003	NA	-7.404	5.87075e-40	-6.57974	5.74751e-33	ribosomal protein S10
generally essential	ZMO1_ZMOt014	NA	-7.39626	3.77877e-63	-7.07192	1.21984e-59	tRNA-Ser
generally essential	ZMO1_ZMO0724	nusG	-7.3519	2.35403e-36	-7.22364	7.71575e-34	transcription termination/antitermination factor NusG
generally essential	ZMO1_ZMO0917	NA	-7.34717	7.3049e-57	-5.26854	3.57068e-48	2-nitropropane dioxygenase NPD
generally essential	ZMO1_ZMOt050	NA	-7.30287	2.19877e-68	-6.9498	1.67845e-65	tRNA-Gly
generally essential	ZMO1_ZMOt033	NA	-7.29216	1.78204e-40	-6.17984	4.56914e-34	tRNA-Thr
generally essential	ZMO1_ZMO0832	murC	-7.28758	3.6693e-55	-7.24556	2.00408e-51	UDP-N-acetylmuramate-L-alanine ligase
generally essential	ZMO1_ZMO0369	glk	-7.27768	5.24014e-39	-5.85261	5.04502e-34	glucokinase
generally essential	ZMO1_ZMO1623	rpoD	-7.23356	2.49768e-37	-6.7886	9.04647e-35	RNA polymerase sigma 70 subunit RpoD
generally essential	ZMO1_ZMO0294	NA	-7.22468	1.68409e-35	-7.79227	6.54936e-35	ribosomal protein L28
generally essential	ZMO1_ZMO0826	murE	-7.09867	1.98169e-43	-6.42904	1.36747e-39	UDP-N-acetylmuramoyl-L-alanyl-D-glutamate-2%2C6-diaminopimelate ligase
generally essential	ZMO1_ZMO1625	rnpA	-7.09219	3.14898e-35	-6.36472	2.16153e-31	ribonuclease P protein component
generally essential	ZMO1_ZMO0727	rplJ	-7.07678	1.96448e-53	-7.3308	1.34844e-50	ribosomal protein L10
generally essential	ZMO1_ZMO0550	rpsO	-7.06561	4.57565e-53	-6.91289	3.49683e-49	ribosomal protein S15
generally essential	ZMO1_ZMO1225	rpsF	-7.04717	1.18625e-66	-6.89757	5.98923e-64	ribosomal protein S6
generally essential	ZMO1_ZMO0554	infB	-7.04098	7.38451e-39	-6.9488	1.65552e-34	translation initiation factor IF-2
generally essential	ZMO1_ZMO0828	mraY	-7.03634	4.53265e-38	-6.99797	4.77356e-34	phospho-N-acetylmuramoyl-pentapeptide transferase
generally essential	ZMO1_ZMO0865	dnaB	-7.01153	2.5166e-54	-6.40547	1.61448e-50	replicative DNA helicase
generally essential	ZMO1_ZMO2002	NA	-7.00657	9.55369e-48	-6.52408	1.38104e-46	ribosomal protein S12
generally essential	ZMO1_ZMO0728	rplL	-6.96661	1.94192e-35	-6.93614	4.62368e-36	ribosomal protein L7/L12
generally essential	ZMO1_ZMO1515	rplT	-6.94655	1.43716e-50	-6.20969	1.46296e-45	ribosomal protein L20
generally essential	ZMO1_ZMO1360	pdc	-6.93731	9.81862e-48	-7.55715	4.97712e-46	pyruvate decarboxylase
generally essential	ZMO1_ZMO0529	rpsN	-6.9102	3.25302e-18	-6.14278	2.01763e-15	ribosomal protein S14
generally essential	ZMO1_ZMO1076	rpsP	-6.90998	2.89862e-31	-6.28648	1.06292e-28	ribosomal protein S16
generally essential	ZMO1_ZMO2006	NA	-6.8902	6.33233e-51	-7.10854	1.62954e-49	preprotein translocase SecE subunit
generally essential	ZMO1_ZMO1227	rplI	-6.88008	2.04104e-56	-6.2946	1.23566e-52	ribosomal protein L9
generally essential	ZMO1_ZMO1075	ffh	-6.87365	2.68581e-35	-6.01984	1.59218e-32	signal recognition particle protein
generally essential	ZMO1_ZMO0321	dhfrIII	-6.86787	4.82281e-59	-5.66498	5.95073e-51	dihydrofolate reductase region
generally essential	ZMO1_ZMO0526	rplN	-6.86215	2.74618e-18	-6.70125	1.13726e-09	ribosomal protein L14
generally essential	ZMO1_ZMO1516	rpmI	-6.85181	4.71561e-47	-6.05855	3.60857e-42	ribosomal protein L35
generally essential	ZMO1_ZMO1366	rpsD	-6.84738	2.05483e-56	-5.8963	1.2236e-51	30S ribosomal protein S4
generally essential	ZMO1_ZMO1050	pstB	-6.84271	1.09764e-56	-5.2544	2.094e-48	phosphate ABC transporter ATPase subunit
generally essential	ZMO1_ZMO0514	rpsG	-6.81951	1.33531e-28	-6.47813	7.84706e-26	ribosomal protein S7
generally essential	ZMO1_ZMO1226	rpsR	-6.81259	6.82354e-41	-6.61795	9.2293e-37	ribosomal protein S18
generally essential	ZMO1_ZMO0056	glmS	-6.80984	2.41575e-44	-5.80704	1.7659e-38	glucosamine/fructose-6-phosphate isomerizing aminotransferase
generally essential	ZMO1_ZMO1358	rpsT	-6.79968	7.10178e-24	-5.65093	2.23252e-24	ribosomal protein S20
generally essential	ZMO1_ZMO0323	ileS	-6.78193	2.29118e-51	-6.10558	3.3588e-43	isoleucyl-tRNA synthetase
generally essential	ZMO1_ZMOt003	NA	-6.77061	8.74585e-49	-7.01444	1.18283e-46	tRNA-Tyr
generally essential	ZMO1_ZMO0524	rpmC	-6.74979	1.96712e-41	-6.59117	5.00398e-39	ribosomal protein L29
generally essential	ZMO1_ZMO1639	NA	-6.7422	7.73791e-58	-5.35749	2.12323e-51	integral membrane protein MviN
generally essential	ZMO1_ZMO1608	eno	-6.73902	2.86779e-49	-5.90938	1.78867e-43	enolase
generally essential	ZMO1_ZMO0527	rplX	-6.72694	4.33339e-35	-6.66172	1.47207e-32	ribosomal protein L24
generally essential	ZMO1_ZMO0211	rplU	-6.72669	6.26768e-22	-7.53942	6.1428e-20	ribosomal protein L21
generally essential	ZMO1_ZMOt011	NA	-6.71932	7.01643e-48	-5.96918	1.51676e-44	tRNA-Val
generally essential	ZMO1_ZMO0845	alaS	-6.71168	2.51808e-40	-5.67483	6.08004e-36	alanine--tRNA ligase
generally essential	ZMO1_ZMO0538	adk	-6.69486	2.92989e-43	-7.05869	7.02517e-42	adenylate kinase
generally essential	ZMO1_ZMO1156	rpsB	-6.68595	7.74511e-36	-8.01906	4.17808e-35	ribosomal protein S2
generally essential	ZMO1_ZMO0366	glf	-6.68364	1.42858e-38	-6.44322	1.28799e-34	glucose facilitated diffusion protein
generally essential	ZMO1_ZMO1542	ssb	-6.68162	7.58526e-48	-5.66928	8.15816e-43	single-strand binding protein
generally essential	ZMO1_ZMO0522	rpsC	-6.66823	1.50803e-09	-7.04315	2.54795e-08	ribosomal protein S3
generally essential	ZMO1_ZMO0736	accB	-6.66202	4.23214e-30	-6.66415	1.67065e-26	acetyl-CoA carboxylase complex biotin carboxyl carrier protein
generally essential	ZMO1_ZMO0783	gatA	-6.62433	6.32206e-40	-7.17958	3.27654e-35	glutamyl-tRNA(Gln) amidotransferase A subunit
generally essential	ZMO1_ZMO0843	argS	-6.61714	2.01987e-39	-6.61511	3.33936e-36	arginine--tRNA ligase
generally essential	ZMO1_ZMO1622	dnaG	-6.6082	3.62659e-55	-7.02397	6.23406e-55	DNA primase
generally essential	ZMO1_ZMOt023	NA	-6.60785	1.37427e-58	-6.8149	1.2339e-56	tRNA-Arg
generally essential	ZMO1_ZMO0499	pbpF	-6.58451	1.0405e-46	-6.04558	2.13169e-42	1A family penicillin-binding protein
generally essential	ZMO1_ZMO0782	gatB	-6.57165	5.14022e-37	-7.20806	6.89492e-34	glutamyl-tRNA(Gln) amidotransferase B subunit
generally essential	ZMO1_ZMO0784	gatC	-6.5665	3.92177e-31	-10.5467	9.23324e-31	glutamyl-tRNA(Gln) amidotransferase C subunit
generally essential	ZMO1_ZMO0199	lexA	-6.5534	2.84754e-30	-7.81643	1.31575e-29	SOS-response transcriptional repressor LexA
generally essential	ZMO1_ZMO2027	NA	-6.5255	6.83398e-39	-6.39102	8.28822e-37	hypothetical protein
generally essential	ZMO1_ZMO1002	glmM	-6.5123	4.24037e-44	-6.71969	3.3267e-42	phosphoglucosamine mutase
generally essential	ZMO1_ZMO0883	rpsI	-6.49859	8.98826e-51	-6.47365	3.29363e-49	ribosomal protein S9
generally essential	ZMO1_ZMOt016	NA	-6.49063	6.79709e-62	-5.86967	2.05753e-57	tRNA-Arg
generally essential	ZMO1_ZMO0474	ribB	-6.49015	1.6164e-54	-5.91571	4.18682e-51	3%2C4-dihydroxy-2-butanone 4-phosphate synthase
generally essential	ZMO1_ZMO1446	glyQ	-6.48682	1.04465e-41	-5.55419	5.01409e-37	glycine--tRNA ligase subunit alpha
generally essential	ZMO1_ZMO1079	rplS	-6.4801	2.91588e-55	-6.64281	4.6332e-54	ribosomal protein L19
generally essential	ZMO1_ZMO0537	secY	-6.47227	2.19628e-44	-4.89743	2.69149e-35	preprotein translocase SecY subunit
generally essential	ZMO1_ZMO0520	rplB	-6.45895	1.01185e-40	-6.95759	2.60593e-38	ribosomal protein L2
generally essential	ZMO1_ZMO1356	dnaA	-6.43566	2.38401e-46	-5.53431	1.827e-39	chromosomal replication initiator protein DnaA
generally essential	ZMO1_ZMO0462	pyrG	-6.43167	2.2735e-57	-5.45466	6.86964e-52	CTP synthase
generally essential	ZMO1_ZMO0725	rplK	-6.42865	2.1157e-40	-7.20969	1.05444e-40	ribosomal protein L11
generally essential	ZMO1_ZMO0518	rplD	-6.41209	3.57196e-44	-6.34326	1.65556e-40	ribosomal protein L4
generally essential	ZMO1_ZMO1092	metG	-6.38414	1.52858e-58	-5.64434	2.13472e-54	methionine--tRNA ligase
generally essential	ZMO1_ZMOt001	NA	-6.36452	1.50429e-60	-5.66942	3.86725e-57	tRNA-Cys
generally essential	ZMO1_ZMO1906	infC	-6.36312	3.69426e-44	-6.33136	1.35161e-40	translation initiation factor IF-3
generally essential	ZMO1_ZMO1444	glyS	-6.35307	1.27888e-38	-5.37988	7.07512e-34	glycine--tRNA ligase subunit beta
generally essential	ZMO1_ZMO0829	murD	-6.34854	2.1822e-37	-5.37975	7.99482e-33	UDP-N-acetylmuramoyl-L-alanine-D-glutamate ligase
generally essential	ZMO1_ZMO0924	secA	-6.32481	1.41719e-42	-5.55569	2.16508e-36	preprotein translocase SecA subunit
generally essential	ZMO1_ZMO0528	rplE	-6.29867	5.44532e-43	-7.15313	3.0622e-42	ribosomal protein L5
generally essential	ZMO1_ZMOt008	NA	-6.28211	1.51247e-34	-6.87632	1.71417e-33	tRNA-Ser
generally essential	ZMO1_ZMO1878	valS	-6.26638	7.4469e-56	-5.35955	2.89084e-50	valine--tRNA ligase
generally essential	ZMO1_ZMO0599	accA	-6.26536	7.88382e-28	-4.95467	1.5407e-32	acetyl-CoA carboxyltransferase alpha subunit
generally essential	ZMO1_ZMO0539	rpsM	-6.25208	1.10762e-58	-6.06804	1.72526e-56	ribosomal protein S13
generally essential	ZMO1_ZMO0557	NA	-6.23415	8.21233e-47	-6.5667	3.01745e-46	DUF150/RimP N-terminal domain-containing protein
generally essential	ZMO1_ZMO0900	gltX1	-6.22819	7.9305e-33	-6.62206	5.23281e-30	glutamyl-tRNA synthetase
generally essential	ZMO1_ZMO1048	pstC	-6.21294	2.3049e-65	-4.31597	7.87525e-54	phosphate ABC transporter inner membrane subunit PstC
generally essential	ZMO1_ZMO0735	accC	-6.20057	3.50419e-55	-5.10457	9.52542e-49	acetyl-CoA carboxylase complex biotin carboxylase subunit
generally essential	ZMO1_ZMO0364	ligA	-6.19546	2.16304e-31	-5.75498	4.95696e-27	DNA ligase (NAD(+)) LigA
generally essential	ZMO1_ZMO1900	plsX	-6.18341	6.58384e-40	-5.5056	7.85185e-37	fatty acid/phospholipid synthesis protein PlsX
generally essential	ZMO1_ZMO0368	edd	-6.15054	1.3477e-40	-5.80778	8.73395e-38	6-phosphogluconate dehydratase
generally essential	ZMO1_ZMO0726	rplA	-6.11864	2.83066e-56	-5.87907	1.45586e-54	ribosomal protein L1
generally essential	ZMO1_ZMO1513	pheT	-6.11578	2.60389e-41	-5.58581	2.68406e-38	phenylalanine--tRNA ligase subunit beta
generally essential	ZMO1_ZMO0890	lysK	-6.10777	3.23239e-41	-5.27841	7.60981e-38	lysine--tRNA ligase
generally essential	ZMO1_ZMO1435	leuS	-6.10597	6.70927e-44	-5.59716	5.44324e-41	leucyl-tRNA synthetase
generally essential	ZMO1_ZMO0517	rplC	-6.09959	1.61635e-31	-6.05414	2.53081e-28	ribosomal protein L3
generally essential	ZMO1_ZMO0152	pyk	-6.08445	3.84147e-41	-6.40463	2.98339e-38	pyruvate kinase
generally essential	ZMO1_ZMO0515	NA	-6.06085	1.16174e-46	-6.50485	1.14506e-45	translation elongation factor G
generally essential	ZMO1_ZMO0986	serS	-6.05198	3.9808e-36	-5.95912	2.05009e-34	seryl-tRNA synthetase
generally essential	ZMO1_ZMO0541	rpoA	-6.04917	3.0501e-51	-5.98114	4.73961e-50	DNA-directed RNA polymerase alpha subunit
generally essential	ZMO1_ZMO0475	ribC	-6.0429	5.41496e-38	-4.43713	1.73129e-31	riboflavin synthase alpha subunit
generally essential	ZMO1_ZMO1049	pstA	-6.03342	2.18954e-42	-4.02952	5.23446e-28	phosphate ABC transporter inner membrane subunit PstA
generally essential	ZMO1_ZMO0498	glmU	-5.97546	2.37151e-49	-4.87499	6.01531e-43	bifunctional N-acetylglucosamine-1-phosphateuridyltransferase/glucosamine-1-phosphate acetyltransferase
generally essential	ZMO1_ZMO0997	eda	-5.93618	1.22195e-52	-4.85917	1.96933e-46	2-dehydro-3-deoxyphosphogluconate aldolase/4-hydroxy-2-oxoglutarate aldolase
generally essential	ZMO1_ZMO1279	acpP	-5.93513	7.14628e-40	-8.9041	7.91222e-44	acyl carrier protein
generally essential	ZMO1_ZMO1713	rpsU	-5.91475	9.37526e-33	-5.36094	6.98557e-29	ribosomal protein S21
generally essential	ZMO1_ZMO1640	trpS	-5.84635	1.25295e-45	-5.16939	8.77259e-41	tryptophanyl-tRNA synthetase
generally essential	ZMO1_ZMO0542	rplQ	-5.82655	2.23071e-27	-6.16111	6.68329e-26	ribosomal protein L17
generally essential	ZMO1_ZMO1514	pheS	-5.82096	1.84011e-56	-5.30924	6.58791e-52	phenylalanine--tRNA ligase subunit alpha
generally essential	ZMO1_ZMO0660	dnaK	-5.81164	2.41542e-38	-5.60105	7.63498e-36	chaperone protein DnaK
generally essential	ZMO1_ZMOt025	NA	-5.8083	7.76394e-58	-5.69822	9.10888e-56	tRNA-Leu
generally essential	ZMO1_ZMO0870	hpnD	-5.8021	1.67628e-35	-4.32242	5.49201e-28	squalene synthase HpnD
generally essential	ZMO1_ZMO0834	ddl	-5.7836	4.61146e-30	-5.45653	1.57137e-27	D-alanine-D-alanine ligase
generally essential	ZMO1_ZMO1390	NA	-5.77568	3.07885e-44	-4.46644	1.19018e-34	uncharacterized protein
generally essential	ZMO1_ZMO0540	rpsK	-5.77375	1.39214e-40	-5.86715	7.62728e-43	ribosomal protein S11
generally essential	ZMO1_ZMO1507	ppa	-5.76888	1.04341e-56	-5.27167	2.4375e-52	inorganic diphosphatase
generally essential	ZMO1_ZMO1710	lepB	-5.76309	1.32114e-29	-3.91054	2.42148e-24	signal peptidase I
generally essential	ZMO1_ZMOt004	NA	-5.76305	6.24977e-57	-4.04179	1.95284e-43	tRNA-Pro
generally essential	ZMO1_ZMO1798	rpsA	-5.73906	1.80801e-55	-5.622	4.94839e-53	ribosomal protein S1
generally essential	ZMO1_ZMO0980	dnaN	-5.72943	5.855e-52	-4.54957	1.41651e-43	DNA polymerase III beta subunit
generally essential	ZMO1_ZMO0869	hpnC	-5.70569	6.63238e-41	-3.8723	1.63506e-30	squalene synthase HpnC
generally essential	ZMO1_ZMO1643	tyrS	-5.7051	1.87158e-55	-5.46938	5.80005e-53	tyrosine--tRNA ligase
generally essential	ZMO1_ZMO1910	rplY	-5.68432	5.71794e-52	-5.11676	1.07971e-48	50S ribosomal protein L25
generally essential	ZMO1_ZMOt024	NA	-5.6841	4.65806e-64	-6.20342	2.82131e-64	tRNA-Met
generally essential	ZMO1_ZMO1964	gltX2	-5.67851	1.30054e-47	-5.5292	6.77099e-46	glutamate--tRNA ligase
generally essential	ZMO1_ZMO1755	thyB	-5.66869	3.75137e-44	-4.99491	6.09335e-38	thymidylate synthase
generally essential	ZMO1_ZMO1686	hisZ	-5.62521	1.53205e-46	-4.70576	3.80114e-40	ATP phosphoribosyltransferase regulatory subunit HisZ
generally essential	ZMO1_ZMO0583	accD	-5.62229	7.49902e-42	-4.32607	1.7477e-33	acetyl-CoA carboxylase beta subunit
generally essential	ZMO1_ZMO1687	purA	-5.61867	3.04668e-58	-4.81033	5.90981e-53	adenylosuccinate synthase
generally essential	ZMO1_ZMO0765	thrS	-5.58391	8.37168e-66	-6.01952	1.61849e-65	threonyl-tRNA synthetase
generally essential	ZMO1_ZMO1627	engB	-5.58285	1.57316e-20	-4.36346	7.00741e-15	GTP-binding protein HSR1-related protein
generally essential	ZMO1_ZMO1115	bacA	-5.54141	1.57522e-64	-5.02732	3.87422e-60	undecaprenol kinase
generally essential	ZMO1_ZMO0534	rpmD	-5.54014	7.22156e-07	-4.19454	4.44409e-05	ribosomal protein L30
generally essential	ZMO1_ZMO1592	alr	-5.47713	4.71593e-50	-3.39459	5.83091e-35	alanine racemase
generally essential	ZMO1_ZMO0176	tklB	-5.46487	2.72693e-56	-4.52929	1.02324e-49	transketolase
generally essential	ZMO1_ZMOt026	NA	-5.46201	1.53886e-31	-5.62717	3.08901e-31	tRNA-Leu
generally essential	ZMO1_ZMO1414	NA	-5.46155	4.81981e-51	-3.39879	2.23187e-36	tRNA(adenosine(37)-N6)-threonylcarbamoyltransferase complex dimerization subunit type 1 TsaB
generally essential	ZMO1_ZMO0198	prfB	-5.44986	3.81004e-62	-4.67561	1.12276e-56	peptide chain release factor 2
generally essential	ZMO1_ZMOp39x034	NA	-5.39493	7.33881e-34	-5.35394	1.02884e-30	XRE family transcriptional regulator
generally essential	ZMO1_ZMO0460	proS	-5.36184	3.269e-48	-4.70106	3.20932e-43	proline--tRNA ligase
generally essential	ZMO1_ZMO0408	argD	-5.35716	1.74699e-45	-4.23079	7.53631e-38	acetylornithine and succinylornithine aminotransferase
generally essential	ZMO1_ZMO1436	NA	-5.35191	2.5457e-45	-5.19371	7.49733e-45	uncharacterized protein
generally essential	ZMO1_ZMO0999	NA	-5.33611	1.98908e-60	-3.57423	6.3921e-47	L-threonylcarbamoyladenylate synthase
generally essential	ZMO1_ZMO0433	gmk	-5.3303	3.19378e-69	-5.24097	2.57318e-67	guanylate kinase
generally essential	ZMO1_ZMO1415	NA	-5.328	5.96908e-45	-3.08317	5.90991e-27	Nfu/NifU-like scaffold protein
generally essential	ZMO1_ZMO0875	ispH	-5.32443	1.70721e-40	-6.11074	2.06023e-39	4-hydroxy-3-methylbut-2-enyl diphosphate reductase
generally essential	ZMO1_ZMO0206	proB	-5.29566	2.19734e-51	-4.10925	1.83471e-41	glutamate 5-kinase
generally essential	ZMO1_ZMO0180	ispG	-5.29459	8.2935e-46	-5.97457	1.35112e-45	1-hydroxy-2-methyl-2-(E)-butenyl 4-diphosphate synthase
generally essential	ZMO1_ZMO1091	holB	-5.28212	3.56835e-58	-4.22277	2.79814e-49	DNA polymerase III subunit delta'
generally essential	ZMO1_ZMO1193	topA	-5.27599	3.82334e-56	-4.01607	2.7023e-46	DNA topoisomerase I
generally essential	ZMO1_ZMO1014	infA	-5.25689	4.8334e-42	-4.83422	1.62205e-43	translation initiation factor IF-1
generally essential	ZMO1_ZMO1154	pyrH	-5.25472	3.74503e-57	-4.15237	6.97002e-49	uridylate kinase
generally essential	ZMO1_ZMO1538	dnaE	-5.2439	1.31935e-56	-5.21439	7.94495e-54	DNA polymerase III alpha subunit
generally essential	ZMO1_ZMO1519	prs	-5.22537	1.71265e-59	-4.53944	2.97011e-54	ribose-phosphate pyrophosphokinase
generally essential	ZMO1_ZMO0884	rplM	-5.22331	5.99705e-35	-5.78503	2.11369e-34	ribosomal protein L13
generally essential	ZMO1_ZMO1738	NA	-5.18058	1.73017e-36	-4.79403	3.10001e-34	LytTR family two component transcriptional regulator
generally essential	ZMO1_ZMO0662	purB	-5.17497	6.06424e-57	-3.91457	2.33962e-47	adenylosuccinate lyase
generally essential	ZMO1_ZMO0732	rpoC	-5.17383	1.1043e-64	-5.1076	1.71633e-62	DNA-directed RNA polymerase beta' subunit
generally essential	ZMO1_ZMO0871	hpnE	-5.16753	6.27138e-48	-4.24803	1.81512e-38	squalene-associated FAD-dependent desaturase HpnE
generally essential	ZMO1_ZMOp36x028	NA	-5.16403	6.58739e-13	-5.08841	2.71676e-12	uncharacterized protein
generally essential	ZMO1_ZMO0177	gap	-5.15388	1.90865e-66	-4.86318	2.33289e-63	type I glyceraldehyde-3-phosphate dehydrogenase
generally essential	ZMO1_ZMO1508	hisS	-5.13724	5.80727e-43	-4.88543	2.73669e-41	histidine--tRNA ligase
generally essential	ZMO1_ZMOp32x009	NA	-5.08971	7.47476e-39	-8.39213	4.00747e-61	SinI-like DNA-binding domain protein
generally essential	ZMO1_ZMO1240	gpmA	-5.07317	2.76565e-67	-4.53173	2.00999e-62	2%2C3-bisphosphoglycerate-dependent phosphoglycerate mutase
generally essential	ZMO1_ZMO1077	rimM	-5.07114	6.94881e-34	-5.07625	6.59398e-33	16S rRNA processing protein RimM
generally essential	ZMO1_ZMO1433	holA	-5.06164	7.86916e-64	-4.06248	7.23491e-51	DNA polymerase III delta subunit
generally essential	ZMO1_ZMO1626	yidC	-5.05844	4.26704e-28	-5.83492	5.54808e-24	YidC translocase/secretase
generally essential	ZMO1_ZMO1278	fabF	-5.03718	7.39619e-45	-7.47424	1.32963e-53	3-oxoacyl-(acyl-carrier-protein) synthase 2
generally essential	ZMO1_ZMO0731	rpoB	-5.03574	1.63644e-55	-5.24733	4.80708e-44	DNA-directed RNA polymerase beta subunit
generally essential	ZMO1_ZMO1155	tsf	-5.0348	6.33566e-54	-4.93	5.01437e-52	translation elongation factor Ts
generally essential	ZMO1_ZMOp39x005	NA	-5.02963	2.6009e-27	-7.36772	1.82257e-33	RelB antitoxin/Antitoxin DinJ family toxin
generally essential	ZMO1_ZMO1904	NA	-5.00143	1.23326e-39	-3.62037	9.32879e-29	tRNA(adenosine(37)-N6)-threonylcarbamoyltransferase complex transferase subunit TsaD
generally essential	ZMO1_ZMO0716	NA	-4.98566	1.09611e-40	-5.57394	8.48936e-42	DUF344/polyphosphate kinase 2 domain-containing protein
generally essential	ZMO1_ZMO1501	hisA	-4.97249	2.96505e-60	-3.51214	3.25245e-52	1-(5-phosphoribosyl)-5-[(5-phosphoribosylamino)methylideneamino] imidazole-4-carboxamide isomerase
generally essential	ZMO1_ZMO0899	NA	-4.95036	2.02833e-41	-4.58685	4.9966e-38	NAD+ synthetase
generally essential	ZMO1_ZMO1899	fabH	-4.94401	1.91166e-41	-6.03033	1.61764e-44	3-oxoacyl-(acyl-carrier-protein) synthase III
generally essential	ZMO1_ZMO0473	ribH	-4.92926	1.69946e-47	-4.98337	2.05794e-43	6%2C7-dimethyl-8-ribityllumazine synthase
generally essential	ZMO1_ZMO1897	secD	-4.9147	9.99789e-30	-4.63549	7.1302e-26	protein-export membrane protein SecD
generally essential	ZMO1_ZMO1770	argH	-4.90296	3.97816e-50	-3.29475	1.49997e-37	argininosuccinate lyase
generally essential	ZMO1_ZMO0207	obgE	-4.85196	2.2621e-51	-4.98622	7.94304e-52	GTP-binding protein Obg/CgtA
generally essential	ZMO1_ZMO1151	cdsA	-4.83893	5.26635e-42	-5.31991	5.28367e-43	phosphatidate cytidylyltransferase
generally essential	ZMO1_ZMO0421	hisC2	-4.83674	5.12805e-41	-3.2529	4.50219e-29	histidinol-phosphate aminotransferase HisC
generally essential	ZMO1_ZMO1898	yajC	-4.83307	4.9345e-22	-4.93799	3.42915e-20	preprotein translocase YajC subunit
generally essential	ZMO1_ZMOp33x027	NA	-4.82773	1.80655e-39	-7.45222	4.54282e-51	relaxosome protein TraY
generally essential	ZMO1_ZMO0855	ispA2	-4.81336	1.63295e-48	-3.69242	6.95765e-39	geranylgeranyl pyrophosphate synthase
generally essential	ZMO1_ZMO0856	xseB	-4.81156	5.48274e-36	-3.5528	1.09791e-24	exodeoxyribonuclease VII small subunit
generally essential	ZMO1_ZMO1403	NA	-4.8095	1.72271e-26	-6.04568	4.014e-27	peptidase M23
generally essential	ZMO1_ZMO1150	dxr	-4.8091	8.45893e-32	-6.11236	8.98912e-36	1-deoxy-D-xylulose 5-phosphate reductoisomerase
generally essential	ZMO1_ZMO1052	purC	-4.79126	1.76608e-38	-3.54213	2.71123e-28	phosphoribosylaminoimidazole-succinocarboxamide synthase
generally essential	ZMO1_ZMO1618	carA	-4.77976	1.29018e-51	-3.95318	1.27584e-44	carbamoyl-phosphate synthase small subunit
generally essential	ZMO1_ZMO1617	carB	-4.77264	3.74142e-51	-4.00022	1.64219e-45	carbamoyl-phosphate synthase large chain
generally essential	ZMO1_ZMO0549	pnp	-4.75834	1.21289e-32	-3.35043	5.9019e-28	polyribonucleotide nucleotidyltransferase
generally essential	ZMO1_ZMO0186	cysS	-4.74788	4.99114e-49	-4.71663	5.47497e-48	cysteinyl-tRNA synthetase
generally essential	ZMO1_ZMO1802	NA	-4.72761	7.5446e-27	-5.85371	9.02626e-39	hypothetical protein
generally essential	ZMO1_ZMO0594	aroK	-4.72492	5.68433e-55	-3.24567	2.35116e-41	shikimate kinase
generally essential	ZMO1_ZMOt032	NA	-4.72318	1.18351e-68	-3.52915	8.39158e-58	tRNA-Val
generally essential	ZMO1_ZMO0324	lspA	-4.71878	3.8333e-46	-3.99286	2.05359e-40	lipoprotein signal peptidase LspA
generally essential	ZMO1_ZMO1407	asd	-4.67727	2.63254e-49	-3.44328	4.47936e-43	aspartate-semialdehyde dehydrogenase
generally essential	ZMO1_ZMO1896	secF	-4.66704	1.32287e-41	-4.85143	8.51483e-41	protein-export membrane protein SecF
generally essential	ZMO1_ZMO1796	aroA	-4.66651	1.47761e-60	-3.58505	6.76376e-51	3-phosphoshikimate 1-carboxyvinyltransferase
generally essential	ZMO1_ZMO1928	groES	-4.65726	3.62715e-37	-6.01547	6.38064e-39	chaperonin Cpn10
generally essential	ZMO1_ZMO0530	rpsH	-4.65675	5.23374e-07	-5.5477	6.44012e-09	ribosomal protein S8
generally essential	ZMO1_ZMO0273	metK	-4.63685	2.44907e-63	-4.58465	2.04099e-62	S-adenosylmethionine synthase
generally essential	ZMO1_ZMO0584	trpA	-4.62998	5.00138e-48	-3.52341	3.27881e-40	tryptophan synthase alpha subunit
generally essential	ZMO1_ZMO1692	fabI	-4.62394	4.48676e-38	-4.38896	6.91706e-37	enoyl-[acyl-carrier-protein] reductase FabI
generally essential	ZMO1_ZMO0585	trpB	-4.61773	1.39729e-53	-3.13228	3.49585e-40	tryptophan synthase beta subunit
generally essential	ZMO1_ZMO1434	NA	-4.61569	6.47936e-60	-3.43349	3.55247e-50	uncharacterized protein
generally essential	ZMO1_ZMO1160	psd	-4.60674	2.2823e-37	-4.59874	8.5504e-36	phosphatidylserine decarboxylase
generally essential	ZMO1_ZMO0532	rplR	-4.57452	0.000265964	-4.66602	0.00054177	ribosomal protein L18
generally essential	ZMO1_ZMO1500	hisF	-4.56546	2.83971e-68	-3.11272	1.08432e-54	imidazole glycerol phosphate synthase cyclase subunit
generally essential	ZMO1_ZMO2020	NA	-4.5456	3.05935e-23	-3.25784	5.05851e-19	hypothetical protein
generally essential	ZMO1_ZMO0074	NA	-4.51683	1.11485e-42	-4.86775	5.15188e-44	endoribonuclease YbeY
generally essential	ZMO1_ZMO1891	thrC	-4.50346	3.20479e-59	-3.5084	9.55366e-50	threonine synthase
generally essential	ZMO1_ZMO1147	NA	-4.49996	4.09884e-29	-5.60507	1.28536e-33	chaperone protein Skp (OmpH)
generally essential	ZMO1_ZMO1871	nadA	-4.47058	4.66514e-57	-3.49737	1.54937e-46	quinolinate synthetase complex A subunit
generally essential	ZMO1_ZMOt020	NA	-4.43943	2.38001e-58	-4.46028	8.04812e-57	tRNA-Gly
generally essential	ZMO1_ZMO0692	gyrA	-4.41392	4.94881e-40	-4.08102	8.32488e-37	DNA gyrase A subunit
generally essential	ZMO1_ZMO1693	aroC	-4.41321	9.07658e-60	-3.95427	3.05753e-54	chorismate synthase
generally essential	ZMO1_ZMOt051	NA	-4.40834	1.59382e-31	-3.67016	1.74103e-26	tRNA-Pro
generally essential	ZMO1_ZMO2014	NA	-4.40043	1.27724e-21	-5.18628	3.39572e-19	uncharacterized protein
generally essential	ZMO1_ZMO1400	NA	-4.39907	1.28498e-37	-4.26594	1.48898e-35	uncharacterized protein
generally essential	ZMO1_ZMO0874	hpnH	-4.3964	2.62835e-35	-6.2217	9.28025e-42	hopanoid biosynthesis associated radical SAM protein HpnH
generally essential	ZMO1_ZMO1159	pssA	-4.37041	3.14418e-40	-3.73678	1.79314e-34	CDP-diacylglycerol--serine O-phosphatidyltransferase
generally essential	ZMO1_ZMO0278	rnd1	-4.3703	6.48693e-48	-3.22887	4.90751e-36	ribonuclease D
generally essential	ZMO1_ZMO0555	NA	-4.36776	1.59564e-41	-3.28947	2.67704e-28	DUF448 domain-containing protein
generally essential	ZMO1_ZMO0519	rplW	-4.36769	1.30519e-27	-5.4863	4.14599e-25	ribosomal protein L23
generally essential	ZMO1_ZMO0453	engA	-4.35191	4.97903e-44	-4.52107	4.91817e-44	ribosome-associated GTPase EngA
generally essential	ZMO1_ZMO0619	flgA	-4.34041	5.11518e-55	-3.76498	2.17796e-49	flagella basal body P-ring formation protein FlgA
generally essential	ZMO1_ZMO1901	NA	-4.31367	3.08055e-13	-4.46408	3.14363e-12	uncharacterized protein
generally essential	ZMO1_ZMO1215	NA	-4.2969	2.54006e-26	-3.82081	2.21289e-25	uncharacterized protein
generally essential	ZMO1_ZMO1996	rho	-4.29021	5.81197e-38	-4.99833	3.69385e-42	transcription termination factor Rho
generally essential	ZMO1_ZMO0209	rpmA	-4.26269	2.88134e-46	-4.45806	6.65719e-48	ribosomal protein L27
generally essential	ZMO1_ZMO1420	purE	-4.23338	2.83128e-49	-3.33842	3.75944e-38	5-(carboxyamino)imidazole ribonucleotide mutase PurE
generally essential	ZMO1_ZMO1146	fabZ	-4.22556	1.13146e-33	-5.3827	1.86058e-39	beta-hydroxyacyl-(acyl-carrier-protein) dehydratase FabZ
generally essential	ZMO1_ZMO0178	pgk	-4.21059	1.10952e-66	-3.68228	4.25178e-61	phosphoglycerate kinase
generally essential	ZMO1_ZMO0425	sufC	-4.20471	1.25578e-41	-4.43785	5.95829e-43	FeS assembly ATPase SufC
generally essential	ZMO1_ZMO0586	trpF	-4.15682	3.47744e-49	-3.2682	2.30776e-38	phosphoribosylanthranilate isomerase
generally essential	ZMO1_ZMO1905	gpsA	-4.11266	5.22191e-39	-3.29959	7.88688e-29	glycerol-3-phosphate dehydrogenase (NAD(P)(+))
generally essential	ZMO1_ZMO2031	NA	-4.09842	1.24047e-05	-4.92568	0.00073271	ribosomal protein L32
generally essential	ZMO1_ZMO1072	dapF	-4.04344	1.15942e-54	-3.1285	3.91369e-44	diaminopimelate epimerase
generally essential	ZMO1_ZMO1166	recA	-4.04152	2.16527e-44	-4.47818	2.98615e-47	DNA recombination/repair protein RecA
generally essential	ZMO1_ZMO1246	NA	-4.02949	1.32366e-34	-4.6023	3.29152e-38	50S ribosomal protein L36
generally essential	ZMO1_ZMO1509	prfA	-4.01875	1.44606e-56	-4.07725	3.80681e-56	peptide chain release factor 1
generally essential	ZMO1_ZMO0322	ribF	-4.00087	2.71378e-41	-4.97926	5.78983e-55	riboflavin biosynthesis protein RibF
generally essential	ZMO1_ZMO1182	ispE	-3.9692	2.97432e-38	-3.02984	8.20752e-32	4-diphosphocytidyl-2C-methyl-D-erythritol kinase
generally essential	ZMO1_ZMO1653	lysC	-3.96592	6.64407e-55	-3.12413	1.1939e-45	aspartate kinase
generally essential	ZMO1_ZMO0355	mreB	-3.95667	2.21446e-16	-4.65469	6.91903e-18	MreB/Mrl family cell shape determining protein
generally essential	ZMO1_ZMO0707	dapB	-3.95269	4.24842e-43	-3.13275	7.46468e-33	dihydrodipicolinate reductase
generally essential	ZMO1_ZMO0567	sucD	-3.93141	1.17553e-32	-8.52192	9.98847e-50	succinyl-CoA synthetase alpha subunit
generally essential	ZMO1_ZMO1421	purK	-3.91463	1.39141e-50	-3.18107	2.57404e-42	phosphoribosylaminoimidazole carboxylase ATPase subunit PurK
generally essential	ZMO1_ZMO1101	NA	-3.90541	7.92447e-32	-3.13038	6.50434e-25	TsaE (Threonylcarbamoyl adenosine biosynthesis protein) domain-containing protein
generally essential	ZMO1_ZMO1503	hisB	-3.89453	5.37302e-49	-3.10369	5.35189e-40	Imidazoleglycerol-phosphate dehydratase
generally essential	ZMO1_ZMO0837	ftsZ	-3.86329	1.11159e-10	-6.21592	3.03003e-12	cell division protein FtsZ
generally essential	ZMO1_ZMO0824	NA	-3.80107	1.21298e-11	-3.90362	1.54202e-10	uncharacterized protein
generally essential	ZMO1_ZMO0096	pgsA	-3.77177	8.59593e-35	-3.7457	4.19654e-34	CDP-diacylglycerol/glycerol-3-phosphate 3-phosphatidyltransferase
generally essential	ZMO1_ZMO0521	rplV	-3.66867	3.64976e-07	-5.32994	2.30459e-06	ribosomal protein L22
generally essential	ZMO1_ZMO0823	mraW	-3.65872	3.67625e-14	-6.05776	1.12462e-18	S-adenosyl-methyltransferase MraW
generally essential	ZMO1_ZMO1321	guaB	-3.64074	8.74223e-55	-3.32683	1.3295e-44	inosine-5'-monophosphate dehydrogenase
generally essential	ZMO1_ZMO1191	dut	-3.63554	3.45876e-29	-4.89202	6.4524e-36	deoxyuridine 5'-triphosphate nucleotidohydrolase Dut
generally essential	ZMO1_ZMO0187	aroH	-3.63225	3.04661e-19	-3.25944	5.47841e-19	3-deoxy-7-phosphoheptulonate synthase
generally essential	ZMO1_ZMO1070	ftsY	-3.61504	1.67263e-27	-3.55461	3.18942e-27	signal recognition particle-docking protein FtsY
generally essential	ZMO1_ZMO1583	gyrB2	-3.61186	1.12952e-53	-3.12373	2.03093e-45	DNA gyrase B subunit
generally essential	ZMO1_ZMO0431	dapD	-3.59746	3.53454e-37	-7.51807	1.11177e-52	2%2C3%2C4%2C5-tetrahydropyridine-2%2C6-dicarboxylate N-succinyltransferase
generally essential	ZMO1_ZMO1481	sucC	-3.57691	6.86049e-27	-7.3997	1.56629e-44	succinyl-CoA ligase subunit beta
generally essential	ZMO1_ZMOt006	NA	-3.57624	4.20739e-32	-3.99108	4.20008e-30	tRNA-Gln
generally essential	ZMO1_ZMO0426	sufD	-3.54625	5.76921e-46	-3.84956	8.06937e-48	FeS assembly protein SufD
generally essential	ZMO1_ZMOt009	NA	-3.53694	1.4996e-54	-4.28675	1.26465e-57	tRNA-Ser
generally essential	ZMO1_ZMO0120	NA	-3.51717	7.25334e-22	-3.25585	6.92384e-23	dihydroorotate dehydrogenase/oxidase
generally essential	ZMO1_ZMO1347	ltaE	-3.51507	2.48736e-58	-3.18982	3.325e-54	threonine aldolase
generally essential	ZMO1_ZMO1708	pdxJ	-3.46994	1.34073e-49	-3.05957	3.90273e-44	pyridoxal phosphate biosynthetic protein PdxJ
generally essential	ZMO1_ZMO1707	pyrE	-3.45952	3.4776e-55	-3.27344	1.38893e-52	orotate phosphoribosyltransferase
generally essential	ZMO1_ZMO0276	NA	-3.43515	1.30448e-32	-3.15467	4.80586e-31	OstA family protein
generally essential	ZMO1_ZMO0766	glnD	-3.41573	2.64303e-33	-4.03259	4.03988e-26	bifunctional uridylyltransferase/uridylyl-removing protein GlnD
generally essential	ZMO1_ZMO0851	pdxH	-3.38181	6.22556e-43	-3.14455	3.18073e-40	pyridoxamine 5'-phosphate oxidase
generally essential	ZMO1_ZMO1056	cca	-3.37697	1.15378e-45	-3.77725	2.6074e-41	polynucleotide adenylyltransferase
generally essential	ZMO1_ZMO0356	mreC	-3.33819	3.86569e-27	-3.16717	4.1465e-24	rod shape-determining protein MreC
generally essential	ZMO1_ZMO0749	rpoH	-3.32977	6.24659e-18	-6.01118	4.81764e-30	RNA polymerase sigma 32 subunit RpoH
generally essential	ZMO1_ZMOt035	NA	-3.28768	1.79323e-44	-3.90875	2.13498e-50	tRNA-Ser
generally essential	ZMO1_ZMO0588	NA	-3.27863	1.56296e-24	-3.44829	1.38839e-25	uncharacterized protein
generally essential	ZMO1_ZMOt010	NA	-3.20777	6.62174e-38	-4.7808	1.3498e-50	tRNA-Leu
generally essential	ZMO1_ZMO1607	NA	-3.14626	2.27478e-13	-3.82188	4.82169e-15	septum formation initiator
generally essential	ZMO1_ZMO1698	ribA	-3.13878	1.44611e-60	-3.48915	7.34871e-66	GTP cyclohydrolase II
generally essential	ZMO1_ZMO0476	ribD	-3.11781	1.14255e-40	-3.20252	4.23864e-46	riboflavin biosynthesis protein RibD
generally essential	ZMO1_ZMO0493	glnA	-3.10981	2.86885e-53	-3.03812	9.70793e-51	type I glutamine synthetase
generally essential	ZMO1_ZMO0423	sufB	-3.03073	4.08018e-18	-4.45537	2.68284e-29	FeS assembly protein SufB
generally essential	ZMO1_ZMO0721	smpB	-3.02645	5.24924e-14	-4.79859	2.44185e-17	SsrA-binding protein
generally essential	ZMO1_ZMO0227	polA	-3.02164	3.6769e-39	-4.58567	8.8203e-50	DNA polymerase I
generally fitness defect	ZMO1_ZMO0667	atpB	-5.49681	5.54559e-38	-2.21081	1.08921e-13	ATP synthase F0F1 A subunit
generally fitness defect	ZMO1_ZMO0238	atpH	-5.43516	1.9424e-41	-1.42337	4.34261e-05	ATP synthase F1 delta subunit
generally fitness defect	ZMO1_ZMO0240	atpG1	-5.20653	5.01178e-35	-1.22309	0.00029153	ATP synthase F0F1 gamma subunit
generally fitness defect	ZMO1_ZMO0242	atpC	-5.0947	4.47848e-54	-1.05765	7.89253e-06	ATP synthase F0F1 epsilon subunit
generally fitness defect	ZMO1_ZMO0820	purL	-4.99476	6.7412e-74	-2.56792	1.26884e-49	phosphoribosylformylglycinamidine synthase subunit PurL
generally fitness defect	ZMO1_ZMO1532	purQ	-4.87305	2.61187e-79	-2.52168	4.33838e-53	phosphoribosylformylglycinamidine synthase subunit PurQ
generally fitness defect	ZMO1_ZMO0668	atpE	-4.86024	4.87503e-41	-1.66865	5.30262e-13	ATP synthase F0F1 C subunit
generally fitness defect	ZMO1_ZMO0671	atpF	-4.71805	6.78896e-33	-1.10458	0.00132614	ATP synthase F0F1 B/B' subunit
generally fitness defect	ZMO1_ZMO0468	trpE	-4.67836	1.37217e-49	-2.12987	2.5237e-29	anthranilate synthase component I
generally fitness defect	ZMO1_ZMO1531	purS	-4.67636	2.15092e-65	-2.50085	1.84302e-41	phosphoribosylformylglycinamidine synthase subunit PurS
generally fitness defect	ZMO1_ZMO0239	atpA	-4.62265	6.44852e-37	-1.35811	1.3371e-06	ATP synthase F0F1 alpha subunit
generally fitness defect	ZMO1_ZMO0923	argJ	-4.60877	3.50735e-62	-2.87197	3.17102e-44	arginine biosynthesis bifunctional protein ArgJ
generally fitness defect	ZMO1_ZMO0241	atpD	-4.49965	1.65861e-43	-1.1117	2.34724e-08	ATP synthase F0F1 beta subunit
generally fitness defect	ZMO1_ZMO0582	folC	-4.45957	3.47712e-35	-2.55929	5.95715e-20	bifunctional folylpolyglutamate synthase/dihydrofolate synthase FolC
generally fitness defect	ZMO1_ZMO1036	argG	-4.3983	1.51559e-55	-2.66035	3.46682e-36	argininosuccinate synthase ArgG
generally fitness defect	ZMO1_ZMO1502	hisH	-4.38009	9.22208e-62	-2.8974	2.30313e-51	imidazole glycerol phosphate synthase subunit HisH
generally fitness defect	ZMO1_ZMO1494	argB	-4.3717	3.45046e-50	-2.66344	2.60181e-34	acetylglutamate kinase
generally fitness defect	ZMO1_ZMO1267	guaA	-4.33026	4.99445e-57	-2.64272	3.72966e-38	GMP synthase large subunit
generally fitness defect	ZMO1_ZMO0201	trpG	-4.27601	1.28913e-37	-2.09299	1.53981e-21	glutamine amidotransferase of anthranilate synthase
generally fitness defect	ZMO1_ZMO1047	pstS	-4.21994	5.10885e-44	-2.71098	1.06892e-30	phosphate ABC transporter substrate-binding protein PstS
generally fitness defect	ZMO1_ZMO1020	lysA1	-4.16935	1.33729e-46	-2.64339	1.66952e-28	diaminopimelate decarboxylase LysA
generally fitness defect	ZMO1_ZMO0545	trpC	-4.13368	1.3256e-41	-2.08255	9.9058e-24	bifunctional N-(5-phosphoribosyl)anthranilate isomerase/indole-3-glycerolphosphate synthase
generally fitness defect	ZMO1_ZMO0873	hpnG	-4.12971	1.35534e-28	-1.57363	3.61701e-09	hopanoid-associated phosphorylase
generally fitness defect	ZMO1_ZMO0804	argC	-4.07224	4.18158e-59	-2.74402	3.69172e-43	N-acetyl-gamma-glutamyl-phosphate reductase
generally fitness defect	ZMO1_ZMO0593	aroB	-4.03757	7.64678e-46	-2.83035	3.67511e-31	3-dehydroquinate synthase
generally fitness defect	ZMO1_ZMO0720	dapA1	-4.03077	9.88037e-47	-2.485	1.97865e-31	dihydrodipicolinate synthase
generally fitness defect	ZMO1_ZMO0200	trpD	-4.02251	7.05405e-69	-1.47129	1.31445e-27	anthranilate phosphoribosyltransferase
generally fitness defect	ZMO1_ZMO1518	cbbF3	-3.99554	5.38419e-61	-1.90083	3.05879e-30	inositol monophosphatase
generally fitness defect	ZMO1_ZMO0419	plsC	-3.88818	4.07348e-44	-2.24262	7.79614e-24	1-acyl-sn-glycerol-3-phosphate acyltransferase PlsC
generally fitness defect	ZMO1_ZMO0409	argF	-3.8805	4.5898e-54	-2.19402	2.74772e-34	ornithine carbamoyltransferase
generally fitness defect	ZMO1_ZMO1220	tatA	-3.81991	2.00405e-42	-2.24536	1.45169e-22	twin-arginine translocase subunit TatA
generally fitness defect	ZMO1_ZMO1661	proA	-3.75901	4.5094e-54	-2.83109	7.78223e-43	gamma-glutamyl phosphate reductase
generally fitness defect	ZMO1_ZMO0299	purD	-3.74371	7.3193e-66	-1.40209	2.36893e-24	phosphoribosylamine--glycine ligase
generally fitness defect	ZMO1_ZMO1229	folE	-3.73613	2.81228e-47	-1.84476	3.90411e-25	GTP cyclohydrolase I FolE
generally fitness defect	ZMO1_ZMO0709	purM	-3.71939	2.16994e-56	-1.57032	9.1427e-22	phosphoribosylformylglycinamidine cyclo-ligase
generally fitness defect	ZMO1_ZMO1499	hisE	-3.62591	1.65828e-63	-1.76834	3.9033e-35	phosphoribosyl-ATP pyrophosphatase
generally fitness defect	ZMO1_ZMO1013	NA	-3.60225	6.81144e-23	-2.51245	4.02891e-17	septum formation inhibitor Maf
generally fitness defect	ZMO1_ZMO0708	purN	-3.58178	1.2979e-48	-2.03301	1.28728e-28	phosphoribosylglycinamide formyltransferase
generally fitness defect	ZMO1_ZMO1652	NA	-3.56709	1.11765e-45	-2.72613	2.13454e-37	2-nitropropane dioxygenase NPD
generally fitness defect	ZMO1_ZMO0587	pyrF	-3.52748	2.02965e-24	-2.75647	3.32709e-17	orotidine 5'-phosphate decarboxylase
generally fitness defect	ZMO1_ZMO0277	lptC	-3.5	1.36939e-42	-2.99541	1.69605e-33	LPS export ABC transporter LptC
generally fitness defect	ZMO1_ZMO1059	NA	-3.49944	4.88721e-54	-2.47277	7.01301e-30	dihydroneopterin aldolase
generally fitness defect	ZMO1_ZMO1209	kup	-3.46543	5.55354e-45	-2.91188	4.29197e-38	potassium transporter Kup
generally fitness defect	ZMO1_ZMO1550	hisG	-3.25842	3.02884e-59	-1.82847	2.56026e-35	ATP phosphoribosyltransferase
generally fitness defect	ZMO1_ZMO1383	NA	-3.25023	1.85845e-38	-2.75492	1.49523e-27	hypothetical protein
generally fitness defect	ZMO1_ZMO1552	nusB	-3.2395	2.25667e-48	-2.56041	1.38294e-40	transcription antitermination factor NusB
generally fitness defect	ZMO1_ZMO1200	rpiB	-3.23844	5.09426e-47	-2.48089	3.22338e-30	ribose 5-phosphate isomerase B
generally fitness defect	ZMO1_ZMO1557	purF	-3.20615	5.8508e-57	-1.12552	1.56027e-15	amidophosphoribosyltransferase
generally fitness defect	ZMO1_ZMO0407	NA	-3.20386	4.24243e-40	-1.58906	2.33478e-19	GcrA cell cycle regulator
generally fitness defect	ZMO1_ZMO0467	NA	-3.17759	3.29681e-43	-2.58413	9.89507e-25	PpiC-type peptidyl-prolyl cis-trans isomerase
generally fitness defect	ZMO1_ZMO1006	folP	-3.16682	4.38537e-42	-1.52214	3.04435e-15	dihydropteroate synthase
generally fitness defect	ZMO1_ZMO1219	tatB	-3.07484	1.19791e-33	-1.29704	3.23935e-11	twin-arginine translocase subunit TatB
generally fitness defect	ZMO1_ZMO1348	map	-3.04111	8.77806e-34	-2.99975	3.85025e-34	type I methionine aminopeptidase
generally fitness defect	ZMO1_ZMO1384	era	-3.0336	2.36909e-45	-2.53246	1.92972e-37	GTP-binding protein Era
generally fitness defect	ZMO1_ZMO0737	aroD	-3.0237	8.34506e-36	-2.52979	8.11243e-27	type II 3-dehydroquinate dehydratase
generally fitness defect	ZMO1_ZMO0854	coaD	-3.02116	5.39658e-43	-2.32394	1.18892e-33	pantetheine-phosphate adenylyltransferase
generally fitness defect	ZMO1_ZMO0205	NA	-3.01959	4.80885e-35	-2.05126	1.52674e-19	NAD-dependent epimerase/dehydratase
generally fitness defect	ZMO1_ZMO1021	NA	-2.99294	2.93836e-55	-2.0515	3.99942e-41	alpha/beta fold family hydrolase-like protein
generally fitness defect	ZMO1_ZMO1647	folK	-2.98524	1.48458e-27	-1.50711	2.84427e-09	2-amino-4-hydroxy-6- hydroxymethyldihydropteridine pyrophosphokinase
generally fitness defect	ZMO1_ZMOp32x012	NA	-2.98498	2.85517e-21	-2.55029	1.77003e-19	hypothetical protein
generally fitness defect	ZMO1_ZMOt042	NA	-2.97961	1.8257e-43	-2.28547	1.26603e-31	tRNA-Ala
generally fitness defect	ZMO1_ZMO1128	ispDF	-2.95656	9.69166e-27	-3.58326	4.51607e-33	bifunctional 2-C-methyl-D-erythritol 4-phosphate cytidylyltransferase/2-C-methyl-D-erythritol 2%2C4-cyclodiphosphate synthase
generally fitness defect	ZMO1_ZMO0279	NA	-2.90838	1.06313e-47	-2.3607	5.1132e-39	putative cold-shock DNA-binding protein
generally fitness defect	ZMO1_ZMOp33x001	NA	-2.90574	3.33697e-23	-6.35149	3.24454e-37	hypothetical protein
generally fitness defect	ZMO1_ZMO0329	cbbF1	-2.90445	1.20276e-47	-2.71598	1.00395e-40	inositol monophosphatase
generally fitness defect	ZMO1_ZMO1600	thrB	-2.90304	4.70034e-74	-2.31374	9.29485e-64	homoserine kinase
generally fitness defect	ZMO1_ZMO1222	NA	-2.89561	4.80759e-25	-2.35122	1.78253e-19	3-oxoacyl-(acyl-carrier-protein) reductase
generally fitness defect	ZMO1_ZMO1769	NA	-2.89431	3.96461e-52	-1.86848	3.1867e-35	uncharacterized protein
generally fitness defect	ZMO1_ZMO0357	NA	-2.89367	2.86789e-30	-2.27662	1.78997e-22	hypothetical protein
generally fitness defect	ZMO1_ZMO0769	mnmA	-2.88935	2.3723e-19	-5.51416	1.96415e-40	tRNA 2-thiouridine(34) synthase MnmA
generally fitness defect	ZMO1_ZMO0298	NA	-2.88319	5.63466e-29	-2.79221	1.23579e-27	uncharacterized protein
generally fitness defect	ZMO1_ZMO1057	NA	-2.88242	1.69409e-39	-3.60536	3.38392e-46	GCN5-related N-acetyltransferase
generally fitness defect	ZMO1_ZMO1768	lysA2	-2.87196	5.3757e-51	-1.67376	2.96685e-28	diaminopimelate decarboxylase
generally fitness defect	ZMO1_ZMO0621	flgM	-2.86061	8.36013e-11	-2.64004	2.59796e-19	flagellar biosynthesis anti-sigma factor FlgM
generally fitness defect	ZMO1_ZMOp32x016	NA	-2.85841	1.85954e-22	-2.88248	8.75497e-27	winged helix-turn-helix DNA-binding domain
generally fitness defect	ZMO1_ZMO1218	tatC	-2.85415	1.29545e-40	-1.11035	3.01419e-09	twin-arginine translocase subunit TatC
generally fitness defect	ZMO1_ZMOp32x015	NA	-2.84183	3.12896e-10	-1.97151	8.28964e-07	Azospirillum phage Cd Gp10 family protein
generally fitness defect	ZMO1_ZMO1142	trxB	-2.83853	2.41318e-56	-1.24448	5.31469e-16	thioredoxin reductase
generally fitness defect	ZMO1_ZMO0719	NA	-2.82651	1.22483e-37	-1.48998	3.12664e-11	lytic transglycosylase catalytic
generally fitness defect	ZMO1_ZMO0465	tpiA	-2.82356	1.00824e-56	-1.53682	2.65176e-25	triosephosphate isomerase TpiA
generally fitness defect	ZMO1_ZMO0027	purH	-2.82271	1.83134e-35	-1.86223	1.4228e-19	bifunctional phosphoribosyl aminoimidazole carboxamide formyltransferase/IMP cyclohydrolase
generally fitness defect	ZMO1_ZMO0328	efp	-2.81705	5.3839e-38	-2.2575	9.50559e-28	translation elongation factor P
generally fitness defect	ZMO1_ZMO0811	fmt	-2.78784	2.94684e-15	-2.95034	1.00587e-15	methionyl-tRNA formyltransferase
generally fitness defect	ZMO1_ZMO2013	NA	-2.77593	5.96408e-25	-6.16123	6.6005e-43	hypothetical protein
generally fitness defect	ZMO1_ZMO1511	NA	-2.76534	1.16817e-12	-4.73425	6.72531e-25	uncharacterized protein
generally fitness defect	ZMO1_ZMO1709	acpS	-2.7652	1.43274e-19	-4.26623	3.09045e-28	Holo-[acyl-carrier-protein] synthase
generally fitness defect	ZMO1_ZMO0449	NA	-2.76323	9.38557e-34	-2.81846	6.26348e-33	uncharacterized protein
generally fitness defect	ZMO1_ZMO1212	pgi	-2.74815	2.13923e-28	-2.29361	4.58379e-25	glucose-6-phosphate isomerase
generally fitness defect	ZMO1_ZMO0037	nagE1	-2.73377	1.64122e-53	-2.2543	2.93087e-43	PTS IIA-like nitrogen-regulatory protein PtsN/NagE
generally fitness defect	ZMO1_ZMO1632	dapE	-2.72357	4.77789e-34	-4.0962	2.25475e-49	succinyl-diaminopimelate desuccinylase
generally fitness defect	ZMO1_ZMO1223	fabD	-2.71415	4.75627e-28	-5.29921	9.0106e-45	malonyl CoA-acyl carrier protein transacylase
generally fitness defect	ZMO1_ZMOp32x013	NA	-2.70743	1.3285e-28	-1.47618	1.10003e-21	hypothetical protein
generally fitness defect	ZMO1_ZMO1375	rnc	-2.70021	2.81442e-39	-1.93884	1.41912e-29	ribonuclease III
generally fitness defect	ZMO1_ZMO0342	aspB	-2.67529	2.12567e-30	-2.04047	4.92655e-27	aspartate aminotransferase
generally fitness defect	ZMO1_ZMO1370	NA	-2.66973	3.46208e-44	-2.28163	6.46506e-38	N-carbamoylputrescine amidase
generally fitness defect	ZMO1_ZMOt012	NA	-2.65229	1.08374e-34	-3.06639	3.64094e-41	tRNA-Arg
generally fitness defect	ZMO1_ZMO0974	NA	-2.64883	1.42148e-30	-2.29076	5.77441e-28	hopanoid biosynthesis associated protein HpnK
generally fitness defect	ZMO1_ZMO1129	NA	-2.64772	1.19027e-15	-2.21094	1.543e-10	uncharacterized protein
generally fitness defect	ZMO1_ZMO0359	mrdA	-2.64576	1.36411e-35	-2.15312	6.53806e-29	peptidoglycan D%2CD-transpeptidase MrdA
generally fitness defect	ZMO1_ZMO1329	ppnK	-2.63393	5.39327e-46	-2.20501	1.64308e-37	NAD(+) kinase
generally fitness defect	ZMO1_ZMO0420	tyrC	-2.63245	7.55846e-29	-1.69582	1.6205e-09	prephenate dehydratase
generally fitness defect	ZMO1_ZMO1890	NA	-2.62442	1.03254e-36	-1.24405	2.86814e-14	mitochondrial processing peptidase-like protein
generally fitness defect	ZMO1_ZMO1275	tdcB	-2.62151	1.71264e-32	-1.14617	9.2275e-09	threonine dehydratase
generally fitness defect	ZMO1_ZMO0018	rpe	-2.6136	2.34921e-12	-2.30155	2.04706e-10	ribulose-phosphate 3-epimerase
generally fitness defect	ZMO1_ZMO0360	mrdB	-2.58509	2.27593e-28	-2.49214	1.25741e-26	rod shape-determining protein MrdB (formly RodA)
generally fitness defect	ZMO1_ZMO1116	gltD	-2.5773	8.84634e-52	-2.51401	1.70762e-51	glutamate synthase small subunit
generally fitness defect	ZMO1_ZMO1792	ilvD	-2.56999	5.16362e-16	-2.34703	1.37583e-20	dihydroxy-acid dehydratase
generally fitness defect	ZMO1_ZMO1870	nadC	-2.56331	5.03677e-42	-2.56443	1.01916e-43	nicotinate-nucleotide pyrophosphorylase
generally fitness defect	ZMO1_ZMO0041	aroE	-2.5594	4.8812e-47	-1.83627	1.38621e-33	shikimate 5-dehydrogenase
generally fitness defect	ZMO1_ZMO0972	NA	-2.55854	1.33035e-31	-2.15934	2.04554e-25	hopanoid biosynthesis associated glycosyl transferase protein HpnI
generally fitness defect	ZMO1_ZMO1328	NA	-2.54689	1.23336e-45	-1.90987	7.07366e-37	SpoU type tRNA/rRNA methyltransferase
generally fitness defect	ZMO1_ZMO0427	sufS	-2.54527	1.04161e-28	-3.14226	2.05122e-38	SufS subfamily cysteine desulfurase
generally fitness defect	ZMO1_ZMO1117	gltB	-2.49914	3.53174e-54	-2.51253	7.52506e-55	glutamate synthase large subunit
generally fitness defect	ZMO1_ZMO1553	thiL	-2.49013	1.8054e-39	-2.72855	6.9385e-39	thiamine-monophosphate kinase
generally fitness defect	ZMO1_ZMO1054	parC	-2.4737	4.22397e-18	-2.12281	2.35257e-13	DNA topoisomerase IV A subunit
generally fitness defect	ZMO1_ZMO1008	glcD	-2.46766	1.73184e-36	-3.04176	6.18659e-44	glycolate oxidase subunit GlcD
generally fitness defect	ZMO1_ZMO0791	pyrB	-2.46618	6.42931e-38	-2.24838	1.11283e-30	aspartate carbamoyltransferase
generally fitness defect	ZMO1_ZMO1327	NA	-2.46245	3.14858e-52	-1.72376	4.84158e-40	HPr family phosphocarrier
generally fitness defect	ZMO1_ZMO0714	rnd2	-2.44126	1.88413e-24	-4.00368	6.91571e-30	ribonuclease D
generally fitness defect	ZMO1_ZMOp39x032	NA	-2.43283	6.60724e-32	-1.8733	2.71335e-24	winged helix-turn-helix DNA-binding domain protein
generally fitness defect	ZMO1_ZMO0452	NA	-2.41209	1.30729e-42	-2.39958	3.28053e-39	pyrrolo-quinoline quinone
generally fitness defect	ZMO1_ZMO0193	NA	-2.39207	2.29201e-10	-2.26349	3.10178e-09	Rne/Rng family ribonuclease
generally fitness defect	ZMO1_ZMO0221	NA	-2.38558	1.31299e-22	-3.07709	6.44096e-32	CarD family transcriptional regulator
generally fitness defect	ZMO1_ZMO0459	lolC	-2.35928	6.17284e-22	-1.82272	8.18393e-17	lipoprotein releasing system transmembrane protein LolC/E family
generally fitness defect	ZMO1_ZMO1551	hisD	-2.34167	2.53876e-53	-1.18412	1.08056e-26	histidinol dehydrogenase
generally fitness defect	ZMO1_ZMO1720	rpoZ	-2.30414	4.57546e-33	-1.54164	3.05446e-18	DNA-directed RNA polymerase omega subunit
generally fitness defect	ZMO1_ZMO1311	ostA	-2.28795	4.90413e-40	-1.9397	1.25147e-37	organic solvent tolerance protein
generally fitness defect	ZMO1_ZMO0880	cheA2	-2.27509	1.02808e-21	-2.48093	7.50161e-26	putative CheA signal transduction histidine kinase
generally fitness defect	ZMO1_ZMO1684	serC	-2.26455	3.53951e-34	-2.90709	1.09761e-44	phosphoserine aminotransferase
generally fitness defect	ZMO1_ZMO1689	pyrC2	-2.26166	1.12866e-29	-2.3115	5.56548e-32	multifunctional complex type dihydroorotase
generally fitness defect	ZMO1_ZMO1480	etfB	-2.24626	0.000228881	-5.4555	5.87334e-10	electron transfer flavoprotein subunit beta
generally fitness defect	ZMO1_ZMO0016	grpE	-2.20601	4.92466e-14	-2.13144	3.4124e-13	GrpE protein
generally fitness defect	ZMO1_ZMO0822	NA	-2.18591	1.52437e-30	-2.29881	3.89015e-34	uncharacterized protein
generally fitness defect	ZMO1_ZMO1797	cmk	-2.17995	9.086e-27	-2.72614	6.99797e-37	cytidylate kinase
generally fitness defect	ZMO1_ZMO0876	hpnM	-2.1762	1.58443e-20	-2.30983	1.77866e-19	hopanoid biosynthesis associated membrane protein HpnM
generally fitness defect	ZMO1_ZMO1346	NA	-2.13084	2.68377e-51	-1.62055	6.52722e-40	EamA/RhaT family transporter
generally fitness defect	ZMO1_ZMO1178	hisI	-2.12927	3.67256e-45	-1.25386	4.10328e-21	phosphoribosyl-AMP cyclohydrolase
generally fitness defect	ZMO1_ZMO0275	NA	-2.1136	6.50513e-28	-1.67965	5.78002e-20	ABC transporter related protein
generally fitness defect	ZMO1_ZMO0553	rbfA	-2.10749	8.67826e-46	-2.76037	8.37415e-53	ribosome-binding factor A
generally fitness defect	ZMO1_ZMO1431	NA	-2.09999	1.37024e-05	-1.65059	0.00263911	DUF1656 domain-containing protein
generally fitness defect	ZMO1_ZMO1658	NA	-2.09426	4.30982e-28	-2.7803	1.34957e-29	tRNA(Ile)-lysidine synthetase
generally fitness defect	ZMO1_ZMO0112	NA	-2.09399	3.50319e-41	-1.19586	1.55033e-18	uncharacterized protein
generally fitness defect	ZMO1_ZMO1702	ftsK	-2.08482	6.71132e-05	-3.42713	9.6756e-13	DNA translocase FtsK
generally fitness defect	ZMO1_ZMO1393	lptF	-2.07973	9.73712e-26	-1.65085	4.30474e-21	LPS export ABC transporter permease LptF
generally fitness defect	ZMO1_ZMO1771	NA	-2.03936	1.29302e-52	-1.15454	4.97512e-21	iron-containing alcohol dehydrogenase
generally fitness defect	ZMO1_ZMO1019	dys	-2.03	4.77884e-43	-1.61468	1.72654e-33	deoxyhypusine synthase
generally fitness defect	ZMO1_ZMO0410	hslO	-2.02201	3.578e-42	-2.00851	9.26876e-43	Hsp33-like chaperonin hslO
generally fitness defect	ZMO1_ZMO1148	NA	-2.01973	1.89682e-35	-1.71625	1.19167e-29	YaeT-like component of outer membrane protein assembly complex
generally fitness defect	ZMO1_ZMO0840	NA	-2.01435	2.0264e-25	-1.61442	1.39083e-21	sporulation domain-containing protein
generally fitness defect	ZMO1_ZMOp36x008	NA	-2.01275	1.96799e-46	-1.72023	2.53976e-41	bulb-type lectin domain protein
generally fitness defect	ZMO1_ZMO0792	pyrC1	-2.00702	2.14769e-37	-1.55461	1.05572e-27	dihydroorotase
generally fitness defect	ZMO1_ZMO1213	NA	-1.99455	1.51898e-39	-1.15312	4.91926e-22	uncharacterized protein
generally fitness defect	ZMO1_ZMO0536	rplO	-1.97757	4.99999e-45	-2.03747	1.57715e-47	ribosomal protein L15
generally fitness defect	ZMO1_ZMO1124	NA	-1.96989	4.88771e-41	-3.83455	2.65351e-68	sigma-54-dependent Fis family transcriptional regulator
generally fitness defect	ZMO1_ZMOp39x033	NA	-1.95901	1.48376e-16	-1.90816	2.37274e-16	hypothetical protein
generally fitness defect	ZMO1_ZMOt019	NA	-1.94854	4.71254e-13	-3.42921	4.00937e-31	tRNA-Leu
generally fitness defect	ZMO1_ZMO1496	ppc	-1.94047	3.18403e-47	-1.95991	3.55306e-48	phosphoenolpyruvate carboxylase
generally fitness defect	ZMO1_ZMOt005	NA	-1.91791	2.92028e-37	-1.93033	4.34743e-38	tRNA-Val
generally fitness defect	ZMO1_ZMO0661	dnaJ	-1.91675	0.00358361	-2.67513	6.07069e-13	chaperone protein DnaJ
generally fitness defect	ZMO1_ZMO0291	lgt	-1.90534	4.67617e-17	-2.46659	1.00534e-24	prolipoprotein diacylglyceryl transferase
generally fitness defect	ZMO1_ZMO1599	NA	-1.90252	4.79685e-27	-1.65995	4.03883e-26	hopanoid biosynthesis associated RND transporter like protein HpnN
generally fitness defect	ZMO1_ZMO0859	NA	-1.90239	6.23166e-20	-1.71639	3.02796e-20	aminotransferase class V
generally fitness defect	ZMO1_ZMO0184	NA	-1.89813	4.85596e-30	-1.47024	6.19824e-23	hypothetical protein
generally fitness defect	ZMO1_ZMO1730	cysE	-1.87436	1.4324e-12	-3.7579	1.75096e-32	serine O-acetyltransferase
generally fitness defect	ZMO1_ZMO1510	prmC	-1.84617	2.73945e-29	-1.83824	3.23583e-31	protein-(glutamine-N5) methyltransferase release factor-specific
generally fitness defect	ZMO1_ZMO1394	lptG	-1.8446	4.24754e-18	-1.54224	9.08249e-16	LPS export ABC transporter permease LptG
generally fitness defect	ZMO1_ZMO1369	NA	-1.83989	2.85757e-47	-1.54494	1.09954e-38	agmatine deiminase
generally fitness defect	ZMO1_ZMO0813	defA	-1.82176	2.49675e-11	-2.31879	2.6086e-12	peptide deformylase
generally fitness defect	ZMO1_ZMO0144	nadB	-1.81904	2.25047e-40	-1.01028	2.7189e-15	L-aspartate oxidase
generally fitness defect	ZMO1_ZMO0785	NA	-1.80425	3.85513e-23	-1.96082	3.84884e-18	Holliday junction resolvase YqgF
generally fitness defect	ZMO1_ZMO1678	pheA	-1.76661	3.52891e-15	-1.84094	6.89935e-24	prephenate dehydratase
generally fitness defect	ZMO1_ZMO0038	NA	-1.74767	2.43951e-36	-1.32441	2.35249e-25	ribosomal protein S30Ae/sigma 54 modulation protein
generally fitness defect	ZMO1_ZMO0985	surE	-1.70598	1.18237e-20	-1.87643	6.84389e-18	5'-nucleotidase SurE
generally fitness defect	ZMO1_ZMO1662	nadD	-1.70024	4.87471e-35	-1.01592	2.71535e-12	nicotinate-nicotinamide nucleotide adenylyltransferase
generally fitness defect	ZMO1_ZMO1102	NA	-1.69106	1.56985e-16	-1.13501	1.67062e-12	histidine kinase
generally fitness defect	ZMO1_ZMO0825	pbp2	-1.68317	0.00451721	-4.37924	1.63855e-11	penicillin-binding protein PBP2
generally fitness defect	ZMO1_ZMO1960	NA	-1.68266	0.00104995	-1.69696	2.43309e-05	uncharacterized protein
generally fitness defect	ZMO1_ZMO0835	ftsQ	-1.6786	0.00012748	-2.93936	2.15113e-14	cell division protein FtsQ
generally fitness defect	ZMO1_ZMOp33x028	NA	-1.67248	2.42337e-32	-1.58231	5.52559e-29	winged helix-turn-helix DNA-binding domain protein
generally fitness defect	ZMO1_ZMO0946	tig	-1.67049	1.11177e-05	-2.84513	2.19494e-13	trigger factor
generally fitness defect	ZMO1_ZMO1141	ilvC	-1.67026	7.36562e-08	-2.07553	8.84463e-12	ketol-acid reductoisomerase
generally fitness defect	ZMO1_ZMO1022	nifS1	-1.65691	2.56948e-30	-2.98684	4.6412e-49	cysteine desulfurase NifS/SufS
generally fitness defect	ZMO1_ZMO1562	NA	-1.62104	7.15167e-15	-1.54283	7.53587e-13	RNA pyrophosphohydrolase
generally fitness defect	ZMO1_ZMO1432	NA	-1.60866	5.04835e-05	-1.73597	1.77033e-07	membrane protein component of efflux system
generally fitness defect	ZMO1_ZMO0458	lolD	-1.5909	2.93569e-10	-1.64014	6.08007e-13	lipoprotein-releasing system ATP-binding protein LolD
generally fitness defect	ZMO1_ZMO1165	comF	-1.58242	1.06658e-27	-1.30508	4.64109e-25	amidophosphoribosyltransferase
generally fitness defect	ZMO1_ZMO0913	ilvE	-1.58056	3.65976e-12	-1.49682	4.13165e-13	branched-chain amino acid aminotransferase
generally fitness defect	ZMO1_ZMO0103	NA	-1.57182	7.39747e-13	-1.71299	2.21347e-19	beta-lactamase
generally fitness defect	ZMO1_ZMO0483	hom	-1.56212	9.10238e-26	-1.90348	4.5641e-36	homoserine dehydrogenase
generally fitness defect	ZMO1_ZMO0819	ugd	-1.56199	2.43569e-26	-1.11165	5.63166e-16	UDP-glucose 6-dehydrogenase
generally fitness defect	ZMO1_ZMO1429	NA	-1.54821	4.09652e-07	-1.48993	2.03842e-06	NodT family RND efflux system outer membrane lipoprotein
generally fitness defect	ZMO1_ZMO0763	NA	-1.51947	3.94245e-41	-1.20306	1.94389e-40	tetratricopeptide domain protein
generally fitness defect	ZMO1_ZMOp32x024	NA	-1.51041	4.10414e-45	-1.48824	1.81125e-39	phage integrase
generally fitness defect	ZMO1_ZMO1430	NA	-1.50382	7.33939e-06	-1.61615	4.48193e-06	MFP subunit of RND efflux system transporter
generally fitness defect	ZMO1_ZMO0987	NA	-1.48644	4.06255e-24	-1.31924	1.28613e-19	TraR/DksA family transcriptional regulator
generally fitness defect	ZMO1_ZMO0947	NA	-1.48423	1.48222e-09	-2.48773	1.6125e-24	glycosyl transferase family 2
generally fitness defect	ZMO1_ZMO0836	ftsA	-1.47671	0.00481607	-2.64491	3.16135e-09	cell division protein FtsA
generally fitness defect	ZMO1_ZMO0439	rluC	-1.35819	1.04148e-35	-1.1565	2.1737e-30	RluC/D family pseudouridine synthase
generally fitness defect	ZMO1_ZMO1479	etfA	-1.3226	8.92355e-05	-4.54877	5.71463e-38	electron transfer flavoprotein subunit alpha
generally fitness defect	ZMO1_ZMO1118	NA	-1.31394	0.00100888	-3.45083	1.0177e-20	glutathione S-transferase
generally fitness defect	ZMO1_ZMO1547	NA	-1.27078	3.34978e-11	-1.10909	1.47742e-12	transcriptional regulator TetR family
generally fitness defect	ZMO1_ZMO0153	yebC	-1.26929	2.36898e-14	-1.65435	7.61397e-26	YebC/PmpR family DNA-binding regulatory protein
generally fitness defect	ZMO1_ZMO1040	NA	-1.25525	6.15625e-22	-1.32365	2.42693e-28	TonB-dependent receptor
generally fitness defect	ZMO1_ZMO1411	fur	-1.21213	0.00704186	-4.966	1.02862e-30	ferric uptake regulator Fur family
generally fitness defect	ZMO1_ZMO1758	NA	-1.18382	1.09552e-11	-1.57302	1.36607e-17	outer membrane assembly lipoprotein YfiO
generally fitness defect	ZMO1_ZMO1656	NA	-1.17741	1.2857e-14	-1.00913	1.99505e-10	XRE family transcriptional regulator
generally fitness defect	ZMO1_ZMO1283	NA	-1.15427	1.70984e-15	-1.05932	1.48999e-12	LacI family transcriptional regulator
generally fitness defect	ZMO1_ZMO1903	hemC	-1.14634	5.2222e-10	-1.2966	4.27939e-14	porphobilinogen deaminase
generally fitness defect	ZMO1_ZMO1688	ygfZ	-1.13534	3.38722e-29	-1.16861	5.5923e-25	folate-binding protein YgfZ
generally fitness defect	ZMO1_ZMO0445	NA	-1.11786	2.93575e-06	-1.01253	3.44719e-07	GDSL lipase/esterase
generally fitness defect	ZMO1_ZMOp36x033	NA	-1.11166	1.01697e-06	-1.19025	3.00779e-05	zinc finger Ogr/Delta-type transcriptional activator
generally fitness defect	ZMO1_ZMO0411	gyrB1	-1.10762	5.53282e-10	-1.32538	4.61054e-15	DNA topoisomerase IV B subunit
generally fitness defect	ZMO1_ZMO1139	ilvI	-1.0697	1.9099e-06	-1.3689	3.23418e-08	acetolactate synthase large subunit
generally fitness defect	ZMO1_ZMO1145	rpmE	-1.04093	5.53876e-07	-1.65076	1.27295e-21	ribosomal protein L31
generally fitness defect	ZMO1_ZMOt041	NA	-1.02666	2.58465e-09	-1.12989	3.59627e-11	tRNA-Ala

## Sheet: Aerobic essential
type	locus tag	gene name	ana_medLFC	ana_FDR	aer_medLFC	aer_FDR	product
aerobic essential	ZMO1_ZMO1039	nrdA	0.0370886	9.89344e-07	-8.43925	1.46517e-63	ribonucleoside-diphosphate reductase alpha subunit
aerobic essential	ZMO1_ZMOp33x001	NA	-2.90574	3.33697e-23	-6.35149	3.24454e-37	hypothetical protein
aerobic essential	ZMO1_ZMO2013	NA	-2.77593	5.96408e-25	-6.16123	6.6005e-43	hypothetical protein
aerobic essential	ZMO1_ZMO0443	nrdF	0.0689843	1.17672e-06	-5.91789	5.80118e-54	ribonucleotide-diphosphate reductase subunit beta
aerobic essential	ZMO1_ZMO0510	pdhC	0.261923	4.95315e-08	-5.6551	4.32833e-49	dihydrolipoyllysine-residue acetyltransferase
aerobic essential	ZMO1_ZMO0769	mnmA	-2.88935	2.3723e-19	-5.51416	1.96415e-40	tRNA 2-thiouridine(34) synthase MnmA
aerobic essential	ZMO1_ZMO1480	etfB	-2.24626	0.000228881	-5.4555	5.87334e-10	electron transfer flavoprotein subunit beta
aerobic essential	ZMO1_ZMO1606	pdhA	0.136266	9.61483e-09	-5.37746	1.1577e-57	pyruvate dehydrogenase E1 component subunit alpha
aerobic essential	ZMO1_ZMO1223	fabD	-2.71415	4.75627e-28	-5.29921	9.0106e-45	malonyl CoA-acyl carrier protein transacylase
aerobic essential	ZMO1_ZMO1605	pdhB	-0.0502345	0.0113808	-5.10369	8.6148e-49	pyruvate dehydrogenase E1 component subunit beta
aerobic essential	ZMO1_ZMO1411	fur	-1.21213	0.00704186	-4.966	1.02862e-30	ferric uptake regulator Fur family
aerobic essential	ZMO1_ZMO1511	NA	-2.76534	1.16817e-12	-4.73425	6.72531e-25	uncharacterized protein
aerobic essential	ZMO1_ZMO1479	etfA	-1.3226	8.92355e-05	-4.54877	5.71463e-38	electron transfer flavoprotein subunit alpha
aerobic essential	ZMO1_ZMO0825	pbp2	-1.68317	0.00451721	-4.37924	1.63855e-11	penicillin-binding protein PBP2
aerobic essential	ZMO1_ZMO1709	acpS	-2.7652	1.43274e-19	-4.26623	3.09045e-28	Holo-[acyl-carrier-protein] synthase
aerobic essential	ZMO1_ZMO1231	recJ	-0.311608	0.000459198	-4.21171	7.00295e-51	single-stranded-DNA-specific exonuclease RecJ
aerobic essential	ZMO1_ZMO1632	dapE	-2.72357	4.77789e-34	-4.0962	2.25475e-49	succinyl-diaminopimelate desuccinylase
aerobic essential	ZMO1_ZMO0714	rnd2	-2.44126	1.88413e-24	-4.00368	6.91571e-30	ribonuclease D
aerobic essential	ZMO1_ZMO0512	lpd	0.260292	9.60394e-27	-3.92892	2.09598e-74	dihydrolipoamide dehydrogenase
aerobic essential	ZMO1_ZMO1124	NA	-1.96989	4.88771e-41	-3.83455	2.65351e-68	sigma-54-dependent Fis family transcriptional regulator
aerobic essential	ZMO1_ZMO0511	NA	0.209523	3.86619e-21	-3.78827	1.14011e-64	thioesterase superfamily protein
aerobic essential	ZMO1_ZMO1730	cysE	-1.87436	1.4324e-12	-3.7579	1.75096e-32	serine O-acetyltransferase
aerobic essential	ZMO1_ZMO0422	NA	-0.743089	8.57635e-05	-3.65141	2.88646e-48	BadM/Rrf2 family transcriptional regulator
aerobic essential	ZMO1_ZMO1057	NA	-2.88242	1.69409e-39	-3.60536	3.38392e-46	GCN5-related N-acetyltransferase
aerobic essential	ZMO1_ZMO1128	ispDF	-2.95656	9.69166e-27	-3.58326	4.51607e-33	bifunctional 2-C-methyl-D-erythritol 4-phosphate cytidylyltransferase/2-C-methyl-D-erythritol 2%2C4-cyclodiphosphate synthase
aerobic essential	ZMO1_ZMO1132	lipA	0.266932	1.67206e-16	-3.49398	2.66136e-56	lipoic acid synthetase
aerobic essential	ZMO1_ZMO1118	NA	-1.31394	0.00100888	-3.45083	1.0177e-20	glutathione S-transferase
aerobic essential	ZMO1_ZMOt019	NA	-1.94854	4.71254e-13	-3.42921	4.00937e-31	tRNA-Leu
aerobic essential	ZMO1_ZMO1702	ftsK	-2.08482	6.71132e-05	-3.42713	9.6756e-13	DNA translocase FtsK
aerobic essential	ZMO1_ZMO0428	NA	-0.791212	0.00011499	-3.26082	4.8462e-56	FeS assembly SUF system protein
aerobic essential	ZMO1_ZMO1753	fpr	-0.203935	1.34976e-05	-3.25734	1.11205e-35	ferredoxin--NADP(+) reductase Fpr
aerobic essential	ZMO1_ZMO0427	sufS	-2.54527	1.04161e-28	-3.14226	2.05122e-38	SufS subfamily cysteine desulfurase
aerobic essential	ZMO1_ZMO0220	fdxA	-0.315963	2.12358e-07	-3.09473	6.48807e-47	ferredoxin
aerobic essential	ZMO1_ZMO0221	NA	-2.38558	1.31299e-22	-3.07709	6.44096e-32	CarD family transcriptional regulator
aerobic essential	ZMO1_ZMO1107	NA	-0.651736	0.463393	-3.07114	2.57026e-30	transcriptional regulator AsnC family
aerobic essential	ZMO1_ZMOt012	NA	-2.65229	1.08374e-34	-3.06639	3.64094e-41	tRNA-Arg
aerobic essential	ZMO1_ZMO1008	glcD	-2.46766	1.73184e-36	-3.04176	6.18659e-44	glycolate oxidase subunit GlcD
aerobic fitness defect	ZMO1_ZMO1348	map	-3.04111	8.77806e-34	-2.99975	3.85025e-34	type I methionine aminopeptidase
aerobic fitness defect	ZMO1_ZMO0277	lptC	-3.5	1.36939e-42	-2.99541	1.69605e-33	LPS export ABC transporter LptC
aerobic fitness defect	ZMO1_ZMO1022	nifS1	-1.65691	2.56948e-30	-2.98684	4.6412e-49	cysteine desulfurase NifS/SufS
aerobic fitness defect	ZMO1_ZMO0811	fmt	-2.78784	2.94684e-15	-2.95034	1.00587e-15	methionyl-tRNA formyltransferase
aerobic fitness defect	ZMO1_ZMO0835	ftsQ	-1.6786	0.00012748	-2.93936	2.15113e-14	cell division protein FtsQ
aerobic fitness defect	ZMO1_ZMO1209	kup	-3.46543	5.55354e-45	-2.91188	4.29197e-38	potassium transporter Kup
aerobic fitness defect	ZMO1_ZMO1684	serC	-2.26455	3.53951e-34	-2.90709	1.09761e-44	phosphoserine aminotransferase
aerobic fitness defect	ZMO1_ZMO1184	fixC	-0.19079	0.0365615	-2.901	2.78829e-35	electron-transferring-flavoprotein dehydrogenase
aerobic fitness defect	ZMO1_ZMO1502	hisH	-4.38009	9.22208e-62	-2.8974	2.30313e-51	imidazole glycerol phosphate synthase subunit HisH
aerobic fitness defect	ZMO1_ZMOp32x016	NA	-2.85841	1.85954e-22	-2.88248	8.75497e-27	winged helix-turn-helix DNA-binding domain
aerobic fitness defect	ZMO1_ZMO0923	argJ	-4.60877	3.50735e-62	-2.87197	3.17102e-44	arginine biosynthesis bifunctional protein ArgJ
aerobic fitness defect	ZMO1_ZMO0946	tig	-1.67049	1.11177e-05	-2.84513	2.19494e-13	trigger factor
aerobic fitness defect	ZMO1_ZMO1661	proA	-3.75901	4.5094e-54	-2.83109	7.78223e-43	gamma-glutamyl phosphate reductase
aerobic fitness defect	ZMO1_ZMO0593	aroB	-4.03757	7.64678e-46	-2.83035	3.67511e-31	3-dehydroquinate synthase
aerobic fitness defect	ZMO1_ZMO0449	NA	-2.76323	9.38557e-34	-2.81846	6.26348e-33	uncharacterized protein
aerobic fitness defect	ZMO1_ZMO0298	NA	-2.88319	5.63466e-29	-2.79221	1.23579e-27	uncharacterized protein
aerobic fitness defect	ZMO1_ZMO1658	NA	-2.09426	4.30982e-28	-2.7803	1.34957e-29	tRNA(Ile)-lysidine synthetase
aerobic fitness defect	ZMO1_ZMO0553	rbfA	-2.10749	8.67826e-46	-2.76037	8.37415e-53	ribosome-binding factor A
aerobic fitness defect	ZMO1_ZMO0587	pyrF	-3.52748	2.02965e-24	-2.75647	3.32709e-17	orotidine 5'-phosphate decarboxylase
aerobic fitness defect	ZMO1_ZMO1383	NA	-3.25023	1.85845e-38	-2.75492	1.49523e-27	hypothetical protein
aerobic fitness defect	ZMO1_ZMO0804	argC	-4.07224	4.18158e-59	-2.74402	3.69172e-43	N-acetyl-gamma-glutamyl-phosphate reductase
aerobic fitness defect	ZMO1_ZMO1553	thiL	-2.49013	1.8054e-39	-2.72855	6.9385e-39	thiamine-monophosphate kinase
aerobic fitness defect	ZMO1_ZMO1797	cmk	-2.17995	9.086e-27	-2.72614	6.99797e-37	cytidylate kinase
aerobic fitness defect	ZMO1_ZMO1652	NA	-3.56709	1.11765e-45	-2.72613	2.13454e-37	2-nitropropane dioxygenase NPD
aerobic fitness defect	ZMO1_ZMO0329	cbbF1	-2.90445	1.20276e-47	-2.71598	1.00395e-40	inositol monophosphatase
aerobic fitness defect	ZMO1_ZMO1047	pstS	-4.21994	5.10885e-44	-2.71098	1.06892e-30	phosphate ABC transporter substrate-binding protein PstS
aerobic fitness defect	ZMO1_ZMO0661	dnaJ	-1.91675	0.00358361	-2.67513	6.07069e-13	chaperone protein DnaJ
aerobic fitness defect	ZMO1_ZMO1494	argB	-4.3717	3.45046e-50	-2.66344	2.60181e-34	acetylglutamate kinase
aerobic fitness defect	ZMO1_ZMO1036	argG	-4.3983	1.51559e-55	-2.66035	3.46682e-36	argininosuccinate synthase ArgG
aerobic fitness defect	ZMO1_ZMO0836	ftsA	-1.47671	0.00481607	-2.64491	3.16135e-09	cell division protein FtsA
aerobic fitness defect	ZMO1_ZMO1020	lysA1	-4.16935	1.33729e-46	-2.64339	1.66952e-28	diaminopimelate decarboxylase LysA
aerobic fitness defect	ZMO1_ZMO1267	guaA	-4.33026	4.99445e-57	-2.64272	3.72966e-38	GMP synthase large subunit
aerobic fitness defect	ZMO1_ZMO0621	flgM	-2.86061	8.36013e-11	-2.64004	2.59796e-19	flagellar biosynthesis anti-sigma factor FlgM
aerobic fitness defect	ZMO1_ZMO0467	NA	-3.17759	3.29681e-43	-2.58413	9.89507e-25	PpiC-type peptidyl-prolyl cis-trans isomerase
aerobic fitness defect	ZMO1_ZMO0820	purL	-4.99476	6.7412e-74	-2.56792	1.26884e-49	phosphoribosylformylglycinamidine synthase subunit PurL
aerobic fitness defect	ZMO1_ZMO1870	nadC	-2.56331	5.03677e-42	-2.56443	1.01916e-43	nicotinate-nucleotide pyrophosphorylase
aerobic fitness defect	ZMO1_ZMO1552	nusB	-3.2395	2.25667e-48	-2.56041	1.38294e-40	transcription antitermination factor NusB
aerobic fitness defect	ZMO1_ZMO0582	folC	-4.45957	3.47712e-35	-2.55929	5.95715e-20	bifunctional folylpolyglutamate synthase/dihydrofolate synthase FolC
aerobic fitness defect	ZMO1_ZMOp32x012	NA	-2.98498	2.85517e-21	-2.55029	1.77003e-19	hypothetical protein
aerobic fitness defect	ZMO1_ZMO1384	era	-3.0336	2.36909e-45	-2.53246	1.92972e-37	GTP-binding protein Era
aerobic fitness defect	ZMO1_ZMO0737	aroD	-3.0237	8.34506e-36	-2.52979	8.11243e-27	type II 3-dehydroquinate dehydratase
aerobic fitness defect	ZMO1_ZMO1532	purQ	-4.87305	2.61187e-79	-2.52168	4.33838e-53	phosphoribosylformylglycinamidine synthase subunit PurQ
aerobic fitness defect	ZMO1_ZMO1116	gltD	-2.5773	8.84634e-52	-2.51401	1.70762e-51	glutamate synthase small subunit
aerobic fitness defect	ZMO1_ZMO1117	gltB	-2.49914	3.53174e-54	-2.51253	7.52506e-55	glutamate synthase large subunit
aerobic fitness defect	ZMO1_ZMO1013	NA	-3.60225	6.81144e-23	-2.51245	4.02891e-17	septum formation inhibitor Maf
aerobic fitness defect	ZMO1_ZMO1531	purS	-4.67636	2.15092e-65	-2.50085	1.84302e-41	phosphoribosylformylglycinamidine synthase subunit PurS
aerobic fitness defect	ZMO1_ZMO0360	mrdB	-2.58509	2.27593e-28	-2.49214	1.25741e-26	rod shape-determining protein MrdB (formly RodA)
aerobic fitness defect	ZMO1_ZMO0947	NA	-1.48423	1.48222e-09	-2.48773	1.6125e-24	glycosyl transferase family 2
aerobic fitness defect	ZMO1_ZMO0720	dapA1	-4.03077	9.88037e-47	-2.485	1.97865e-31	dihydrodipicolinate synthase
aerobic fitness defect	ZMO1_ZMO0880	cheA2	-2.27509	1.02808e-21	-2.48093	7.50161e-26	putative CheA signal transduction histidine kinase
aerobic fitness defect	ZMO1_ZMO1200	rpiB	-3.23844	5.09426e-47	-2.48089	3.22338e-30	ribose 5-phosphate isomerase B
aerobic fitness defect	ZMO1_ZMO1059	NA	-3.49944	4.88721e-54	-2.47277	7.01301e-30	dihydroneopterin aldolase
aerobic fitness defect	ZMO1_ZMO0291	lgt	-1.90534	4.67617e-17	-2.46659	1.00534e-24	prolipoprotein diacylglyceryl transferase
aerobic fitness defect	ZMO1_ZMO0830	ftsW	-1.2125	0.0863613	-2.45837	3.29171e-08	cell division protein FtsW
aerobic fitness defect	ZMO1_ZMO0948	clpP	-0.720846	0.0628353	-2.42794	3.88895e-22	ATP-dependent Clp protease proteolytic subunit ClpP
aerobic fitness defect	ZMO1_ZMO0452	NA	-2.41209	1.30729e-42	-2.39958	3.28053e-39	pyrrolo-quinoline quinone
aerobic fitness defect	ZMO1_ZMO0279	NA	-2.90838	1.06313e-47	-2.3607	5.1132e-39	putative cold-shock DNA-binding protein
aerobic fitness defect	ZMO1_ZMO1222	NA	-2.89561	4.80759e-25	-2.35122	1.78253e-19	3-oxoacyl-(acyl-carrier-protein) reductase
aerobic fitness defect	ZMO1_ZMO1792	ilvD	-2.56999	5.16362e-16	-2.34703	1.37583e-20	dihydroxy-acid dehydratase
aerobic fitness defect	ZMO1_ZMO0854	coaD	-3.02116	5.39658e-43	-2.32394	1.18892e-33	pantetheine-phosphate adenylyltransferase
aerobic fitness defect	ZMO1_ZMO0813	defA	-1.82176	2.49675e-11	-2.31879	2.6086e-12	peptide deformylase
aerobic fitness defect	ZMO1_ZMO1600	thrB	-2.90304	4.70034e-74	-2.31374	9.29485e-64	homoserine kinase
aerobic fitness defect	ZMO1_ZMO1689	pyrC2	-2.26166	1.12866e-29	-2.3115	5.56548e-32	multifunctional complex type dihydroorotase
aerobic fitness defect	ZMO1_ZMO0876	hpnM	-2.1762	1.58443e-20	-2.30983	1.77866e-19	hopanoid biosynthesis associated membrane protein HpnM
aerobic fitness defect	ZMO1_ZMO0018	rpe	-2.6136	2.34921e-12	-2.30155	2.04706e-10	ribulose-phosphate 3-epimerase
aerobic fitness defect	ZMO1_ZMO0822	NA	-2.18591	1.52437e-30	-2.29881	3.89015e-34	uncharacterized protein
aerobic fitness defect	ZMO1_ZMO1212	pgi	-2.74815	2.13923e-28	-2.29361	4.58379e-25	glucose-6-phosphate isomerase
aerobic fitness defect	ZMO1_ZMO0974	NA	-2.64883	1.42148e-30	-2.29076	5.77441e-28	hopanoid biosynthesis associated protein HpnK
aerobic fitness defect	ZMO1_ZMOt042	NA	-2.97961	1.8257e-43	-2.28547	1.26603e-31	tRNA-Ala
aerobic fitness defect	ZMO1_ZMO1370	NA	-2.66973	3.46208e-44	-2.28163	6.46506e-38	N-carbamoylputrescine amidase
aerobic fitness defect	ZMO1_ZMO0844	NA	-1.38723	0.0608092	-2.28101	3.73726e-06	sporulation domain-containing protein
aerobic fitness defect	ZMO1_ZMO0357	NA	-2.89367	2.86789e-30	-2.27662	1.78997e-22	hypothetical protein
aerobic fitness defect	ZMO1_ZMO0193	NA	-2.39207	2.29201e-10	-2.26349	3.10178e-09	Rne/Rng family ribonuclease
aerobic fitness defect	ZMO1_ZMO0328	efp	-2.81705	5.3839e-38	-2.2575	9.50559e-28	translation elongation factor P
aerobic fitness defect	ZMO1_ZMO0037	nagE1	-2.73377	1.64122e-53	-2.2543	2.93087e-43	PTS IIA-like nitrogen-regulatory protein PtsN/NagE
aerobic fitness defect	ZMO1_ZMO0791	pyrB	-2.46618	6.42931e-38	-2.24838	1.11283e-30	aspartate carbamoyltransferase
aerobic fitness defect	ZMO1_ZMO1220	tatA	-3.81991	2.00405e-42	-2.24536	1.45169e-22	twin-arginine translocase subunit TatA
aerobic fitness defect	ZMO1_ZMO0419	plsC	-3.88818	4.07348e-44	-2.24262	7.79614e-24	1-acyl-sn-glycerol-3-phosphate acyltransferase PlsC
aerobic fitness defect	ZMO1_ZMO1129	NA	-2.64772	1.19027e-15	-2.21094	1.543e-10	uncharacterized protein
aerobic fitness defect	ZMO1_ZMO0667	atpB	-5.49681	5.54559e-38	-2.21081	1.08921e-13	ATP synthase F0F1 A subunit
aerobic fitness defect	ZMO1_ZMO1329	ppnK	-2.63393	5.39327e-46	-2.20501	1.64308e-37	NAD(+) kinase
aerobic fitness defect	ZMO1_ZMO0409	argF	-3.8805	4.5898e-54	-2.19402	2.74772e-34	ornithine carbamoyltransferase
aerobic fitness defect	ZMO1_ZMO1067	sufE	-0.827611	3.06521e-17	-2.17588	2.85321e-37	sulfur acceptor protein
aerobic fitness defect	ZMO1_ZMO0972	NA	-2.55854	1.33035e-31	-2.15934	2.04554e-25	hopanoid biosynthesis associated glycosyl transferase protein HpnI
aerobic fitness defect	ZMO1_ZMO0359	mrdA	-2.64576	1.36411e-35	-2.15312	6.53806e-29	peptidoglycan D%2CD-transpeptidase MrdA
aerobic fitness defect	ZMO1_ZMO0016	grpE	-2.20601	4.92466e-14	-2.13144	3.4124e-13	GrpE protein
aerobic fitness defect	ZMO1_ZMO0468	trpE	-4.67836	1.37217e-49	-2.12987	2.5237e-29	anthranilate synthase component I
aerobic fitness defect	ZMO1_ZMO1054	parC	-2.4737	4.22397e-18	-2.12281	2.35257e-13	DNA topoisomerase IV A subunit
aerobic fitness defect	ZMO1_ZMO0201	trpG	-4.27601	1.28913e-37	-2.09299	1.53981e-21	glutamine amidotransferase of anthranilate synthase
aerobic fitness defect	ZMO1_ZMO0545	trpC	-4.13368	1.3256e-41	-2.08255	9.9058e-24	bifunctional N-(5-phosphoribosyl)anthranilate isomerase/indole-3-glycerolphosphate synthase
aerobic fitness defect	ZMO1_ZMO1141	ilvC	-1.67026	7.36562e-08	-2.07553	8.84463e-12	ketol-acid reductoisomerase
aerobic fitness defect	ZMO1_ZMO0306	NA	-1.33485	0.110536	-2.06684	0.000672757	glycosyl transferase group 1
aerobic fitness defect	ZMO1_ZMO1021	NA	-2.99294	2.93836e-55	-2.0515	3.99942e-41	alpha/beta fold family hydrolase-like protein
aerobic fitness defect	ZMO1_ZMO0205	NA	-3.01959	4.80885e-35	-2.05126	1.52674e-19	NAD-dependent epimerase/dehydratase
aerobic fitness defect	ZMO1_ZMO0342	aspB	-2.67529	2.12567e-30	-2.04047	4.92655e-27	aspartate aminotransferase
aerobic fitness defect	ZMO1_ZMO0536	rplO	-1.97757	4.99999e-45	-2.03747	1.57715e-47	ribosomal protein L15
aerobic fitness defect	ZMO1_ZMO0708	purN	-3.58178	1.2979e-48	-2.03301	1.28728e-28	phosphoribosylglycinamide formyltransferase
aerobic fitness defect	ZMO1_ZMO0410	hslO	-2.02201	3.578e-42	-2.00851	9.26876e-43	Hsp33-like chaperonin hslO
aerobic fitness defect	ZMO1_ZMO0244	NA	-0.885508	0.000388106	-1.97566	3.54263e-19	HU family DNA-binding protein
aerobic fitness defect	ZMO1_ZMOp32x015	NA	-2.84183	3.12896e-10	-1.97151	8.28964e-07	Azospirillum phage Cd Gp10 family protein
aerobic fitness defect	ZMO1_ZMO0746	NA	-0.765125	0.705148	-1.96998	1.01163e-09	DUF1058/SH3 domain-containing protein
aerobic fitness defect	ZMO1_ZMO1060	sod	-0.0911449	9.75423e-06	-1.96161	2.91964e-21	superoxide dismutase
aerobic fitness defect	ZMO1_ZMO0785	NA	-1.80425	3.85513e-23	-1.96082	3.84884e-18	Holliday junction resolvase YqgF
aerobic fitness defect	ZMO1_ZMO1496	ppc	-1.94047	3.18403e-47	-1.95991	3.55306e-48	phosphoenolpyruvate carboxylase
aerobic fitness defect	ZMO1_ZMO1690	NA	-0.0371757	0.507363	-1.95001	5.20398e-05	chaperone DnaJ domain protein
aerobic fitness defect	ZMO1_ZMO1311	ostA	-2.28795	4.90413e-40	-1.9397	1.25147e-37	organic solvent tolerance protein
aerobic fitness defect	ZMO1_ZMO1375	rnc	-2.70021	2.81442e-39	-1.93884	1.41912e-29	ribonuclease III
aerobic fitness defect	ZMO1_ZMOt005	NA	-1.91791	2.92028e-37	-1.93033	4.34743e-38	tRNA-Val
aerobic fitness defect	ZMO1_ZMO1651	ptsP	-0.395486	0.118394	-1.92954	4.23909e-31	signal transduction protein
aerobic fitness defect	ZMO1_ZMO1198	hemA	-0.103946	0.000309962	-1.91567	4.17149e-21	5-aminolevulinic acid synthase
aerobic fitness defect	ZMO1_ZMO1328	NA	-2.54689	1.23336e-45	-1.90987	7.07366e-37	SpoU type tRNA/rRNA methyltransferase
aerobic fitness defect	ZMO1_ZMOp39x033	NA	-1.95901	1.48376e-16	-1.90816	2.37274e-16	hypothetical protein
aerobic fitness defect	ZMO1_ZMO0483	hom	-1.56212	9.10238e-26	-1.90348	4.5641e-36	homoserine dehydrogenase
aerobic fitness defect	ZMO1_ZMO1518	cbbF3	-3.99554	5.38419e-61	-1.90083	3.05879e-30	inositol monophosphatase
aerobic fitness defect	ZMO1_ZMO0985	surE	-1.70598	1.18237e-20	-1.87643	6.84389e-18	5'-nucleotidase SurE
aerobic fitness defect	ZMO1_ZMOp39x032	NA	-2.43283	6.60724e-32	-1.8733	2.71335e-24	winged helix-turn-helix DNA-binding domain protein
aerobic fitness defect	ZMO1_ZMO1769	NA	-2.89431	3.96461e-52	-1.86848	3.1867e-35	uncharacterized protein
aerobic fitness defect	ZMO1_ZMO0027	purH	-2.82271	1.83134e-35	-1.86223	1.4228e-19	bifunctional phosphoribosyl aminoimidazole carboxamide formyltransferase/IMP cyclohydrolase
aerobic fitness defect	ZMO1_ZMO1229	folE	-3.73613	2.81228e-47	-1.84476	3.90411e-25	GTP cyclohydrolase I FolE
aerobic fitness defect	ZMO1_ZMO1678	pheA	-1.76661	3.52891e-15	-1.84094	6.89935e-24	prephenate dehydratase
aerobic fitness defect	ZMO1_ZMO1510	prmC	-1.84617	2.73945e-29	-1.83824	3.23583e-31	protein-(glutamine-N5) methyltransferase release factor-specific
aerobic fitness defect	ZMO1_ZMO0041	aroE	-2.5594	4.8812e-47	-1.83627	1.38621e-33	shikimate 5-dehydrogenase
aerobic fitness defect	ZMO1_ZMO1550	hisG	-3.25842	3.02884e-59	-1.82847	2.56026e-35	ATP phosphoribosyltransferase
aerobic fitness defect	ZMO1_ZMO0459	lolC	-2.35928	6.17284e-22	-1.82272	8.18393e-17	lipoprotein releasing system transmembrane protein LolC/E family
aerobic fitness defect	ZMO1_ZMO1499	hisE	-3.62591	1.65828e-63	-1.76834	3.9033e-35	phosphoribosyl-ATP pyrophosphatase
aerobic fitness defect	ZMO1_ZMO1354	motB3	-0.96217	6.28847e-11	-1.74564	6.627e-28	flagellar motor protein MotB
aerobic fitness defect	ZMO1_ZMO1663	NA	-0.061129	8.08192e-25	-1.73706	7.79046e-28	ribosome silencing factor RsfS
aerobic fitness defect	ZMO1_ZMO1432	NA	-1.60866	5.04835e-05	-1.73597	1.77033e-07	membrane protein component of efflux system
aerobic fitness defect	ZMO1_ZMO0250	NA	-0.0114549	0.122565	-1.72524	7.25785e-05	response regulator receiver protein
aerobic fitness defect	ZMO1_ZMO1327	NA	-2.46245	3.14858e-52	-1.72376	4.84158e-40	HPr family phosphocarrier
aerobic fitness defect	ZMO1_ZMOp36x008	NA	-2.01275	1.96799e-46	-1.72023	2.53976e-41	bulb-type lectin domain protein
aerobic fitness defect	ZMO1_ZMO0859	NA	-1.90239	6.23166e-20	-1.71639	3.02796e-20	aminotransferase class V
aerobic fitness defect	ZMO1_ZMO1148	NA	-2.01973	1.89682e-35	-1.71625	1.19167e-29	YaeT-like component of outer membrane protein assembly complex
aerobic fitness defect	ZMO1_ZMO0103	NA	-1.57182	7.39747e-13	-1.71299	2.21347e-19	beta-lactamase
aerobic fitness defect	ZMO1_ZMO1960	NA	-1.68266	0.00104995	-1.69696	2.43309e-05	uncharacterized protein
aerobic fitness defect	ZMO1_ZMO0420	tyrC	-2.63245	7.55846e-29	-1.69582	1.6205e-09	prephenate dehydratase
aerobic fitness defect	ZMO1_ZMO0275	NA	-2.1136	6.50513e-28	-1.67965	5.78002e-20	ABC transporter related protein
aerobic fitness defect	ZMO1_ZMO1768	lysA2	-2.87196	5.3757e-51	-1.67376	2.96685e-28	diaminopimelate decarboxylase
aerobic fitness defect	ZMO1_ZMO0668	atpE	-4.86024	4.87503e-41	-1.66865	5.30262e-13	ATP synthase F0F1 C subunit
aerobic fitness defect	ZMO1_ZMO1556	gshA	-0.125941	0.011942	-1.66755	1.5498e-12	glutamate--cysteine ligase
aerobic fitness defect	ZMO1_ZMO1599	NA	-1.90252	4.79685e-27	-1.65995	4.03883e-26	hopanoid biosynthesis associated RND transporter like protein HpnN
aerobic fitness defect	ZMO1_ZMO0153	yebC	-1.26929	2.36898e-14	-1.65435	7.61397e-26	YebC/PmpR family DNA-binding regulatory protein
aerobic fitness defect	ZMO1_ZMO1393	lptF	-2.07973	9.73712e-26	-1.65085	4.30474e-21	LPS export ABC transporter permease LptF
aerobic fitness defect	ZMO1_ZMO1145	rpmE	-1.04093	5.53876e-07	-1.65076	1.27295e-21	ribosomal protein L31
aerobic fitness defect	ZMO1_ZMO1431	NA	-2.09999	1.37024e-05	-1.65059	0.00263911	DUF1656 domain-containing protein
aerobic fitness defect	ZMO1_ZMO0458	lolD	-1.5909	2.93569e-10	-1.64014	6.08007e-13	lipoprotein-releasing system ATP-binding protein LolD
aerobic fitness defect	ZMO1_ZMO1346	NA	-2.13084	2.68377e-51	-1.62055	6.52722e-40	EamA/RhaT family transporter
aerobic fitness defect	ZMO1_ZMO1430	NA	-1.50382	7.33939e-06	-1.61615	4.48193e-06	MFP subunit of RND efflux system transporter
aerobic fitness defect	ZMO1_ZMO1019	dys	-2.03	4.77884e-43	-1.61468	1.72654e-33	deoxyhypusine synthase
aerobic fitness defect	ZMO1_ZMO0678	tdsD	-0.988531	5.47545e-30	-1.61461	1.61515e-24	nitroreductase
aerobic fitness defect	ZMO1_ZMO0840	NA	-2.01435	2.0264e-25	-1.61442	1.39083e-21	sporulation domain-containing protein
aerobic fitness defect	ZMO1_ZMO0407	NA	-3.20386	4.24243e-40	-1.58906	2.33478e-19	GcrA cell cycle regulator
aerobic fitness defect	ZMO1_ZMO1962	NA	0.0217394	0.169538	-1.58319	0.000296841	histidine kinase
aerobic fitness defect	ZMO1_ZMOp33x028	NA	-1.67248	2.42337e-32	-1.58231	5.52559e-29	winged helix-turn-helix DNA-binding domain protein
aerobic fitness defect	ZMO1_ZMO1105	NA	0.0096009	0.000134936	-1.57455	9.6197e-08	histidine kinase
aerobic fitness defect	ZMO1_ZMO0873	hpnG	-4.12971	1.35534e-28	-1.57363	3.61701e-09	hopanoid-associated phosphorylase
aerobic fitness defect	ZMO1_ZMO1758	NA	-1.18382	1.09552e-11	-1.57302	1.36607e-17	outer membrane assembly lipoprotein YfiO
aerobic fitness defect	ZMO1_ZMO0709	purM	-3.71939	2.16994e-56	-1.57032	9.1427e-22	phosphoribosylformylglycinamidine cyclo-ligase
aerobic fitness defect	ZMO1_ZMO0792	pyrC1	-2.00702	2.14769e-37	-1.55461	1.05572e-27	dihydroorotase
aerobic fitness defect	ZMO1_ZMO1369	NA	-1.83989	2.85757e-47	-1.54494	1.09954e-38	agmatine deiminase
aerobic fitness defect	ZMO1_ZMO1562	NA	-1.62104	7.15167e-15	-1.54283	7.53587e-13	RNA pyrophosphohydrolase
aerobic fitness defect	ZMO1_ZMO1394	lptG	-1.8446	4.24754e-18	-1.54224	9.08249e-16	LPS export ABC transporter permease LptG
aerobic fitness defect	ZMO1_ZMO1720	rpoZ	-2.30414	4.57546e-33	-1.54164	3.05446e-18	DNA-directed RNA polymerase omega subunit
aerobic fitness defect	ZMO1_ZMO0465	tpiA	-2.82356	1.00824e-56	-1.53682	2.65176e-25	triosephosphate isomerase TpiA
aerobic fitness defect	ZMO1_ZMO1006	folP	-3.16682	4.38537e-42	-1.52214	3.04435e-15	dihydropteroate synthase
aerobic fitness defect	ZMO1_ZMO1647	folK	-2.98524	1.48458e-27	-1.50711	2.84427e-09	2-amino-4-hydroxy-6- hydroxymethyldihydropteridine pyrophosphokinase
aerobic fitness defect	ZMO1_ZMO0913	ilvE	-1.58056	3.65976e-12	-1.49682	4.13165e-13	branched-chain amino acid aminotransferase
aerobic fitness defect	ZMO1_ZMO0719	NA	-2.82651	1.22483e-37	-1.48998	3.12664e-11	lytic transglycosylase catalytic
aerobic fitness defect	ZMO1_ZMO1429	NA	-1.54821	4.09652e-07	-1.48993	2.03842e-06	NodT family RND efflux system outer membrane lipoprotein
aerobic fitness defect	ZMO1_ZMOp32x024	NA	-1.51041	4.10414e-45	-1.48824	1.81125e-39	phage integrase
aerobic fitness defect	ZMO1_ZMO0158	ruvB	-0.717344	0.0219214	-1.48235	5.34521e-26	Holliday junction DNA helicase RuvB
aerobic fitness defect	ZMO1_ZMOp32x013	NA	-2.70743	1.3285e-28	-1.47618	1.10003e-21	hypothetical protein
aerobic fitness defect	ZMO1_ZMO0200	trpD	-4.02251	7.05405e-69	-1.47129	1.31445e-27	anthranilate phosphoribosyltransferase
aerobic fitness defect	ZMO1_ZMO0184	NA	-1.89813	4.85596e-30	-1.47024	6.19824e-23	hypothetical protein
aerobic fitness defect	ZMO1_ZMO0238	atpH	-5.43516	1.9424e-41	-1.42337	4.34261e-05	ATP synthase F1 delta subunit
aerobic fitness defect	ZMO1_ZMO0299	purD	-3.74371	7.3193e-66	-1.40209	2.36893e-24	phosphoribosylamine--glycine ligase
aerobic fitness defect	ZMO1_ZMO1790	NA	-0.094194	7.52039e-05	-1.38747	1.21705e-14	ABC transporter related protein
aerobic fitness defect	ZMO1_ZMO1139	ilvI	-1.0697	1.9099e-06	-1.3689	3.23418e-08	acetolactate synthase large subunit
aerobic fitness defect	ZMO1_ZMO0239	atpA	-4.62265	6.44852e-37	-1.35811	1.3371e-06	ATP synthase F0F1 alpha subunit
aerobic fitness defect	ZMO1_ZMO1192	thiF	-0.51488	9.4533e-12	-1.34339	2.04828e-22	ThiF/MoeB/HesA/family domain-containing protein
aerobic fitness defect	ZMO1_ZMO0348	hflX	0.0440224	1.13041e-25	-1.33823	1.27095e-29	GTP-binding protein HflX
aerobic fitness defect	ZMO1_ZMO0411	gyrB1	-1.10762	5.53282e-10	-1.32538	4.61054e-15	DNA topoisomerase IV B subunit
aerobic fitness defect	ZMO1_ZMO0038	NA	-1.74767	2.43951e-36	-1.32441	2.35249e-25	ribosomal protein S30Ae/sigma 54 modulation protein
aerobic fitness defect	ZMO1_ZMO1040	NA	-1.25525	6.15625e-22	-1.32365	2.42693e-28	TonB-dependent receptor
aerobic fitness defect	ZMO1_ZMO0987	NA	-1.48644	4.06255e-24	-1.31924	1.28613e-19	TraR/DksA family transcriptional regulator
aerobic fitness defect	ZMO1_ZMO0711	NA	-0.989691	0.00157986	-1.31075	1.1364e-10	ATPase involved in DNA replication initiation
aerobic fitness defect	ZMO1_ZMO1165	comF	-1.58242	1.06658e-27	-1.30508	4.64109e-25	amidophosphoribosyltransferase
aerobic fitness defect	ZMO1_ZMO1219	tatB	-3.07484	1.19791e-33	-1.29704	3.23935e-11	twin-arginine translocase subunit TatB
aerobic fitness defect	ZMO1_ZMO1903	hemC	-1.14634	5.2222e-10	-1.2966	4.27939e-14	porphobilinogen deaminase
aerobic fitness defect	ZMO1_ZMO1873	NA	0.0772262	1.56632e-11	-1.29102	1.23548e-22	glutaredoxin-like protein
aerobic fitness defect	ZMO1_ZMO1234	dxs1	-0.662624	1.60219e-05	-1.27449	1.51511e-17	deoxyxylulose-5-phosphate synthase
aerobic fitness defect	ZMO1_ZMO1178	hisI	-2.12927	3.67256e-45	-1.25386	4.10328e-21	phosphoribosyl-AMP cyclohydrolase
aerobic fitness defect	ZMO1_ZMO1961	NA	0.00817137	2.11355e-05	-1.25356	6.91893e-07	uncharacterized protein
aerobic fitness defect	ZMO1_ZMO1142	trxB	-2.83853	2.41318e-56	-1.24448	5.31469e-16	thioredoxin reductase
aerobic fitness defect	ZMO1_ZMO1890	NA	-2.62442	1.03254e-36	-1.24405	2.86814e-14	mitochondrial processing peptidase-like protein
aerobic fitness defect	ZMO1_ZMO1874	bolA2	-0.462818	0.0177084	-1.23421	3.25208e-17	BolA family transcriptional regulator
aerobic fitness defect	ZMO1_ZMO1308	holC	-0.644	0.00304069	-1.23125	2.93505e-27	DNA polymerase III chi subunit HolC
aerobic fitness defect	ZMO1_ZMO0240	atpG1	-5.20653	5.01178e-35	-1.22309	0.00029153	ATP synthase F0F1 gamma subunit
aerobic fitness defect	ZMO1_ZMO0968	NA	-0.937785	0.127959	-1.20814	0.0108425	hypothetical protein
aerobic fitness defect	ZMO1_ZMO0763	NA	-1.51947	3.94245e-41	-1.20306	1.94389e-40	tetratricopeptide domain protein
aerobic fitness defect	ZMO1_ZMO0112	NA	-2.09399	3.50319e-41	-1.19586	1.55033e-18	uncharacterized protein
aerobic fitness defect	ZMO1_ZMO0154	ruvC	-0.712198	0.000546871	-1.19468	9.81919e-10	crossover junction endodeoxyribonuclease RuvC
aerobic fitness defect	ZMO1_ZMOp36x033	NA	-1.11166	1.01697e-06	-1.19025	3.00779e-05	zinc finger Ogr/Delta-type transcriptional activator
aerobic fitness defect	ZMO1_ZMO1922	kpsS	-0.571732	0.033811	-1.18575	4.13362e-16	capsule polysaccharide biosynthesis protein
aerobic fitness defect	ZMO1_ZMO1551	hisD	-2.34167	2.53876e-53	-1.18412	1.08056e-26	histidinol dehydrogenase
aerobic fitness defect	ZMO1_ZMO1540	feoA	-0.227114	0.00601406	-1.17362	2.16386e-11	FeoA family protein
aerobic fitness defect	ZMO1_ZMO1688	ygfZ	-1.13534	3.38722e-29	-1.16861	5.5923e-25	folate-binding protein YgfZ
aerobic fitness defect	ZMO1_ZMO1541	feoB	-0.159174	0.0120375	-1.16734	6.92142e-10	ferrous iron transport protein B
aerobic fitness defect	ZMO1_ZMO0439	rluC	-1.35819	1.04148e-35	-1.1565	2.1737e-30	RluC/D family pseudouridine synthase
aerobic fitness defect	ZMO1_ZMO0949	clpX	-0.217158	2.7669e-08	-1.15518	6.89067e-13	ATP-dependent Clp protease ATP-binding subunit ClpX
aerobic fitness defect	ZMO1_ZMO1771	NA	-2.03936	1.29302e-52	-1.15454	4.97512e-21	iron-containing alcohol dehydrogenase
aerobic fitness defect	ZMO1_ZMO1213	NA	-1.99455	1.51898e-39	-1.15312	4.91926e-22	uncharacterized protein
aerobic fitness defect	ZMO1_ZMO1548	shc2	-0.94441	0.0192142	-1.14801	5.68545e-07	squalene-hopene cyclase
aerobic fitness defect	ZMO1_ZMO1275	tdcB	-2.62151	1.71264e-32	-1.14617	9.2275e-09	threonine dehydratase
aerobic fitness defect	ZMO1_ZMO1102	NA	-1.69106	1.56985e-16	-1.13501	1.67062e-12	histidine kinase
aerobic fitness defect	ZMO1_ZMOt041	NA	-1.02666	2.58465e-09	-1.12989	3.59627e-11	tRNA-Ala
aerobic fitness defect	ZMO1_ZMO1557	purF	-3.20615	5.8508e-57	-1.12552	1.56027e-15	amidophosphoribosyltransferase
aerobic fitness defect	ZMO1_ZMO1140	ilvH	0.561245	1.0896e-10	-1.11762	3.70436e-05	acetolactate synthase small subunit
aerobic fitness defect	ZMO1_ZMO0241	atpD	-4.49965	1.65861e-43	-1.1117	2.34724e-08	ATP synthase F0F1 beta subunit
aerobic fitness defect	ZMO1_ZMO0819	ugd	-1.56199	2.43569e-26	-1.11165	5.63166e-16	UDP-glucose 6-dehydrogenase
aerobic fitness defect	ZMO1_ZMO1218	tatC	-2.85415	1.29545e-40	-1.11035	3.01419e-09	twin-arginine translocase subunit TatC
aerobic fitness defect	ZMO1_ZMO1547	NA	-1.27078	3.34978e-11	-1.10909	1.47742e-12	transcriptional regulator TetR family
aerobic fitness defect	ZMO1_ZMO0671	atpF	-4.71805	6.78896e-33	-1.10458	0.00132614	ATP synthase F0F1 B/B' subunit
aerobic fitness defect	ZMO1_ZMO0125	NA	0.0582224	1.07361e-09	-1.10128	3.41639e-12	YbaK/EbsC-like prolyl-tRNA editing protein
aerobic fitness defect	ZMO1_ZMO1283	NA	-1.15427	1.70984e-15	-1.05932	1.48999e-12	LacI family transcriptional regulator
aerobic fitness defect	ZMO1_ZMO0242	atpC	-5.0947	4.47848e-54	-1.05765	7.89253e-06	ATP synthase F0F1 epsilon subunit
aerobic fitness defect	ZMO1_ZMO0750	rluD	-0.576367	0.000202987	-1.04609	7.7086e-12	23S rRNA pseudouridine synthase D RluD
aerobic fitness defect	ZMO1_ZMO1701	NA	-0.766691	0.183817	-1.04559	1.04271e-05	outer membrane lipoprotein carrier protein LolA
aerobic fitness defect	ZMO1_ZMO0971	add2	-0.929283	6.32239e-06	-1.04122	2.65662e-13	adenosine deaminase
aerobic fitness defect	ZMO1_ZMO0249	rpmG	-0.650865	0.0695899	-1.03814	1.01709e-16	ribosomal protein L33
aerobic fitness defect	ZMO1_ZMO1662	nadD	-1.70024	4.87471e-35	-1.01592	2.71535e-12	nicotinate-nicotinamide nucleotide adenylyltransferase
aerobic fitness defect	ZMO1_ZMO2005	NA	-0.787311	0.000468439	-1.0145	3.93075e-11	ATP synthase FoF1 assembly protein I
aerobic fitness defect	ZMO1_ZMO0445	NA	-1.11786	2.93575e-06	-1.01253	3.44719e-07	GDSL lipase/esterase
aerobic fitness defect	ZMO1_ZMO0144	nadB	-1.81904	2.25047e-40	-1.01028	2.7189e-15	L-aspartate oxidase
aerobic fitness defect	ZMO1_ZMO1656	NA	-1.17741	1.2857e-14	-1.00913	1.99505e-10	XRE family transcriptional regulator
aerobic fitness defect	ZMO1_ZMO0847	oprB2	-0.669184	1.12304e-08	-1.00374	1.84627e-14	carbohydrate-selective porin OprB
aerobic fitness defect	ZMO1_ZMO1530	NA	-0.274256	0.0837695	-1.00197	0.000751249	KpsF/GutQ family protein

## Sheet: Anaerobic essential
type	locus tag	gene name	ana_medLFC	ana_FDR	aer_medLFC	aer_FDR	product
anaerobic essential	ZMO1_ZMO0667	atpB	-5.49681	5.54559e-38	-2.21081	1.08921e-13	ATP synthase F0F1 A subunit
anaerobic essential	ZMO1_ZMO0238	atpH	-5.43516	1.9424e-41	-1.42337	4.34261e-05	ATP synthase F1 delta subunit
anaerobic essential	ZMO1_ZMO0240	atpG1	-5.20653	5.01178e-35	-1.22309	0.00029153	ATP synthase F0F1 gamma subunit
anaerobic essential	ZMO1_ZMO0242	atpC	-5.0947	4.47848e-54	-1.05765	7.89253e-06	ATP synthase F0F1 epsilon subunit
anaerobic essential	ZMO1_ZMO0669	atpG2	-5.01896	1.35546e-51	-0.738205	0.0845266	ATP synthase F0F1 B/B' subunit
anaerobic essential	ZMO1_ZMO0820	purL	-4.99476	6.7412e-74	-2.56792	1.26884e-49	phosphoribosylformylglycinamidine synthase subunit PurL
anaerobic essential	ZMO1_ZMO1532	purQ	-4.87305	2.61187e-79	-2.52168	4.33838e-53	phosphoribosylformylglycinamidine synthase subunit PurQ
anaerobic essential	ZMO1_ZMO0668	atpE	-4.86024	4.87503e-41	-1.66865	5.30262e-13	ATP synthase F0F1 C subunit
anaerobic essential	ZMO1_ZMO0671	atpF	-4.71805	6.78896e-33	-1.10458	0.00132614	ATP synthase F0F1 B/B' subunit
anaerobic essential	ZMO1_ZMO0468	trpE	-4.67836	1.37217e-49	-2.12987	2.5237e-29	anthranilate synthase component I
anaerobic essential	ZMO1_ZMO1531	purS	-4.67636	2.15092e-65	-2.50085	1.84302e-41	phosphoribosylformylglycinamidine synthase subunit PurS
anaerobic essential	ZMO1_ZMO0239	atpA	-4.62265	6.44852e-37	-1.35811	1.3371e-06	ATP synthase F0F1 alpha subunit
anaerobic essential	ZMO1_ZMO0923	argJ	-4.60877	3.50735e-62	-2.87197	3.17102e-44	arginine biosynthesis bifunctional protein ArgJ
anaerobic essential	ZMO1_ZMO1813	rnfB	-4.53919	1.95997e-61	-0.0718378	0.00366025	electron transport complex RnfABCDGE type B subunit
anaerobic essential	ZMO1_ZMO0241	atpD	-4.49965	1.65861e-43	-1.1117	2.34724e-08	ATP synthase F0F1 beta subunit
anaerobic essential	ZMO1_ZMO0582	folC	-4.45957	3.47712e-35	-2.55929	5.95715e-20	bifunctional folylpolyglutamate synthase/dihydrofolate synthase FolC
anaerobic essential	ZMO1_ZMO1036	argG	-4.3983	1.51559e-55	-2.66035	3.46682e-36	argininosuccinate synthase ArgG
anaerobic essential	ZMO1_ZMO1502	hisH	-4.38009	9.22208e-62	-2.8974	2.30313e-51	imidazole glycerol phosphate synthase subunit HisH
anaerobic essential	ZMO1_ZMO1494	argB	-4.3717	3.45046e-50	-2.66344	2.60181e-34	acetylglutamate kinase
anaerobic essential	ZMO1_ZMO1267	guaA	-4.33026	4.99445e-57	-2.64272	3.72966e-38	GMP synthase large subunit
anaerobic essential	ZMO1_ZMO0201	trpG	-4.27601	1.28913e-37	-2.09299	1.53981e-21	glutamine amidotransferase of anthranilate synthase
anaerobic essential	ZMO1_ZMO1047	pstS	-4.21994	5.10885e-44	-2.71098	1.06892e-30	phosphate ABC transporter substrate-binding protein PstS
anaerobic essential	ZMO1_ZMO1814	rnfA	-4.19591	3.61994e-62	-0.0512089	2.52404e-05	electron transport complex RnfABCDGE type A subunit
anaerobic essential	ZMO1_ZMO1810	rnfG	-4.18713	1.6069e-40	-0.230385	0.0407731	electron transport complex RnfABCDGE type G subunit
anaerobic essential	ZMO1_ZMO1020	lysA1	-4.16935	1.33729e-46	-2.64339	1.66952e-28	diaminopimelate decarboxylase LysA
anaerobic essential	ZMO1_ZMO1812	rnfC	-4.15157	1.85783e-42	-0.268653	0.00105466	electron transport complex RnfABCDGE type C subunit
anaerobic essential	ZMO1_ZMO0545	trpC	-4.13368	1.3256e-41	-2.08255	9.9058e-24	bifunctional N-(5-phosphoribosyl)anthranilate isomerase/indole-3-glycerolphosphate synthase
anaerobic essential	ZMO1_ZMO0873	hpnG	-4.12971	1.35534e-28	-1.57363	3.61701e-09	hopanoid-associated phosphorylase
anaerobic essential	ZMO1_ZMO1811	rnfD	-4.11608	2.01601e-54	-0.191388	0.0978293	electron transport complex RnfABCDGE type D subunit
anaerobic essential	ZMO1_ZMO0804	argC	-4.07224	4.18158e-59	-2.74402	3.69172e-43	N-acetyl-gamma-glutamyl-phosphate reductase
anaerobic essential	ZMO1_ZMO0593	aroB	-4.03757	7.64678e-46	-2.83035	3.67511e-31	3-dehydroquinate synthase
anaerobic essential	ZMO1_ZMO0720	dapA1	-4.03077	9.88037e-47	-2.485	1.97865e-31	dihydrodipicolinate synthase
anaerobic essential	ZMO1_ZMO0200	trpD	-4.02251	7.05405e-69	-1.47129	1.31445e-27	anthranilate phosphoribosyltransferase
anaerobic essential	ZMO1_ZMO1809	rfnE	-4.01972	6.73463e-43	-0.262383	0.186479	electron transport complex RnfABCDGE type E subunit
anaerobic essential	ZMO1_ZMO1518	cbbF3	-3.99554	5.38419e-61	-1.90083	3.05879e-30	inositol monophosphatase
anaerobic essential	ZMO1_ZMO1842	apbE	-3.93101	4.5675e-48	-0.0343197	1.25052e-13	ApbE family lipoprotein
anaerobic essential	ZMO1_ZMO0419	plsC	-3.88818	4.07348e-44	-2.24262	7.79614e-24	1-acyl-sn-glycerol-3-phosphate acyltransferase PlsC
anaerobic essential	ZMO1_ZMO0409	argF	-3.8805	4.5898e-54	-2.19402	2.74772e-34	ornithine carbamoyltransferase
anaerobic essential	ZMO1_ZMO1808	rfnH	-3.83564	8.01888e-60	-0.151646	0.000456054	RnfH family protein
anaerobic essential	ZMO1_ZMO1220	tatA	-3.81991	2.00405e-42	-2.24536	1.45169e-22	twin-arginine translocase subunit TatA
anaerobic essential	ZMO1_ZMO1661	proA	-3.75901	4.5094e-54	-2.83109	7.78223e-43	gamma-glutamyl phosphate reductase
anaerobic essential	ZMO1_ZMO0299	purD	-3.74371	7.3193e-66	-1.40209	2.36893e-24	phosphoribosylamine--glycine ligase
anaerobic essential	ZMO1_ZMO1229	folE	-3.73613	2.81228e-47	-1.84476	3.90411e-25	GTP cyclohydrolase I FolE
anaerobic essential	ZMO1_ZMO0709	purM	-3.71939	2.16994e-56	-1.57032	9.1427e-22	phosphoribosylformylglycinamidine cyclo-ligase
anaerobic essential	ZMO1_ZMO0523	rplP	-3.71601	8.35657e-08	-0.343415	0.000512888	ribosomal protein L16
anaerobic essential	ZMO1_ZMO1499	hisE	-3.62591	1.65828e-63	-1.76834	3.9033e-35	phosphoribosyl-ATP pyrophosphatase
anaerobic essential	ZMO1_ZMO1013	NA	-3.60225	6.81144e-23	-2.51245	4.02891e-17	septum formation inhibitor Maf
anaerobic essential	ZMO1_ZMO0708	purN	-3.58178	1.2979e-48	-2.03301	1.28728e-28	phosphoribosylglycinamide formyltransferase
anaerobic essential	ZMO1_ZMO1652	NA	-3.56709	1.11765e-45	-2.72613	2.13454e-37	2-nitropropane dioxygenase NPD
anaerobic essential	ZMO1_ZMO0587	pyrF	-3.52748	2.02965e-24	-2.75647	3.32709e-17	orotidine 5'-phosphate decarboxylase
anaerobic essential	ZMO1_ZMO0277	lptC	-3.5	1.36939e-42	-2.99541	1.69605e-33	LPS export ABC transporter LptC
anaerobic essential	ZMO1_ZMO1059	NA	-3.49944	4.88721e-54	-2.47277	7.01301e-30	dihydroneopterin aldolase
anaerobic essential	ZMO1_ZMO1209	kup	-3.46543	5.55354e-45	-2.91188	4.29197e-38	potassium transporter Kup
anaerobic essential	ZMO1_ZMO1097	NA	-3.27312	2.86689e-47	-0.857562	2.80024e-07	thioredoxin-domain containing protein
anaerobic essential	ZMO1_ZMO1550	hisG	-3.25842	3.02884e-59	-1.82847	2.56026e-35	ATP phosphoribosyltransferase
anaerobic essential	ZMO1_ZMO1383	NA	-3.25023	1.85845e-38	-2.75492	1.49523e-27	hypothetical protein
anaerobic essential	ZMO1_ZMO1552	nusB	-3.2395	2.25667e-48	-2.56041	1.38294e-40	transcription antitermination factor NusB
anaerobic essential	ZMO1_ZMO1200	rpiB	-3.23844	5.09426e-47	-2.48089	3.22338e-30	ribose 5-phosphate isomerase B
anaerobic essential	ZMO1_ZMO1557	purF	-3.20615	5.8508e-57	-1.12552	1.56027e-15	amidophosphoribosyltransferase
anaerobic essential	ZMO1_ZMO0407	NA	-3.20386	4.24243e-40	-1.58906	2.33478e-19	GcrA cell cycle regulator
anaerobic essential	ZMO1_ZMO0467	NA	-3.17759	3.29681e-43	-2.58413	9.89507e-25	PpiC-type peptidyl-prolyl cis-trans isomerase
anaerobic essential	ZMO1_ZMO1006	folP	-3.16682	4.38537e-42	-1.52214	3.04435e-15	dihydropteroate synthase
anaerobic essential	ZMO1_ZMO1219	tatB	-3.07484	1.19791e-33	-1.29704	3.23935e-11	twin-arginine translocase subunit TatB
anaerobic essential	ZMO1_ZMO1348	map	-3.04111	8.77806e-34	-2.99975	3.85025e-34	type I methionine aminopeptidase
anaerobic essential	ZMO1_ZMO1384	era	-3.0336	2.36909e-45	-2.53246	1.92972e-37	GTP-binding protein Era
anaerobic essential	ZMO1_ZMO0737	aroD	-3.0237	8.34506e-36	-2.52979	8.11243e-27	type II 3-dehydroquinate dehydratase
anaerobic essential	ZMO1_ZMO0854	coaD	-3.02116	5.39658e-43	-2.32394	1.18892e-33	pantetheine-phosphate adenylyltransferase
anaerobic essential	ZMO1_ZMO0205	NA	-3.01959	4.80885e-35	-2.05126	1.52674e-19	NAD-dependent epimerase/dehydratase
anaerobic fitness defect	ZMO1_ZMO1021	NA	-2.99294	2.93836e-55	-2.0515	3.99942e-41	alpha/beta fold family hydrolase-like protein
anaerobic fitness defect	ZMO1_ZMO1647	folK	-2.98524	1.48458e-27	-1.50711	2.84427e-09	2-amino-4-hydroxy-6- hydroxymethyldihydropteridine pyrophosphokinase
anaerobic fitness defect	ZMO1_ZMOp32x012	NA	-2.98498	2.85517e-21	-2.55029	1.77003e-19	hypothetical protein
anaerobic fitness defect	ZMO1_ZMOt042	NA	-2.97961	1.8257e-43	-2.28547	1.26603e-31	tRNA-Ala
anaerobic fitness defect	ZMO1_ZMO1128	ispDF	-2.95656	9.69166e-27	-3.58326	4.51607e-33	bifunctional 2-C-methyl-D-erythritol 4-phosphate cytidylyltransferase/2-C-methyl-D-erythritol 2%2C4-cyclodiphosphate synthase
anaerobic fitness defect	ZMO1_ZMO0279	NA	-2.90838	1.06313e-47	-2.3607	5.1132e-39	putative cold-shock DNA-binding protein
anaerobic fitness defect	ZMO1_ZMOp33x001	NA	-2.90574	3.33697e-23	-6.35149	3.24454e-37	hypothetical protein
anaerobic fitness defect	ZMO1_ZMO0329	cbbF1	-2.90445	1.20276e-47	-2.71598	1.00395e-40	inositol monophosphatase
anaerobic fitness defect	ZMO1_ZMO1600	thrB	-2.90304	4.70034e-74	-2.31374	9.29485e-64	homoserine kinase
anaerobic fitness defect	ZMO1_ZMO1222	NA	-2.89561	4.80759e-25	-2.35122	1.78253e-19	3-oxoacyl-(acyl-carrier-protein) reductase
anaerobic fitness defect	ZMO1_ZMO1769	NA	-2.89431	3.96461e-52	-1.86848	3.1867e-35	uncharacterized protein
anaerobic fitness defect	ZMO1_ZMO0357	NA	-2.89367	2.86789e-30	-2.27662	1.78997e-22	hypothetical protein
anaerobic fitness defect	ZMO1_ZMO0769	mnmA	-2.88935	2.3723e-19	-5.51416	1.96415e-40	tRNA 2-thiouridine(34) synthase MnmA
anaerobic fitness defect	ZMO1_ZMO0298	NA	-2.88319	5.63466e-29	-2.79221	1.23579e-27	uncharacterized protein
anaerobic fitness defect	ZMO1_ZMO1057	NA	-2.88242	1.69409e-39	-3.60536	3.38392e-46	GCN5-related N-acetyltransferase
anaerobic fitness defect	ZMO1_ZMO1768	lysA2	-2.87196	5.3757e-51	-1.67376	2.96685e-28	diaminopimelate decarboxylase
anaerobic fitness defect	ZMO1_ZMO0621	flgM	-2.86061	8.36013e-11	-2.64004	2.59796e-19	flagellar biosynthesis anti-sigma factor FlgM
anaerobic fitness defect	ZMO1_ZMOp32x016	NA	-2.85841	1.85954e-22	-2.88248	8.75497e-27	winged helix-turn-helix DNA-binding domain
anaerobic fitness defect	ZMO1_ZMO1218	tatC	-2.85415	1.29545e-40	-1.11035	3.01419e-09	twin-arginine translocase subunit TatC
anaerobic fitness defect	ZMO1_ZMOp32x015	NA	-2.84183	3.12896e-10	-1.97151	8.28964e-07	Azospirillum phage Cd Gp10 family protein
anaerobic fitness defect	ZMO1_ZMO1142	trxB	-2.83853	2.41318e-56	-1.24448	5.31469e-16	thioredoxin reductase
anaerobic fitness defect	ZMO1_ZMO0719	NA	-2.82651	1.22483e-37	-1.48998	3.12664e-11	lytic transglycosylase catalytic
anaerobic fitness defect	ZMO1_ZMO0465	tpiA	-2.82356	1.00824e-56	-1.53682	2.65176e-25	triosephosphate isomerase TpiA
anaerobic fitness defect	ZMO1_ZMO0027	purH	-2.82271	1.83134e-35	-1.86223	1.4228e-19	bifunctional phosphoribosyl aminoimidazole carboxamide formyltransferase/IMP cyclohydrolase
anaerobic fitness defect	ZMO1_ZMO0328	efp	-2.81705	5.3839e-38	-2.2575	9.50559e-28	translation elongation factor P
anaerobic fitness defect	ZMO1_ZMO1841	rseC	-2.81315	1.93114e-45	-0.316496	0.0263179	positive regulator of sigma E RseC/MucC
anaerobic fitness defect	ZMO1_ZMO0811	fmt	-2.78784	2.94684e-15	-2.95034	1.00587e-15	methionyl-tRNA formyltransferase
anaerobic fitness defect	ZMO1_ZMO2013	NA	-2.77593	5.96408e-25	-6.16123	6.6005e-43	hypothetical protein
anaerobic fitness defect	ZMO1_ZMO1511	NA	-2.76534	1.16817e-12	-4.73425	6.72531e-25	uncharacterized protein
anaerobic fitness defect	ZMO1_ZMO1709	acpS	-2.7652	1.43274e-19	-4.26623	3.09045e-28	Holo-[acyl-carrier-protein] synthase
anaerobic fitness defect	ZMO1_ZMO0449	NA	-2.76323	9.38557e-34	-2.81846	6.26348e-33	uncharacterized protein
anaerobic fitness defect	ZMO1_ZMO1212	pgi	-2.74815	2.13923e-28	-2.29361	4.58379e-25	glucose-6-phosphate isomerase
anaerobic fitness defect	ZMO1_ZMO0037	nagE1	-2.73377	1.64122e-53	-2.2543	2.93087e-43	PTS IIA-like nitrogen-regulatory protein PtsN/NagE
anaerobic fitness defect	ZMO1_ZMO1632	dapE	-2.72357	4.77789e-34	-4.0962	2.25475e-49	succinyl-diaminopimelate desuccinylase
anaerobic fitness defect	ZMO1_ZMO1596	adhB	-2.71871	3.71743e-49	0.263389	6.48116e-36	iron-containing alcohol dehydrogenase
anaerobic fitness defect	ZMO1_ZMO1223	fabD	-2.71415	4.75627e-28	-5.29921	9.0106e-45	malonyl CoA-acyl carrier protein transacylase
anaerobic fitness defect	ZMO1_ZMOp32x013	NA	-2.70743	1.3285e-28	-1.47618	1.10003e-21	hypothetical protein
anaerobic fitness defect	ZMO1_ZMO1375	rnc	-2.70021	2.81442e-39	-1.93884	1.41912e-29	ribonuclease III
anaerobic fitness defect	ZMO1_ZMO0342	aspB	-2.67529	2.12567e-30	-2.04047	4.92655e-27	aspartate aminotransferase
anaerobic fitness defect	ZMO1_ZMO1370	NA	-2.66973	3.46208e-44	-2.28163	6.46506e-38	N-carbamoylputrescine amidase
anaerobic fitness defect	ZMO1_ZMOt012	NA	-2.65229	1.08374e-34	-3.06639	3.64094e-41	tRNA-Arg
anaerobic fitness defect	ZMO1_ZMO0974	NA	-2.64883	1.42148e-30	-2.29076	5.77441e-28	hopanoid biosynthesis associated protein HpnK
anaerobic fitness defect	ZMO1_ZMO1129	NA	-2.64772	1.19027e-15	-2.21094	1.543e-10	uncharacterized protein
anaerobic fitness defect	ZMO1_ZMO0359	mrdA	-2.64576	1.36411e-35	-2.15312	6.53806e-29	peptidoglycan D%2CD-transpeptidase MrdA
anaerobic fitness defect	ZMO1_ZMO1329	ppnK	-2.63393	5.39327e-46	-2.20501	1.64308e-37	NAD(+) kinase
anaerobic fitness defect	ZMO1_ZMO0420	tyrC	-2.63245	7.55846e-29	-1.69582	1.6205e-09	prephenate dehydratase
anaerobic fitness defect	ZMO1_ZMO1890	NA	-2.62442	1.03254e-36	-1.24405	2.86814e-14	mitochondrial processing peptidase-like protein
anaerobic fitness defect	ZMO1_ZMO1275	tdcB	-2.62151	1.71264e-32	-1.14617	9.2275e-09	threonine dehydratase
anaerobic fitness defect	ZMO1_ZMO0018	rpe	-2.6136	2.34921e-12	-2.30155	2.04706e-10	ribulose-phosphate 3-epimerase
anaerobic fitness defect	ZMO1_ZMO0360	mrdB	-2.58509	2.27593e-28	-2.49214	1.25741e-26	rod shape-determining protein MrdB (formly RodA)
anaerobic fitness defect	ZMO1_ZMO1116	gltD	-2.5773	8.84634e-52	-2.51401	1.70762e-51	glutamate synthase small subunit
anaerobic fitness defect	ZMO1_ZMO1792	ilvD	-2.56999	5.16362e-16	-2.34703	1.37583e-20	dihydroxy-acid dehydratase
anaerobic fitness defect	ZMO1_ZMO1870	nadC	-2.56331	5.03677e-42	-2.56443	1.01916e-43	nicotinate-nucleotide pyrophosphorylase
anaerobic fitness defect	ZMO1_ZMO0041	aroE	-2.5594	4.8812e-47	-1.83627	1.38621e-33	shikimate 5-dehydrogenase
anaerobic fitness defect	ZMO1_ZMO0972	NA	-2.55854	1.33035e-31	-2.15934	2.04554e-25	hopanoid biosynthesis associated glycosyl transferase protein HpnI
anaerobic fitness defect	ZMO1_ZMO1328	NA	-2.54689	1.23336e-45	-1.90987	7.07366e-37	SpoU type tRNA/rRNA methyltransferase
anaerobic fitness defect	ZMO1_ZMO0427	sufS	-2.54527	1.04161e-28	-3.14226	2.05122e-38	SufS subfamily cysteine desulfurase
anaerobic fitness defect	ZMO1_ZMO1117	gltB	-2.49914	3.53174e-54	-2.51253	7.52506e-55	glutamate synthase large subunit
anaerobic fitness defect	ZMO1_ZMO1553	thiL	-2.49013	1.8054e-39	-2.72855	6.9385e-39	thiamine-monophosphate kinase
anaerobic fitness defect	ZMO1_ZMO1054	parC	-2.4737	4.22397e-18	-2.12281	2.35257e-13	DNA topoisomerase IV A subunit
anaerobic fitness defect	ZMO1_ZMO1008	glcD	-2.46766	1.73184e-36	-3.04176	6.18659e-44	glycolate oxidase subunit GlcD
anaerobic fitness defect	ZMO1_ZMO0791	pyrB	-2.46618	6.42931e-38	-2.24838	1.11283e-30	aspartate carbamoyltransferase
anaerobic fitness defect	ZMO1_ZMO1327	NA	-2.46245	3.14858e-52	-1.72376	4.84158e-40	HPr family phosphocarrier
anaerobic fitness defect	ZMO1_ZMO0714	rnd2	-2.44126	1.88413e-24	-4.00368	6.91571e-30	ribonuclease D
anaerobic fitness defect	ZMO1_ZMOp39x032	NA	-2.43283	6.60724e-32	-1.8733	2.71335e-24	winged helix-turn-helix DNA-binding domain protein
anaerobic fitness defect	ZMO1_ZMO0452	NA	-2.41209	1.30729e-42	-2.39958	3.28053e-39	pyrrolo-quinoline quinone
anaerobic fitness defect	ZMO1_ZMO0193	NA	-2.39207	2.29201e-10	-2.26349	3.10178e-09	Rne/Rng family ribonuclease
anaerobic fitness defect	ZMO1_ZMO1195	plsY	-2.38794	4.11797e-30	-0.949133	1.98557e-10	glycerol-3-phosphate acyltransferase PlsY
anaerobic fitness defect	ZMO1_ZMO0221	NA	-2.38558	1.31299e-22	-3.07709	6.44096e-32	CarD family transcriptional regulator
anaerobic fitness defect	ZMO1_ZMO0459	lolC	-2.35928	6.17284e-22	-1.82272	8.18393e-17	lipoprotein releasing system transmembrane protein LolC/E family
anaerobic fitness defect	ZMO1_ZMO1551	hisD	-2.34167	2.53876e-53	-1.18412	1.08056e-26	histidinol dehydrogenase
anaerobic fitness defect	ZMO1_ZMO0142	NA	-2.32391	6.79752e-50	-0.371175	0.590501	YggS family pyridoxal phosphate enzyme
anaerobic fitness defect	ZMO1_ZMO1720	rpoZ	-2.30414	4.57546e-33	-1.54164	3.05446e-18	DNA-directed RNA polymerase omega subunit
anaerobic fitness defect	ZMO1_ZMO1311	ostA	-2.28795	4.90413e-40	-1.9397	1.25147e-37	organic solvent tolerance protein
anaerobic fitness defect	ZMO1_ZMO0880	cheA2	-2.27509	1.02808e-21	-2.48093	7.50161e-26	putative CheA signal transduction histidine kinase
anaerobic fitness defect	ZMO1_ZMO1684	serC	-2.26455	3.53951e-34	-2.90709	1.09761e-44	phosphoserine aminotransferase
anaerobic fitness defect	ZMO1_ZMO1689	pyrC2	-2.26166	1.12866e-29	-2.3115	5.56548e-32	multifunctional complex type dihydroorotase
anaerobic fitness defect	ZMO1_ZMO1480	etfB	-2.24626	0.000228881	-5.4555	5.87334e-10	electron transfer flavoprotein subunit beta
anaerobic fitness defect	ZMO1_ZMO0975	NA	-2.21741	1.54276e-27	-0.478581	0.749087	putative membrane spanning protein
anaerobic fitness defect	ZMO1_ZMO0016	grpE	-2.20601	4.92466e-14	-2.13144	3.4124e-13	GrpE protein
anaerobic fitness defect	ZMO1_ZMO0822	NA	-2.18591	1.52437e-30	-2.29881	3.89015e-34	uncharacterized protein
anaerobic fitness defect	ZMO1_ZMO1000	metE	-2.17996	3.6224e-60	-0.132789	1.09531e-19	5- methyltetrahydropteroyltriglutamate--homocysteine S-methyltransferase
anaerobic fitness defect	ZMO1_ZMO1797	cmk	-2.17995	9.086e-27	-2.72614	6.99797e-37	cytidylate kinase
anaerobic fitness defect	ZMO1_ZMO0876	hpnM	-2.1762	1.58443e-20	-2.30983	1.77866e-19	hopanoid biosynthesis associated membrane protein HpnM
anaerobic fitness defect	ZMO1_ZMO1443	NA	-2.142	7.67089e-45	-0.588142	3.67213e-06	polysaccharide biosynthesis protein
anaerobic fitness defect	ZMO1_ZMO1346	NA	-2.13084	2.68377e-51	-1.62055	6.52722e-40	EamA/RhaT family transporter
anaerobic fitness defect	ZMO1_ZMO1178	hisI	-2.12927	3.67256e-45	-1.25386	4.10328e-21	phosphoribosyl-AMP cyclohydrolase
anaerobic fitness defect	ZMO1_ZMO0275	NA	-2.1136	6.50513e-28	-1.67965	5.78002e-20	ABC transporter related protein
anaerobic fitness defect	ZMO1_ZMO0553	rbfA	-2.10749	8.67826e-46	-2.76037	8.37415e-53	ribosome-binding factor A
anaerobic fitness defect	ZMO1_ZMO1431	NA	-2.09999	1.37024e-05	-1.65059	0.00263911	DUF1656 domain-containing protein
anaerobic fitness defect	ZMO1_ZMO1658	NA	-2.09426	4.30982e-28	-2.7803	1.34957e-29	tRNA(Ile)-lysidine synthetase
anaerobic fitness defect	ZMO1_ZMO0112	NA	-2.09399	3.50319e-41	-1.19586	1.55033e-18	uncharacterized protein
anaerobic fitness defect	ZMO1_ZMO1702	ftsK	-2.08482	6.71132e-05	-3.42713	9.6756e-13	DNA translocase FtsK
anaerobic fitness defect	ZMO1_ZMO1393	lptF	-2.07973	9.73712e-26	-1.65085	4.30474e-21	LPS export ABC transporter permease LptF
anaerobic fitness defect	ZMO1_ZMO1771	NA	-2.03936	1.29302e-52	-1.15454	4.97512e-21	iron-containing alcohol dehydrogenase
anaerobic fitness defect	ZMO1_ZMO1019	dys	-2.03	4.77884e-43	-1.61468	1.72654e-33	deoxyhypusine synthase
anaerobic fitness defect	ZMO1_ZMO0410	hslO	-2.02201	3.578e-42	-2.00851	9.26876e-43	Hsp33-like chaperonin hslO
anaerobic fitness defect	ZMO1_ZMO1148	NA	-2.01973	1.89682e-35	-1.71625	1.19167e-29	YaeT-like component of outer membrane protein assembly complex
anaerobic fitness defect	ZMO1_ZMO0840	NA	-2.01435	2.0264e-25	-1.61442	1.39083e-21	sporulation domain-containing protein
anaerobic fitness defect	ZMO1_ZMO1326	nagE	-2.01333	1.98445e-31	-0.792711	0.00177558	PTS system fructose subfamily IIA component
anaerobic fitness defect	ZMO1_ZMOp36x008	NA	-2.01275	1.96799e-46	-1.72023	2.53976e-41	bulb-type lectin domain protein
anaerobic fitness defect	ZMO1_ZMO0792	pyrC1	-2.00702	2.14769e-37	-1.55461	1.05572e-27	dihydroorotase
anaerobic fitness defect	ZMO1_ZMO1213	NA	-1.99455	1.51898e-39	-1.15312	4.91926e-22	uncharacterized protein
anaerobic fitness defect	ZMO1_ZMO0039	dnaQ	-1.98163	7.07028e-23	-0.506391	0.065624	DNA polymerase III epsilon subunit
anaerobic fitness defect	ZMO1_ZMO0536	rplO	-1.97757	4.99999e-45	-2.03747	1.57715e-47	ribosomal protein L15
anaerobic fitness defect	ZMO1_ZMO1124	NA	-1.96989	4.88771e-41	-3.83455	2.65351e-68	sigma-54-dependent Fis family transcriptional regulator
anaerobic fitness defect	ZMO1_ZMOp39x033	NA	-1.95901	1.48376e-16	-1.90816	2.37274e-16	hypothetical protein
anaerobic fitness defect	ZMO1_ZMOt019	NA	-1.94854	4.71254e-13	-3.42921	4.00937e-31	tRNA-Leu
anaerobic fitness defect	ZMO1_ZMO1496	ppc	-1.94047	3.18403e-47	-1.95991	3.55306e-48	phosphoenolpyruvate carboxylase
anaerobic fitness defect	ZMO1_ZMOt005	NA	-1.91791	2.92028e-37	-1.93033	4.34743e-38	tRNA-Val
anaerobic fitness defect	ZMO1_ZMO0661	dnaJ	-1.91675	0.00358361	-2.67513	6.07069e-13	chaperone protein DnaJ
anaerobic fitness defect	ZMO1_ZMO0291	lgt	-1.90534	4.67617e-17	-2.46659	1.00534e-24	prolipoprotein diacylglyceryl transferase
anaerobic fitness defect	ZMO1_ZMO1599	NA	-1.90252	4.79685e-27	-1.65995	4.03883e-26	hopanoid biosynthesis associated RND transporter like protein HpnN
anaerobic fitness defect	ZMO1_ZMO0859	NA	-1.90239	6.23166e-20	-1.71639	3.02796e-20	aminotransferase class V
anaerobic fitness defect	ZMO1_ZMO0184	NA	-1.89813	4.85596e-30	-1.47024	6.19824e-23	hypothetical protein
anaerobic fitness defect	ZMO1_ZMO1730	cysE	-1.87436	1.4324e-12	-3.7579	1.75096e-32	serine O-acetyltransferase
anaerobic fitness defect	ZMO1_ZMO1510	prmC	-1.84617	2.73945e-29	-1.83824	3.23583e-31	protein-(glutamine-N5) methyltransferase release factor-specific
anaerobic fitness defect	ZMO1_ZMO1394	lptG	-1.8446	4.24754e-18	-1.54224	9.08249e-16	LPS export ABC transporter permease LptG
anaerobic fitness defect	ZMO1_ZMO1369	NA	-1.83989	2.85757e-47	-1.54494	1.09954e-38	agmatine deiminase
anaerobic fitness defect	ZMO1_ZMO0813	defA	-1.82176	2.49675e-11	-2.31879	2.6086e-12	peptide deformylase
anaerobic fitness defect	ZMO1_ZMO0144	nadB	-1.81904	2.25047e-40	-1.01028	2.7189e-15	L-aspartate oxidase
anaerobic fitness defect	ZMO1_ZMO0785	NA	-1.80425	3.85513e-23	-1.96082	3.84884e-18	Holliday junction resolvase YqgF
anaerobic fitness defect	ZMO1_ZMO0962	nagA	-1.77313	2.0893e-37	-0.190315	0.00380391	N-acetylglucosamine-6-phosphate deacetylase
anaerobic fitness defect	ZMO1_ZMO1678	pheA	-1.76661	3.52891e-15	-1.84094	6.89935e-24	prephenate dehydratase
anaerobic fitness defect	ZMO1_ZMO1412	NA	-1.74814	2.03055e-11	-0.3094	0.73666	transcriptional regulator MucR family
anaerobic fitness defect	ZMO1_ZMO0038	NA	-1.74767	2.43951e-36	-1.32441	2.35249e-25	ribosomal protein S30Ae/sigma 54 modulation protein
anaerobic fitness defect	ZMO1_ZMO0985	surE	-1.70598	1.18237e-20	-1.87643	6.84389e-18	5'-nucleotidase SurE
anaerobic fitness defect	ZMO1_ZMO1662	nadD	-1.70024	4.87471e-35	-1.01592	2.71535e-12	nicotinate-nicotinamide nucleotide adenylyltransferase
anaerobic fitness defect	ZMO1_ZMO1963	gltA	-1.69364	4.37638e-30	-0.318851	0.107175	citrate synthase I
anaerobic fitness defect	ZMO1_ZMO1102	NA	-1.69106	1.56985e-16	-1.13501	1.67062e-12	histidine kinase
anaerobic fitness defect	ZMO1_ZMO1078	trmD	-1.6897	1.01333e-19	-0.484692	0.0764487	tRNA (guanosine(37)-N1)-methyltransferase TrmD
anaerobic fitness defect	ZMO1_ZMO0825	pbp2	-1.68317	0.00451721	-4.37924	1.63855e-11	penicillin-binding protein PBP2
anaerobic fitness defect	ZMO1_ZMO1960	NA	-1.68266	0.00104995	-1.69696	2.43309e-05	uncharacterized protein
anaerobic fitness defect	ZMO1_ZMO0835	ftsQ	-1.6786	0.00012748	-2.93936	2.15113e-14	cell division protein FtsQ
anaerobic fitness defect	ZMO1_ZMOp33x028	NA	-1.67248	2.42337e-32	-1.58231	5.52559e-29	winged helix-turn-helix DNA-binding domain protein
anaerobic fitness defect	ZMO1_ZMO0946	tig	-1.67049	1.11177e-05	-2.84513	2.19494e-13	trigger factor
anaerobic fitness defect	ZMO1_ZMO1141	ilvC	-1.67026	7.36562e-08	-2.07553	8.84463e-12	ketol-acid reductoisomerase
anaerobic fitness defect	ZMO1_ZMO1003	thiD	-1.66737	3.5573e-24	-0.81422	5.04774e-15	bifunctional hydroxymethylpyrimidine/phosphomethylpyrimidine kinase
anaerobic fitness defect	ZMO1_ZMO1022	nifS1	-1.65691	2.56948e-30	-2.98684	4.6412e-49	cysteine desulfurase NifS/SufS
anaerobic fitness defect	ZMO1_ZMO1748	NA	-1.65127	7.2038e-27	-0.33954	0.0612652	ArsR family transcriptional regulator
anaerobic fitness defect	ZMO1_ZMO1025	nrdD	-1.65066	3.37709e-19	-0.288289	0.179033	anaerobic ribonucleoside-triphosphate reductase
anaerobic fitness defect	ZMO1_ZMO1562	NA	-1.62104	7.15167e-15	-1.54283	7.53587e-13	RNA pyrophosphohydrolase
anaerobic fitness defect	ZMO1_ZMO1432	NA	-1.60866	5.04835e-05	-1.73597	1.77033e-07	membrane protein component of efflux system
anaerobic fitness defect	ZMO1_ZMO0458	lolD	-1.5909	2.93569e-10	-1.64014	6.08007e-13	lipoprotein-releasing system ATP-binding protein LolD
anaerobic fitness defect	ZMO1_ZMO1165	comF	-1.58242	1.06658e-27	-1.30508	4.64109e-25	amidophosphoribosyltransferase
anaerobic fitness defect	ZMO1_ZMO0913	ilvE	-1.58056	3.65976e-12	-1.49682	4.13165e-13	branched-chain amino acid aminotransferase
anaerobic fitness defect	ZMO1_ZMO0103	NA	-1.57182	7.39747e-13	-1.71299	2.21347e-19	beta-lactamase
anaerobic fitness defect	ZMO1_ZMO0483	hom	-1.56212	9.10238e-26	-1.90348	4.5641e-36	homoserine dehydrogenase
anaerobic fitness defect	ZMO1_ZMO0819	ugd	-1.56199	2.43569e-26	-1.11165	5.63166e-16	UDP-glucose 6-dehydrogenase
anaerobic fitness defect	ZMO1_ZMO0441	NA	-1.55656	1.05915e-17	-0.363584	0.527752	ATP12 ATPase
anaerobic fitness defect	ZMO1_ZMO1429	NA	-1.54821	4.09652e-07	-1.48993	2.03842e-06	NodT family RND efflux system outer membrane lipoprotein
anaerobic fitness defect	ZMO1_ZMO0094	bioB	-1.52317	3.90993e-26	-0.556917	0.223829	biotin synthase
anaerobic fitness defect	ZMO1_ZMO0763	NA	-1.51947	3.94245e-41	-1.20306	1.94389e-40	tetratricopeptide domain protein
anaerobic fitness defect	ZMO1_ZMOp32x024	NA	-1.51041	4.10414e-45	-1.48824	1.81125e-39	phage integrase
anaerobic fitness defect	ZMO1_ZMO1430	NA	-1.50382	7.33939e-06	-1.61615	4.48193e-06	MFP subunit of RND efflux system transporter
anaerobic fitness defect	ZMO1_ZMO0987	NA	-1.48644	4.06255e-24	-1.31924	1.28613e-19	TraR/DksA family transcriptional regulator
anaerobic fitness defect	ZMO1_ZMO0947	NA	-1.48423	1.48222e-09	-2.48773	1.6125e-24	glycosyl transferase family 2
anaerobic fitness defect	ZMO1_ZMO0836	ftsA	-1.47671	0.00481607	-2.64491	3.16135e-09	cell division protein FtsA
anaerobic fitness defect	ZMO1_ZMO0454	fhs	-1.47568	1.74998e-21	-0.177351	0.00791033	formate--tetrahydrofolate ligase
anaerobic fitness defect	ZMO1_ZMO0867	hpnA	-1.46454	8.69834e-28	-0.589418	0.304519	hopanoid-associated sugar epimerase HpnA
anaerobic fitness defect	ZMO1_ZMO1676	NA	-1.45837	1.19056e-22	-0.851224	1.39279e-09	DUF721 domain-containing protein
anaerobic fitness defect	ZMO1_ZMO0868	hpnB	-1.44092	4.47863e-22	-0.745241	0.0191586	hopene-associated glycosyltransferase HpnB
anaerobic fitness defect	ZMO1_ZMO1747	metF	-1.42576	3.67653e-34	-0.133171	7.67493e-07	5%2C10-methylenetetrahydrofolate reductase
anaerobic fitness defect	ZMO1_ZMO1471	typA	-1.4172	2.27203e-22	-0.982776	2.55504e-13	GTP-binding protein TypA/BipA
anaerobic fitness defect	ZMO1_ZMO1312	NA	-1.37207	4.34874e-13	-0.44219	0.265403	PpiC-type peptidyl-prolyl cis-trans isomerase
anaerobic fitness defect	ZMO1_ZMO0439	rluC	-1.35819	1.04148e-35	-1.1565	2.1737e-30	RluC/D family pseudouridine synthase
anaerobic fitness defect	ZMO1_ZMO1479	etfA	-1.3226	8.92355e-05	-4.54877	5.71463e-38	electron transfer flavoprotein subunit alpha
anaerobic fitness defect	ZMO1_ZMO1118	NA	-1.31394	0.00100888	-3.45083	1.0177e-20	glutathione S-transferase
anaerobic fitness defect	ZMO1_ZMO0578	NA	-1.28711	6.53763e-15	-0.532285	0.0849439	sodium:dicarboxylate symporter
anaerobic fitness defect	ZMO1_ZMOt018	NA	-1.27301	5.1421e-11	-0.938504	1.67716e-11	tRNA-Gln
anaerobic fitness defect	ZMO1_ZMO1547	NA	-1.27078	3.34978e-11	-1.10909	1.47742e-12	transcriptional regulator TetR family
anaerobic fitness defect	ZMO1_ZMO0153	yebC	-1.26929	2.36898e-14	-1.65435	7.61397e-26	YebC/PmpR family DNA-binding regulatory protein
anaerobic fitness defect	ZMO1_ZMO1660	NA	-1.26684	1.28812e-16	-0.079428	1.5705e-11	uncharacterized protein
anaerobic fitness defect	ZMO1_ZMO1040	NA	-1.25525	6.15625e-22	-1.32365	2.42693e-28	TonB-dependent receptor
anaerobic fitness defect	ZMO1_ZMO0107	NA	-1.25169	2.2918e-15	-0.982005	2.20309e-07	uncharacterized protein
anaerobic fitness defect	ZMO1_ZMO1417	NA	-1.23263	7.93792e-21	-0.862533	7.17091e-19	putative DEAD/DEAH box helicase
anaerobic fitness defect	ZMO1_ZMO1778	NA	-1.22575	1.20785e-16	-0.560939	2.40546e-06	DUF475 domain-containing protein
anaerobic fitness defect	ZMO1_ZMO0963	NA	-1.21865	1.12179e-10	-0.265141	0.0116369	TetR family transcriptional regulator
anaerobic fitness defect	ZMO1_ZMO0300	xseA	-1.21536	9.89017e-12	-0.512649	9.76228e-05	exodeoxyribonuclease VII large subunit
anaerobic fitness defect	ZMO1_ZMO1411	fur	-1.21213	0.00704186	-4.966	1.02862e-30	ferric uptake regulator Fur family
anaerobic fitness defect	ZMO1_ZMO1758	NA	-1.18382	1.09552e-11	-1.57302	1.36607e-17	outer membrane assembly lipoprotein YfiO
anaerobic fitness defect	ZMO1_ZMO1130	NA	-1.18153	6.65892e-11	-0.840374	0.00804681	CinA domain-containing protein
anaerobic fitness defect	ZMO1_ZMO1656	NA	-1.17741	1.2857e-14	-1.00913	1.99505e-10	XRE family transcriptional regulator
anaerobic fitness defect	ZMO1_ZMO1767	galU	-1.17567	7.68254e-26	-0.865299	4.50625e-15	UTP-glucose-1-phosphate uridylyltransferase
anaerobic fitness defect	ZMO1_ZMO1283	NA	-1.15427	1.70984e-15	-1.05932	1.48999e-12	LacI family transcriptional regulator
anaerobic fitness defect	ZMO1_ZMO1903	hemC	-1.14634	5.2222e-10	-1.2966	4.27939e-14	porphobilinogen deaminase
anaerobic fitness defect	ZMO1_ZMO1688	ygfZ	-1.13534	3.38722e-29	-1.16861	5.5923e-25	folate-binding protein YgfZ
anaerobic fitness defect	ZMO1_ZMO0864	cdd	-1.12922	1.17006e-15	-0.697313	4.58672e-06	cytidine deaminase
anaerobic fitness defect	ZMO1_ZMO0445	NA	-1.11786	2.93575e-06	-1.01253	3.44719e-07	GDSL lipase/esterase
anaerobic fitness defect	ZMO1_ZMOp36x033	NA	-1.11166	1.01697e-06	-1.19025	3.00779e-05	zinc finger Ogr/Delta-type transcriptional activator
anaerobic fitness defect	ZMO1_ZMO0411	gyrB1	-1.10762	5.53282e-10	-1.32538	4.61054e-15	DNA topoisomerase IV B subunit
anaerobic fitness defect	ZMO1_ZMO1749	mlaA	-1.10498	8.6702e-28	-0.816014	8.93323e-20	lipoprotein MlaA
anaerobic fitness defect	ZMO1_ZMOp33x022	NA	-1.10263	1.68345e-40	-0.826062	6.40224e-32	NADP-dependent oxidoreductase domain protein
anaerobic fitness defect	ZMO1_ZMO1867	NA	-1.09461	1.35671e-08	-0.333961	0.407351	Baf family transcriptional acitvator
anaerobic fitness defect	ZMO1_ZMO0363	tgt	-1.08992	3.39981e-10	-0.297314	1.28595e-09	tRNA-guanine(34) transglycosylase
anaerobic fitness defect	ZMO1_ZMO1716	exbB	-1.08305	6.93672e-09	-0.949713	8.24679e-09	MotA/TolQ/ExbB proton channel
anaerobic fitness defect	ZMO1_ZMO1139	ilvI	-1.0697	1.9099e-06	-1.3689	3.23418e-08	acetolactate synthase large subunit
anaerobic fitness defect	ZMO1_ZMO0102	NA	-1.06416	6.70738e-31	-0.0711571	1.37184e-15	hypothetical protein
anaerobic fitness defect	ZMO1_ZMO0722	NA	-1.06343	5.99591e-19	-0.532571	1.3344e-16	endothelin-converting enzyme 1
anaerobic fitness defect	ZMO1_ZMO0818	queD	-1.05678	2.01445e-09	-0.380543	0.0347306	queuosine biosynthesis protein QueD
anaerobic fitness defect	ZMO1_ZMO0189	sdaA	-1.04734	1.49831e-21	-0.91697	4.24482e-14	L-serine dehydratase 1
anaerobic fitness defect	ZMO1_ZMO1145	rpmE	-1.04093	5.53876e-07	-1.65076	1.27295e-21	ribosomal protein L31
anaerobic fitness defect	ZMO1_ZMO1093	NA	-1.03469	2.91531e-11	-0.167358	2.6646e-16	TatD family deoxyribonuclease
anaerobic fitness defect	ZMO1_ZMOp36x030	NA	-1.0313	0.00158662	-0.643886	0.390812	toxin HigB-like
anaerobic fitness defect	ZMO1_ZMOt041	NA	-1.02666	2.58465e-09	-1.12989	3.59627e-11	tRNA-Ala
anaerobic fitness defect	ZMO1_ZMO0015	hrcA	-1.01837	4.32198e-17	0.0443105	5.69048e-23	heat-inducible transcription repressor HrcA
anaerobic fitness defect	ZMO1_ZMO1915	bioD	-1.01055	0.00250562	-0.960217	0.553346	dethiobiotin synthase
