# Supplementary material for: The genetics of aerotolerant growth in an alphaproteobacterium with a naturally reduced genome
Source: mBio. 2023 Oct 31;14(6):e01487-23. doi: 10.1128/mbio.01487-23 (PMC10746277; doi:10.1128/mbio.01487-23)
Supplement: Table S7 — Uncharacterized and unique genes with phenotypes. [file mbio.01487-23-s0008.xlsx]

## Sheet: Uncharacterized
Supplemental Table S7 Uncharacterized and Unique Genes with Phenotypes
Term	Description
Presence in Tractable Alphas	Ortholog categories: unique among genomes, common to Tractable Alphas, other remaining genes
Essential in Tractable Alphas	Number of Tractable Alphas in which the ortholog is essential
aer	aerobic
ana	anaerobic
medLFC	median log2 fold change
Uncharacterized genes with phenotypes
locus_tag	Gene	Gene product	type1	type2	Presence in Tractable Alphas	Essential in Tractable Alphas	ana_medLFC	ana_FDR	aer_medLFC	aer_FDR
ZMO1_ZMO0449	NA	uncharacterized protein	generally fitness defect	N/A	Common to Tractable Alphas	3	-2.76323	9.39e-34	-2.81846	6.26e-33
ZMO1_ZMO1511	NA	uncharacterized protein	aerobic essential	generally fitness defect	Common to Tractable Alphas	0	-2.76534	1.17e-12	-4.73425	6.73e-25
ZMO1_ZMO0107	NA	uncharacterized protein	anaerobic fitness defect	N/A	Remaining genes	1	-1.25169	2.29e-15	-0.982005	2.2e-07
ZMO1_ZMO0112	NA	uncharacterized protein	generally fitness defect	N/A	Remaining genes	0	-2.09399	3.5e-41	-1.19586	1.55e-18
ZMO1_ZMO0184	NA	hypothetical protein	generally fitness defect	N/A	Remaining genes	0	-1.89813	4.86e-30	-1.47024	6.2e-23
ZMO1_ZMO0298	NA	uncharacterized protein	generally fitness defect	N/A	Remaining genes	1	-2.88319	5.63e-29	-2.79221	1.24e-27
ZMO1_ZMO0357	NA	hypothetical protein	generally fitness defect	N/A	Remaining genes	1	-2.89367	2.87e-30	-2.27662	1.79e-22
ZMO1_ZMO0588	NA	uncharacterized protein	generally essential	N/A	Remaining genes	0	-3.27863	1.56e-24	-3.44829	1.39e-25
ZMO1_ZMO0822	NA	uncharacterized protein	generally fitness defect	N/A	Remaining genes	0	-2.18591	1.52e-30	-2.29881	3.89e-34
ZMO1_ZMO0824	NA	uncharacterized protein	generally essential	N/A	Remaining genes	0	-3.80107	1.21e-11	-3.90362	1.54e-10
ZMO1_ZMO1213	NA	uncharacterized protein	generally fitness defect	N/A	Remaining genes	0	-1.99455	1.52e-39	-1.15312	4.92e-22
ZMO1_ZMO1215	NA	uncharacterized protein	generally essential	N/A	Remaining genes	0	-4.2969	2.54e-26	-3.82081	2.21e-25
ZMO1_ZMO1390	NA	uncharacterized protein	generally essential	N/A	Remaining genes	1	-5.77568	3.08e-44	-4.46644	1.19e-34
ZMO1_ZMO1400	NA	uncharacterized protein	generally essential	N/A	Remaining genes	1	-4.39907	1.28e-37	-4.26594	1.49e-35
ZMO1_ZMO1434	NA	uncharacterized protein	generally essential	N/A	Remaining genes	4	-4.61569	6.48e-60	-3.43349	3.55e-50
ZMO1_ZMO1436	NA	uncharacterized protein	generally essential	N/A	Remaining genes	0	-5.35191	2.55e-45	-5.19371	7.5e-45
ZMO1_ZMO1769	NA	uncharacterized protein	generally fitness defect	N/A	Remaining genes	1	-2.89431	3.96e-52	-1.86848	3.19e-35
ZMO1_ZMO1901	NA	uncharacterized protein	generally essential	N/A	Remaining genes	0	-4.31367	3.08e-13	-4.46408	3.14e-12
ZMO1_ZMO1960	NA	uncharacterized protein	generally fitness defect	N/A	Remaining genes	0	-1.68266	0.00104995	-1.69696	2.43e-05
ZMO1_ZMO1961	NA	uncharacterized protein	aerobic fitness defect	N/A	Remaining genes	0	0.00817137	2.11e-05	-1.25356	6.92e-07
ZMO1_ZMO0102	NA	hypothetical protein	anaerobic fitness defect	N/A	Unique among genomes	0	-1.06416	6.71e-31	-0.0711571	1.37e-15
ZMO1_ZMO0968	NA	hypothetical protein	aerobic fitness defect	N/A	Unique among genomes	0	-0.937785	0.127959	-1.20814	0.0108425
ZMO1_ZMO1129	NA	uncharacterized protein	generally fitness defect	N/A	Unique among genomes	0	-2.64772	1.19e-15	-2.21094	1.54e-10
ZMO1_ZMO1383	NA	hypothetical protein	generally fitness defect	N/A	Unique among genomes	0	-3.25023	1.86e-38	-2.75492	1.5e-27
ZMO1_ZMO1660	NA	uncharacterized protein	anaerobic fitness defect	N/A	Unique among genomes	0	-1.26684	1.29e-16	-0.079428	1.57e-11
ZMO1_ZMO1802	NA	hypothetical protein	generally essential	N/A	Unique among genomes	0	-4.72761	7.54e-27	-5.85371	9.03e-39
ZMO1_ZMO2013	NA	hypothetical protein	aerobic essential	generally fitness defect	Unique among genomes	0	-2.77593	5.96e-25	-6.16123	6.6e-43
ZMO1_ZMO2014	NA	uncharacterized protein	generally essential	N/A	Unique among genomes	0	-4.40043	1.28e-21	-5.18628	3.4e-19
ZMO1_ZMO2020	NA	hypothetical protein	generally essential	N/A	Unique among genomes	0	-4.5456	3.06e-23	-3.25784	5.06e-19
ZMO1_ZMO2027	NA	hypothetical protein	generally essential	N/A	Unique among genomes	0	-6.5255	6.83e-39	-6.39102	8.29e-37
ZMO1_ZMOp32x011	NA	uncharacterized protein	generally essential	N/A	Unique among genomes	0	-10.3203	2.65e-42	-8.40915	7.23e-38
ZMO1_ZMOp32x012	NA	hypothetical protein	generally fitness defect	N/A	Unique among genomes	0	-2.98498	2.86e-21	-2.55029	1.77e-19
ZMO1_ZMOp32x013	NA	hypothetical protein	generally fitness defect	N/A	Unique among genomes	0	-2.70743	1.33e-28	-1.47618	1.1e-21
ZMO1_ZMOp33x001	NA	hypothetical protein	generally fitness defect	N/A	Unique among genomes	0	-2.90574	3.34e-23	-6.35149	3.24e-37
ZMO1_ZMOp33x031	NA	uncharacterized protein	generally essential	N/A	Unique among genomes	0	-11.6569	1.83e-39	-11.2691	1.27e-35
ZMO1_ZMOp36x028	NA	uncharacterized protein	generally essential	N/A	Unique among genomes	0	-5.16403	6.59e-13	-5.08841	2.72e-12
ZMO1_ZMOp36x032	NA	uncharacterized protein	generally essential	N/A	Unique among genomes	0	-13.4368	1.28e-55	-9.72448	4.82e-50
ZMO1_ZMOp39x033	NA	hypothetical protein	generally fitness defect	N/A	Unique among genomes	0	-1.95901	1.48e-16	-1.90816	2.37e-16

## Sheet: Unique
Supplemental Table S7 Uncharacterized and Unique Genes with Phenotypes
Term	Description
Presence in Tractable Alphas	Ortholog categories: unique among genomes, common to Tractable Alphas, other remaining genes
Essential in Tractable Alphas	Number of Tractable Alphas in which the ortholog is essential
aer	aerobic
ana	anaerobic
medLFC	median log2 fold change
All genes uniquely essential to Z. mobilis
locus_tag	Gene	Gene product	type	Presence in Tractable Alphas	Essential in Tractable Alphas	ana_medLFC	ana_FDR	aer_medLFC	aer_FDR
ZMO1_ZMOp36x032	NA	uncharacterized protein	generally essential	Unique among genomes	0	-13.4368	1.28e-55	-9.72448	4.82e-50
ZMO1_ZMOp33x031	NA	uncharacterized protein	generally essential	Unique among genomes	0	-11.6569	1.83e-39	-11.2691	1.27e-35
ZMO1_ZMOp32x011	NA	uncharacterized protein	generally essential	Unique among genomes	0	-10.3203	2.65e-42	-8.40915	7.23e-38
ZMO1_ZMO0367	zwf	glucose-6-phosphate 1-dehydrogenase	generally essential	Common to Tractable Alphas	0	-8.59207	1.56e-34	-8.81057	3.38e-32
ZMO1_ZMOp36x029	NA	Lambda repressor-like DNA-binding domain protein	generally essential	Remaining genes	0	-7.83774	2.05e-35	-6.38256	1.17e-31
ZMO1_ZMO1478	pgl	6-phosphogluconolactonase	generally essential	Common to Tractable Alphas	0	-7.51381	4.33e-54	-6.12956	2.27e-48
ZMO1_ZMO0369	glk	glucokinase	generally essential	Remaining genes	0	-7.27768	5.24e-39	-5.85261	5.05e-34
ZMO1_ZMO1360	pdc	pyruvate decarboxylase	generally essential	Remaining genes	0	-6.93731	9.82e-48	-7.55715	4.98e-46
ZMO1_ZMO1227	rplI	ribosomal protein L9	generally essential	Common to Tractable Alphas	0	-6.88008	2.04e-56	-6.2946	1.24e-52
ZMO1_ZMO1050	pstB	phosphate ABC transporter ATPase subunit	generally essential	Common to Tractable Alphas	0	-6.84271	1.1e-56	-5.2544	2.09e-48
ZMO1_ZMO0366	glf	glucose facilitated diffusion protein	generally essential	Remaining genes	0	-6.68364	1.43e-38	-6.44322	1.29e-34
ZMO1_ZMO2027	NA	hypothetical protein	generally essential	Unique among genomes	0	-6.5255	6.83e-39	-6.39102	8.29e-37
ZMO1_ZMO1048	pstC	phosphate ABC transporter inner membrane subunit PstC	generally essential	Common to Tractable Alphas	0	-6.21294	2.3e-65	-4.31597	7.88e-54
ZMO1_ZMO0368	edd	6-phosphogluconate dehydratase	generally essential	Remaining genes	0	-6.15054	1.35e-40	-5.80778	8.73e-38
ZMO1_ZMO0152	pyk	pyruvate kinase	generally essential	Common to Tractable Alphas	0	-6.08445	3.84e-41	-6.40463	2.98e-38
ZMO1_ZMO0997	eda	2-dehydro-3-deoxyphosphogluconate aldolase/4-hydroxy-2-oxoglutarate aldolase	generally essential	Remaining genes	0	-5.93618	1.22e-52	-4.85917	1.97e-46
ZMO1_ZMO0870	hpnD	squalene synthase HpnD	generally essential	Unique among genomes	0	-5.8021	1.68e-35	-4.32242	5.49e-28
ZMO1_ZMOp39x034	NA	XRE family transcriptional regulator	generally essential	Unique among genomes	0	-5.39493	7.34e-34	-5.35394	1.03e-30
ZMO1_ZMO1436	NA	uncharacterized protein	generally essential	Remaining genes	0	-5.35191	2.55e-45	-5.19371	7.5e-45
ZMO1_ZMOp36x028	NA	uncharacterized protein	generally essential	Unique among genomes	0	-5.16403	6.59e-13	-5.08841	2.72e-12
ZMO1_ZMOp32x009	NA	SinI-like DNA-binding domain protein	generally essential	Unique among genomes	0	-5.08971	7.47e-39	-8.39213	4.01e-61
ZMO1_ZMO0716	NA	DUF344/polyphosphate kinase 2 domain-containing protein	generally essential	Remaining genes	0	-4.98566	1.1e-40	-5.57394	8.49e-42
ZMO1_ZMOp33x027	NA	relaxosome protein TraY	generally essential	Remaining genes	0	-4.82773	1.81e-39	-7.45222	4.54e-51
ZMO1_ZMO1403	NA	peptidase M23	generally essential	Common to Tractable Alphas	0	-4.8095	1.72e-26	-6.04568	4.01e-27
ZMO1_ZMO1802	NA	hypothetical protein	generally essential	Unique among genomes	0	-4.72761	7.54e-27	-5.85371	9.03e-39
ZMO1_ZMO2020	NA	hypothetical protein	generally essential	Unique among genomes	0	-4.5456	3.06e-23	-3.25784	5.06e-19
ZMO1_ZMO2014	NA	uncharacterized protein	generally essential	Unique among genomes	0	-4.40043	1.28e-21	-5.18628	3.4e-19
ZMO1_ZMO0555	NA	DUF448 domain-containing protein	generally essential	Unique among genomes	0	-4.36776	1.6e-41	-3.28947	2.68e-28
ZMO1_ZMO0619	flgA	flagella basal body P-ring formation protein FlgA	generally essential	Remaining genes	0	-4.34041	5.12e-55	-3.76498	2.18e-49
ZMO1_ZMO1901	NA	uncharacterized protein	generally essential	Remaining genes	0	-4.31367	3.08e-13	-4.46408	3.14e-12
ZMO1_ZMO1215	NA	uncharacterized protein	generally essential	Remaining genes	0	-4.2969	2.54e-26	-3.82081	2.21e-25
ZMO1_ZMO0824	NA	uncharacterized protein	generally essential	Remaining genes	0	-3.80107	1.21e-11	-3.90362	1.54e-10
ZMO1_ZMO0120	NA	dihydroorotate dehydrogenase/oxidase	generally essential	Remaining genes	0	-3.51717	7.25e-22	-3.25585	6.92e-23
ZMO1_ZMO1347	ltaE	threonine aldolase	generally essential	Remaining genes	0	-3.51507	2.49e-58	-3.18982	3.32e-54
ZMO1_ZMO0766	glnD	bifunctional uridylyltransferase/uridylyl-removing protein GlnD	generally essential	Common to Tractable Alphas	0	-3.41573	2.64e-33	-4.03259	4.04e-26
ZMO1_ZMO0588	NA	uncharacterized protein	generally essential	Remaining genes	0	-3.27863	1.56e-24	-3.44829	1.39e-25
ZMO1_ZMOp33x001	NA	hypothetical protein	aerobic essential	Unique among genomes	0	-2.90574	3.34e-23	-6.35149	3.24e-37
ZMO1_ZMO2013	NA	hypothetical protein	aerobic essential	Unique among genomes	0	-2.77593	5.96e-25	-6.16123	6.6e-43
ZMO1_ZMO1511	NA	uncharacterized protein	aerobic essential	Common to Tractable Alphas	0	-2.76534	1.17e-12	-4.73425	6.73e-25
ZMO1_ZMO1479	etfA	electron transfer flavoprotein subunit alpha	aerobic essential	Unique among genomes	0	-1.3226	8.92e-05	-4.54877	5.71e-38
ZMO1_ZMO0511	NA	thioesterase superfamily protein	aerobic essential	Remaining genes	0	0.209523	3.87e-21	-3.78827	1.14e-64
ZMO1_ZMO1107	NA	transcriptional regulator AsnC family	aerobic essential	Remaining genes	0	-0.651736	0.463393	-3.07114	2.57e-30
ZMO1_ZMO1813	rnfB	electron transport complex RnfABCDGE type B subunit	anaerobic essential	Remaining genes	0	-4.53919	1.96e-61	-0.0718378	0.00366025
ZMO1_ZMO1047	pstS	phosphate ABC transporter substrate-binding protein PstS	anaerobic essential	Remaining genes	0	-4.21994	5.11e-44	-2.71098	1.07e-30
ZMO1_ZMO1814	rnfA	electron transport complex RnfABCDGE type A subunit	anaerobic essential	Remaining genes	0	-4.19591	3.62e-62	-0.0512089	2.52e-05
ZMO1_ZMO1810	rnfG	electron transport complex RnfABCDGE type G subunit	anaerobic essential	Remaining genes	0	-4.18713	1.61e-40	-0.230385	0.0407731
ZMO1_ZMO1812	rnfC	electron transport complex RnfABCDGE type C subunit	anaerobic essential	Remaining genes	0	-4.15157	1.86e-42	-0.268653	0.00105466
ZMO1_ZMO1811	rnfD	electron transport complex RnfABCDGE type D subunit	anaerobic essential	Remaining genes	0	-4.11608	2.02e-54	-0.191388	0.0978293
ZMO1_ZMO1809	rfnE	electron transport complex RnfABCDGE type E subunit	anaerobic essential	Remaining genes	0	-4.01972	6.73e-43	-0.262383	0.186479
ZMO1_ZMO1842	apbE	ApbE family lipoprotein	anaerobic essential	Remaining genes	0	-3.93101	4.57e-48	-0.0343197	1.25e-13
ZMO1_ZMO1808	rfnH	RnfH family protein	anaerobic essential	Remaining genes	0	-3.83564	8.02e-60	-0.151646	0.000456054
ZMO1_ZMO0299	purD	phosphoribosylamine--glycine ligase	anaerobic essential	Common to Tractable Alphas	0	-3.74371	7.32e-66	-1.40209	2.37e-24
ZMO1_ZMO1013	NA	septum formation inhibitor Maf	anaerobic essential	Common to Tractable Alphas	0	-3.60225	6.81e-23	-2.51245	4.03e-17
ZMO1_ZMO0708	purN	phosphoribosylglycinamide formyltransferase	anaerobic essential	Common to Tractable Alphas	0	-3.58178	1.3e-48	-2.03301	1.29e-28
ZMO1_ZMO1652	NA	2-nitropropane dioxygenase NPD	anaerobic essential	Remaining genes	0	-3.56709	1.12e-45	-2.72613	2.13e-37
ZMO1_ZMO1209	kup	potassium transporter Kup	anaerobic essential	Remaining genes	0	-3.46543	5.55e-45	-2.91188	4.29e-38
ZMO1_ZMO1383	NA	hypothetical protein	anaerobic essential	Unique among genomes	0	-3.25023	1.86e-38	-2.75492	1.5e-27
ZMO1_ZMO1557	purF	amidophosphoribosyltransferase	anaerobic essential	Common to Tractable Alphas	0	-3.20615	5.85e-57	-1.12552	1.56e-15
