# Supplementary material for: The genetics of aerotolerant growth in an alphaproteobacterium with a naturally reduced genome
Source: mBio. 2023 Oct 31;14(6):e01487-23. doi: 10.1128/mbio.01487-23 (PMC10746277; doi:10.1128/mbio.01487-23)
Supplement: Table S8 — All gene and spacer log2 fold changes. [file mbio.01487-23-s0009.xlsx]

## Sheet: Gene Results
Gene Results
locus_tag	gene_name	spacer type	comparison	medLFC	Stouffer's p-value
ZMO1_ZMO0001	.	perfect	aerobic_final - aerobic_initial	0.0724655	6.08093e-17
ZMO1_ZMO0002	hisC1	perfect	aerobic_final - aerobic_initial	-0.0591228	9.46079e-09
ZMO1_ZMO0003	cysC	perfect	aerobic_final - aerobic_initial	-0.0282503	3.43204e-24
ZMO1_ZMO0004	cysN	perfect	aerobic_final - aerobic_initial	-0.0100331	2.47333e-19
ZMO1_ZMO0005	cysD	perfect	aerobic_final - aerobic_initial	-0.00168207	2.43509e-29
ZMO1_ZMO0006	cysG1	perfect	aerobic_final - aerobic_initial	-0.210581	3.99737e-13
ZMO1_ZMO0007	cysH	perfect	aerobic_final - aerobic_initial	-0.225701	0.00357695
ZMO1_ZMO0008	cysI	perfect	aerobic_final - aerobic_initial	-0.0328934	6.74382e-18
ZMO1_ZMO0009	cysJ	perfect	aerobic_final - aerobic_initial	-0.370332	1.04686e-15
ZMO1_ZMO0010	.	perfect	aerobic_final - aerobic_initial	-0.0256794	1.37695e-26
ZMO1_ZMO0011	.	perfect	aerobic_final - aerobic_initial	-0.00220431	3.85927e-09
ZMO1_ZMO0012	hemN1	perfect	aerobic_final - aerobic_initial	-0.0484863	2.99347e-11
ZMO1_ZMO0013	.	perfect	aerobic_final - aerobic_initial	-0.290241	0.0124731
ZMO1_ZMO0014	rph	perfect	aerobic_final - aerobic_initial	-0.663785	3.04724e-16
ZMO1_ZMO0015	hrcA	perfect	aerobic_final - aerobic_initial	0.0443105	5.69048e-23
ZMO1_ZMO0016	grpE	perfect	aerobic_final - aerobic_initial	-2.13144	3.4124e-13
ZMO1_ZMO0017	.	perfect	aerobic_final - aerobic_initial	-0.223849	2.24476e-11
ZMO1_ZMO0018	rpe	perfect	aerobic_final - aerobic_initial	-2.30155	2.04706e-10
ZMO1_ZMO0019	.	perfect	aerobic_final - aerobic_initial	-0.709694	0.975584
ZMO1_ZMO0020	.	perfect	aerobic_final - aerobic_initial	-0.00719278	2.4646e-23
ZMO1_ZMO0021	ykgF	perfect	aerobic_final - aerobic_initial	0.104772	4.30591e-26
ZMO1_ZMO0022	.	perfect	aerobic_final - aerobic_initial	-0.102292	2.49569e-25
ZMO1_ZMO0023	.	perfect	aerobic_final - aerobic_initial	-0.0367521	1.16421e-11
ZMO1_ZMO0025	.	perfect	aerobic_final - aerobic_initial	-0.246984	8.44963e-12
ZMO1_ZMO0026	.	perfect	aerobic_final - aerobic_initial	-0.174385	7.73079e-25
ZMO1_ZMO0027	purH	perfect	aerobic_final - aerobic_initial	-1.86223	1.4228e-19
ZMO1_ZMO0028	.	perfect	aerobic_final - aerobic_initial	-0.000326557	4.99396e-18
ZMO1_ZMO0029	.	perfect	aerobic_final - aerobic_initial	-0.266516	0.258269
ZMO1_ZMO0030	gloA1	perfect	aerobic_final - aerobic_initial	0.124217	1.10027e-10
ZMO1_ZMO0031	.	perfect	aerobic_final - aerobic_initial	0.0714651	3.9856e-18
ZMO1_ZMO0033	.	perfect	aerobic_final - aerobic_initial	0.0418	1.84848e-15
ZMO1_ZMO0035	.	perfect	aerobic_final - aerobic_initial	-0.0426683	1.49379e-16
ZMO1_ZMO0036	.	perfect	aerobic_final - aerobic_initial	-0.404061	1.15797e-15
ZMO1_ZMO0037	nagE1	perfect	aerobic_final - aerobic_initial	-2.2543	2.93087e-43
ZMO1_ZMO0038	.	perfect	aerobic_final - aerobic_initial	-1.32441	2.35249e-25
ZMO1_ZMO0039	dnaQ	perfect	aerobic_final - aerobic_initial	-0.506391	0.065624
ZMO1_ZMO0040	coaE	perfect	aerobic_final - aerobic_initial	-0.868764	8.13511e-09
ZMO1_ZMO0041	aroE	perfect	aerobic_final - aerobic_initial	-1.83627	1.38621e-33
ZMO1_ZMO0043	.	perfect	aerobic_final - aerobic_initial	0.0225623	8.70931e-22
ZMO1_ZMO0044	.	perfect	aerobic_final - aerobic_initial	-0.12338	6.06641e-09
ZMO1_ZMO0047	.	perfect	aerobic_final - aerobic_initial	-0.0689935	2.90896e-32
ZMO1_ZMO0050	.	perfect	aerobic_final - aerobic_initial	-0.140078	1.96853e-17
ZMO1_ZMO0052	cynX	perfect	aerobic_final - aerobic_initial	0.0253695	2.06164e-12
ZMO1_ZMO0053	pcaD	perfect	aerobic_final - aerobic_initial	-0.397303	2.46247e-16
ZMO1_ZMO0054	marR	perfect	aerobic_final - aerobic_initial	0.00691287	2.29339e-15
ZMO1_ZMO0055	.	perfect	aerobic_final - aerobic_initial	-0.155053	3.00176e-16
ZMO1_ZMO0056	glmS	perfect	aerobic_final - aerobic_initial	-5.80704	1.7659e-38
ZMO1_ZMO0057	.	perfect	aerobic_final - aerobic_initial	-0.245324	8.43397e-05
ZMO1_ZMO0059	glxK	perfect	aerobic_final - aerobic_initial	-0.0943362	1.06168e-19
ZMO1_ZMO0060	.	perfect	aerobic_final - aerobic_initial	0.175272	6.41738e-39
ZMO1_ZMO0061	.	perfect	aerobic_final - aerobic_initial	-0.0116835	1.12161e-18
ZMO1_ZMO0062	.	perfect	aerobic_final - aerobic_initial	-0.00333484	7.85343e-22
ZMO1_ZMO0064	oprB1	perfect	aerobic_final - aerobic_initial	-0.317166	9.45226e-09
ZMO1_ZMO0066	.	perfect	aerobic_final - aerobic_initial	0.135412	1.8468e-09
ZMO1_ZMO0068	.	perfect	aerobic_final - aerobic_initial	0.000865336	5.48346e-14
ZMO1_ZMO0069	.	perfect	aerobic_final - aerobic_initial	0.0257187	1.13359e-19
ZMO1_ZMO0070	grxB1	perfect	aerobic_final - aerobic_initial	-0.0577339	5.81589e-07
ZMO1_ZMO0072	.	perfect	aerobic_final - aerobic_initial	-0.137799	1.87941e-08
ZMO1_ZMO0073	.	perfect	aerobic_final - aerobic_initial	-0.213814	0.000369534
ZMO1_ZMO0074	.	perfect	aerobic_final - aerobic_initial	-4.86775	5.15188e-44
ZMO1_ZMO0075	phoH	perfect	aerobic_final - aerobic_initial	-0.0972938	8.21688e-07
ZMO1_ZMO0077	miaB	perfect	aerobic_final - aerobic_initial	-0.465562	0.00427134
ZMO1_ZMO0078	cheW	perfect	aerobic_final - aerobic_initial	-0.0847025	5.42789e-37
ZMO1_ZMO0079	cheY	perfect	aerobic_final - aerobic_initial	-0.249224	1.17145e-18
ZMO1_ZMO0080	cheD	perfect	aerobic_final - aerobic_initial	-0.0614688	6.72897e-12
ZMO1_ZMO0081	cheB1	perfect	aerobic_final - aerobic_initial	-0.0413779	7.55284e-25
ZMO1_ZMO0082	cheR	perfect	aerobic_final - aerobic_initial	-0.0949574	1.18234e-06
ZMO1_ZMO0083	cheA1	perfect	aerobic_final - aerobic_initial	0.0101155	8.98505e-40
ZMO1_ZMO0084	cheX	perfect	aerobic_final - aerobic_initial	-0.0492924	1.27337e-21
ZMO1_ZMO0085	mcp	perfect	aerobic_final - aerobic_initial	-0.135535	4.44688e-09
ZMO1_ZMO0086	.	perfect	aerobic_final - aerobic_initial	-0.00922992	9.31989e-09
ZMO1_ZMO0087	.	perfect	aerobic_final - aerobic_initial	-0.0210226	1.25806e-20
ZMO1_ZMO0088	.	perfect	aerobic_final - aerobic_initial	0.226238	2.47717e-15
ZMO1_ZMO0089	.	perfect	aerobic_final - aerobic_initial	0.0164958	1.82603e-09
ZMO1_ZMO0090	.	perfect	aerobic_final - aerobic_initial	0.0589221	4.91547e-27
ZMO1_ZMO0091	.	perfect	aerobic_final - aerobic_initial	0.0309133	2.29419e-15
ZMO1_ZMO0092	.	perfect	aerobic_final - aerobic_initial	-0.576977	6.9807e-08
ZMO1_ZMO0094	bioB	perfect	aerobic_final - aerobic_initial	-0.556917	0.223829
ZMO1_ZMO0095	.	perfect	aerobic_final - aerobic_initial	-0.0237661	9.87702e-15
ZMO1_ZMO0096	pgsA	perfect	aerobic_final - aerobic_initial	-3.7457	4.19654e-34
ZMO1_ZMO0099	.	perfect	aerobic_final - aerobic_initial	-0.0634181	3.19675e-12
ZMO1_ZMO0100	.	perfect	aerobic_final - aerobic_initial	0.0709409	1.15225e-19
ZMO1_ZMO0101	.	perfect	aerobic_final - aerobic_initial	-0.0367749	1.45655e-22
ZMO1_ZMO0102	.	perfect	aerobic_final - aerobic_initial	-0.0711571	1.37184e-15
ZMO1_ZMO0103	.	perfect	aerobic_final - aerobic_initial	-1.71299	2.21347e-19
ZMO1_ZMO0105	leuC	perfect	aerobic_final - aerobic_initial	-0.253873	3.29496e-11
ZMO1_ZMO0106	leuD	perfect	aerobic_final - aerobic_initial	-0.346043	0.0299892
ZMO1_ZMO0107	.	perfect	aerobic_final - aerobic_initial	-0.982005	2.20309e-07
ZMO1_ZMO0108	.	perfect	aerobic_final - aerobic_initial	-0.161209	5.47055e-12
ZMO1_ZMO0109	.	perfect	aerobic_final - aerobic_initial	-0.16561	7.01706e-09
ZMO1_ZMO0110	.	perfect	aerobic_final - aerobic_initial	-0.0843456	1.36024e-08
ZMO1_ZMO0111	.	perfect	aerobic_final - aerobic_initial	-0.238838	3.54213e-08
ZMO1_ZMO0112	.	perfect	aerobic_final - aerobic_initial	-1.19586	1.55033e-18
ZMO1_ZMO0113	pabB	perfect	aerobic_final - aerobic_initial	-0.162903	3.01347e-24
ZMO1_ZMO0114	trpGD	perfect	aerobic_final - aerobic_initial	-0.116339	1.86857e-16
ZMO1_ZMO0115	pabC	perfect	aerobic_final - aerobic_initial	-0.100638	1.75211e-07
ZMO1_ZMO0116	.	perfect	aerobic_final - aerobic_initial	-0.206216	2.97033e-05
ZMO1_ZMO0117	hcp	perfect	aerobic_final - aerobic_initial	-0.237778	1.17409e-19
ZMO1_ZMO0119	nhaA	perfect	aerobic_final - aerobic_initial	-0.287453	8.52814e-07
ZMO1_ZMO0120	.	perfect	aerobic_final - aerobic_initial	-3.25585	6.92384e-23
ZMO1_ZMO0121	.	perfect	aerobic_final - aerobic_initial	-0.388432	0.00700197
ZMO1_ZMO0122	.	perfect	aerobic_final - aerobic_initial	-0.0814778	9.67588e-15
ZMO1_ZMO0124	.	perfect	aerobic_final - aerobic_initial	-0.148726	3.40662e-12
ZMO1_ZMO0125	.	perfect	aerobic_final - aerobic_initial	-1.10128	3.41639e-12
ZMO1_ZMOt001	.	perfect	aerobic_final - aerobic_initial	-5.66942	3.86725e-57
ZMO1_ZMO0127	.	perfect	aerobic_final - aerobic_initial	-0.255181	0.000178018
ZMO1_ZMO0128	.	perfect	aerobic_final - aerobic_initial	-0.195563	2.1691e-10
ZMO1_ZMO0130	phoC	perfect	aerobic_final - aerobic_initial	-0.181199	1.09969e-09
ZMO1_ZMO0131	.	perfect	aerobic_final - aerobic_initial	-0.350065	1.25208e-13
ZMO1_ZMO0132	.	perfect	aerobic_final - aerobic_initial	-0.0312568	8.77144e-16
ZMO1_ZMO0133	.	perfect	aerobic_final - aerobic_initial	-0.526186	1.74189e-12
ZMO1_ZMO2040	.	perfect	aerobic_final - aerobic_initial	-0.0824196	1.77094e-25
ZMO1_ZMO2041	.	perfect	aerobic_final - aerobic_initial	-0.144162	2.72149e-09
ZMO1_ZMO0134	.	perfect	aerobic_final - aerobic_initial	-0.169286	2.70357e-11
ZMO1_ZMO0135	.	perfect	aerobic_final - aerobic_initial	-0.0437712	4.39233e-11
ZMO1_ZMO0136	.	perfect	aerobic_final - aerobic_initial	-0.297672	4.98372e-05
ZMO1_ZMO0137	.	perfect	aerobic_final - aerobic_initial	-0.0170484	2.36669e-16
ZMO1_ZMO0139	.	perfect	aerobic_final - aerobic_initial	-0.113938	1.83796e-21
ZMO1_ZMO0140	ptpA	perfect	aerobic_final - aerobic_initial	-0.297765	3.63147e-08
ZMO1_ZMO0142	.	perfect	aerobic_final - aerobic_initial	-0.371175	0.590501
ZMO1_ZMO0143	.	perfect	aerobic_final - aerobic_initial	-0.110392	1.08617e-06
ZMO1_ZMO0144	nadB	perfect	aerobic_final - aerobic_initial	-1.01028	2.7189e-15
ZMO1_ZMO0145	.	perfect	aerobic_final - aerobic_initial	-0.00218706	4.69247e-31
ZMO1_ZMO0148	.	perfect	aerobic_final - aerobic_initial	-0.142901	9.47566e-08
ZMO1_ZMO0149	trmB	perfect	aerobic_final - aerobic_initial	-0.100495	3.34257e-10
ZMO1_ZMO0150	.	perfect	aerobic_final - aerobic_initial	-0.53545	0.000473227
ZMO1_ZMO0152	pyk	perfect	aerobic_final - aerobic_initial	-6.40463	2.98339e-38
ZMO1_ZMO0153	yebC	perfect	aerobic_final - aerobic_initial	-1.65435	7.61397e-26
ZMO1_ZMO0154	ruvC	perfect	aerobic_final - aerobic_initial	-1.19468	9.81919e-10
ZMO1_ZMO0155	ruvA	perfect	aerobic_final - aerobic_initial	-0.788382	7.22157e-06
ZMO1_ZMO0156	.	perfect	aerobic_final - aerobic_initial	0.0240948	3.17371e-12
ZMO1_ZMO0157	lhdA	perfect	aerobic_final - aerobic_initial	-0.0503687	8.64094e-15
ZMO1_ZMO0158	ruvB	perfect	aerobic_final - aerobic_initial	-1.48235	5.34521e-26
ZMO1_ZMO0160	.	perfect	aerobic_final - aerobic_initial	-0.289005	0.000106497
ZMO1_ZMO0161	tolQ	perfect	aerobic_final - aerobic_initial	-0.0974466	5.61546e-14
ZMO1_ZMO0162	tolR	perfect	aerobic_final - aerobic_initial	-0.205684	1.41337e-12
ZMO1_ZMO0164	tolA	perfect	aerobic_final - aerobic_initial	-0.014348	1.20972e-09
ZMO1_ZMO0165	tolB	perfect	aerobic_final - aerobic_initial	-0.149755	1.11453e-12
ZMO1_ZMO0166	.	perfect	aerobic_final - aerobic_initial	-0.117867	2.22425e-11
ZMO1_ZMO0168		perfect	aerobic_final - aerobic_initial	-0.0802125	2.46012e-11
ZMO1_ZMO2000	.	perfect	aerobic_final - aerobic_initial	-0.0200212	1.83528e-11
ZMO1_ZMO0169	.	perfect	aerobic_final - aerobic_initial	0.114886	1.30232e-33
ZMO1_ZMO0171		perfect	aerobic_final - aerobic_initial	0.00025165	9.50401e-17
ZMO1_ZMO0172	thiC	perfect	aerobic_final - aerobic_initial	0.0198374	5.31374e-29
ZMO1_ZMO0173	zapA	perfect	aerobic_final - aerobic_initial	-0.128655	8.90874e-05
ZMO1_ZMO0174	.	perfect	aerobic_final - aerobic_initial	-0.0560495	1.30531e-11
ZMO1_ZMO0175	.	perfect	aerobic_final - aerobic_initial	-0.132611	1.8969e-11
ZMO1_ZMO0176	tklB	perfect	aerobic_final - aerobic_initial	-4.52929	1.02324e-49
ZMO1_ZMO0177	gap	perfect	aerobic_final - aerobic_initial	-4.86318	2.33289e-63
ZMO1_ZMO0178	pgk	perfect	aerobic_final - aerobic_initial	-3.68228	4.25178e-61
ZMO1_ZMO0179	fbaB	perfect	aerobic_final - aerobic_initial	-0.102781	0.000629633
ZMO1_ZMO0180	ispG	perfect	aerobic_final - aerobic_initial	-5.97457	1.35112e-45
ZMO1_ZMO0182	ahcY	perfect	aerobic_final - aerobic_initial	-0.0390421	6.33404e-12
ZMO1_ZMO0183	.	perfect	aerobic_final - aerobic_initial	-0.481796	0.691544
ZMO1_ZMO0184	.	perfect	aerobic_final - aerobic_initial	-1.47024	6.19824e-23
ZMO1_ZMO0186	cysS	perfect	aerobic_final - aerobic_initial	-4.71663	5.47497e-48
ZMO1_ZMO0187	aroH	perfect	aerobic_final - aerobic_initial	-3.25944	5.47841e-19
ZMO1_ZMOt002	.	perfect	aerobic_final - aerobic_initial	0.0440911	3.49587e-07
ZMO1_ZMO0188	fhuE	perfect	aerobic_final - aerobic_initial	-0.0524171	7.21294e-27
ZMO1_ZMO0189	sdaA	perfect	aerobic_final - aerobic_initial	-0.91697	4.24482e-14
ZMO1_ZMO0190	.	perfect	aerobic_final - aerobic_initial	-0.0373894	2.53304e-15
ZMO1_ZMO0191	.	perfect	aerobic_final - aerobic_initial	-0.0861555	1.27789e-13
ZMO1_ZMO0192	.	perfect	aerobic_final - aerobic_initial	-0.0548417	1.60576e-20
ZMO1_ZMO0193	.	perfect	aerobic_final - aerobic_initial	-2.26349	3.10178e-09
ZMO1_ZMO0195	amiA	perfect	aerobic_final - aerobic_initial	-0.584521	0.136756
ZMO1_ZMO0197	.	perfect	aerobic_final - aerobic_initial	0.401015	4.48528e-24
ZMO1_ZMO0198	prfB	perfect	aerobic_final - aerobic_initial	-4.67561	1.12276e-56
ZMO1_ZMO0199	lexA	perfect	aerobic_final - aerobic_initial	-7.81643	1.31575e-29
ZMO1_ZMO0200	trpD	perfect	aerobic_final - aerobic_initial	-1.47129	1.31445e-27
ZMO1_ZMO0201	trpG	perfect	aerobic_final - aerobic_initial	-2.09299	1.53981e-21
ZMO1_ZMO0202	mcpA1	perfect	aerobic_final - aerobic_initial	-0.0503802	6.28301e-12
ZMO1_ZMO0203	pbrR	perfect	aerobic_final - aerobic_initial	-0.235226	1.17944e-05
ZMO1_ZMO0204	czcD	perfect	aerobic_final - aerobic_initial	-0.12498	2.56514e-12
ZMO1_ZMO0205	.	perfect	aerobic_final - aerobic_initial	-2.05126	1.52674e-19
ZMO1_ZMO0206	proB	perfect	aerobic_final - aerobic_initial	-4.10925	1.83471e-41
ZMO1_ZMO0207	obgE	perfect	aerobic_final - aerobic_initial	-4.98622	7.94304e-52
ZMO1_ZMO0208	.	perfect	aerobic_final - aerobic_initial	-0.637071	0.00408567
ZMO1_ZMO0209	rpmA	perfect	aerobic_final - aerobic_initial	-4.45806	6.65719e-48
ZMO1_ZMO0211	rplU	perfect	aerobic_final - aerobic_initial	-7.53942	6.1428e-20
ZMO1_ZMO0213	shdA	perfect	aerobic_final - aerobic_initial	-0.0554237	6.21813e-20
ZMO1_ZMO0214	dinF	perfect	aerobic_final - aerobic_initial	-0.131114	5.58541e-17
ZMO1_ZMO0215	.	perfect	aerobic_final - aerobic_initial	-0.0839708	0.0087902
ZMO1_ZMO0216	.	perfect	aerobic_final - aerobic_initial	-0.0413908	3.13558e-23
ZMO1_ZMO0219	helY	perfect	aerobic_final - aerobic_initial	-0.172822	2.84136e-09
ZMO1_ZMO0220	fdxA	perfect	aerobic_final - aerobic_initial	-3.09473	6.48807e-47
ZMO1_ZMO0221	.	perfect	aerobic_final - aerobic_initial	-3.07709	6.44096e-32
ZMO1_ZMO0222	.	perfect	aerobic_final - aerobic_initial	0.0731317	7.2103e-14
ZMO1_ZMO0223	.	perfect	aerobic_final - aerobic_initial	0.110864	4.05948e-20
ZMO1_ZMO0224	metW	perfect	aerobic_final - aerobic_initial	-0.0417718	3.52684e-11
ZMO1_ZMO0225	metX	perfect	aerobic_final - aerobic_initial	-0.00707449	3.02472e-14
ZMO1_ZMO0226	sdh	perfect	aerobic_final - aerobic_initial	0.280337	2.78084e-18
ZMO1_ZMO0227	polA	perfect	aerobic_final - aerobic_initial	-4.58567	8.8203e-50
ZMO1_ZMO0228	.	perfect	aerobic_final - aerobic_initial	0.3579	9.58197e-25
ZMO1_ZMO0229	.	perfect	aerobic_final - aerobic_initial	0.00559907	3.03223e-21
ZMO1_ZMO0230	fepC	perfect	aerobic_final - aerobic_initial	0.0231446	3.4873e-24
ZMO1_ZMO0231	.	perfect	aerobic_final - aerobic_initial	-0.0571125	1.10706e-14
ZMO1_ZMO0232	.	perfect	aerobic_final - aerobic_initial	-0.171262	9.05283e-12
ZMO1_ZMOt003	.	perfect	aerobic_final - aerobic_initial	-7.01444	1.18283e-46
ZMO1_ZMO0233	.	perfect	aerobic_final - aerobic_initial	-0.0204511	1.35072e-20
ZMO1_ZMO0234	.	perfect	aerobic_final - aerobic_initial	0.142721	3.63308e-19
ZMO1_ZMO0236	.	perfect	aerobic_final - aerobic_initial	-0.134974	6.23584e-19
ZMO1_ZMO0238	atpH	perfect	aerobic_final - aerobic_initial	-1.42337	4.34261e-05
ZMO1_ZMO0239	atpA	perfect	aerobic_final - aerobic_initial	-1.35811	1.3371e-06
ZMO1_ZMO0240	atpG1	perfect	aerobic_final - aerobic_initial	-1.22309	0.00029153
ZMO1_ZMO0241	atpD	perfect	aerobic_final - aerobic_initial	-1.1117	2.34724e-08
ZMO1_ZMO0242	atpC	perfect	aerobic_final - aerobic_initial	-1.05765	7.89253e-06
ZMO1_ZMO0243	.	perfect	aerobic_final - aerobic_initial	0.193247	5.30821e-13
ZMO1_ZMO0244	.	perfect	aerobic_final - aerobic_initial	-1.97566	3.54263e-19
ZMO1_ZMO0246	hslV	perfect	aerobic_final - aerobic_initial	0.0485197	4.25043e-19
ZMO1_ZMO0247	hslU	perfect	aerobic_final - aerobic_initial	0.000374768	1.84044e-09
ZMO1_ZMO0249	rpmG	perfect	aerobic_final - aerobic_initial	-1.03814	1.01709e-16
ZMO1_ZMO0250	.	perfect	aerobic_final - aerobic_initial	-1.72524	7.25785e-05
ZMO1_ZMO0251	.	perfect	aerobic_final - aerobic_initial	-0.891255	7.3578e-25
ZMO1_ZMO0252	.	perfect	aerobic_final - aerobic_initial	0.122665	5.18865e-14
ZMO1_ZMO0253	tolC	perfect	aerobic_final - aerobic_initial	-0.0272594	2.75546e-12
ZMO1_ZMO0254	cyaB	perfect	aerobic_final - aerobic_initial	0.198644	8.90376e-33
ZMO1_ZMO0255	hlyD	perfect	aerobic_final - aerobic_initial	-0.113353	1.50081e-08
ZMO1_ZMO0256	.	perfect	aerobic_final - aerobic_initial	-0.133973	1.71538e-12
ZMO1_ZMO0257	.	perfect	aerobic_final - aerobic_initial	-0.765355	0.00131367
ZMO1_ZMO0258	.	perfect	aerobic_final - aerobic_initial	-0.00686226	1.81616e-13
ZMO1_ZMO0260	ccmA	perfect	aerobic_final - aerobic_initial	-0.143718	1.67519e-17
ZMO1_ZMO0262	ccmB	perfect	aerobic_final - aerobic_initial	-0.0860091	1.1464e-19
ZMO1_ZMO0263	.	perfect	aerobic_final - aerobic_initial	0.000878764	1.26033e-12
ZMO1_ZMO0264	.	perfect	aerobic_final - aerobic_initial	0.0316659	1.8768e-13
ZMO1_ZMO0265	.	perfect	aerobic_final - aerobic_initial	-0.0526174	2.9382e-09
ZMO1_ZMO0266	.	perfect	aerobic_final - aerobic_initial	-0.29177	4.57217e-06
ZMO1_ZMO0267	.	perfect	aerobic_final - aerobic_initial	-0.0764747	1.85547e-07
ZMO1_ZMO0268	.	perfect	aerobic_final - aerobic_initial	-0.155884	8.3383e-27
ZMO1_ZMO0269	.	perfect	aerobic_final - aerobic_initial	-0.0931916	5.20917e-05
ZMO1_ZMO0270	.	perfect	aerobic_final - aerobic_initial	-0.00822919	7.86079e-19
ZMO1_ZMO2001	.	perfect	aerobic_final - aerobic_initial	0.00774047	3.6128e-09
ZMO1_ZMO0271	lnt	perfect	aerobic_final - aerobic_initial	-0.465583	0.970714
ZMO1_ZMO0273	metK	perfect	aerobic_final - aerobic_initial	-4.58465	2.04099e-62
ZMO1_ZMO0274	rpoN	perfect	aerobic_final - aerobic_initial	-0.0640254	1.47378e-15
ZMO1_ZMO0275	.	perfect	aerobic_final - aerobic_initial	-1.67965	5.78002e-20
ZMO1_ZMO0276	.	perfect	aerobic_final - aerobic_initial	-3.15467	4.80586e-31
ZMO1_ZMO0277	lptC	perfect	aerobic_final - aerobic_initial	-2.99541	1.69605e-33
ZMO1_ZMO0278	rnd1	perfect	aerobic_final - aerobic_initial	-3.22887	4.90751e-36
ZMO1_ZMO0279	.	perfect	aerobic_final - aerobic_initial	-2.3607	5.1132e-39
ZMO1_ZMO0281	.	perfect	aerobic_final - aerobic_initial	0.261299	7.0102e-14
ZMO1_ZMO0282	.	perfect	aerobic_final - aerobic_initial	-0.0373122	3.27811e-18
ZMO1_ZMO0283	.	perfect	aerobic_final - aerobic_initial	0.0613557	4.17483e-18
ZMO1_ZMO0285	.	perfect	aerobic_final - aerobic_initial	0.012116	4.11693e-24
ZMO1_ZMO0286	.	perfect	aerobic_final - aerobic_initial	0.0207108	3.14741e-23
ZMO1_ZMO0287	.	perfect	aerobic_final - aerobic_initial	-0.0404319	2.28821e-13
ZMO1_ZMO0290	.	perfect	aerobic_final - aerobic_initial	-0.138573	1.81594e-07
ZMO1_ZMO0291	lgt	perfect	aerobic_final - aerobic_initial	-2.46659	1.00534e-24
ZMO1_ZMO0293	.	perfect	aerobic_final - aerobic_initial	0.125867	2.03847e-10
ZMO1_ZMO0294	.	perfect	aerobic_final - aerobic_initial	-7.79227	6.54936e-35
ZMO1_ZMO0296	.	perfect	aerobic_final - aerobic_initial	-0.473936	0.527689
ZMO1_ZMO0297	.	perfect	aerobic_final - aerobic_initial	-0.349093	0.626948
ZMO1_ZMO0298	.	perfect	aerobic_final - aerobic_initial	-2.79221	1.23579e-27
ZMO1_ZMO0299	purD	perfect	aerobic_final - aerobic_initial	-1.40209	2.36893e-24
ZMO1_ZMO0300	xseA	perfect	aerobic_final - aerobic_initial	-0.512649	9.76228e-05
ZMO1_ZMO0301	.	perfect	aerobic_final - aerobic_initial	-0.0874879	2.51384e-18
ZMO1_ZMO0302	.	perfect	aerobic_final - aerobic_initial	-0.00374837	1.13092e-16
ZMO1_ZMO0303	hemH	perfect	aerobic_final - aerobic_initial	-0.289895	0.000416735
ZMO1_ZMO0305	.	perfect	aerobic_final - aerobic_initial	-0.25614	0.00368004
ZMO1_ZMO0306	.	perfect	aerobic_final - aerobic_initial	-2.06684	0.000672757
ZMO1_ZMO0307	kpsC	perfect	aerobic_final - aerobic_initial	-0.760086	0.000285586
ZMO1_ZMO0309	.	perfect	aerobic_final - aerobic_initial	0.0322451	1.47159e-17
ZMO1_ZMO0311	proC1	perfect	aerobic_final - aerobic_initial	0.0524523	7.96111e-22
ZMO1_ZMO0312	.	perfect	aerobic_final - aerobic_initial	-0.028809	5.4447e-23
ZMO1_ZMO0313	.	perfect	aerobic_final - aerobic_initial	0.0929378	3.31262e-22
ZMO1_ZMO0314	cls	perfect	aerobic_final - aerobic_initial	-0.344947	8.45592e-08
ZMO1_ZMO0315	.	perfect	aerobic_final - aerobic_initial	-0.213396	1.64175e-17
ZMO1_ZMO0318	.	perfect	aerobic_final - aerobic_initial	0.0622839	4.06567e-18
ZMO1_ZMO0319	.	perfect	aerobic_final - aerobic_initial	-0.116147	2.6191e-07
ZMO1_ZMOt004	.	perfect	aerobic_final - aerobic_initial	-4.04179	1.95284e-43
ZMO1_ZMO0321	dhfrIII	perfect	aerobic_final - aerobic_initial	-5.66498	5.95073e-51
ZMO1_ZMO0322	ribF	perfect	aerobic_final - aerobic_initial	-4.97926	5.78983e-55
ZMO1_ZMO0323	ileS	perfect	aerobic_final - aerobic_initial	-6.10558	3.3588e-43
ZMO1_ZMO0324	lspA	perfect	aerobic_final - aerobic_initial	-3.99286	2.05359e-40
ZMO1_ZMO0325	.	perfect	aerobic_final - aerobic_initial	-0.186673	0.000477204
ZMO1_ZMO0326	.	perfect	aerobic_final - aerobic_initial	-0.228624	5.27181e-10
ZMO1_ZMO0327	metC	perfect	aerobic_final - aerobic_initial	-0.0798203	2.4682e-17
ZMO1_ZMO0328	efp	perfect	aerobic_final - aerobic_initial	-2.2575	9.50559e-28
ZMO1_ZMO0329	cbbF1	perfect	aerobic_final - aerobic_initial	-2.71598	1.00395e-40
ZMO1_ZMO0331	.	perfect	aerobic_final - aerobic_initial	-0.895835	5.33888e-18
ZMO1_ZMO0332	thiE1	perfect	aerobic_final - aerobic_initial	-0.346333	0.242689
ZMO1_ZMO0335	.	perfect	aerobic_final - aerobic_initial	0.432086	1.70955e-33
ZMO1_ZMO0336	.	perfect	aerobic_final - aerobic_initial	0.0673849	2.08583e-27
ZMO1_ZMO0339	exoC	perfect	aerobic_final - aerobic_initial	-0.505589	1.97863e-05
ZMO1_ZMO0341	.	perfect	aerobic_final - aerobic_initial	-0.103116	1.72346e-08
ZMO1_ZMO0342	aspB	perfect	aerobic_final - aerobic_initial	-2.04047	4.92655e-27
ZMO1_ZMO0343	.	perfect	aerobic_final - aerobic_initial	0.178409	1.63578e-09
ZMO1_ZMO0344	.	perfect	aerobic_final - aerobic_initial	-0.12104	4.5761e-15
ZMO1_ZMO0345	.	perfect	aerobic_final - aerobic_initial	-0.049737	5.74895e-07
ZMO1_ZMO0346	amtB	perfect	aerobic_final - aerobic_initial	-0.102684	2.33531e-10
ZMO1_ZMO0347	hfq	perfect	aerobic_final - aerobic_initial	-0.902649	7.56985e-07
ZMO1_ZMO0348	hflX	perfect	aerobic_final - aerobic_initial	-1.33823	1.27095e-29
ZMO1_ZMO0349	.	perfect	aerobic_final - aerobic_initial	-0.142096	2.63046e-14
ZMO1_ZMO0350	.	perfect	aerobic_final - aerobic_initial	-0.0409087	1.86242e-34
ZMO1_ZMO0351	.	perfect	aerobic_final - aerobic_initial	-0.64381	0.00073846
ZMO1_ZMO0352	.	perfect	aerobic_final - aerobic_initial	0.0161048	1.981e-19
ZMO1_ZMO0353	.	perfect	aerobic_final - aerobic_initial	0.117919	1.8664e-16
ZMO1_ZMO0354	mutL	perfect	aerobic_final - aerobic_initial	0.100116	4.08388e-17
ZMO1_ZMO0355	mreB	perfect	aerobic_final - aerobic_initial	-4.65469	6.91903e-18
ZMO1_ZMO0356	mreC	perfect	aerobic_final - aerobic_initial	-3.16717	4.1465e-24
ZMO1_ZMO0357	.	perfect	aerobic_final - aerobic_initial	-2.27662	1.78997e-22
ZMO1_ZMO0359	mrdA	perfect	aerobic_final - aerobic_initial	-2.15312	6.53806e-29
ZMO1_ZMO0360	mrdB	perfect	aerobic_final - aerobic_initial	-2.49214	1.25741e-26
ZMO1_ZMO0361	.	perfect	aerobic_final - aerobic_initial	-0.0760449	6.26691e-13
ZMO1_ZMO0362	uvrB	perfect	aerobic_final - aerobic_initial	-0.263484	1.04029e-17
ZMO1_ZMO0363	tgt	perfect	aerobic_final - aerobic_initial	-0.297314	1.28595e-09
ZMO1_ZMO0364	ligA	perfect	aerobic_final - aerobic_initial	-5.75498	4.95696e-27
ZMO1_ZMO0366	glf	perfect	aerobic_final - aerobic_initial	-6.44322	1.28799e-34
ZMO1_ZMO0367	zwf	perfect	aerobic_final - aerobic_initial	-8.81057	3.38264e-32
ZMO1_ZMO0368	edd	perfect	aerobic_final - aerobic_initial	-5.80778	8.73395e-38
ZMO1_ZMO0369	glk	perfect	aerobic_final - aerobic_initial	-5.85261	5.04502e-34
ZMO1_ZMO0371	racX	perfect	aerobic_final - aerobic_initial	-0.209399	4.02341e-15
ZMO1_ZMO0372	.	perfect	aerobic_final - aerobic_initial	0.110224	2.5977e-21
ZMO1_ZMO0373	.	perfect	aerobic_final - aerobic_initial	-0.0134871	6.53523e-16
ZMO1_ZMO0374	sacB	perfect	aerobic_final - aerobic_initial	-0.533931	0.00144099
ZMO1_ZMO0375	sacC	perfect	aerobic_final - aerobic_initial	0.0554163	1.26295e-15
ZMO1_ZMOt005	.	perfect	aerobic_final - aerobic_initial	-1.93033	4.34743e-38
ZMO1_ZMO0376	lon1	perfect	aerobic_final - aerobic_initial	-0.955619	8.53054e-17
ZMO1_ZMO0377	alkA	perfect	aerobic_final - aerobic_initial	0.113021	1.99626e-10
ZMO1_ZMO0378	.	perfect	aerobic_final - aerobic_initial	-0.0874829	2.54693e-17
ZMO1_ZMO0379	.	perfect	aerobic_final - aerobic_initial	-0.0474935	1.60004e-13
ZMO1_ZMO0380	.	perfect	aerobic_final - aerobic_initial	-0.00298159	1.81572e-14
ZMO1_ZMO0381	.	perfect	aerobic_final - aerobic_initial	0.249956	3.88941e-30
ZMO1_ZMO0383	.	perfect	aerobic_final - aerobic_initial	-0.182009	2.48056e-14
ZMO1_ZMO0384	.	perfect	aerobic_final - aerobic_initial	-0.0230715	1.06994e-18
ZMO1_ZMO0385	.	perfect	aerobic_final - aerobic_initial	-0.0400651	3.53225e-05
ZMO1_ZMO0387	.	perfect	aerobic_final - aerobic_initial	-0.0585747	5.33635e-11
ZMO1_ZMO0388	.	perfect	aerobic_final - aerobic_initial	-0.172987	1.59644e-10
ZMO1_ZMO0389	.	perfect	aerobic_final - aerobic_initial	-0.139391	1.12631e-08
ZMO1_ZMO0390	.	perfect	aerobic_final - aerobic_initial	-0.0297945	9.99424e-15
ZMO1_ZMO0391	.	perfect	aerobic_final - aerobic_initial	0.0492592	2.24773e-26
ZMO1_ZMO0392	.	perfect	aerobic_final - aerobic_initial	-0.556967	3.38675e-18
ZMO1_ZMO0393	.	perfect	aerobic_final - aerobic_initial	-0.257556	4.86027e-21
ZMO1_ZMO0394	.	perfect	aerobic_final - aerobic_initial	-0.00318007	1.28974e-16
ZMO1_ZMO0395	.	perfect	aerobic_final - aerobic_initial	-0.0463441	3.34966e-26
ZMO1_ZMO0397	.	perfect	aerobic_final - aerobic_initial	-0.0844614	3.74148e-20
ZMO1_ZMO0398	.	perfect	aerobic_final - aerobic_initial	-0.0867823	6.9726e-24
ZMO1_ZMO0399	.	perfect	aerobic_final - aerobic_initial	-0.00159005	1.90924e-14
ZMO1_ZMO0400	.	perfect	aerobic_final - aerobic_initial	-0.0328585	5.1258e-10
ZMO1_ZMO0401	.	perfect	aerobic_final - aerobic_initial	-0.0284866	1.04152e-11
ZMO1_ZMO0402	ftsJ	perfect	aerobic_final - aerobic_initial	-0.341296	0.034113
ZMO1_ZMO0403	ppx1	perfect	aerobic_final - aerobic_initial	-0.368185	0.0519087
ZMO1_ZMOt006	.	perfect	aerobic_final - aerobic_initial	-3.99108	4.20008e-30
ZMO1_ZMO0405	clpA	perfect	aerobic_final - aerobic_initial	-0.476314	0.0214196
ZMO1_ZMO0406	.	perfect	aerobic_final - aerobic_initial	-0.372041	0.00342795
ZMO1_ZMO0407	.	perfect	aerobic_final - aerobic_initial	-1.58906	2.33478e-19
ZMO1_ZMO0408	argD	perfect	aerobic_final - aerobic_initial	-4.23079	7.53631e-38
ZMO1_ZMO0409	argF	perfect	aerobic_final - aerobic_initial	-2.19402	2.74772e-34
ZMO1_ZMO0410	hslO	perfect	aerobic_final - aerobic_initial	-2.00851	9.26876e-43
ZMO1_ZMO0411	gyrB1	perfect	aerobic_final - aerobic_initial	-1.32538	4.61054e-15
ZMO1_ZMO0412	.	perfect	aerobic_final - aerobic_initial	-0.0422725	6.77417e-15
ZMO1_ZMO0413	.	perfect	aerobic_final - aerobic_initial	0.282459	2.55042e-20
ZMO1_ZMO0414	.	perfect	aerobic_final - aerobic_initial	1.44382	2.73647e-19
ZMO1_ZMO0416	ftsE	perfect	aerobic_final - aerobic_initial	-0.456648	1.16286e-07
ZMO1_ZMO0417	ftsX	perfect	aerobic_final - aerobic_initial	0.0680365	1.52609e-32
ZMO1_ZMO0418	.	perfect	aerobic_final - aerobic_initial	-0.203022	2.51828e-05
ZMO1_ZMO0419	plsC	perfect	aerobic_final - aerobic_initial	-2.24262	7.79614e-24
ZMO1_ZMO0420	tyrC	perfect	aerobic_final - aerobic_initial	-1.69582	1.6205e-09
ZMO1_ZMO0421	hisC2	perfect	aerobic_final - aerobic_initial	-3.2529	4.50219e-29
ZMO1_ZMO0422	.	perfect	aerobic_final - aerobic_initial	-3.65141	2.88646e-48
ZMO1_ZMO0423	sufB	perfect	aerobic_final - aerobic_initial	-4.45537	2.68284e-29
ZMO1_ZMO0425	sufC	perfect	aerobic_final - aerobic_initial	-4.43785	5.95829e-43
ZMO1_ZMO0426	sufD	perfect	aerobic_final - aerobic_initial	-3.84956	8.06937e-48
ZMO1_ZMO0427	sufS	perfect	aerobic_final - aerobic_initial	-3.14226	2.05122e-38
ZMO1_ZMO0428	.	perfect	aerobic_final - aerobic_initial	-3.26082	4.8462e-56
ZMO1_ZMO0429	.	perfect	aerobic_final - aerobic_initial	-0.671481	2.31952e-11
ZMO1_ZMO0430	.	perfect	aerobic_final - aerobic_initial	-0.172266	2.44995e-06
ZMO1_ZMO0431	dapD	perfect	aerobic_final - aerobic_initial	-7.51807	1.11177e-52
ZMO1_ZMO0432	rocF	perfect	aerobic_final - aerobic_initial	-0.0864823	1.98899e-13
ZMO1_ZMO0433	gmk	perfect	aerobic_final - aerobic_initial	-5.24097	2.57318e-67
ZMO1_ZMO0435	.	perfect	aerobic_final - aerobic_initial	0.126451	6.42565e-22
ZMO1_ZMO0436	.	perfect	aerobic_final - aerobic_initial	-0.0127145	7.54995e-23
ZMO1_ZMO0437	.	perfect	aerobic_final - aerobic_initial	-0.209536	4.06008e-09
ZMO1_ZMO0439	rluC	perfect	aerobic_final - aerobic_initial	-1.1565	2.1737e-30
ZMO1_ZMO0440	.	perfect	aerobic_final - aerobic_initial	0.0303572	2.70705e-32
ZMO1_ZMO0441	.	perfect	aerobic_final - aerobic_initial	-0.363584	0.527752
ZMO1_ZMO0442	.	perfect	aerobic_final - aerobic_initial	0.0586022	8.04979e-13
ZMO1_ZMO0443	nrdF	perfect	aerobic_final - aerobic_initial	-5.91789	5.80118e-54
ZMO1_ZMO0444	.	perfect	aerobic_final - aerobic_initial	0.810393	2.19917e-36
ZMO1_ZMO0445	.	perfect	aerobic_final - aerobic_initial	-1.01253	3.44719e-07
ZMO1_ZMO0446	.	perfect	aerobic_final - aerobic_initial	0.539777	5.90658e-27
ZMO1_ZMO0447	.	perfect	aerobic_final - aerobic_initial	0.319442	1.65185e-25
ZMO1_ZMO0448	.	perfect	aerobic_final - aerobic_initial	-0.238608	0.00333784
ZMO1_ZMOt007	.	perfect	aerobic_final - aerobic_initial	-7.46585	1.80961e-47
ZMO1_ZMO0449	.	perfect	aerobic_final - aerobic_initial	-2.81846	6.26348e-33
ZMO1_ZMO0452	.	perfect	aerobic_final - aerobic_initial	-2.39958	3.28053e-39
ZMO1_ZMO0453	engA	perfect	aerobic_final - aerobic_initial	-4.52107	4.91817e-44
ZMO1_ZMO0454	fhs	perfect	aerobic_final - aerobic_initial	-0.177351	0.00791033
ZMO1_ZMO0456	.	perfect	aerobic_final - aerobic_initial	-0.326748	3.06951e-06
ZMO1_ZMO0457	grp	perfect	aerobic_final - aerobic_initial	0.0549454	2.0542e-24
ZMO1_ZMO0458	lolD	perfect	aerobic_final - aerobic_initial	-1.64014	6.08007e-13
ZMO1_ZMO0459	lolC	perfect	aerobic_final - aerobic_initial	-1.82272	8.18393e-17
ZMO1_ZMO0460	proS	perfect	aerobic_final - aerobic_initial	-4.70106	3.20932e-43
ZMO1_ZMO0462	pyrG	perfect	aerobic_final - aerobic_initial	-5.45466	6.86964e-52
ZMO1_ZMO0464	secG	perfect	aerobic_final - aerobic_initial	-0.615932	0.0152686
ZMO1_ZMO0465	tpiA	perfect	aerobic_final - aerobic_initial	-1.53682	2.65176e-25
ZMO1_ZMO0467	.	perfect	aerobic_final - aerobic_initial	-2.58413	9.89507e-25
ZMO1_ZMO0468	trpE	perfect	aerobic_final - aerobic_initial	-2.12987	2.5237e-29
ZMO1_ZMO0469	.	perfect	aerobic_final - aerobic_initial	0.167179	3.80835e-29
ZMO1_ZMO0471	.	perfect	aerobic_final - aerobic_initial	0.217224	6.10513e-25
ZMO1_ZMO0472	.	perfect	aerobic_final - aerobic_initial	0.033731	5.8969e-23
ZMO1_ZMO0473	ribH	perfect	aerobic_final - aerobic_initial	-4.98337	2.05794e-43
ZMO1_ZMO0474	ribB	perfect	aerobic_final - aerobic_initial	-5.91571	4.18682e-51
ZMO1_ZMO0475	ribC	perfect	aerobic_final - aerobic_initial	-4.43713	1.73129e-31
ZMO1_ZMO0476	ribD	perfect	aerobic_final - aerobic_initial	-3.20252	4.23864e-46
ZMO1_ZMO0477	.	perfect	aerobic_final - aerobic_initial	-0.246638	9.50879e-12
ZMO1_ZMO0478	.	perfect	aerobic_final - aerobic_initial	-0.106766	1.16492e-07
ZMO1_ZMO0479	.	perfect	aerobic_final - aerobic_initial	-0.0195742	7.26589e-15
ZMO1_ZMO0480	.	perfect	aerobic_final - aerobic_initial	0.178313	1.88361e-22
ZMO1_ZMO0481	.	perfect	aerobic_final - aerobic_initial	-0.0782211	1.03012e-10
ZMO1_ZMO0482	glpX	perfect	aerobic_final - aerobic_initial	-0.111934	3.64026e-09
ZMO1_ZMO0483	hom	perfect	aerobic_final - aerobic_initial	-1.90348	4.5641e-36
ZMO1_ZMO0484	.	perfect	aerobic_final - aerobic_initial	-0.167528	1.17606e-07
ZMO1_ZMO0485	.	perfect	aerobic_final - aerobic_initial	0.0821026	1.60953e-14
ZMO1_ZMO0486	.	perfect	aerobic_final - aerobic_initial	0.0704584	6.46441e-19
ZMO1_ZMO0487	.	perfect	aerobic_final - aerobic_initial	-0.0179585	1.3468e-20
ZMO1_ZMO0488	.	perfect	aerobic_final - aerobic_initial	-0.317874	0.141351
ZMO1_ZMOt008	.	perfect	aerobic_final - aerobic_initial	-6.87632	1.71417e-33
ZMO1_ZMO0489	.	perfect	aerobic_final - aerobic_initial	0.0116853	1.01101e-24
ZMO1_ZMO0490	ptrB	perfect	aerobic_final - aerobic_initial	-0.11225	2.38491e-11
ZMO1_ZMO0491	pepP	perfect	aerobic_final - aerobic_initial	-0.133933	4.48444e-11
ZMO1_ZMO0492	glnB	perfect	aerobic_final - aerobic_initial	0.070682	3.41519e-11
ZMO1_ZMO0493	glnA	perfect	aerobic_final - aerobic_initial	-3.03812	9.70793e-51
ZMO1_ZMO0494	.	perfect	aerobic_final - aerobic_initial	-0.242581	1.53921e-07
ZMO1_ZMO0495	.	perfect	aerobic_final - aerobic_initial	-0.106495	9.16466e-18
ZMO1_ZMO0496	.	perfect	aerobic_final - aerobic_initial	0.257177	3.93779e-30
ZMO1_ZMO0497	.	perfect	aerobic_final - aerobic_initial	-0.116911	7.49052e-14
ZMO1_ZMO0498	glmU	perfect	aerobic_final - aerobic_initial	-4.87499	6.01531e-43
ZMO1_ZMO0499	pbpF	perfect	aerobic_final - aerobic_initial	-6.04558	2.13169e-42
ZMO1_ZMO0500	.	perfect	aerobic_final - aerobic_initial	-0.78698	0.000355051
ZMO1_ZMO0501	.	perfect	aerobic_final - aerobic_initial	-0.0594711	4.43603e-13
ZMO1_ZMO0502	.	perfect	aerobic_final - aerobic_initial	-0.30663	0.000370025
ZMO1_ZMO0503	.	perfect	aerobic_final - aerobic_initial	-0.460818	0.979996
ZMO1_ZMO0505	rluC	perfect	aerobic_final - aerobic_initial	0.0929826	4.49323e-34
ZMO1_ZMO0506	prfB	perfect	aerobic_final - aerobic_initial	0.0473024	1.9844e-21
ZMO1_ZMO0507	.	perfect	aerobic_final - aerobic_initial	0.00433093	6.77648e-12
ZMO1_ZMO0508	.	perfect	aerobic_final - aerobic_initial	0.0798091	4.83608e-31
ZMO1_ZMO0509	.	perfect	aerobic_final - aerobic_initial	-0.138512	4.34059e-06
ZMO1_ZMO0510	pdhC	perfect	aerobic_final - aerobic_initial	-5.6551	4.32833e-49
ZMO1_ZMO0511	.	perfect	aerobic_final - aerobic_initial	-3.78827	1.14011e-64
ZMO1_ZMO0512	lpd	perfect	aerobic_final - aerobic_initial	-3.92892	2.09598e-74
ZMO1_ZMO0513	.	perfect	aerobic_final - aerobic_initial	0.102457	6.14614e-14
ZMO1_ZMO2002	.	perfect	aerobic_final - aerobic_initial	-6.52408	1.38104e-46
ZMO1_ZMO0514	rpsG	perfect	aerobic_final - aerobic_initial	-6.47813	7.84706e-26
ZMO1_ZMO0515	.	perfect	aerobic_final - aerobic_initial	-6.50485	1.14506e-45
ZMO1_ZMO2003	.	perfect	aerobic_final - aerobic_initial	-6.57974	5.74751e-33
ZMO1_ZMO0517	rplC	perfect	aerobic_final - aerobic_initial	-6.05414	2.53081e-28
ZMO1_ZMO0518	rplD	perfect	aerobic_final - aerobic_initial	-6.34326	1.65556e-40
ZMO1_ZMO0519	rplW	perfect	aerobic_final - aerobic_initial	-5.4863	4.14599e-25
ZMO1_ZMO0520	rplB	perfect	aerobic_final - aerobic_initial	-6.95759	2.60593e-38
ZMO1_ZMO2004	.	perfect	aerobic_final - aerobic_initial	-4.1908	1.55607e-11
ZMO1_ZMO0521	rplV	perfect	aerobic_final - aerobic_initial	-5.32994	2.30459e-06
ZMO1_ZMO0522	rpsC	perfect	aerobic_final - aerobic_initial	-7.04315	2.54795e-08
ZMO1_ZMO0523	rplP	perfect	aerobic_final - aerobic_initial	-0.343415	0.000512888
ZMO1_ZMO0524	rpmC	perfect	aerobic_final - aerobic_initial	-6.59117	5.00398e-39
ZMO1_ZMO0525	rpsQ	perfect	aerobic_final - aerobic_initial	-5.74488	1.69255e-14
ZMO1_ZMO0526	rplN	perfect	aerobic_final - aerobic_initial	-6.70125	1.13726e-09
ZMO1_ZMO0527	rplX	perfect	aerobic_final - aerobic_initial	-6.66172	1.47207e-32
ZMO1_ZMO0528	rplE	perfect	aerobic_final - aerobic_initial	-7.15313	3.0622e-42
ZMO1_ZMO0529	rpsN	perfect	aerobic_final - aerobic_initial	-6.14278	2.01763e-15
ZMO1_ZMO0530	rpsH	perfect	aerobic_final - aerobic_initial	-5.5477	6.44012e-09
ZMO1_ZMO0531	rplF	perfect	aerobic_final - aerobic_initial	-6.82902	3.77809e-34
ZMO1_ZMO0532	rplR	perfect	aerobic_final - aerobic_initial	-4.66602	0.00054177
ZMO1_ZMO0533	rpsE	perfect	aerobic_final - aerobic_initial	-3.2315	0.0247973
ZMO1_ZMO0534	rpmD	perfect	aerobic_final - aerobic_initial	-4.19454	4.44409e-05
ZMO1_ZMO0536	rplO	perfect	aerobic_final - aerobic_initial	-2.03747	1.57715e-47
ZMO1_ZMO0537	secY	perfect	aerobic_final - aerobic_initial	-4.89743	2.69149e-35
ZMO1_ZMO0538	adk	perfect	aerobic_final - aerobic_initial	-7.05869	7.02517e-42
ZMO1_ZMO0539	rpsM	perfect	aerobic_final - aerobic_initial	-6.06804	1.72526e-56
ZMO1_ZMO0540	rpsK	perfect	aerobic_final - aerobic_initial	-5.86715	7.62728e-43
ZMO1_ZMO0541	rpoA	perfect	aerobic_final - aerobic_initial	-5.98114	4.73961e-50
ZMO1_ZMO0542	rplQ	perfect	aerobic_final - aerobic_initial	-6.16111	6.68329e-26
ZMO1_ZMOt009	.	perfect	aerobic_final - aerobic_initial	-4.28675	1.26465e-57
ZMO1_ZMO0543	acnA	perfect	aerobic_final - aerobic_initial	-0.136633	0.000344611
ZMO1_ZMO0544	citC	perfect	aerobic_final - aerobic_initial	-0.681426	0.00130195
ZMO1_ZMO0545	trpC	perfect	aerobic_final - aerobic_initial	-2.08255	9.9058e-24
ZMO1_ZMO0546	sulP	perfect	aerobic_final - aerobic_initial	-0.0214274	3.7118e-28
ZMO1_ZMO0547	.	perfect	aerobic_final - aerobic_initial	-0.454959	6.46002e-20
ZMO1_ZMO0548	.	perfect	aerobic_final - aerobic_initial	0.282823	1.63321e-18
ZMO1_ZMO0549	pnp	perfect	aerobic_final - aerobic_initial	-3.35043	5.9019e-28
ZMO1_ZMO0550	rpsO	perfect	aerobic_final - aerobic_initial	-6.91289	3.49683e-49
ZMO1_ZMO0551	truB	perfect	aerobic_final - aerobic_initial	-0.29575	1.21595e-05
ZMO1_ZMO0552	tdk	perfect	aerobic_final - aerobic_initial	-0.261807	3.0693e-05
ZMO1_ZMO0553	rbfA	perfect	aerobic_final - aerobic_initial	-2.76037	8.37415e-53
ZMO1_ZMO0554	infB	perfect	aerobic_final - aerobic_initial	-6.9488	1.65552e-34
ZMO1_ZMO0555	.	perfect	aerobic_final - aerobic_initial	-3.28947	2.67704e-28
ZMO1_ZMO0556	nusA	perfect	aerobic_final - aerobic_initial	-7.66273	2.48349e-47
ZMO1_ZMO0557	.	perfect	aerobic_final - aerobic_initial	-6.5667	3.01745e-46
ZMO1_ZMO0558	.	perfect	aerobic_final - aerobic_initial	-0.196043	0.0202503
ZMO1_ZMO0559	.	perfect	aerobic_final - aerobic_initial	-0.054623	2.20879e-24
ZMO1_ZMO0560	hisC3	perfect	aerobic_final - aerobic_initial	-0.829413	1.22287e-18
ZMO1_ZMO0561	.	perfect	aerobic_final - aerobic_initial	-0.0983637	4.22169e-09
ZMO1_ZMO0562	hisC4	perfect	aerobic_final - aerobic_initial	-0.120245	7.81998e-16
ZMO1_ZMO0563	.	perfect	aerobic_final - aerobic_initial	-0.274164	1.4493e-08
ZMO1_ZMO0564	idsA	perfect	aerobic_final - aerobic_initial	0.350748	5.39541e-26
ZMO1_ZMO0565	hrpB	perfect	aerobic_final - aerobic_initial	-0.234828	2.09397e-06
ZMO1_ZMO0566	.	perfect	aerobic_final - aerobic_initial	-0.0884034	6.67479e-21
ZMO1_ZMO0567	sucD	perfect	aerobic_final - aerobic_initial	-8.52192	9.98847e-50
ZMO1_ZMO0568	sdhD	perfect	aerobic_final - aerobic_initial	0.0201021	4.28643e-11
ZMO1_ZMO0569	sdhC	perfect	aerobic_final - aerobic_initial	-0.0767078	3.314e-13
ZMO1_ZMO0570	prmA	perfect	aerobic_final - aerobic_initial	0.0891402	1.10357e-29
ZMO1_ZMOt010	.	perfect	aerobic_final - aerobic_initial	-4.7808	1.3498e-50
ZMO1_ZMO0571	.	perfect	aerobic_final - aerobic_initial	-0.0624195	1.39388e-17
ZMO1_ZMO0572	.	perfect	aerobic_final - aerobic_initial	-0.0537291	4.75831e-19
ZMO1_ZMO0573	grxB2	perfect	aerobic_final - aerobic_initial	-0.0704313	5.1724e-14
ZMO1_ZMO0574	.	perfect	aerobic_final - aerobic_initial	0.155839	2.98676e-23
ZMO1_ZMO0575	rsmD	perfect	aerobic_final - aerobic_initial	0.0309254	3.68659e-26
ZMO1_ZMO0576	.	perfect	aerobic_final - aerobic_initial	-0.0857771	2.30568e-09
ZMO1_ZMO0578	.	perfect	aerobic_final - aerobic_initial	-0.532285	0.0849439
ZMO1_ZMO0581	.	perfect	aerobic_final - aerobic_initial	0.112732	5.19326e-32
ZMO1_ZMO0582	folC	perfect	aerobic_final - aerobic_initial	-2.55929	5.95715e-20
ZMO1_ZMO0583	accD	perfect	aerobic_final - aerobic_initial	-4.32607	1.7477e-33
ZMO1_ZMO0584	trpA	perfect	aerobic_final - aerobic_initial	-3.52341	3.27881e-40
ZMO1_ZMO0585	trpB	perfect	aerobic_final - aerobic_initial	-3.13228	3.49585e-40
ZMO1_ZMO0586	trpF	perfect	aerobic_final - aerobic_initial	-3.2682	2.30776e-38
ZMO1_ZMO0587	pyrF	perfect	aerobic_final - aerobic_initial	-2.75647	3.32709e-17
ZMO1_ZMO0588	.	perfect	aerobic_final - aerobic_initial	-3.44829	1.38839e-25
ZMO1_ZMO0589	radA	perfect	aerobic_final - aerobic_initial	-0.334961	0.00972588
ZMO1_ZMO0590	.	perfect	aerobic_final - aerobic_initial	-0.202535	1.20764e-06
ZMO1_ZMO0591	.	perfect	aerobic_final - aerobic_initial	-0.284188	4.2154e-05
ZMO1_ZMO0592	.	perfect	aerobic_final - aerobic_initial	-0.71694	8.63286e-06
ZMO1_ZMO0593	aroB	perfect	aerobic_final - aerobic_initial	-2.83035	3.67511e-31
ZMO1_ZMO0594	aroK	perfect	aerobic_final - aerobic_initial	-3.24567	2.35116e-41
ZMO1_ZMO0595	.	perfect	aerobic_final - aerobic_initial	-0.360007	0.917443
ZMO1_ZMO0597	.	perfect	aerobic_final - aerobic_initial	0.211353	1.69347e-11
ZMO1_ZMO0598	xerD	perfect	aerobic_final - aerobic_initial	-0.238549	8.3801e-17
ZMO1_ZMO0599	accA	perfect	aerobic_final - aerobic_initial	-4.95467	1.5407e-32
ZMO1_ZMO0601	.	perfect	aerobic_final - aerobic_initial	-0.0759508	2.58773e-05
ZMO1_ZMO0602	motB1	perfect	aerobic_final - aerobic_initial	0.127598	3.37877e-37
ZMO1_ZMO0603	motA1	perfect	aerobic_final - aerobic_initial	-0.036111	6.39866e-17
ZMO1_ZMO0604	flgL	perfect	aerobic_final - aerobic_initial	0.0704268	1.90983e-21
ZMO1_ZMO0605	flgK	perfect	aerobic_final - aerobic_initial	-0.151588	5.48625e-06
ZMO1_ZMO0606	.	perfect	aerobic_final - aerobic_initial	-0.0897272	1.6255e-12
ZMO1_ZMO0607	flgI	perfect	aerobic_final - aerobic_initial	-0.151376	2.21159e-10
ZMO1_ZMO0608	flgH	perfect	aerobic_final - aerobic_initial	0.265991	2.87663e-37
ZMO1_ZMO0609	flgG	perfect	aerobic_final - aerobic_initial	0.159303	2.00798e-19
ZMO1_ZMO0610	flgF	perfect	aerobic_final - aerobic_initial	-0.00503744	4.51295e-16
ZMO1_ZMO0611	flgE	perfect	aerobic_final - aerobic_initial	0.0281694	2.0684e-17
ZMO1_ZMO0612	flgD	perfect	aerobic_final - aerobic_initial	-0.0842794	6.43258e-15
ZMO1_ZMO0613	flgC	perfect	aerobic_final - aerobic_initial	-0.392717	2.98774e-13
ZMO1_ZMO0614	flgB	perfect	aerobic_final - aerobic_initial	-0.112305	3.03819e-10
ZMO1_ZMO0616	motA2	perfect	aerobic_final - aerobic_initial	-0.065882	2.54081e-21
ZMO1_ZMO0617	motB2	perfect	aerobic_final - aerobic_initial	-0.172991	2.90546e-15
ZMO1_ZMO0619	flgA	perfect	aerobic_final - aerobic_initial	-3.76498	2.17796e-49
ZMO1_ZMO0621	flgM	perfect	aerobic_final - aerobic_initial	-2.64004	2.59796e-19
ZMO1_ZMO0622	.	perfect	aerobic_final - aerobic_initial	-0.0198019	3.69943e-26
ZMO1_ZMO0624	flhA	perfect	aerobic_final - aerobic_initial	-0.473636	0.0184755
ZMO1_ZMO0625	flhG	perfect	aerobic_final - aerobic_initial	-0.389863	0.0759639
ZMO1_ZMO0626	fliA	perfect	aerobic_final - aerobic_initial	-0.273047	1.2647e-05
ZMO1_ZMO0627	.	perfect	aerobic_final - aerobic_initial	0.00707277	3.66154e-25
ZMO1_ZMO0628	.	perfect	aerobic_final - aerobic_initial	6.80288e-05	3.37479e-17
ZMO1_ZMO0629	fliC	perfect	aerobic_final - aerobic_initial	-0.0505428	2.46466e-21
ZMO1_ZMO0631	.	perfect	aerobic_final - aerobic_initial	0.150283	3.08991e-25
ZMO1_ZMO0632	fliE	perfect	aerobic_final - aerobic_initial	-0.0512675	4.92273e-16
ZMO1_ZMO0634	fliF	perfect	aerobic_final - aerobic_initial	-0.026296	6.41392e-13
ZMO1_ZMO0635	fliG	perfect	aerobic_final - aerobic_initial	-0.0290836	8.62243e-22
ZMO1_ZMO0636	fliH	perfect	aerobic_final - aerobic_initial	-0.191556	2.04814e-07
ZMO1_ZMO0637	fliI	perfect	aerobic_final - aerobic_initial	-0.118491	5.30141e-20
ZMO1_ZMO0638	.	perfect	aerobic_final - aerobic_initial	-0.176887	4.28965e-12
ZMO1_ZMO0641	fliK	perfect	aerobic_final - aerobic_initial	-0.098748	6.57131e-11
ZMO1_ZMO0642	fliL	perfect	aerobic_final - aerobic_initial	-0.148196	8.53138e-05
ZMO1_ZMO0643	fliM	perfect	aerobic_final - aerobic_initial	-0.0705002	1.8087e-10
ZMO1_ZMO0644	fliN	perfect	aerobic_final - aerobic_initial	-0.170706	3.03618e-08
ZMO1_ZMO0646	fliO	perfect	aerobic_final - aerobic_initial	-0.226861	2.22781e-06
ZMO1_ZMO0647	fliP	perfect	aerobic_final - aerobic_initial	-0.155886	8.64369e-11
ZMO1_ZMO0648	fliQ	perfect	aerobic_final - aerobic_initial	-0.0878401	6.13387e-20
ZMO1_ZMO0649	fliR	perfect	aerobic_final - aerobic_initial	-0.0507424	1.04154e-23
ZMO1_ZMO0650	flhB	perfect	aerobic_final - aerobic_initial	-0.0226093	3.01754e-13
ZMO1_ZMO0651	fliD	perfect	aerobic_final - aerobic_initial	-0.196254	4.68762e-08
ZMO1_ZMO0652	fliS	perfect	aerobic_final - aerobic_initial	-0.171963	2.50197e-06
ZMO1_ZMO0653	.	perfect	aerobic_final - aerobic_initial	-0.85891	2.00218e-05
ZMO1_ZMO0654	.	perfect	aerobic_final - aerobic_initial	-0.44961	0.409433
ZMO1_ZMO0655	add1	perfect	aerobic_final - aerobic_initial	-0.065959	3.51161e-06
ZMO1_ZMO0656	gpt	perfect	aerobic_final - aerobic_initial	-0.285637	0.0587596
ZMO1_ZMO0657	astA	perfect	aerobic_final - aerobic_initial	0.0117729	1.04594e-09
ZMO1_ZMO0658	.	perfect	aerobic_final - aerobic_initial	-0.093419	1.09878e-10
ZMO1_ZMO0659	.	perfect	aerobic_final - aerobic_initial	0.689801	2.61178e-23
ZMO1_ZMO0660	dnaK	perfect	aerobic_final - aerobic_initial	-5.60105	7.63498e-36
ZMO1_ZMO0661	dnaJ	perfect	aerobic_final - aerobic_initial	-2.67513	6.07069e-13
ZMO1_ZMO0662	purB	perfect	aerobic_final - aerobic_initial	-3.91457	2.33962e-47
ZMO1_ZMO0663	radC	perfect	aerobic_final - aerobic_initial	-0.217855	1.28931e-06
ZMO1_ZMO0664	.	perfect	aerobic_final - aerobic_initial	-0.1549	6.29655e-16
ZMO1_ZMO0665	.	perfect	aerobic_final - aerobic_initial	-0.182781	1.57572e-07
ZMO1_ZMO0666	.	perfect	aerobic_final - aerobic_initial	-0.221506	3.09388e-16
ZMO1_ZMO2005	.	perfect	aerobic_final - aerobic_initial	-1.0145	3.93075e-11
ZMO1_ZMO0667	atpB	perfect	aerobic_final - aerobic_initial	-2.21081	1.08921e-13
ZMO1_ZMO0668	atpE	perfect	aerobic_final - aerobic_initial	-1.66865	5.30262e-13
ZMO1_ZMO0669	atpG2	perfect	aerobic_final - aerobic_initial	-0.738205	0.0845266
ZMO1_ZMO0671	atpF	perfect	aerobic_final - aerobic_initial	-1.10458	0.00132614
ZMO1_ZMO0672	uvrC	perfect	aerobic_final - aerobic_initial	-0.00895824	2.26155e-19
ZMO1_ZMO0673	recO	perfect	aerobic_final - aerobic_initial	0.0399857	1.58403e-29
ZMO1_ZMO0674	.	perfect	aerobic_final - aerobic_initial	-0.0905209	2.04308e-22
ZMO1_ZMO0675	.	perfect	aerobic_final - aerobic_initial	-0.232218	1.65005e-07
ZMO1_ZMO0676	.	perfect	aerobic_final - aerobic_initial	0.0349619	1.71466e-13
ZMO1_ZMO0677	leuB	perfect	aerobic_final - aerobic_initial	-0.157019	9.00147e-10
ZMO1_ZMO0678	tdsD	perfect	aerobic_final - aerobic_initial	-1.61461	1.61515e-24
ZMO1_ZMO0680	.	perfect	aerobic_final - aerobic_initial	0.0986196	1.69532e-25
ZMO1_ZMO0681	.	perfect	aerobic_final - aerobic_initial	-0.331485	3.50253e-08
ZMO1_ZMO0682	.	perfect	aerobic_final - aerobic_initial	0.113923	1.98117e-11
ZMO1_ZMO0683	.	perfect	aerobic_final - aerobic_initial	-0.110165	1.60741e-09
ZMO1_ZMO0684	.	perfect	aerobic_final - aerobic_initial	-0.051373	2.22169e-17
ZMO1_ZMO0685	.	perfect	aerobic_final - aerobic_initial	-0.00406014	2.02799e-12
ZMO1_ZMO0686	.	perfect	aerobic_final - aerobic_initial	-0.405843	0.276098
ZMO1_ZMO0687	budB	perfect	aerobic_final - aerobic_initial	-0.269032	0.00436847
ZMO1_ZMO0688	.	perfect	aerobic_final - aerobic_initial	0.157335	7.92971e-15
ZMO1_ZMO0689	gfo	perfect	aerobic_final - aerobic_initial	-0.0293071	2.56562e-21
ZMO1_ZMO0691	gid	perfect	aerobic_final - aerobic_initial	-0.0844885	3.58544e-14
ZMO1_ZMO0692	gyrA	perfect	aerobic_final - aerobic_initial	-4.08102	8.32488e-37
ZMO1_ZMO0693	.	perfect	aerobic_final - aerobic_initial	-0.0729226	2.10479e-09
ZMO1_ZMO0694	.	perfect	aerobic_final - aerobic_initial	-0.0935942	2.42213e-08
ZMO1_ZMOt011	.	perfect	aerobic_final - aerobic_initial	-5.96918	1.51676e-44
ZMO1_ZMO0695	.	perfect	aerobic_final - aerobic_initial	-0.514486	3.09331e-05
ZMO1_ZMOt012	.	perfect	aerobic_final - aerobic_initial	-3.06639	3.64094e-41
ZMO1_ZMO0697	sugE	perfect	aerobic_final - aerobic_initial	-0.0800857	3.99837e-12
ZMO1_ZMO0698	.	perfect	aerobic_final - aerobic_initial	-0.0464898	3.35021e-11
ZMO1_ZMO0699	.	perfect	aerobic_final - aerobic_initial	-0.0622214	6.88459e-10
ZMO1_ZMO0703	.	perfect	aerobic_final - aerobic_initial	0.0270443	2.86076e-14
ZMO1_ZMO0704	.	perfect	aerobic_final - aerobic_initial	0.387089	5.40132e-17
ZMO1_ZMO0705	.	perfect	aerobic_final - aerobic_initial	-0.254621	1.94606e-11
ZMO1_ZMO0706	nth	perfect	aerobic_final - aerobic_initial	-0.16312	5.56218e-16
ZMO1_ZMO0707	dapB	perfect	aerobic_final - aerobic_initial	-3.13275	7.46468e-33
ZMO1_ZMO0708	purN	perfect	aerobic_final - aerobic_initial	-2.03301	1.28728e-28
ZMO1_ZMO0709	purM	perfect	aerobic_final - aerobic_initial	-1.57032	9.1427e-22
ZMO1_ZMO0710	.	perfect	aerobic_final - aerobic_initial	0.0926749	1.26142e-22
ZMO1_ZMO0711	.	perfect	aerobic_final - aerobic_initial	-1.31075	1.1364e-10
ZMO1_ZMO0712	ppk	perfect	aerobic_final - aerobic_initial	-0.140897	0.000145776
ZMO1_ZMO0713	ppx	perfect	aerobic_final - aerobic_initial	-0.122049	9.29107e-06
ZMO1_ZMO0714	rnd2	perfect	aerobic_final - aerobic_initial	-4.00368	6.91571e-30
ZMO1_ZMO0715	aspS	perfect	aerobic_final - aerobic_initial	-7.8788	2.20312e-33
ZMO1_ZMO0716	.	perfect	aerobic_final - aerobic_initial	-5.57394	8.48936e-42
ZMO1_ZMO0718	greB	perfect	aerobic_final - aerobic_initial	-0.162387	3.1006e-05
ZMO1_ZMO0719	.	perfect	aerobic_final - aerobic_initial	-1.48998	3.12664e-11
ZMO1_ZMO0720	dapA1	perfect	aerobic_final - aerobic_initial	-2.485	1.97865e-31
ZMO1_ZMO0721	smpB	perfect	aerobic_final - aerobic_initial	-4.79859	2.44185e-17
ZMO1_ZMO0722	.	perfect	aerobic_final - aerobic_initial	-0.532571	1.3344e-16
ZMO1_ZMOt013	.	perfect	aerobic_final - aerobic_initial	-6.97817	7.31161e-34
ZMO1_ZMO2006	.	perfect	aerobic_final - aerobic_initial	-7.10854	1.62954e-49
ZMO1_ZMO0724	nusG	perfect	aerobic_final - aerobic_initial	-7.22364	7.71575e-34
ZMO1_ZMO0725	rplK	perfect	aerobic_final - aerobic_initial	-7.20969	1.05444e-40
ZMO1_ZMO0726	rplA	perfect	aerobic_final - aerobic_initial	-5.87907	1.45586e-54
ZMO1_ZMO0727	rplJ	perfect	aerobic_final - aerobic_initial	-7.3308	1.34844e-50
ZMO1_ZMO0728	rplL	perfect	aerobic_final - aerobic_initial	-6.93614	4.62368e-36
ZMO1_ZMO0731	rpoB	perfect	aerobic_final - aerobic_initial	-5.24733	4.80708e-44
ZMO1_ZMO0732	rpoC	perfect	aerobic_final - aerobic_initial	-5.1076	1.71633e-62
ZMO1_ZMO0733	.	perfect	aerobic_final - aerobic_initial	-0.134792	3.30242e-18
ZMO1_ZMO0734	cysQ	perfect	aerobic_final - aerobic_initial	-0.126525	2.33779e-09
ZMO1_ZMO0735	accC	perfect	aerobic_final - aerobic_initial	-5.10457	9.52542e-49
ZMO1_ZMO0736	accB	perfect	aerobic_final - aerobic_initial	-6.66415	1.67065e-26
ZMO1_ZMO0737	aroD	perfect	aerobic_final - aerobic_initial	-2.52979	8.11243e-27
ZMO1_ZMO0738	thiG	perfect	aerobic_final - aerobic_initial	-0.140048	8.23741e-28
ZMO1_ZMO0739	.	perfect	aerobic_final - aerobic_initial	-0.0575197	2.58074e-12
ZMO1_ZMO0740	csbD	perfect	aerobic_final - aerobic_initial	-0.120299	3.11549e-09
ZMO1_ZMO0743	prfC	perfect	aerobic_final - aerobic_initial	-0.321343	0.0646502
ZMO1_ZMO0744	.	perfect	aerobic_final - aerobic_initial	-0.141258	3.98557e-12
ZMO1_ZMO0745	.	perfect	aerobic_final - aerobic_initial	-0.0453961	1.39975e-15
ZMO1_ZMOt014	.	perfect	aerobic_final - aerobic_initial	-7.07192	1.21984e-59
ZMO1_ZMO0746	.	perfect	aerobic_final - aerobic_initial	-1.96998	1.01163e-09
ZMO1_ZMO0747	.	perfect	aerobic_final - aerobic_initial	-0.0810985	2.69686e-11
ZMO1_ZMO0748	cysK	perfect	aerobic_final - aerobic_initial	-0.0535058	4.43095e-13
ZMO1_ZMO0749	rpoH	perfect	aerobic_final - aerobic_initial	-6.01118	4.81764e-30
ZMO1_ZMO0750	rluD	perfect	aerobic_final - aerobic_initial	-1.04609	7.7086e-12
ZMO1_ZMO0751	.	perfect	aerobic_final - aerobic_initial	-0.0260035	1.16725e-14
ZMO1_ZMO0752	.	perfect	aerobic_final - aerobic_initial	0.224302	4.46634e-08
ZMO1_ZMO0753	.	perfect	aerobic_final - aerobic_initial	0.290815	3.0189e-34
ZMO1_ZMO0754	.	perfect	aerobic_final - aerobic_initial	0.274752	2.91255e-21
ZMO1_ZMO0756	.	perfect	aerobic_final - aerobic_initial	-0.280949	2.0207e-18
ZMO1_ZMO0757	.	perfect	aerobic_final - aerobic_initial	-0.102396	7.82041e-21
ZMO1_ZMO0758	dhbB	perfect	aerobic_final - aerobic_initial	-0.421217	1.15239e-06
ZMO1_ZMO0759	.	perfect	aerobic_final - aerobic_initial	-0.227197	1.07003e-06
ZMO1_ZMO0760	gloA2	perfect	aerobic_final - aerobic_initial	-0.152986	1.84885e-11
ZMO1_ZMO0763	.	perfect	aerobic_final - aerobic_initial	-1.20306	1.94389e-40
ZMO1_ZMO0764	.	perfect	aerobic_final - aerobic_initial	0.0688193	3.21111e-28
ZMO1_ZMO0765	thrS	perfect	aerobic_final - aerobic_initial	-6.01952	1.61849e-65
ZMO1_ZMO0766	glnD	perfect	aerobic_final - aerobic_initial	-4.03259	4.03988e-26
ZMO1_ZMO0767	.	perfect	aerobic_final - aerobic_initial	0.305733	6.15247e-40
ZMO1_ZMO0768	.	perfect	aerobic_final - aerobic_initial	-0.0454263	1.23572e-07
ZMO1_ZMO0769	mnmA	perfect	aerobic_final - aerobic_initial	-5.51416	1.96415e-40
ZMO1_ZMO0770	mgtE	perfect	aerobic_final - aerobic_initial	0.0166907	2.27883e-12
ZMO1_ZMO0773	.	perfect	aerobic_final - aerobic_initial	-0.511972	2.12306e-13
ZMO1_ZMO0774	.	perfect	aerobic_final - aerobic_initial	-0.472248	4.77696e-22
ZMO1_ZMO0776	pmtA	perfect	aerobic_final - aerobic_initial	0.0557899	1.09233e-09
ZMO1_ZMO0777	.	perfect	aerobic_final - aerobic_initial	-0.0366034	9.05959e-14
ZMO1_ZMO0778	.	perfect	aerobic_final - aerobic_initial	-0.185902	2.2888e-08
ZMO1_ZMO0779	.	perfect	aerobic_final - aerobic_initial	-0.0749593	0.00429856
ZMO1_ZMO0780	.	perfect	aerobic_final - aerobic_initial	-0.237172	0.0147231
ZMO1_ZMO0781	.	perfect	aerobic_final - aerobic_initial	0.0193476	9.74861e-11
ZMO1_ZMO0782	gatB	perfect	aerobic_final - aerobic_initial	-7.20806	6.89492e-34
ZMO1_ZMO0783	gatA	perfect	aerobic_final - aerobic_initial	-7.17958	3.27654e-35
ZMO1_ZMO0784	gatC	perfect	aerobic_final - aerobic_initial	-10.5467	9.23324e-31
ZMO1_ZMO0785	.	perfect	aerobic_final - aerobic_initial	-1.96082	3.84884e-18
ZMO1_ZMO0786	.	perfect	aerobic_final - aerobic_initial	-0.485311	0.0294697
ZMO1_ZMO0787	.	perfect	aerobic_final - aerobic_initial	-0.146626	6.87074e-16
ZMO1_ZMO0788	cccA1	perfect	aerobic_final - aerobic_initial	-0.126991	1.68102e-14
ZMO1_ZMO0789	.	perfect	aerobic_final - aerobic_initial	-0.0665248	7.66602e-09
ZMO1_ZMO0791	pyrB	perfect	aerobic_final - aerobic_initial	-2.24838	1.11283e-30
ZMO1_ZMO0792	pyrC1	perfect	aerobic_final - aerobic_initial	-1.55461	1.05572e-27
ZMO1_ZMO0793	.	perfect	aerobic_final - aerobic_initial	-0.0288288	1.97675e-23
ZMO1_ZMO0794	.	perfect	aerobic_final - aerobic_initial	-0.655006	1.835e-28
ZMO1_ZMO0795	.	perfect	aerobic_final - aerobic_initial	0.0207476	2.71801e-16
ZMO1_ZMO0796	.	perfect	aerobic_final - aerobic_initial	0.108235	2.59023e-18
ZMO1_ZMO0797	.	perfect	aerobic_final - aerobic_initial	0.0975133	1.0123e-29
ZMO1_ZMO0798	.	perfect	aerobic_final - aerobic_initial	-0.11491	6.58757e-26
ZMO1_ZMO0799	.	perfect	aerobic_final - aerobic_initial	-0.026819	1.71698e-11
ZMO1_ZMO0800	.	perfect	aerobic_final - aerobic_initial	-0.139188	9.98236e-06
ZMO1_ZMO0801	.	perfect	aerobic_final - aerobic_initial	-0.00359006	4.08048e-14
ZMO1_ZMO0803	.	perfect	aerobic_final - aerobic_initial	-0.6265	0.000967031
ZMO1_ZMO0804	argC	perfect	aerobic_final - aerobic_initial	-2.74402	3.69172e-43
ZMO1_ZMO0805	.	perfect	aerobic_final - aerobic_initial	-0.0200525	0.000272236
ZMO1_ZMO0806	pepA1	perfect	aerobic_final - aerobic_initial	-0.245491	8.74273e-20
ZMO1_ZMO0807	rimO	perfect	aerobic_final - aerobic_initial	-0.430652	0.191544
ZMO1_ZMO0809	.	perfect	aerobic_final - aerobic_initial	-0.0257993	3.77333e-14
ZMO1_ZMO0810	truA	perfect	aerobic_final - aerobic_initial	-0.276369	0.00452712
ZMO1_ZMO0811	fmt	perfect	aerobic_final - aerobic_initial	-2.95034	1.00587e-15
ZMO1_ZMO0812	recR	perfect	aerobic_final - aerobic_initial	-0.103227	5.43994e-06
ZMO1_ZMO0813	defA	perfect	aerobic_final - aerobic_initial	-2.31879	2.6086e-12
ZMO1_ZMO0814	rmuC	perfect	aerobic_final - aerobic_initial	-0.194378	1.30262e-17
ZMO1_ZMO0815	.	perfect	aerobic_final - aerobic_initial	0.00252615	3.63114e-20
ZMO1_ZMO0818	queD	perfect	aerobic_final - aerobic_initial	-0.380543	0.0347306
ZMO1_ZMO0819	ugd	perfect	aerobic_final - aerobic_initial	-1.11165	5.63166e-16
ZMO1_ZMO0820	purL	perfect	aerobic_final - aerobic_initial	-2.56792	1.26884e-49
ZMO1_ZMO0821	cysZ	perfect	aerobic_final - aerobic_initial	-0.209523	0.000350011
ZMO1_ZMO0822	.	perfect	aerobic_final - aerobic_initial	-2.29881	3.89015e-34
ZMO1_ZMO0823	mraW	perfect	aerobic_final - aerobic_initial	-6.05776	1.12462e-18
ZMO1_ZMO0824	.	perfect	aerobic_final - aerobic_initial	-3.90362	1.54202e-10
ZMO1_ZMO0825	pbp2	perfect	aerobic_final - aerobic_initial	-4.37924	1.63855e-11
ZMO1_ZMO0826	murE	perfect	aerobic_final - aerobic_initial	-6.42904	1.36747e-39
ZMO1_ZMO0827	murF	perfect	aerobic_final - aerobic_initial	-7.17737	3.67597e-39
ZMO1_ZMO0828	mraY	perfect	aerobic_final - aerobic_initial	-6.99797	4.77356e-34
ZMO1_ZMO0829	murD	perfect	aerobic_final - aerobic_initial	-5.37975	7.99482e-33
ZMO1_ZMO0830	ftsW	perfect	aerobic_final - aerobic_initial	-2.45837	3.29171e-08
ZMO1_ZMO0831	murG	perfect	aerobic_final - aerobic_initial	-7.15991	2.22007e-36
ZMO1_ZMO0832	murC	perfect	aerobic_final - aerobic_initial	-7.24556	2.00408e-51
ZMO1_ZMO0833	murB	perfect	aerobic_final - aerobic_initial	-7.53694	2.16288e-47
ZMO1_ZMO0834	ddl	perfect	aerobic_final - aerobic_initial	-5.45653	1.57137e-27
ZMO1_ZMO0835	ftsQ	perfect	aerobic_final - aerobic_initial	-2.93936	2.15113e-14
ZMO1_ZMO0836	ftsA	perfect	aerobic_final - aerobic_initial	-2.64491	3.16135e-09
ZMO1_ZMO0837	ftsZ	perfect	aerobic_final - aerobic_initial	-6.21592	3.03003e-12
ZMO1_ZMO0840	.	perfect	aerobic_final - aerobic_initial	-1.61442	1.39083e-21
ZMO1_ZMO0841	clcA	perfect	aerobic_final - aerobic_initial	-0.818356	6.50249e-11
ZMO1_ZMO0842	dgtP	perfect	aerobic_final - aerobic_initial	-0.192454	7.76444e-11
ZMO1_ZMO0843	argS	perfect	aerobic_final - aerobic_initial	-6.61511	3.33936e-36
ZMO1_ZMO0844	.	perfect	aerobic_final - aerobic_initial	-2.28101	3.73726e-06
ZMO1_ZMO0845	alaS	perfect	aerobic_final - aerobic_initial	-5.67483	6.08004e-36
ZMO1_ZMO0846	kefB	perfect	aerobic_final - aerobic_initial	-0.444571	0.0332091
ZMO1_ZMO0847	oprB2	perfect	aerobic_final - aerobic_initial	-1.00374	1.84627e-14
ZMO1_ZMO0849	.	perfect	aerobic_final - aerobic_initial	-0.248039	8.68908e-05
ZMO1_ZMO0850	ntrC	perfect	aerobic_final - aerobic_initial	-0.306229	4.97384e-08
ZMO1_ZMO0851	pdxH	perfect	aerobic_final - aerobic_initial	-3.14455	3.18073e-40
ZMO1_ZMO0852	queA	perfect	aerobic_final - aerobic_initial	-0.101276	2.30275e-12
ZMO1_ZMO0853	.	perfect	aerobic_final - aerobic_initial	-0.310855	0.0337143
ZMO1_ZMO0854	coaD	perfect	aerobic_final - aerobic_initial	-2.32394	1.18892e-33
ZMO1_ZMO0855	ispA2	perfect	aerobic_final - aerobic_initial	-3.69242	6.95765e-39
ZMO1_ZMO0856	xseB	perfect	aerobic_final - aerobic_initial	-3.5528	1.09791e-24
ZMO1_ZMO0857	.	perfect	aerobic_final - aerobic_initial	-0.715277	0.0020945
ZMO1_ZMO0859	.	perfect	aerobic_final - aerobic_initial	-1.71639	3.02796e-20
ZMO1_ZMO0860	.	perfect	aerobic_final - aerobic_initial	-0.20097	9.08248e-08
ZMO1_ZMO0861	dnaZX	perfect	aerobic_final - aerobic_initial	-6.7637	9.51168e-39
ZMO1_ZMO0862	.	perfect	aerobic_final - aerobic_initial	-0.0313836	7.78752e-14
ZMO1_ZMO0863	dcd	perfect	aerobic_final - aerobic_initial	-0.183051	1.60708e-05
ZMO1_ZMO0864	cdd	perfect	aerobic_final - aerobic_initial	-0.697313	4.58672e-06
ZMO1_ZMO0865	dnaB	perfect	aerobic_final - aerobic_initial	-6.40547	1.61448e-50
ZMO1_ZMO0866	.	perfect	aerobic_final - aerobic_initial	-0.291337	0.00552454
ZMO1_ZMO0867	hpnA	perfect	aerobic_final - aerobic_initial	-0.589418	0.304519
ZMO1_ZMO0868	hpnB	perfect	aerobic_final - aerobic_initial	-0.745241	0.0191586
ZMO1_ZMO0869	hpnC	perfect	aerobic_final - aerobic_initial	-3.8723	1.63506e-30
ZMO1_ZMO0870	hpnD	perfect	aerobic_final - aerobic_initial	-4.32242	5.49201e-28
ZMO1_ZMO0871	hpnE	perfect	aerobic_final - aerobic_initial	-4.24803	1.81512e-38
ZMO1_ZMO0872	shc1	perfect	aerobic_final - aerobic_initial	-0.0368207	3.46219e-12
ZMO1_ZMO0873	hpnG	perfect	aerobic_final - aerobic_initial	-1.57363	3.61701e-09
ZMO1_ZMO0874	hpnH	perfect	aerobic_final - aerobic_initial	-6.2217	9.28025e-42
ZMO1_ZMO0875	ispH	perfect	aerobic_final - aerobic_initial	-6.11074	2.06023e-39
ZMO1_ZMO0876	hpnM	perfect	aerobic_final - aerobic_initial	-2.30983	1.77866e-19
ZMO1_ZMO0877	.	perfect	aerobic_final - aerobic_initial	-0.0371991	8.97205e-13
ZMO1_ZMO0878	cheB2	perfect	aerobic_final - aerobic_initial	0.0505569	2.09137e-20
ZMO1_ZMO0880	cheA2	perfect	aerobic_final - aerobic_initial	-2.48093	7.50161e-26
ZMO1_ZMO0882	mcpA2	perfect	aerobic_final - aerobic_initial	-0.285228	0.00948104
ZMO1_ZMO0883	rpsI	perfect	aerobic_final - aerobic_initial	-6.47365	3.29363e-49
ZMO1_ZMO0884	rplM	perfect	aerobic_final - aerobic_initial	-5.78503	2.11369e-34
ZMO1_ZMO0885	.	perfect	aerobic_final - aerobic_initial	0.0163474	1.39851e-27
ZMO1_ZMO0886	.	perfect	aerobic_final - aerobic_initial	-0.0541681	5.06056e-26
ZMO1_ZMO0888	.	perfect	aerobic_final - aerobic_initial	-0.325043	1.86281e-10
ZMO1_ZMO0889	mro	perfect	aerobic_final - aerobic_initial	-0.00602354	7.42962e-38
ZMO1_ZMO0890	lysK	perfect	aerobic_final - aerobic_initial	-5.27841	7.60981e-38
ZMO1_ZMO0892	.	perfect	aerobic_final - aerobic_initial	0.0791983	4.76197e-23
ZMO1_ZMO0893	.	perfect	aerobic_final - aerobic_initial	-0.499695	6.88927e-15
ZMO1_ZMO0894	.	perfect	aerobic_final - aerobic_initial	-0.39855	1.45176e-11
ZMO1_ZMO0895	.	perfect	aerobic_final - aerobic_initial	0.0503476	0.00242748
ZMO1_ZMOt015	.	perfect	aerobic_final - aerobic_initial	-6.4903	4.86279e-41
ZMO1_ZMO0896	.	perfect	aerobic_final - aerobic_initial	0.0730068	2.48436e-28
ZMO1_ZMO0899	.	perfect	aerobic_final - aerobic_initial	-4.58685	4.9966e-38
ZMO1_ZMO0900	gltX1	perfect	aerobic_final - aerobic_initial	-6.62206	5.23281e-30
ZMO1_ZMO0901	.	perfect	aerobic_final - aerobic_initial	-0.134499	4.26266e-19
ZMO1_ZMO0902	.	perfect	aerobic_final - aerobic_initial	0.08515	3.00555e-09
ZMO1_ZMO0903	leuA	perfect	aerobic_final - aerobic_initial	0.0510119	6.37457e-22
ZMO1_ZMO0904	bga	perfect	aerobic_final - aerobic_initial	-0.536462	3.64381e-10
ZMO1_ZMO0905	mdoD	perfect	aerobic_final - aerobic_initial	-0.0728429	3.85622e-15
ZMO1_ZMO0907	mdoH	perfect	aerobic_final - aerobic_initial	-0.185334	1.81718e-10
ZMO1_ZMOt016	.	perfect	aerobic_final - aerobic_initial	-5.86967	2.05753e-57
ZMO1_ZMO0908	.	perfect	aerobic_final - aerobic_initial	0.186927	8.20677e-12
ZMO1_ZMO0909	.	perfect	aerobic_final - aerobic_initial	0.393732	5.26271e-29
ZMO1_ZMO0910	.	perfect	aerobic_final - aerobic_initial	0.0102975	7.24459e-05
ZMO1_ZMO0911	.	perfect	aerobic_final - aerobic_initial	0.450581	4.68328e-18
ZMO1_ZMO0912	.	perfect	aerobic_final - aerobic_initial	0.0377652	5.66777e-11
ZMO1_ZMO0913	ilvE	perfect	aerobic_final - aerobic_initial	-1.49682	4.13165e-13
ZMO1_ZMO0914	folD	perfect	aerobic_final - aerobic_initial	0.0636945	2.9693e-20
ZMO1_ZMO0915	copA	perfect	aerobic_final - aerobic_initial	-0.0954894	1.46622e-08
ZMO1_ZMO0916	.	perfect	aerobic_final - aerobic_initial	0.00445167	7.6911e-14
ZMO1_ZMO0917	.	perfect	aerobic_final - aerobic_initial	-5.26854	3.57068e-48
ZMO1_ZMO0918	katE	perfect	aerobic_final - aerobic_initial	0.0593061	2.52067e-18
ZMO1_ZMO0919	.	perfect	aerobic_final - aerobic_initial	0.00222824	2.19102e-07
ZMO1_ZMO0920	.	perfect	aerobic_final - aerobic_initial	-0.0394131	2.22729e-05
ZMO1_ZMO0921	.	perfect	aerobic_final - aerobic_initial	0.10826	2.88235e-19
ZMO1_ZMO0922	.	perfect	aerobic_final - aerobic_initial	-0.111669	8.938e-12
ZMO1_ZMO0923	argJ	perfect	aerobic_final - aerobic_initial	-2.87197	3.17102e-44
ZMO1_ZMO0924	secA	perfect	aerobic_final - aerobic_initial	-5.55569	2.16508e-36
ZMO1_ZMO0925	.	perfect	aerobic_final - aerobic_initial	0.000158837	1.52612e-21
ZMO1_ZMO0926	mlaD	perfect	aerobic_final - aerobic_initial	0.0422982	3.34265e-10
ZMO1_ZMO2007	.	perfect	aerobic_final - aerobic_initial	0.344099	1.26319e-48
ZMO1_ZMO0927	aat	perfect	aerobic_final - aerobic_initial	-0.119756	4.22518e-10
ZMO1_ZMO0928	.	perfect	aerobic_final - aerobic_initial	0.102397	9.41469e-19
ZMO1_ZMO0929	.	perfect	aerobic_final - aerobic_initial	0.121974	3.05858e-18
ZMO1_ZMO0930	.	perfect	aerobic_final - aerobic_initial	-0.149659	5.96642e-07
ZMO1_ZMO0931	.	perfect	aerobic_final - aerobic_initial	-0.0467485	9.66956e-18
ZMO1_ZMO0932	zliS	perfect	aerobic_final - aerobic_initial	0.0357759	1.26201e-16
ZMO1_ZMO0934	zliE	perfect	aerobic_final - aerobic_initial	-0.0512998	1.61537e-14
ZMO1_ZMO0935	gstA	perfect	aerobic_final - aerobic_initial	-0.119558	9.97265e-25
ZMO1_ZMO0936	.	perfect	aerobic_final - aerobic_initial	-0.115957	1.21589e-09
ZMO1_ZMO0937	.	perfect	aerobic_final - aerobic_initial	-0.345462	0.00160153
ZMO1_ZMO0938	phoD	perfect	aerobic_final - aerobic_initial	0.00704713	1.99734e-07
ZMO1_ZMO0939	.	perfect	aerobic_final - aerobic_initial	0.0289384	2.20797e-22
ZMO1_ZMO0940	.	perfect	aerobic_final - aerobic_initial	0.23374	8.29873e-20
ZMO1_ZMO0941	.	perfect	aerobic_final - aerobic_initial	-0.0651707	1.15334e-10
ZMO1_ZMOt017	.	perfect	aerobic_final - aerobic_initial	-0.284503	5.86051e-13
ZMO1_ZMO0942	scrB	perfect	aerobic_final - aerobic_initial	0.184175	5.08876e-14
ZMO1_ZMOt018	.	perfect	aerobic_final - aerobic_initial	-0.938504	1.67716e-11
ZMO1_ZMO0945	.	perfect	aerobic_final - aerobic_initial	-0.636047	1.48576e-07
ZMO1_ZMOt019	.	perfect	aerobic_final - aerobic_initial	-3.42921	4.00937e-31
ZMO1_ZMO0946	tig	perfect	aerobic_final - aerobic_initial	-2.84513	2.19494e-13
ZMO1_ZMO0947	.	perfect	aerobic_final - aerobic_initial	-2.48773	1.6125e-24
ZMO1_ZMO0948	clpP	perfect	aerobic_final - aerobic_initial	-2.42794	3.88895e-22
ZMO1_ZMO0949	clpX	perfect	aerobic_final - aerobic_initial	-1.15518	6.89067e-13
ZMO1_ZMO0950	.	perfect	aerobic_final - aerobic_initial	-0.0612498	7.60783e-09
ZMO1_ZMO0951	hemF	perfect	aerobic_final - aerobic_initial	-0.059976	1.07624e-08
ZMO1_ZMO0952	.	perfect	aerobic_final - aerobic_initial	-0.0543667	3.3873e-29
ZMO1_ZMO0955		perfect	aerobic_final - aerobic_initial	0.245209	1.92866e-20
ZMO1_ZMO0956	.	perfect	aerobic_final - aerobic_initial	-0.186155	6.57539e-16
ZMO1_ZMO0957	cytB	perfect	aerobic_final - aerobic_initial	-0.643726	9.24039e-05
ZMO1_ZMO0958	petC	perfect	aerobic_final - aerobic_initial	0.020558	5.35537e-19
ZMO1_ZMO0959	.	perfect	aerobic_final - aerobic_initial	-0.226901	1.2494e-08
ZMO1_ZMO0961	cccA2	perfect	aerobic_final - aerobic_initial	-0.101196	4.95883e-26
ZMO1_ZMO0962	nagA	perfect	aerobic_final - aerobic_initial	-0.190315	0.00380391
ZMO1_ZMO0963	.	perfect	aerobic_final - aerobic_initial	-0.265141	0.0116369
ZMO1_ZMO0964	.	perfect	aerobic_final - aerobic_initial	-0.0436145	4.0229e-07
ZMO1_ZMO0965	.	perfect	aerobic_final - aerobic_initial	-0.328374	3.41641e-06
ZMO1_ZMO0966	emrB	perfect	aerobic_final - aerobic_initial	-0.110212	3.17319e-13
ZMO1_ZMO0967	.	perfect	aerobic_final - aerobic_initial	-0.236529	2.99421e-05
ZMO1_ZMO0968	.	perfect	aerobic_final - aerobic_initial	-1.20814	0.0108425
ZMO1_ZMO0969	.	perfect	aerobic_final - aerobic_initial	-0.545283	0.157071
ZMO1_ZMO0970	.	perfect	aerobic_final - aerobic_initial	-0.948862	1.09516e-10
ZMO1_ZMO0971	add2	perfect	aerobic_final - aerobic_initial	-1.04122	2.65662e-13
ZMO1_ZMO0972	.	perfect	aerobic_final - aerobic_initial	-2.15934	2.04554e-25
ZMO1_ZMO0973	.	perfect	aerobic_final - aerobic_initial	-0.607782	0.0334216
ZMO1_ZMO0974	.	perfect	aerobic_final - aerobic_initial	-2.29076	5.77441e-28
ZMO1_ZMO0975	.	perfect	aerobic_final - aerobic_initial	-0.478581	0.749087
ZMO1_ZMOt020	.	perfect	aerobic_final - aerobic_initial	-4.46028	8.04812e-57
ZMO1_ZMO0976	xyrA	perfect	aerobic_final - aerobic_initial	-0.00935289	3.9776e-14
ZMO1_ZMO0978	.	perfect	aerobic_final - aerobic_initial	0.020043	7.32062e-21
ZMO1_ZMO0979	.	perfect	aerobic_final - aerobic_initial	-0.181698	1.55774e-10
ZMO1_ZMO0980	dnaN	perfect	aerobic_final - aerobic_initial	-4.54957	1.41651e-43
ZMO1_ZMO0981	.	perfect	aerobic_final - aerobic_initial	0.0287516	1.72747e-16
ZMO1_ZMO0982	.	perfect	aerobic_final - aerobic_initial	0.107939	9.55797e-18
ZMO1_ZMO0983	.	perfect	aerobic_final - aerobic_initial	0.0718838	3.00341e-24
ZMO1_ZMO0984	nlpD	perfect	aerobic_final - aerobic_initial	-0.493626	0.435482
ZMO1_ZMO0985	surE	perfect	aerobic_final - aerobic_initial	-1.87643	6.84389e-18
ZMO1_ZMO0986	serS	perfect	aerobic_final - aerobic_initial	-5.95912	2.05009e-34
ZMO1_ZMO0987	.	perfect	aerobic_final - aerobic_initial	-1.31924	1.28613e-19
ZMO1_ZMO2009	.	perfect	aerobic_final - aerobic_initial	-0.336791	1.81537e-19
ZMO1_ZMO0988	.	perfect	aerobic_final - aerobic_initial	-0.146183	1.51737e-05
ZMO1_ZMO0989	ibpA	perfect	aerobic_final - aerobic_initial	-0.0888177	1.52666e-09
ZMO1_ZMO0992	.	perfect	aerobic_final - aerobic_initial	0.0100498	2.73247e-27
ZMO1_ZMO0994	.	perfect	aerobic_final - aerobic_initial	-0.0284081	1.42092e-32
ZMO1_ZMO0996	mscS1	perfect	aerobic_final - aerobic_initial	-0.059578	3.25848e-31
ZMO1_ZMO0997	eda	perfect	aerobic_final - aerobic_initial	-4.85917	1.96933e-46
ZMO1_ZMO0998	msrA	perfect	aerobic_final - aerobic_initial	-0.138565	3.62368e-13
ZMO1_ZMO0999	.	perfect	aerobic_final - aerobic_initial	-3.57423	6.3921e-47
ZMO1_ZMO1000	metE	perfect	aerobic_final - aerobic_initial	-0.132789	1.09531e-19
ZMO1_ZMO1001	.	perfect	aerobic_final - aerobic_initial	-0.656862	0.152233
ZMO1_ZMO1002	glmM	perfect	aerobic_final - aerobic_initial	-6.71969	3.3267e-42
ZMO1_ZMO1003	thiD	perfect	aerobic_final - aerobic_initial	-0.81422	5.04774e-15
ZMO1_ZMO1004	rnhB	perfect	aerobic_final - aerobic_initial	0.0639411	2.26952e-19
ZMO1_ZMO1005	.	perfect	aerobic_final - aerobic_initial	-0.457871	0.0492153
ZMO1_ZMO1006	folP	perfect	aerobic_final - aerobic_initial	-1.52214	3.04435e-15
ZMO1_ZMO1007	.	perfect	aerobic_final - aerobic_initial	-0.143483	2.91526e-18
ZMO1_ZMO1008	glcD	perfect	aerobic_final - aerobic_initial	-3.04176	6.18659e-44
ZMO1_ZMO1009	.	perfect	aerobic_final - aerobic_initial	-0.212862	1.21807e-20
ZMO1_ZMO1010	.	perfect	aerobic_final - aerobic_initial	0.00177198	1.10609e-27
ZMO1_ZMOt021	.	perfect	aerobic_final - aerobic_initial	-7.5564	3.33401e-55
ZMO1_ZMO1011	.	perfect	aerobic_final - aerobic_initial	-0.0669192	2.43809e-10
ZMO1_ZMO1012	.	perfect	aerobic_final - aerobic_initial	-0.624652	0.000593597
ZMO1_ZMO1013	.	perfect	aerobic_final - aerobic_initial	-2.51245	4.02891e-17
ZMO1_ZMO1014	infA	perfect	aerobic_final - aerobic_initial	-4.83422	1.62205e-43
ZMO1_ZMO1015	.	perfect	aerobic_final - aerobic_initial	0.102617	1.10439e-27
ZMO1_ZMO1016	.	perfect	aerobic_final - aerobic_initial	0.236409	1.21892e-26
ZMO1_ZMO1017	.	perfect	aerobic_final - aerobic_initial	0.148739	5.25728e-39
ZMO1_ZMO1018	.	perfect	aerobic_final - aerobic_initial	0.202848	7.98044e-28
ZMO1_ZMO1019	dys	perfect	aerobic_final - aerobic_initial	-1.61468	1.72654e-33
ZMO1_ZMO1020	lysA1	perfect	aerobic_final - aerobic_initial	-2.64339	1.66952e-28
ZMO1_ZMO1021	.	perfect	aerobic_final - aerobic_initial	-2.0515	3.99942e-41
ZMO1_ZMO1022	nifS1	perfect	aerobic_final - aerobic_initial	-2.98684	4.6412e-49
ZMO1_ZMO1023	.	perfect	aerobic_final - aerobic_initial	-0.0108993	9.10295e-11
ZMO1_ZMO1025	nrdD	perfect	aerobic_final - aerobic_initial	-0.288289	0.179033
ZMO1_ZMO1026	.	perfect	aerobic_final - aerobic_initial	0.0156944	1.05719e-09
ZMO1_ZMO1027	pflA1	perfect	aerobic_final - aerobic_initial	-0.0991627	5.93256e-09
ZMO1_ZMO1029	.	perfect	aerobic_final - aerobic_initial	-0.296993	2.02643e-16
ZMO1_ZMO1030	.	perfect	aerobic_final - aerobic_initial	0.0524477	3.82408e-28
ZMO1_ZMO1032	rlmN	perfect	aerobic_final - aerobic_initial	-0.0778782	7.49108e-12
ZMO1_ZMO1033	cfa	perfect	aerobic_final - aerobic_initial	-0.0994484	7.70425e-18
ZMO1_ZMOt022	.	perfect	aerobic_final - aerobic_initial	-0.485724	0.0937444
ZMO1_ZMO1034	.	perfect	aerobic_final - aerobic_initial	-0.138677	8.86451e-16
ZMO1_ZMO1036	argG	perfect	aerobic_final - aerobic_initial	-2.66035	3.46682e-36
ZMO1_ZMO1039	nrdA	perfect	aerobic_final - aerobic_initial	-8.43925	1.46517e-63
ZMO1_ZMO1040	.	perfect	aerobic_final - aerobic_initial	-1.32365	2.42693e-28
ZMO1_ZMOt023	.	perfect	aerobic_final - aerobic_initial	-6.8149	1.2339e-56
ZMO1_ZMO1041	.	perfect	aerobic_final - aerobic_initial	0.0416988	1.5954e-14
ZMO1_ZMO1042	.	perfect	aerobic_final - aerobic_initial	0.0106975	3.65527e-27
ZMO1_ZMO1043	.	perfect	aerobic_final - aerobic_initial	0.0931292	8.22513e-18
ZMO1_ZMO1044	.	perfect	aerobic_final - aerobic_initial	-0.34315	0.0558371
ZMO1_ZMO1045	.	perfect	aerobic_final - aerobic_initial	0.0597302	2.77319e-15
ZMO1_ZMO1047	pstS	perfect	aerobic_final - aerobic_initial	-2.71098	1.06892e-30
ZMO1_ZMO1048	pstC	perfect	aerobic_final - aerobic_initial	-4.31597	7.87525e-54
ZMO1_ZMO1049	pstA	perfect	aerobic_final - aerobic_initial	-4.02952	5.23446e-28
ZMO1_ZMO1050	pstB	perfect	aerobic_final - aerobic_initial	-5.2544	2.094e-48
ZMO1_ZMO1052	purC	perfect	aerobic_final - aerobic_initial	-3.54213	2.71123e-28
ZMO1_ZMO1054	parC	perfect	aerobic_final - aerobic_initial	-2.12281	2.35257e-13
ZMO1_ZMO1055	.	perfect	aerobic_final - aerobic_initial	0.0376793	2.73609e-21
ZMO1_ZMO1056	cca	perfect	aerobic_final - aerobic_initial	-3.77725	2.6074e-41
ZMO1_ZMO1057	.	perfect	aerobic_final - aerobic_initial	-3.60536	3.38392e-46
ZMO1_ZMO1059	.	perfect	aerobic_final - aerobic_initial	-2.47277	7.01301e-30
ZMO1_ZMO1060	sod	perfect	aerobic_final - aerobic_initial	-1.96161	2.91964e-21
ZMO1_ZMO1061	pspF	perfect	aerobic_final - aerobic_initial	0.0162388	2.23421e-29
ZMO1_ZMO1062	pspD	perfect	aerobic_final - aerobic_initial	-0.00733556	1.35068e-09
ZMO1_ZMO1063	pspA	perfect	aerobic_final - aerobic_initial	0.337613	6.67923e-20
ZMO1_ZMO1064	pspB	perfect	aerobic_final - aerobic_initial	0.0722027	8.24034e-13
ZMO1_ZMO1065	pspC	perfect	aerobic_final - aerobic_initial	0.103804	7.31463e-20
ZMO1_ZMO2010		perfect	aerobic_final - aerobic_initial	0.061534	0.00456028
ZMO1_ZMO1067	sufE	perfect	aerobic_final - aerobic_initial	-2.17588	2.85321e-37
ZMO1_ZMO1068	.	perfect	aerobic_final - aerobic_initial	0.342097	3.71723e-29
ZMO1_ZMO1069	.	perfect	aerobic_final - aerobic_initial	0.188423	1.04612e-30
ZMO1_ZMO1070	ftsY	perfect	aerobic_final - aerobic_initial	-3.55461	3.18942e-27
ZMO1_ZMO1071	.	perfect	aerobic_final - aerobic_initial	-0.693469	5.9312e-05
ZMO1_ZMO1072	dapF	perfect	aerobic_final - aerobic_initial	-3.1285	3.91369e-44
ZMO1_ZMO1075	ffh	perfect	aerobic_final - aerobic_initial	-6.01984	1.59218e-32
ZMO1_ZMO1076	rpsP	perfect	aerobic_final - aerobic_initial	-6.28648	1.06292e-28
ZMO1_ZMO1077	rimM	perfect	aerobic_final - aerobic_initial	-5.07625	6.59398e-33
ZMO1_ZMO1078	trmD	perfect	aerobic_final - aerobic_initial	-0.484692	0.0764487
ZMO1_ZMO1079	rplS	perfect	aerobic_final - aerobic_initial	-6.64281	4.6332e-54
ZMO1_ZMO1080	.	perfect	aerobic_final - aerobic_initial	-0.00418099	1.10078e-16
ZMO1_ZMO1081	.	perfect	aerobic_final - aerobic_initial	-0.506154	1.11383e-06
ZMO1_ZMO1082		perfect	aerobic_final - aerobic_initial	0.0156997	2.46489e-12
ZMO1_ZMO1083		perfect	aerobic_final - aerobic_initial	-0.413497	1.56305e-19
ZMO1_ZMO1084	bscB	perfect	aerobic_final - aerobic_initial	-0.0170743	1.35526e-17
ZMO1_ZMO1085	bcsC	perfect	aerobic_final - aerobic_initial	-0.135929	2.99889e-26
ZMO1_ZMO1086	celA	perfect	aerobic_final - aerobic_initial	0.0171023	2.4899e-23
ZMO1_ZMO1087	mltA	perfect	aerobic_final - aerobic_initial	-0.225029	2.20516e-10
ZMO1_ZMO1088	rlpA	perfect	aerobic_final - aerobic_initial	-0.23839	6.20589e-05
ZMO1_ZMO1089	dacC	perfect	aerobic_final - aerobic_initial	-7.06637	6.6409e-36
ZMO1_ZMO1090	tmk	perfect	aerobic_final - aerobic_initial	-7.31397	3.40849e-43
ZMO1_ZMO1091	holB	perfect	aerobic_final - aerobic_initial	-4.22277	2.79814e-49
ZMO1_ZMO1092	metG	perfect	aerobic_final - aerobic_initial	-5.64434	2.13472e-54
ZMO1_ZMO1093	.	perfect	aerobic_final - aerobic_initial	-0.167358	2.6646e-16
ZMO1_ZMO1094	.	perfect	aerobic_final - aerobic_initial	-0.0820275	3.92889e-11
ZMO1_ZMO1095	mazG	perfect	aerobic_final - aerobic_initial	-0.0146544	6.64813e-16
ZMO1_ZMO1096	rnr	perfect	aerobic_final - aerobic_initial	-0.830724	0.000163683
ZMO1_ZMO1097	.	perfect	aerobic_final - aerobic_initial	-0.857562	2.80024e-07
ZMO1_ZMO1098	addA	perfect	aerobic_final - aerobic_initial	-0.0304243	1.81712e-14
ZMO1_ZMO1099	addB	perfect	aerobic_final - aerobic_initial	0.0410911	1.38393e-31
ZMO1_ZMO1100	.	perfect	aerobic_final - aerobic_initial	0.0383815	1.26787e-22
ZMO1_ZMO1101	.	perfect	aerobic_final - aerobic_initial	-3.13038	6.50434e-25
ZMO1_ZMO1102	.	perfect	aerobic_final - aerobic_initial	-1.13501	1.67062e-12
ZMO1_ZMOt024	.	perfect	aerobic_final - aerobic_initial	-6.20342	2.82131e-64
ZMO1_ZMO1105	.	perfect	aerobic_final - aerobic_initial	-1.57455	9.6197e-08
ZMO1_ZMO1107	.	perfect	aerobic_final - aerobic_initial	-3.07114	2.57026e-30
ZMO1_ZMO1109	.	perfect	aerobic_final - aerobic_initial	0.0184123	4.20318e-13
ZMO1_ZMO1111	.	perfect	aerobic_final - aerobic_initial	-0.33113	9.71906e-09
ZMO1_ZMO1112	ispZ	perfect	aerobic_final - aerobic_initial	0.167794	9.50118e-25
ZMO1_ZMO1113	ndh	perfect	aerobic_final - aerobic_initial	-0.322348	0.0512557
ZMO1_ZMO1114	ung1	perfect	aerobic_final - aerobic_initial	-0.0123994	1.18189e-16
ZMO1_ZMOt025	.	perfect	aerobic_final - aerobic_initial	-5.69822	9.10888e-56
ZMO1_ZMO1115	bacA	perfect	aerobic_final - aerobic_initial	-5.02732	3.87422e-60
ZMO1_ZMO1116	gltD	perfect	aerobic_final - aerobic_initial	-2.51401	1.70762e-51
ZMO1_ZMO1117	gltB	perfect	aerobic_final - aerobic_initial	-2.51253	7.52506e-55
ZMO1_ZMO1118	.	perfect	aerobic_final - aerobic_initial	-3.45083	1.0177e-20
ZMO1_ZMO1121	.	perfect	aerobic_final - aerobic_initial	0.538535	1.30654e-09
ZMO1_ZMO1122	himA	perfect	aerobic_final - aerobic_initial	0.665804	5.13369e-09
ZMO1_ZMOt026	.	perfect	aerobic_final - aerobic_initial	-5.62717	3.08901e-31
ZMO1_ZMO1124	.	perfect	aerobic_final - aerobic_initial	-3.83455	2.65351e-68
ZMO1_ZMO1125	ntrY	perfect	aerobic_final - aerobic_initial	0.103646	8.9993e-21
ZMO1_ZMO1126	ntrX	perfect	aerobic_final - aerobic_initial	-0.14076	4.64767e-15
ZMO1_ZMO1127	nifR3	perfect	aerobic_final - aerobic_initial	-0.296914	0.00545258
ZMO1_ZMO1128	ispDF	perfect	aerobic_final - aerobic_initial	-3.58326	4.51607e-33
ZMO1_ZMO1129	.	perfect	aerobic_final - aerobic_initial	-2.21094	1.543e-10
ZMO1_ZMO1130	.	perfect	aerobic_final - aerobic_initial	-0.840374	0.00804681
ZMO1_ZMO1131	.	perfect	aerobic_final - aerobic_initial	0.25112	1.06576e-18
ZMO1_ZMO1132	lipA	perfect	aerobic_final - aerobic_initial	-3.49398	2.66136e-56
ZMO1_ZMO1133	.	perfect	aerobic_final - aerobic_initial	-0.917835	1.95961e-14
ZMO1_ZMO1134	.	perfect	aerobic_final - aerobic_initial	-0.0777466	1.38428e-16
ZMO1_ZMO1135	.	perfect	aerobic_final - aerobic_initial	0.0210102	3.448e-14
ZMO1_ZMO1136	mauG	perfect	aerobic_final - aerobic_initial	-0.057326	4.35217e-11
ZMO1_ZMO1137	serB	perfect	aerobic_final - aerobic_initial	-0.137722	4.96657e-10
ZMO1_ZMO1138	miaA	perfect	aerobic_final - aerobic_initial	-0.881498	2.50882e-14
ZMO1_ZMO1139	ilvI	perfect	aerobic_final - aerobic_initial	-1.3689	3.23418e-08
ZMO1_ZMO1140	ilvH	perfect	aerobic_final - aerobic_initial	-1.11762	3.70436e-05
ZMO1_ZMO1141	ilvC	perfect	aerobic_final - aerobic_initial	-2.07553	8.84463e-12
ZMO1_ZMO1142	trxB	perfect	aerobic_final - aerobic_initial	-1.24448	5.31469e-16
ZMO1_ZMO1143	.	perfect	aerobic_final - aerobic_initial	-0.00763927	2.61566e-08
ZMO1_ZMO1144	.	perfect	aerobic_final - aerobic_initial	-0.0716159	1.63194e-15
ZMO1_ZMO1145	rpmE	perfect	aerobic_final - aerobic_initial	-1.65076	1.27295e-21
ZMO1_ZMO1146	fabZ	perfect	aerobic_final - aerobic_initial	-5.3827	1.86058e-39
ZMO1_ZMO1147	.	perfect	aerobic_final - aerobic_initial	-5.60507	1.28536e-33
ZMO1_ZMO1148	.	perfect	aerobic_final - aerobic_initial	-1.71625	1.19167e-29
ZMO1_ZMO1149	.	perfect	aerobic_final - aerobic_initial	-0.477486	0.125004
ZMO1_ZMO1150	dxr	perfect	aerobic_final - aerobic_initial	-6.11236	8.98912e-36
ZMO1_ZMO1151	cdsA	perfect	aerobic_final - aerobic_initial	-5.31991	5.28367e-43
ZMO1_ZMO1152	uppS	perfect	aerobic_final - aerobic_initial	-5.39152	4.51679e-42
ZMO1_ZMO1153	frr	perfect	aerobic_final - aerobic_initial	-5.25706	5.72578e-53
ZMO1_ZMO1154	pyrH	perfect	aerobic_final - aerobic_initial	-4.15237	6.97002e-49
ZMO1_ZMO1155	tsf	perfect	aerobic_final - aerobic_initial	-4.93	5.01437e-52
ZMO1_ZMO1156	rpsB	perfect	aerobic_final - aerobic_initial	-8.01906	4.17808e-35
ZMO1_ZMO1158	asr	perfect	aerobic_final - aerobic_initial	-0.13147	1.96182e-08
ZMO1_ZMO1159	pssA	perfect	aerobic_final - aerobic_initial	-3.73678	1.79314e-34
ZMO1_ZMO1160	psd	perfect	aerobic_final - aerobic_initial	-4.59874	8.5504e-36
ZMO1_ZMO1162	.	perfect	aerobic_final - aerobic_initial	0.0168248	6.53637e-11
ZMO1_ZMO1163	phoU	perfect	aerobic_final - aerobic_initial	-0.977789	6.38626e-05
ZMO1_ZMO1164	phoB	perfect	aerobic_final - aerobic_initial	-0.177773	7.23392e-12
ZMO1_ZMO1165	comF	perfect	aerobic_final - aerobic_initial	-1.30508	4.64109e-25
ZMO1_ZMO1166	recA	perfect	aerobic_final - aerobic_initial	-4.47818	2.98615e-47
ZMO1_ZMO1167	.	perfect	aerobic_final - aerobic_initial	-0.0173744	1.08473e-26
ZMO1_ZMO1169	.	perfect	aerobic_final - aerobic_initial	-0.420849	1.8913e-18
ZMO1_ZMO1170	.	perfect	aerobic_final - aerobic_initial	-0.00422181	1.59715e-07
ZMO1_ZMO1171	.	perfect	aerobic_final - aerobic_initial	-0.137987	0.000107794
ZMO1_ZMO1172	astB	perfect	aerobic_final - aerobic_initial	-0.0483797	3.78864e-14
ZMO1_ZMO1173	.	perfect	aerobic_final - aerobic_initial	-0.0488329	6.24832e-05
ZMO1_ZMO1174	.	perfect	aerobic_final - aerobic_initial	0.0530829	2.14969e-18
ZMO1_ZMO1176	.	perfect	aerobic_final - aerobic_initial	0.0660014	3.68087e-29
ZMO1_ZMO1177	.	perfect	aerobic_final - aerobic_initial	0.264446	5.16642e-18
ZMO1_ZMO1178	hisI	perfect	aerobic_final - aerobic_initial	-1.25386	4.10328e-21
ZMO1_ZMO1179	ygcA	perfect	aerobic_final - aerobic_initial	-0.012568	1.26609e-17
ZMO1_ZMO1180	.	perfect	aerobic_final - aerobic_initial	0.0457424	8.88707e-34
ZMO1_ZMO1181	hutG1	perfect	aerobic_final - aerobic_initial	0.191907	1.55843e-11
ZMO1_ZMO1182	ispE	perfect	aerobic_final - aerobic_initial	-3.02984	8.20752e-32
ZMO1_ZMO1183	.	perfect	aerobic_final - aerobic_initial	-0.52257	0.00302242
ZMO1_ZMO1184	fixC	perfect	aerobic_final - aerobic_initial	-2.901	2.78829e-35
ZMO1_ZMO1185	.	perfect	aerobic_final - aerobic_initial	-0.722948	0.00713831
ZMO1_ZMO1186	mltB	perfect	aerobic_final - aerobic_initial	-0.558611	0.069985
ZMO1_ZMO1187	mutM	perfect	aerobic_final - aerobic_initial	0.0492875	2.69435e-12
ZMO1_ZMOt027	.	perfect	aerobic_final - aerobic_initial	-0.0587622	7.05855e-17
ZMO1_ZMO1188	ubiE	perfect	aerobic_final - aerobic_initial	0.607319	1.29056e-38
ZMO1_ZMO1189	ubiB1	perfect	aerobic_final - aerobic_initial	0.665056	2.3194e-20
ZMO1_ZMO1190	dfp	perfect	aerobic_final - aerobic_initial	-0.113987	0.00507815
ZMO1_ZMO1191	dut	perfect	aerobic_final - aerobic_initial	-4.89202	6.4524e-36
ZMO1_ZMO1192	thiF	perfect	aerobic_final - aerobic_initial	-1.34339	2.04828e-22
ZMO1_ZMO1193	topA	perfect	aerobic_final - aerobic_initial	-4.01607	2.7023e-46
ZMO1_ZMO1194	dprA	perfect	aerobic_final - aerobic_initial	0.000232476	2.83817e-24
ZMO1_ZMO1195	plsY	perfect	aerobic_final - aerobic_initial	-0.949133	1.98557e-10
ZMO1_ZMO1196	.	perfect	aerobic_final - aerobic_initial	-0.093431	8.71607e-21
ZMO1_ZMO1197	murI	perfect	aerobic_final - aerobic_initial	-7.78374	1.33075e-46
ZMO1_ZMO1198	hemA	perfect	aerobic_final - aerobic_initial	-1.91567	4.17149e-21
ZMO1_ZMO1200	rpiB	perfect	aerobic_final - aerobic_initial	-2.48089	3.22338e-30
ZMO1_ZMO1201	glyA	perfect	aerobic_final - aerobic_initial	-0.586951	0.0121143
ZMO1_ZMO1202	nrdR	perfect	aerobic_final - aerobic_initial	-0.298254	1.37927e-05
ZMO1_ZMO1203	trmH	perfect	aerobic_final - aerobic_initial	-0.218567	9.13402e-06
ZMO1_ZMO1205	.	perfect	aerobic_final - aerobic_initial	-0.0572613	2.15095e-13
ZMO1_ZMO1206	.	perfect	aerobic_final - aerobic_initial	-0.0871817	1.02377e-12
ZMO1_ZMO1207	.	perfect	aerobic_final - aerobic_initial	-0.0447343	2.52417e-14
ZMO1_ZMOt028	.	perfect	aerobic_final - aerobic_initial	-6.60933	3.29938e-49
ZMO1_ZMO1209	kup	perfect	aerobic_final - aerobic_initial	-2.91188	4.29197e-38
ZMO1_ZMOt029	.	perfect	aerobic_final - aerobic_initial	-6.5634	7.92133e-27
ZMO1_ZMO1211	gor	perfect	aerobic_final - aerobic_initial	-0.102002	1.05482e-11
ZMO1_ZMO1212	pgi	perfect	aerobic_final - aerobic_initial	-2.29361	4.58379e-25
ZMO1_ZMO1213	.	perfect	aerobic_final - aerobic_initial	-1.15312	4.91926e-22
ZMO1_ZMO1214	.	perfect	aerobic_final - aerobic_initial	-0.355692	0.271667
ZMO1_ZMO1215	.	perfect	aerobic_final - aerobic_initial	-3.82081	2.21289e-25
ZMO1_ZMO1216	.	perfect	aerobic_final - aerobic_initial	-0.825891	0.00437878
ZMO1_ZMO2011	.	perfect	aerobic_final - aerobic_initial	0.028618	2.10768e-16
ZMO1_ZMO1218	tatC	perfect	aerobic_final - aerobic_initial	-1.11035	3.01419e-09
ZMO1_ZMO1219	tatB	perfect	aerobic_final - aerobic_initial	-1.29704	3.23935e-11
ZMO1_ZMO1220	tatA	perfect	aerobic_final - aerobic_initial	-2.24536	1.45169e-22
ZMO1_ZMO1221	.	perfect	aerobic_final - aerobic_initial	-0.189211	2.44202e-05
ZMO1_ZMO1222	.	perfect	aerobic_final - aerobic_initial	-2.35122	1.78253e-19
ZMO1_ZMO1223	fabD	perfect	aerobic_final - aerobic_initial	-5.29921	9.0106e-45
ZMO1_ZMO1225	rpsF	perfect	aerobic_final - aerobic_initial	-6.89757	5.98923e-64
ZMO1_ZMO1226	rpsR	perfect	aerobic_final - aerobic_initial	-6.61795	9.2293e-37
ZMO1_ZMO1227	rplI	perfect	aerobic_final - aerobic_initial	-6.2946	1.23566e-52
ZMO1_ZMO1228	ykfB	perfect	aerobic_final - aerobic_initial	0.0906528	3.64274e-25
ZMO1_ZMO1229	folE	perfect	aerobic_final - aerobic_initial	-1.84476	3.90411e-25
ZMO1_ZMO1231	recJ	perfect	aerobic_final - aerobic_initial	-4.21171	7.00295e-51
ZMO1_ZMOt030	.	perfect	aerobic_final - aerobic_initial	-7.13043	2.1353e-39
ZMO1_ZMO1232	.	perfect	aerobic_final - aerobic_initial	-0.189311	0.000388499
ZMO1_ZMO1233	cpsB	perfect	aerobic_final - aerobic_initial	-0.399222	1.80388e-05
ZMO1_ZMO1234	dxs1	perfect	aerobic_final - aerobic_initial	-1.27449	1.51511e-17
ZMO1_ZMO1235	.	perfect	aerobic_final - aerobic_initial	-0.0168072	1.32137e-13
ZMO1_ZMO1236	adhA	perfect	aerobic_final - aerobic_initial	0.0476158	7.99688e-21
ZMO1_ZMO1237	ldhA	perfect	aerobic_final - aerobic_initial	-0.00149803	2.61592e-12
ZMO1_ZMO1240	gpmA	perfect	aerobic_final - aerobic_initial	-4.53173	2.00999e-62
ZMO1_ZMO1242	.	perfect	aerobic_final - aerobic_initial	-0.0231718	6.56225e-18
ZMO1_ZMO1243	.	perfect	aerobic_final - aerobic_initial	-0.0329282	1.10163e-28
ZMO1_ZMO1246	.	perfect	aerobic_final - aerobic_initial	-4.6023	3.29152e-38
ZMO1_ZMO1248	.	perfect	aerobic_final - aerobic_initial	-0.109744	1.90707e-19
ZMO1_ZMO1249	.	perfect	aerobic_final - aerobic_initial	-0.0014159	1.92135e-28
ZMO1_ZMO1251	.	perfect	aerobic_final - aerobic_initial	-0.116277	4.22259e-16
ZMO1_ZMO1252	ccmI	perfect	aerobic_final - aerobic_initial	-0.348403	4.29902e-05
ZMO1_ZMO1253	ccmH	perfect	aerobic_final - aerobic_initial	-0.224134	0.000535714
ZMO1_ZMO1254	ccmG	perfect	aerobic_final - aerobic_initial	-0.356516	0.296965
ZMO1_ZMO1255	ccmF	perfect	aerobic_final - aerobic_initial	-0.203448	5.20211e-06
ZMO1_ZMO1256	ccmE	perfect	aerobic_final - aerobic_initial	-0.116454	0.00374526
ZMO1_ZMO1257	.	perfect	aerobic_final - aerobic_initial	-0.333078	0.304543
ZMO1_ZMO1258	ccmC	perfect	aerobic_final - aerobic_initial	-0.476711	0.0192494
ZMO1_ZMO1260	.	perfect	aerobic_final - aerobic_initial	-0.0612557	5.27695e-13
ZMO1_ZMO1261	ssuA	perfect	aerobic_final - aerobic_initial	-0.0981129	2.98581e-06
ZMO1_ZMO1262	ssuC	perfect	aerobic_final - aerobic_initial	0.115592	6.03881e-15
ZMO1_ZMO1263	ssuB	perfect	aerobic_final - aerobic_initial	0.203486	1.54029e-18
ZMO1_ZMO1264	rspA	perfect	aerobic_final - aerobic_initial	-0.748645	2.0046e-20
ZMO1_ZMO1265	.	perfect	aerobic_final - aerobic_initial	0.0808328	8.32146e-26
ZMO1_ZMO1267	guaA	perfect	aerobic_final - aerobic_initial	-2.64272	3.72966e-38
ZMO1_ZMO1268	.	perfect	aerobic_final - aerobic_initial	-0.0481507	1.75599e-13
ZMO1_ZMO2012	.	perfect	aerobic_final - aerobic_initial	0.194561	3.36571e-08
ZMO1_ZMO1270	.	perfect	aerobic_final - aerobic_initial	0.148094	1.0892e-16
ZMO1_ZMO1271	cysG2	perfect	aerobic_final - aerobic_initial	-0.112084	4.35886e-16
ZMO1_ZMO1272	astD	perfect	aerobic_final - aerobic_initial	0.0770472	9.34125e-36
ZMO1_ZMO1273	.	perfect	aerobic_final - aerobic_initial	0.143975	6.32828e-30
ZMO1_ZMO1275	tdcB	perfect	aerobic_final - aerobic_initial	-1.14617	9.2275e-09
ZMO1_ZMO1276	.	perfect	aerobic_final - aerobic_initial	0.0731163	1.98497e-25
ZMO1_ZMO1277	.	perfect	aerobic_final - aerobic_initial	-0.341613	0.0672124
ZMO1_ZMO1278	fabF	perfect	aerobic_final - aerobic_initial	-7.47424	1.32963e-53
ZMO1_ZMO1279	acpP	perfect	aerobic_final - aerobic_initial	-8.9041	7.91222e-44
ZMO1_ZMO2013	.	perfect	aerobic_final - aerobic_initial	-6.16123	6.6005e-43
ZMO1_ZMO1283	.	perfect	aerobic_final - aerobic_initial	-1.05932	1.48999e-12
ZMO1_ZMO1284	sldC	perfect	aerobic_final - aerobic_initial	-0.135789	2.02953e-14
ZMO1_ZMO1285	sldL	perfect	aerobic_final - aerobic_initial	-0.0497287	3.6054e-19
ZMO1_ZMO1286	sldS	perfect	aerobic_final - aerobic_initial	-0.0217546	5.95543e-18
ZMO1_ZMO1287	.	perfect	aerobic_final - aerobic_initial	-0.112677	1.35031e-07
ZMO1_ZMO1288	.	perfect	aerobic_final - aerobic_initial	-0.125388	9.1891e-27
ZMO1_ZMO1289	.	perfect	aerobic_final - aerobic_initial	-0.00804198	1.13213e-09
ZMO1_ZMO1291	.	perfect	aerobic_final - aerobic_initial	-0.0778383	5.92632e-09
ZMO1_ZMO1294	murQ	perfect	aerobic_final - aerobic_initial	-0.175553	1.75617e-18
ZMO1_ZMO1295	.	perfect	aerobic_final - aerobic_initial	-0.03973	6.13612e-12
ZMO1_ZMO2014	.	perfect	aerobic_final - aerobic_initial	-5.18628	3.39572e-19
ZMO1_ZMO2015	.	perfect	aerobic_final - aerobic_initial	0.00713886	0.000609676
ZMO1_ZMO1296	.	perfect	aerobic_final - aerobic_initial	0.134513	8.50405e-21
ZMO1_ZMO1298	.	perfect	aerobic_final - aerobic_initial	-0.134572	5.90729e-10
ZMO1_ZMO2016	.	perfect	aerobic_final - aerobic_initial	-0.0271551	8.42309e-05
ZMO1_ZMO2017	.	perfect	aerobic_final - aerobic_initial	0.166929	4.2667e-07
ZMO1_ZMO1299	bcbG	perfect	aerobic_final - aerobic_initial	0.135417	3.07398e-18
ZMO1_ZMO1300	bcbE	perfect	aerobic_final - aerobic_initial	-0.0433183	2.46821e-12
ZMO1_ZMO1301	.	perfect	aerobic_final - aerobic_initial	0.180433	7.08949e-17
ZMO1_ZMO1302	lipB	perfect	aerobic_final - aerobic_initial	-0.147368	5.17275e-10
ZMO1_ZMO1303	proC2	perfect	aerobic_final - aerobic_initial	-0.0388387	7.26536e-15
ZMO1_ZMO1304	.	perfect	aerobic_final - aerobic_initial	-0.117299	2.90872e-27
ZMO1_ZMO1305	.	perfect	aerobic_final - aerobic_initial	0.0249178	3.31364e-07
ZMO1_ZMO1306	.	perfect	aerobic_final - aerobic_initial	-0.0108388	2.21182e-16
ZMO1_ZMO1307	fumA	perfect	aerobic_final - aerobic_initial	-0.00371259	1.22334e-20
ZMO1_ZMO1308	holC	perfect	aerobic_final - aerobic_initial	-1.23125	2.93505e-27
ZMO1_ZMO1309	pepA2	perfect	aerobic_final - aerobic_initial	-0.758007	0.000132365
ZMO1_ZMO1311	ostA	perfect	aerobic_final - aerobic_initial	-1.9397	1.25147e-37
ZMO1_ZMO1312	.	perfect	aerobic_final - aerobic_initial	-0.44219	0.265403
ZMO1_ZMO1313	pdxA	perfect	aerobic_final - aerobic_initial	-0.363669	0.000422261
ZMO1_ZMO1314	ksgA	perfect	aerobic_final - aerobic_initial	-0.286011	3.93131e-11
ZMO1_ZMO1315	.	perfect	aerobic_final - aerobic_initial	-0.266657	3.0998e-05
ZMO1_ZMO1316	.	perfect	aerobic_final - aerobic_initial	0.194185	3.86752e-18
ZMO1_ZMO1317	.	perfect	aerobic_final - aerobic_initial	-0.398232	0.203546
ZMO1_ZMO1318	.	perfect	aerobic_final - aerobic_initial	-0.42674	4.86533e-12
ZMO1_ZMO1319	.	perfect	aerobic_final - aerobic_initial	1.05014	2.03913e-40
ZMO1_ZMO1320	.	perfect	aerobic_final - aerobic_initial	0.165188	3.34697e-43
ZMO1_ZMO1321	guaB	perfect	aerobic_final - aerobic_initial	-3.32683	1.3295e-44
ZMO1_ZMO1322	chvI	perfect	aerobic_final - aerobic_initial	-0.220586	9.47296e-10
ZMO1_ZMO1323	chvG	perfect	aerobic_final - aerobic_initial	-0.16522	1.45454e-07
ZMO1_ZMO1324	.	perfect	aerobic_final - aerobic_initial	-0.239602	3.70915e-16
ZMO1_ZMO1325	.	perfect	aerobic_final - aerobic_initial	0.274694	1.47989e-49
ZMO1_ZMO1326	nagE	perfect	aerobic_final - aerobic_initial	-0.792711	0.00177558
ZMO1_ZMO1327	.	perfect	aerobic_final - aerobic_initial	-1.72376	4.84158e-40
ZMO1_ZMO1328	.	perfect	aerobic_final - aerobic_initial	-1.90987	7.07366e-37
ZMO1_ZMO1329	ppnK	perfect	aerobic_final - aerobic_initial	-2.20501	1.64308e-37
ZMO1_ZMO1331	mscS2	perfect	aerobic_final - aerobic_initial	-0.0862365	0.00211137
ZMO1_ZMO1334	.	perfect	aerobic_final - aerobic_initial	0.0602102	1.86661e-21
ZMO1_ZMO1335	wrbA	perfect	aerobic_final - aerobic_initial	0.0656446	3.23437e-27
ZMO1_ZMO1336	.	perfect	aerobic_final - aerobic_initial	-0.0350099	4.22529e-17
ZMO1_ZMO1337	.	perfect	aerobic_final - aerobic_initial	-0.211049	5.1092e-11
ZMO1_ZMO1338	.	perfect	aerobic_final - aerobic_initial	-0.207407	2.91696e-08
ZMO1_ZMO2018	.	perfect	aerobic_final - aerobic_initial	-0.253761	9.58651e-06
ZMO1_ZMO1341	.	perfect	aerobic_final - aerobic_initial	-0.111249	2.09518e-33
ZMO1_ZMOt031	.	perfect	aerobic_final - aerobic_initial	-7.56552	2.76402e-47
ZMO1_ZMO1344	dkgA	perfect	aerobic_final - aerobic_initial	0.085621	1.11017e-22
ZMO1_ZMO1345	pepN1	perfect	aerobic_final - aerobic_initial	-0.297062	1.02883e-16
ZMO1_ZMO1346	.	perfect	aerobic_final - aerobic_initial	-1.62055	6.52722e-40
ZMO1_ZMO1347	ltaE	perfect	aerobic_final - aerobic_initial	-3.18982	3.325e-54
ZMO1_ZMO1348	map	perfect	aerobic_final - aerobic_initial	-2.99975	3.85025e-34
ZMO1_ZMO1350	.	perfect	aerobic_final - aerobic_initial	0.0944166	6.33059e-27
ZMO1_ZMO1351	clcD1	perfect	aerobic_final - aerobic_initial	-0.0901019	1.5248e-09
ZMO1_ZMO1352	.	perfect	aerobic_final - aerobic_initial	-0.222951	3.77842e-06
ZMO1_ZMO1353	.	perfect	aerobic_final - aerobic_initial	-0.0253265	1.01759e-07
ZMO1_ZMO1354	motB3	perfect	aerobic_final - aerobic_initial	-1.74564	6.627e-28
ZMO1_ZMO1355	.	perfect	aerobic_final - aerobic_initial	-0.612539	1.08642e-08
ZMO1_ZMO1356	dnaA	perfect	aerobic_final - aerobic_initial	-5.53431	1.827e-39
ZMO1_ZMO1358	rpsT	perfect	aerobic_final - aerobic_initial	-5.65093	2.23252e-24
ZMO1_ZMO1360	pdc	perfect	aerobic_final - aerobic_initial	-7.55715	4.97712e-46
ZMO1_ZMO1364	hemN2	perfect	aerobic_final - aerobic_initial	0.0811112	7.80879e-17
ZMO1_ZMO1365	.	perfect	aerobic_final - aerobic_initial	0.0467408	1.49845e-19
ZMO1_ZMO1366	rpsD	perfect	aerobic_final - aerobic_initial	-5.8963	1.2236e-51
ZMO1_ZMO1369	.	perfect	aerobic_final - aerobic_initial	-1.54494	1.09954e-38
ZMO1_ZMO1370	.	perfect	aerobic_final - aerobic_initial	-2.28163	6.46506e-38
ZMO1_ZMOt032	.	perfect	aerobic_final - aerobic_initial	-3.52915	8.39158e-58
ZMO1_ZMO1372	.	perfect	aerobic_final - aerobic_initial	-0.167744	4.20447e-07
ZMO1_ZMO1373	.	perfect	aerobic_final - aerobic_initial	-0.365035	2.13479e-24
ZMO1_ZMO1374	.	perfect	aerobic_final - aerobic_initial	0.455885	1.39456e-48
ZMO1_ZMO1375	rnc	perfect	aerobic_final - aerobic_initial	-1.93884	1.41912e-29
ZMO1_ZMOt033	.	perfect	aerobic_final - aerobic_initial	-6.17984	4.56914e-34
ZMO1_ZMO1377	.	perfect	aerobic_final - aerobic_initial	-0.175787	1.01022e-11
ZMO1_ZMO1378	eutP	perfect	aerobic_final - aerobic_initial	0.0337671	4.87141e-22
ZMO1_ZMO1380	.	perfect	aerobic_final - aerobic_initial	0.173896	5.01509e-31
ZMO1_ZMO1381	.	perfect	aerobic_final - aerobic_initial	-0.307561	1.61169e-12
ZMO1_ZMO1382	.	perfect	aerobic_final - aerobic_initial	-0.0474682	9.48429e-40
ZMO1_ZMO1383	.	perfect	aerobic_final - aerobic_initial	-2.75492	1.49523e-27
ZMO1_ZMO1384	era	perfect	aerobic_final - aerobic_initial	-2.53246	1.92972e-37
ZMO1_ZMO1385	.	perfect	aerobic_final - aerobic_initial	0.168421	1.74183e-29
ZMO1_ZMO1386	.	perfect	aerobic_final - aerobic_initial	0.0149007	7.39328e-14
ZMO1_ZMO1387	.	perfect	aerobic_final - aerobic_initial	0.568016	1.11628e-30
ZMO1_ZMO1388	ggt	perfect	aerobic_final - aerobic_initial	-0.0341288	7.67661e-08
ZMO1_ZMO1389	dsbD	perfect	aerobic_final - aerobic_initial	-0.328992	4.61772e-06
ZMO1_ZMO1390	.	perfect	aerobic_final - aerobic_initial	-4.46644	1.19018e-34
ZMO1_ZMO1391	.	perfect	aerobic_final - aerobic_initial	-0.0629817	0.000460749
ZMO1_ZMO1392	.	perfect	aerobic_final - aerobic_initial	-0.332395	4.02475e-08
ZMO1_ZMO1393	lptF	perfect	aerobic_final - aerobic_initial	-1.65085	4.30474e-21
ZMO1_ZMO1394	lptG	perfect	aerobic_final - aerobic_initial	-1.54224	9.08249e-16
ZMO1_ZMO1395	hutG2	perfect	aerobic_final - aerobic_initial	-0.191714	8.65483e-07
ZMO1_ZMO1396	.	perfect	aerobic_final - aerobic_initial	-0.0591328	1.27639e-12
ZMO1_ZMO1398	.	perfect	aerobic_final - aerobic_initial	0.0357772	1.06322e-07
ZMO1_ZMO1399	.	perfect	aerobic_final - aerobic_initial	-0.342348	0.6186
ZMO1_ZMO1400	.	perfect	aerobic_final - aerobic_initial	-4.26594	1.48898e-35
ZMO1_ZMO1401	xthA1	perfect	aerobic_final - aerobic_initial	-0.156724	8.61192e-06
ZMO1_ZMO1402	.	perfect	aerobic_final - aerobic_initial	-0.986558	4.89104e-08
ZMO1_ZMO1403	.	perfect	aerobic_final - aerobic_initial	-6.04568	4.014e-27
ZMO1_ZMO1404	rpoE	perfect	aerobic_final - aerobic_initial	0.261978	2.06038e-18
ZMO1_ZMO1405	.	perfect	aerobic_final - aerobic_initial	0.0499156	4.44991e-07
ZMO1_ZMO1406	.	perfect	aerobic_final - aerobic_initial	0.159173	1.90664e-36
ZMO1_ZMO1407	asd	perfect	aerobic_final - aerobic_initial	-3.44328	4.47936e-43
ZMO1_ZMO1408	pepX	perfect	aerobic_final - aerobic_initial	-0.106672	2.43683e-16
ZMO1_ZMO1409	cbbF2	perfect	aerobic_final - aerobic_initial	-0.144611	6.24333e-05
ZMO1_ZMO2019	.	perfect	aerobic_final - aerobic_initial	-0.166351	0.00306777
ZMO1_ZMO1410	bfr1	perfect	aerobic_final - aerobic_initial	0.130145	8.38323e-21
ZMO1_ZMO1411	fur	perfect	aerobic_final - aerobic_initial	-4.966	1.02862e-30
ZMO1_ZMO1412	.	perfect	aerobic_final - aerobic_initial	-0.3094	0.73666
ZMO1_ZMO1413	.	perfect	aerobic_final - aerobic_initial	0.509132	2.55311e-35
ZMO1_ZMO1414	.	perfect	aerobic_final - aerobic_initial	-3.39879	2.23187e-36
ZMO1_ZMO1415	.	perfect	aerobic_final - aerobic_initial	-3.08317	5.90991e-27
ZMO1_ZMO1417	.	perfect	aerobic_final - aerobic_initial	-0.862533	7.17091e-19
ZMO1_ZMO1419	ubiA	perfect	aerobic_final - aerobic_initial	0.237763	6.7612e-37
ZMO1_ZMO1420	purE	perfect	aerobic_final - aerobic_initial	-3.33842	3.75944e-38
ZMO1_ZMO1421	purK	perfect	aerobic_final - aerobic_initial	-3.18107	2.57404e-42
ZMO1_ZMO1422	.	perfect	aerobic_final - aerobic_initial	-0.0616852	3.77682e-15
ZMO1_ZMO1423	.	perfect	aerobic_final - aerobic_initial	0.0757011	7.46883e-22
ZMO1_ZMO1424	clpB	perfect	aerobic_final - aerobic_initial	-0.493358	0.482396
ZMO1_ZMO1425	thiE2	perfect	aerobic_final - aerobic_initial	0.253808	2.0558e-12
ZMO1_ZMO1426	.	perfect	aerobic_final - aerobic_initial	-0.128106	4.08473e-14
ZMO1_ZMO1428	.	perfect	aerobic_final - aerobic_initial	-0.129932	1.51209e-27
ZMO1_ZMO1429	.	perfect	aerobic_final - aerobic_initial	-1.48993	2.03842e-06
ZMO1_ZMO1430	.	perfect	aerobic_final - aerobic_initial	-1.61615	4.48193e-06
ZMO1_ZMO1431	.	perfect	aerobic_final - aerobic_initial	-1.65059	0.00263911
ZMO1_ZMO1432	.	perfect	aerobic_final - aerobic_initial	-1.73597	1.77033e-07
ZMO1_ZMO1433	holA	perfect	aerobic_final - aerobic_initial	-4.06248	7.23491e-51
ZMO1_ZMO1434	.	perfect	aerobic_final - aerobic_initial	-3.43349	3.55247e-50
ZMO1_ZMO1435	leuS	perfect	aerobic_final - aerobic_initial	-5.59716	5.44324e-41
ZMO1_ZMO1436	.	perfect	aerobic_final - aerobic_initial	-5.19371	7.49733e-45
ZMO1_ZMO1437	.	perfect	aerobic_final - aerobic_initial	0.0520358	6.75021e-13
ZMO1_ZMO1438	.	perfect	aerobic_final - aerobic_initial	-0.121961	7.88299e-07
ZMO1_ZMO1439	.	perfect	aerobic_final - aerobic_initial	0.0466633	1.16749e-12
ZMO1_ZMO1440	.	perfect	aerobic_final - aerobic_initial	0.26677	1.81657e-10
ZMO1_ZMO1441	.	perfect	aerobic_final - aerobic_initial	-0.000589108	1.16363e-25
ZMO1_ZMO1442	.	perfect	aerobic_final - aerobic_initial	-0.136687	0.00152034
ZMO1_ZMO1443	.	perfect	aerobic_final - aerobic_initial	-0.588142	3.67213e-06
ZMO1_ZMO1444	glyS	perfect	aerobic_final - aerobic_initial	-5.37988	7.07512e-34
ZMO1_ZMO1446	glyQ	perfect	aerobic_final - aerobic_initial	-5.55419	5.01409e-37
ZMO1_ZMO1447	.	perfect	aerobic_final - aerobic_initial	-0.437702	1.79552e-16
ZMO1_ZMOt034	.	perfect	aerobic_final - aerobic_initial	-5.54078	4.30267e-38
ZMO1_ZMO1448	.	perfect	aerobic_final - aerobic_initial	0.486253	8.80627e-22
ZMO1_ZMO1449	mtlD	perfect	aerobic_final - aerobic_initial	-0.155515	3.32539e-11
ZMO1_ZMO1450	phrB	perfect	aerobic_final - aerobic_initial	0.112273	2.99148e-24
ZMO1_ZMO1451	.	perfect	aerobic_final - aerobic_initial	-0.0540755	1.36461e-15
ZMO1_ZMO1452	araJ1	perfect	aerobic_final - aerobic_initial	-0.0766949	8.88796e-20
ZMO1_ZMO1455	.	perfect	aerobic_final - aerobic_initial	0.142342	1.34185e-08
ZMO1_ZMO1456	.	perfect	aerobic_final - aerobic_initial	-0.175819	0.000348439
ZMO1_ZMO1457	.	perfect	aerobic_final - aerobic_initial	-0.228276	2.28119e-18
ZMO1_ZMO1458	.	perfect	aerobic_final - aerobic_initial	-0.0674963	7.11177e-26
ZMO1_ZMO1459	pnuC1	perfect	aerobic_final - aerobic_initial	0.123051	7.61127e-19
ZMO1_ZMO1460	sseA	perfect	aerobic_final - aerobic_initial	-0.0816442	8.40201e-06
ZMO1_ZMO1461	.	perfect	aerobic_final - aerobic_initial	-0.0802881	3.00581e-21
ZMO1_ZMO1462	.	perfect	aerobic_final - aerobic_initial	-0.241058	1.17838e-05
ZMO1_ZMO1463	.	perfect	aerobic_final - aerobic_initial	-0.0531458	7.5124e-12
ZMO1_ZMO1464	.	perfect	aerobic_final - aerobic_initial	-0.109978	9.52445e-05
ZMO1_ZMO1465	.	perfect	aerobic_final - aerobic_initial	0.221561	4.58791e-37
ZMO1_ZMO1466	.	perfect	aerobic_final - aerobic_initial	0.0638881	4.89172e-23
ZMO1_ZMO1467	.	perfect	aerobic_final - aerobic_initial	0.257003	3.47589e-16
ZMO1_ZMO1468	.	perfect	aerobic_final - aerobic_initial	0.323043	7.15968e-23
ZMO1_ZMO1470	.	perfect	aerobic_final - aerobic_initial	-0.125836	5.21544e-13
ZMO1_ZMO1471	typA	perfect	aerobic_final - aerobic_initial	-0.982776	2.55504e-13
ZMO1_ZMO1473	.	perfect	aerobic_final - aerobic_initial	0.0261986	6.89032e-19
ZMO1_ZMO1475	.	perfect	aerobic_final - aerobic_initial	-0.259655	0.000102976
ZMO1_ZMO1476	.	perfect	aerobic_final - aerobic_initial	-0.155628	1.6039e-09
ZMO1_ZMO1477	.	perfect	aerobic_final - aerobic_initial	-0.10208	0.138845
ZMO1_ZMO1478	pgl	perfect	aerobic_final - aerobic_initial	-6.12956	2.27193e-48
ZMO1_ZMO1479	etfA	perfect	aerobic_final - aerobic_initial	-4.54877	5.71463e-38
ZMO1_ZMO1480	etfB	perfect	aerobic_final - aerobic_initial	-5.4555	5.87334e-10
ZMO1_ZMO1481	sucC	perfect	aerobic_final - aerobic_initial	-7.3997	1.56629e-44
ZMO1_ZMO1482	.	perfect	aerobic_final - aerobic_initial	-0.0812346	2.1206e-11
ZMO1_ZMO1483	.	perfect	aerobic_final - aerobic_initial	-0.372908	0.943044
ZMO1_ZMO1484	.	perfect	aerobic_final - aerobic_initial	0.0264197	9.33041e-21
ZMO1_ZMO1485	.	perfect	aerobic_final - aerobic_initial	-0.18794	1.3189e-09
ZMO1_ZMOt035	.	perfect	aerobic_final - aerobic_initial	-3.90875	2.13498e-50
ZMO1_ZMO1487	.	perfect	aerobic_final - aerobic_initial	-0.137786	8.80267e-12
ZMO1_ZMO1488	kdsA	perfect	aerobic_final - aerobic_initial	-0.809567	1.48882e-09
ZMO1_ZMO1489	kdsB	perfect	aerobic_final - aerobic_initial	-0.477436	0.393174
ZMO1_ZMO1490	.	perfect	aerobic_final - aerobic_initial	-0.364935	0.456429
ZMO1_ZMO1491	.	perfect	aerobic_final - aerobic_initial	-0.195092	0.00164878
ZMO1_ZMO1493	.	perfect	aerobic_final - aerobic_initial	0.240825	2.58292e-35
ZMO1_ZMO1494	argB	perfect	aerobic_final - aerobic_initial	-2.66344	2.60181e-34
ZMO1_ZMO1495	.	perfect	aerobic_final - aerobic_initial	0.00490989	1.50438e-17
ZMO1_ZMO1496	ppc	perfect	aerobic_final - aerobic_initial	-1.95991	3.55306e-48
ZMO1_ZMO1497	.	perfect	aerobic_final - aerobic_initial	-0.380484	0.336229
ZMO1_ZMO1498	apaH1	perfect	aerobic_final - aerobic_initial	-0.218295	0.061096
ZMO1_ZMO1499	hisE	perfect	aerobic_final - aerobic_initial	-1.76834	3.9033e-35
ZMO1_ZMO1500	hisF	perfect	aerobic_final - aerobic_initial	-3.11272	1.08432e-54
ZMO1_ZMO1501	hisA	perfect	aerobic_final - aerobic_initial	-3.51214	3.25245e-52
ZMO1_ZMO1502	hisH	perfect	aerobic_final - aerobic_initial	-2.8974	2.30313e-51
ZMO1_ZMO1503	hisB	perfect	aerobic_final - aerobic_initial	-3.10369	5.35189e-40
ZMO1_ZMO1504	.	perfect	aerobic_final - aerobic_initial	-0.157177	8.42958e-07
ZMO1_ZMO1506	.	perfect	aerobic_final - aerobic_initial	0.285917	4.57669e-26
ZMO1_ZMO1507	ppa	perfect	aerobic_final - aerobic_initial	-5.27167	2.4375e-52
ZMO1_ZMO1508	hisS	perfect	aerobic_final - aerobic_initial	-4.88543	2.73669e-41
ZMO1_ZMO1509	prfA	perfect	aerobic_final - aerobic_initial	-4.07725	3.80681e-56
ZMO1_ZMO1510	prmC	perfect	aerobic_final - aerobic_initial	-1.83824	3.23583e-31
ZMO1_ZMO1511	.	perfect	aerobic_final - aerobic_initial	-4.73425	6.72531e-25
ZMO1_ZMO1512	.	perfect	aerobic_final - aerobic_initial	-0.118105	0.000195574
ZMO1_ZMO1513	pheT	perfect	aerobic_final - aerobic_initial	-5.58581	2.68406e-38
ZMO1_ZMO1514	pheS	perfect	aerobic_final - aerobic_initial	-5.30924	6.58791e-52
ZMO1_ZMO2020	.	perfect	aerobic_final - aerobic_initial	-3.25784	5.05851e-19
ZMO1_ZMO1515	rplT	perfect	aerobic_final - aerobic_initial	-6.20969	1.46296e-45
ZMO1_ZMO1516	rpmI	perfect	aerobic_final - aerobic_initial	-6.05855	3.60857e-42
ZMO1_ZMO1518	cbbF3	perfect	aerobic_final - aerobic_initial	-1.90083	3.05879e-30
ZMO1_ZMO1519	prs	perfect	aerobic_final - aerobic_initial	-4.53944	2.97011e-54
ZMO1_ZMO1520	.	perfect	aerobic_final - aerobic_initial	-0.556561	0.244524
ZMO1_ZMO1521	.	perfect	aerobic_final - aerobic_initial	-0.126112	3.85331e-07
ZMO1_ZMO1522	.	perfect	aerobic_final - aerobic_initial	0.0536063	2.56776e-09
ZMO1_ZMO1524	.	perfect	aerobic_final - aerobic_initial	-0.0975431	6.95803e-18
ZMO1_ZMO1525	.	perfect	aerobic_final - aerobic_initial	-0.047082	5.93605e-20
ZMO1_ZMO1527	.	perfect	aerobic_final - aerobic_initial	0.0711752	6.6878e-17
ZMO1_ZMO1528	.	perfect	aerobic_final - aerobic_initial	0.093157	1.92381e-28
ZMO1_ZMO1529	.	perfect	aerobic_final - aerobic_initial	-0.165837	5.93851e-07
ZMO1_ZMO1530	.	perfect	aerobic_final - aerobic_initial	-1.00197	0.000751249
ZMO1_ZMO1531	purS	perfect	aerobic_final - aerobic_initial	-2.50085	1.84302e-41
ZMO1_ZMO1532	purQ	perfect	aerobic_final - aerobic_initial	-2.52168	4.33838e-53
ZMO1_ZMO1533	.	perfect	aerobic_final - aerobic_initial	-0.272886	5.51569e-09
ZMO1_ZMO1535		perfect	aerobic_final - aerobic_initial	-0.0252007	2.92347e-18
ZMO1_ZMO1536	.	perfect	aerobic_final - aerobic_initial	-0.308367	0.0422573
ZMO1_ZMO1538	dnaE	perfect	aerobic_final - aerobic_initial	-5.21439	7.94495e-54
ZMO1_ZMO1540	feoA	perfect	aerobic_final - aerobic_initial	-1.17362	2.16386e-11
ZMO1_ZMO1541	feoB	perfect	aerobic_final - aerobic_initial	-1.16734	6.92142e-10
ZMO1_ZMO1542	ssb	perfect	aerobic_final - aerobic_initial	-5.66928	8.15816e-43
ZMO1_ZMO1543	cobT	perfect	aerobic_final - aerobic_initial	-0.0783229	2.11549e-12
ZMO1_ZMO1544	cobS	perfect	aerobic_final - aerobic_initial	-0.114766	5.08548e-05
ZMO1_ZMO1545	.	perfect	aerobic_final - aerobic_initial	-0.0150987	9.40025e-14
ZMO1_ZMO1547	.	perfect	aerobic_final - aerobic_initial	-1.10909	1.47742e-12
ZMO1_ZMO1548	shc2	perfect	aerobic_final - aerobic_initial	-1.14801	5.68545e-07
ZMO1_ZMO1549	bolA1	perfect	aerobic_final - aerobic_initial	-0.118057	1.00138e-05
ZMO1_ZMO1550	hisG	perfect	aerobic_final - aerobic_initial	-1.82847	2.56026e-35
ZMO1_ZMO1551	hisD	perfect	aerobic_final - aerobic_initial	-1.18412	1.08056e-26
ZMO1_ZMO1552	nusB	perfect	aerobic_final - aerobic_initial	-2.56041	1.38294e-40
ZMO1_ZMO1553	thiL	perfect	aerobic_final - aerobic_initial	-2.72855	6.9385e-39
ZMO1_ZMO1554	.	perfect	aerobic_final - aerobic_initial	-0.0827783	1.57581e-12
ZMO1_ZMO1556	gshA	perfect	aerobic_final - aerobic_initial	-1.66755	1.5498e-12
ZMO1_ZMO1557	purF	perfect	aerobic_final - aerobic_initial	-1.12552	1.56027e-15
ZMO1_ZMO1561	.	perfect	aerobic_final - aerobic_initial	-0.0706498	2.89618e-24
ZMO1_ZMO1562	.	perfect	aerobic_final - aerobic_initial	-1.54283	7.53587e-13
ZMO1_ZMO1563	.	perfect	aerobic_final - aerobic_initial	-0.326412	0.0696755
ZMO1_ZMOt036	.	perfect	aerobic_final - aerobic_initial	-0.516321	0.481818
ZMO1_ZMO1564	pnuC2	perfect	aerobic_final - aerobic_initial	-0.0428266	1.01284e-19
ZMO1_ZMO1566	.	perfect	aerobic_final - aerobic_initial	0.0947961	2.03214e-36
ZMO1_ZMO1567	.	perfect	aerobic_final - aerobic_initial	-0.128737	4.66122e-12
ZMO1_ZMO1568	.	perfect	aerobic_final - aerobic_initial	0.221613	4.02862e-20
ZMO1_ZMO1569	pflA2	perfect	aerobic_final - aerobic_initial	-0.0053311	1.44031e-28
ZMO1_ZMO1570	pfl	perfect	aerobic_final - aerobic_initial	-0.209901	1.80422e-20
ZMO1_ZMO1571	cydA	perfect	aerobic_final - aerobic_initial	-0.850223	2.34989e-06
ZMO1_ZMO1572	cydB	perfect	aerobic_final - aerobic_initial	-0.32806	0.523558
ZMO1_ZMO2021	.	perfect	aerobic_final - aerobic_initial	-0.282828	0.00104393
ZMO1_ZMO1573	.	perfect	aerobic_final - aerobic_initial	-0.188465	3.33736e-19
ZMO1_ZMO1574	.	perfect	aerobic_final - aerobic_initial	-0.173362	2.15231e-07
ZMO1_ZMO1576	.	perfect	aerobic_final - aerobic_initial	0.00169064	4.53933e-19
ZMO1_ZMO1577	araJ2	perfect	aerobic_final - aerobic_initial	-0.227733	2.32502e-07
ZMO1_ZMO1578	.	perfect	aerobic_final - aerobic_initial	0.125507	6.61013e-11
ZMO1_ZMO1579	.	perfect	aerobic_final - aerobic_initial	-0.047699	7.82156e-11
ZMO1_ZMO1581	.	perfect	aerobic_final - aerobic_initial	-0.0207967	4.47652e-31
ZMO1_ZMO1582	.	perfect	aerobic_final - aerobic_initial	0.0502587	3.61759e-22
ZMO1_ZMO1583	gyrB2	perfect	aerobic_final - aerobic_initial	-3.12373	2.03093e-45
ZMO1_ZMO1584	recF	perfect	aerobic_final - aerobic_initial	-0.0116678	5.59239e-23
ZMO1_ZMO1586	bfr2	perfect	aerobic_final - aerobic_initial	0.10708	8.49244e-11
ZMO1_ZMO1587	.	perfect	aerobic_final - aerobic_initial	-0.144301	2.50011e-09
ZMO1_ZMO1588	uvrA	perfect	aerobic_final - aerobic_initial	0.0376869	5.51088e-21
ZMO1_ZMO1589	.	perfect	aerobic_final - aerobic_initial	-0.0902381	9.57847e-11
ZMO1_ZMO1590	.	perfect	aerobic_final - aerobic_initial	-0.0848595	1.52988e-17
ZMO1_ZMO1591	.	perfect	aerobic_final - aerobic_initial	-0.102731	6.08621e-23
ZMO1_ZMO1592	alr	perfect	aerobic_final - aerobic_initial	-3.39459	5.83091e-35
ZMO1_ZMO1593	.	perfect	aerobic_final - aerobic_initial	0.075317	1.29249e-22
ZMO1_ZMO1596	adhB	perfect	aerobic_final - aerobic_initial	0.263389	6.48116e-36
ZMO1_ZMO1598	dxs2	perfect	aerobic_final - aerobic_initial	-0.26693	1.75422e-13
ZMO1_ZMO1599	.	perfect	aerobic_final - aerobic_initial	-1.65995	4.03883e-26
ZMO1_ZMO1600	thrB	perfect	aerobic_final - aerobic_initial	-2.31374	9.29485e-64
ZMO1_ZMO1601	rnhA	perfect	aerobic_final - aerobic_initial	-0.412526	0.00781598
ZMO1_ZMO1602	.	perfect	aerobic_final - aerobic_initial	-0.312764	3.31477e-12
ZMO1_ZMO1603	.	perfect	aerobic_final - aerobic_initial	-0.0157431	1.08477e-14
ZMO1_ZMO1604	.	perfect	aerobic_final - aerobic_initial	-0.207561	5.21436e-14
ZMO1_ZMO1605	pdhB	perfect	aerobic_final - aerobic_initial	-5.10369	8.6148e-49
ZMO1_ZMO1606	pdhA	perfect	aerobic_final - aerobic_initial	-5.37746	1.1577e-57
ZMO1_ZMO1607	.	perfect	aerobic_final - aerobic_initial	-3.82188	4.82169e-15
ZMO1_ZMO1608	eno	perfect	aerobic_final - aerobic_initial	-5.90938	1.78867e-43
ZMO1_ZMO1609	.	perfect	aerobic_final - aerobic_initial	0.407296	3.50287e-20
ZMO1_ZMO1610	.	perfect	aerobic_final - aerobic_initial	0.378371	4.7146e-13
ZMO1_ZMO1611	.	perfect	aerobic_final - aerobic_initial	0.225661	1.36327e-19
ZMO1_ZMO1612	.	perfect	aerobic_final - aerobic_initial	0.105085	1.43165e-11
ZMO1_ZMO1614	glpG	perfect	aerobic_final - aerobic_initial	0.0336001	1.0167e-26
ZMO1_ZMO1615	greA	perfect	aerobic_final - aerobic_initial	-0.447039	0.540232
ZMO1_ZMO1617	carB	perfect	aerobic_final - aerobic_initial	-4.00022	1.64219e-45
ZMO1_ZMO1618	carA	perfect	aerobic_final - aerobic_initial	-3.95318	1.27584e-44
ZMO1_ZMO1619	.	perfect	aerobic_final - aerobic_initial	-0.685358	1.75895e-05
ZMO1_ZMO1620	.	perfect	aerobic_final - aerobic_initial	-0.0675112	0.00571889
ZMO1_ZMO1622	dnaG	perfect	aerobic_final - aerobic_initial	-7.02397	6.23406e-55
ZMO1_ZMO1623	rpoD	perfect	aerobic_final - aerobic_initial	-6.7886	9.04647e-35
ZMO1_ZMO1624	.	perfect	aerobic_final - aerobic_initial	-0.0722333	1.57506e-15
ZMO1_ZMO1625	rnpA	perfect	aerobic_final - aerobic_initial	-6.36472	2.16153e-31
ZMO1_ZMO1626	yidC	perfect	aerobic_final - aerobic_initial	-5.83492	5.54808e-24
ZMO1_ZMO1627	engB	perfect	aerobic_final - aerobic_initial	-4.36346	7.00741e-15
ZMO1_ZMO1628	.	perfect	aerobic_final - aerobic_initial	0.0269672	1.04621e-17
ZMO1_ZMO1629	.	perfect	aerobic_final - aerobic_initial	-0.0319271	8.19221e-15
ZMO1_ZMO1630	.	perfect	aerobic_final - aerobic_initial	-0.043385	2.20726e-18
ZMO1_ZMO1631	.	perfect	aerobic_final - aerobic_initial	-0.0159362	1.57412e-24
ZMO1_ZMO1632	dapE	perfect	aerobic_final - aerobic_initial	-4.0962	2.25475e-49
ZMO1_ZMO1633	.	perfect	aerobic_final - aerobic_initial	0.00256564	6.14768e-12
ZMO1_ZMO1634	.	perfect	aerobic_final - aerobic_initial	-0.629329	0.00506117
ZMO1_ZMO2023	.	perfect	aerobic_final - aerobic_initial	-0.101439	3.37208e-17
ZMO1_ZMO1635	.	perfect	aerobic_final - aerobic_initial	-0.0727946	4.55751e-13
ZMO1_ZMO1636	.	perfect	aerobic_final - aerobic_initial	0.439101	4.00472e-13
ZMO1_ZMO1638	secB	perfect	aerobic_final - aerobic_initial	-0.639483	0.00592905
ZMO1_ZMO1639	.	perfect	aerobic_final - aerobic_initial	-5.35749	2.12323e-51
ZMO1_ZMO1640	trpS	perfect	aerobic_final - aerobic_initial	-5.16939	8.77259e-41
ZMO1_ZMO1641	.	perfect	aerobic_final - aerobic_initial	0.140278	1.56477e-34
ZMO1_ZMO1642	anmK	perfect	aerobic_final - aerobic_initial	-0.171511	1.74164e-06
ZMO1_ZMO1643	tyrS	perfect	aerobic_final - aerobic_initial	-5.46938	5.80005e-53
ZMO1_ZMO1644	.	perfect	aerobic_final - aerobic_initial	-0.241954	1.44072e-05
ZMO1_ZMO1646	.	perfect	aerobic_final - aerobic_initial	0.230983	3.6699e-28
ZMO1_ZMOt040	.	perfect	aerobic_final - aerobic_initial	-7.41947	7.38191e-45
ZMO1_ZMO1647	folK	perfect	aerobic_final - aerobic_initial	-1.50711	2.84427e-09
ZMO1_ZMO1648	ung2	perfect	aerobic_final - aerobic_initial	-0.565852	3.28301e-06
ZMO1_ZMO1649	gnl	perfect	aerobic_final - aerobic_initial	0.00849107	5.6929e-33
ZMO1_ZMO1650	.	perfect	aerobic_final - aerobic_initial	0.0505379	3.09077e-12
ZMO1_ZMO1651	ptsP	perfect	aerobic_final - aerobic_initial	-1.92954	4.23909e-31
ZMO1_ZMO1652	.	perfect	aerobic_final - aerobic_initial	-2.72613	2.13454e-37
ZMO1_ZMO1653	lysC	perfect	aerobic_final - aerobic_initial	-3.12413	1.1939e-45
ZMO1_ZMO1654	ubiG	perfect	aerobic_final - aerobic_initial	0.179296	4.10695e-26
ZMO1_ZMO1655	.	perfect	aerobic_final - aerobic_initial	0.101801	3.28166e-18
ZMO1_ZMO1656	.	perfect	aerobic_final - aerobic_initial	-1.00913	1.99505e-10
ZMO1_ZMO1657	.	perfect	aerobic_final - aerobic_initial	-0.255169	0.000168341
ZMO1_ZMO1658	.	perfect	aerobic_final - aerobic_initial	-2.7803	1.34957e-29
ZMO1_ZMO1659	ftsH	perfect	aerobic_final - aerobic_initial	-0.099178	0.128323
ZMO1_ZMO1660	.	perfect	aerobic_final - aerobic_initial	-0.079428	1.5705e-11
ZMO1_ZMO1661	proA	perfect	aerobic_final - aerobic_initial	-2.83109	7.78223e-43
ZMO1_ZMO1662	nadD	perfect	aerobic_final - aerobic_initial	-1.01592	2.71535e-12
ZMO1_ZMO1663	.	perfect	aerobic_final - aerobic_initial	-1.73706	7.79046e-28
ZMO1_ZMO1664	rlmH	perfect	aerobic_final - aerobic_initial	0.047354	3.03741e-34
ZMO1_ZMO1665	.	perfect	aerobic_final - aerobic_initial	0.0489819	1.53013e-17
ZMO1_ZMO1667	ctpA	perfect	aerobic_final - aerobic_initial	1.18784	6.80768e-30
ZMO1_ZMO1668	dsbB	perfect	aerobic_final - aerobic_initial	0.314643	2.76465e-30
ZMO1_ZMO1669	ubiB2	perfect	aerobic_final - aerobic_initial	0.454101	6.74781e-16
ZMO1_ZMO1670	.	perfect	aerobic_final - aerobic_initial	-0.30469	2.42157e-09
ZMO1_ZMO1671	.	perfect	aerobic_final - aerobic_initial	0.00837259	1.99831e-16
ZMO1_ZMO1672	.	perfect	aerobic_final - aerobic_initial	0.00416175	6.0885e-22
ZMO1_ZMO2024	.	perfect	aerobic_final - aerobic_initial	-0.23421	1.54458e-16
ZMO1_ZMO1673	.	perfect	aerobic_final - aerobic_initial	0.071447	9.64692e-14
ZMO1_ZMO1675	.	perfect	aerobic_final - aerobic_initial	-0.0989638	3.46051e-05
ZMO1_ZMO1676	.	perfect	aerobic_final - aerobic_initial	-0.851224	1.39279e-09
ZMO1_ZMO1677	mutY	perfect	aerobic_final - aerobic_initial	-0.0611048	7.61926e-16
ZMO1_ZMO1678	pheA	perfect	aerobic_final - aerobic_initial	-1.84094	6.89935e-24
ZMO1_ZMO1679	.	perfect	aerobic_final - aerobic_initial	0.0848742	3.20198e-24
ZMO1_ZMO1680	.	perfect	aerobic_final - aerobic_initial	-0.069468	4.61823e-22
ZMO1_ZMO1681	.	perfect	aerobic_final - aerobic_initial	-0.0995808	4.45811e-08
ZMO1_ZMO1682	aspB	perfect	aerobic_final - aerobic_initial	-0.0987137	8.82106e-11
ZMO1_ZMO1683	ansA	perfect	aerobic_final - aerobic_initial	-0.348836	3.93904e-10
ZMO1_ZMO1684	serC	perfect	aerobic_final - aerobic_initial	-2.90709	1.09761e-44
ZMO1_ZMO1685	serA1	perfect	aerobic_final - aerobic_initial	-0.0302126	6.5645e-17
ZMO1_ZMO1686	hisZ	perfect	aerobic_final - aerobic_initial	-4.70576	3.80114e-40
ZMO1_ZMO1687	purA	perfect	aerobic_final - aerobic_initial	-4.81033	5.90981e-53
ZMO1_ZMO1688	ygfZ	perfect	aerobic_final - aerobic_initial	-1.16861	5.5923e-25
ZMO1_ZMO1689	pyrC2	perfect	aerobic_final - aerobic_initial	-2.3115	5.56548e-32
ZMO1_ZMO1690	.	perfect	aerobic_final - aerobic_initial	-1.95001	5.20398e-05
ZMO1_ZMO1691	.	perfect	aerobic_final - aerobic_initial	-0.57897	7.75685e-06
ZMO1_ZMO1692	fabI	perfect	aerobic_final - aerobic_initial	-4.38896	6.91706e-37
ZMO1_ZMO1693	aroC	perfect	aerobic_final - aerobic_initial	-3.95427	3.05753e-54
ZMO1_ZMO1694	.	perfect	aerobic_final - aerobic_initial	0.14822	9.38284e-35
ZMO1_ZMO1695	ykuD	perfect	aerobic_final - aerobic_initial	0.0276946	5.95861e-23
ZMO1_ZMO1696	.	perfect	aerobic_final - aerobic_initial	0.0670708	0.000183711
ZMO1_ZMO1697	.	perfect	aerobic_final - aerobic_initial	0.0135301	1.74104e-07
ZMO1_ZMO1698	ribA	perfect	aerobic_final - aerobic_initial	-3.48915	7.34871e-66
ZMO1_ZMO1699	xthA2	perfect	aerobic_final - aerobic_initial	-0.0140859	2.34486e-22
ZMO1_ZMO1700	.	perfect	aerobic_final - aerobic_initial	-0.205497	3.45906e-05
ZMO1_ZMO1701	.	perfect	aerobic_final - aerobic_initial	-1.04559	1.04271e-05
ZMO1_ZMO1702	ftsK	perfect	aerobic_final - aerobic_initial	-3.42713	9.6756e-13
ZMO1_ZMO1703	.	perfect	aerobic_final - aerobic_initial	0.255566	1.99504e-14
ZMO1_ZMO1704	lon2	perfect	aerobic_final - aerobic_initial	-0.355102	0.0900444
ZMO1_ZMO1705	.	perfect	aerobic_final - aerobic_initial	-0.176974	6.94868e-10
ZMO1_ZMO1707	pyrE	perfect	aerobic_final - aerobic_initial	-3.27344	1.38893e-52
ZMO1_ZMO1708	pdxJ	perfect	aerobic_final - aerobic_initial	-3.05957	3.90273e-44
ZMO1_ZMO1709	acpS	perfect	aerobic_final - aerobic_initial	-4.26623	3.09045e-28
ZMO1_ZMO1710	lepB	perfect	aerobic_final - aerobic_initial	-3.91054	2.42148e-24
ZMO1_ZMO1711	.	perfect	aerobic_final - aerobic_initial	0.411985	3.50874e-17
ZMO1_ZMO1712	.	perfect	aerobic_final - aerobic_initial	-0.135737	1.12018e-14
ZMO1_ZMO1713	rpsU	perfect	aerobic_final - aerobic_initial	-5.36094	6.98557e-29
ZMO1_ZMO2025	exbD	perfect	aerobic_final - aerobic_initial	-0.256009	0.311022
ZMO1_ZMO1715	exbD1	perfect	aerobic_final - aerobic_initial	-0.29595	0.205046
ZMO1_ZMO1716	exbB	perfect	aerobic_final - aerobic_initial	-0.949713	8.24679e-09
ZMO1_ZMO1717	.	perfect	aerobic_final - aerobic_initial	-0.723154	0.0012392
ZMO1_ZMO1718	.	perfect	aerobic_final - aerobic_initial	-0.0648046	7.91015e-16
ZMO1_ZMO1719	frk	perfect	aerobic_final - aerobic_initial	0.0699842	3.68469e-18
ZMO1_ZMO1720	rpoZ	perfect	aerobic_final - aerobic_initial	-1.54164	3.05446e-18
ZMO1_ZMO1721	gloA3	perfect	aerobic_final - aerobic_initial	0.0252208	1.36079e-26
ZMO1_ZMO1722	adhC	perfect	aerobic_final - aerobic_initial	0.0710159	5.01352e-25
ZMO1_ZMO1723	.	perfect	aerobic_final - aerobic_initial	0.169856	3.70657e-22
ZMO1_ZMO2026	.	perfect	aerobic_final - aerobic_initial	-0.12765	0.000176924
ZMO1_ZMO1724	murA	perfect	aerobic_final - aerobic_initial	-6.78319	1.78451e-49
ZMO1_ZMO1725	.	perfect	aerobic_final - aerobic_initial	-0.254793	2.28293e-06
ZMO1_ZMO1727	.	perfect	aerobic_final - aerobic_initial	-0.698111	1.21849e-36
ZMO1_ZMO1728	.	perfect	aerobic_final - aerobic_initial	-0.260248	1.35879e-13
ZMO1_ZMO1729	.	perfect	aerobic_final - aerobic_initial	-0.170607	9.87755e-18
ZMO1_ZMO1730	cysE	perfect	aerobic_final - aerobic_initial	-3.7579	1.75096e-32
ZMO1_ZMO1732	ahpC	perfect	aerobic_final - aerobic_initial	-0.957465	1.68648e-06
ZMO1_ZMO1733	oxyR	perfect	aerobic_final - aerobic_initial	-0.958716	8.51258e-10
ZMO1_ZMO1734	.	perfect	aerobic_final - aerobic_initial	-0.209061	0.0097493
ZMO1_ZMO1735	.	perfect	aerobic_final - aerobic_initial	0.0158044	8.58772e-15
ZMO1_ZMO1738	.	perfect	aerobic_final - aerobic_initial	-4.79403	3.10001e-34
ZMO1_ZMO1739	.	perfect	aerobic_final - aerobic_initial	-0.83539	2.95436e-15
ZMO1_ZMO1740	.	perfect	aerobic_final - aerobic_initial	-0.593935	3.99645e-09
ZMO1_ZMO1741	lepA	perfect	aerobic_final - aerobic_initial	-0.259095	7.58131e-14
ZMO1_ZMO1743	apaH2	perfect	aerobic_final - aerobic_initial	-0.727247	2.15699e-07
ZMO1_ZMO1745	metH2	perfect	aerobic_final - aerobic_initial	-0.0580867	2.03182e-29
ZMO1_ZMO1746	metH1	perfect	aerobic_final - aerobic_initial	-0.413419	1.70545e-20
ZMO1_ZMO1747	metF	perfect	aerobic_final - aerobic_initial	-0.133171	7.67493e-07
ZMO1_ZMO1748	.	perfect	aerobic_final - aerobic_initial	-0.33954	0.0612652
ZMO1_ZMO1749	mlaA	perfect	aerobic_final - aerobic_initial	-0.816014	8.93323e-20
ZMO1_ZMO1750	.	perfect	aerobic_final - aerobic_initial	-0.0476938	9.51385e-12
ZMO1_ZMO1751	.	perfect	aerobic_final - aerobic_initial	0.306769	6.2733e-14
ZMO1_ZMO1752	.	perfect	aerobic_final - aerobic_initial	-0.554431	0.280655
ZMO1_ZMO1753	fpr	perfect	aerobic_final - aerobic_initial	-3.25734	1.11205e-35
ZMO1_ZMO1754	ssdA	perfect	aerobic_final - aerobic_initial	0.0335779	1.19347e-17
ZMO1_ZMO1755	thyB	perfect	aerobic_final - aerobic_initial	-4.99491	6.09335e-38
ZMO1_ZMO1756	gntP	perfect	aerobic_final - aerobic_initial	-0.347201	0.85015
ZMO1_ZMO1757	gntK	perfect	aerobic_final - aerobic_initial	0.0543786	1.2083e-14
ZMO1_ZMO1758	.	perfect	aerobic_final - aerobic_initial	-1.57302	1.36607e-17
ZMO1_ZMO1759	.	perfect	aerobic_final - aerobic_initial	-0.101445	0.0105692
ZMO1_ZMO1760	.	perfect	aerobic_final - aerobic_initial	-0.30646	2.55692e-08
ZMO1_ZMO1761	rsmI	perfect	aerobic_final - aerobic_initial	-0.296551	0.00587843
ZMO1_ZMO1762	.	perfect	aerobic_final - aerobic_initial	-0.0983325	1.76099e-13
ZMO1_ZMO1763	.	perfect	aerobic_final - aerobic_initial	-0.376706	0.0014299
ZMO1_ZMO1764	.	perfect	aerobic_final - aerobic_initial	-0.0499323	1.4591e-13
ZMO1_ZMO1766	.	perfect	aerobic_final - aerobic_initial	0.0390582	3.09462e-19
ZMO1_ZMO1767	galU	perfect	aerobic_final - aerobic_initial	-0.865299	4.50625e-15
ZMO1_ZMO1768	lysA2	perfect	aerobic_final - aerobic_initial	-1.67376	2.96685e-28
ZMO1_ZMO1769	.	perfect	aerobic_final - aerobic_initial	-1.86848	3.1867e-35
ZMO1_ZMO1770	argH	perfect	aerobic_final - aerobic_initial	-3.29475	1.49997e-37
ZMO1_ZMO1771	.	perfect	aerobic_final - aerobic_initial	-1.15454	4.97512e-21
ZMO1_ZMO1772	.	perfect	aerobic_final - aerobic_initial	-0.229586	1.52619e-11
ZMO1_ZMO1773	.	perfect	aerobic_final - aerobic_initial	0.064409	2.46248e-08
ZMO1_ZMOt041	.	perfect	aerobic_final - aerobic_initial	-1.12989	3.59627e-11
ZMO1_ZMO1775	.	perfect	aerobic_final - aerobic_initial	0.032785	8.38535e-15
ZMO1_ZMO1776	pepN2	perfect	aerobic_final - aerobic_initial	-0.0259552	7.45476e-20
ZMO1_ZMO1777	.	perfect	aerobic_final - aerobic_initial	0.186102	2.28725e-27
ZMO1_ZMO1778	.	perfect	aerobic_final - aerobic_initial	-0.560939	2.40546e-06
ZMO1_ZMO1779	.	perfect	aerobic_final - aerobic_initial	-0.161822	1.1252e-21
ZMO1_ZMO1780	.	perfect	aerobic_final - aerobic_initial	-0.342259	1.62086e-05
ZMO1_ZMO1781	mscS3	perfect	aerobic_final - aerobic_initial	-0.0822094	7.24028e-19
ZMO1_ZMO1782	.	perfect	aerobic_final - aerobic_initial	-0.0575462	0.00272642
ZMO1_ZMO1784	.	perfect	aerobic_final - aerobic_initial	-0.0491845	3.89624e-18
ZMO1_ZMO1785	mscS4	perfect	aerobic_final - aerobic_initial	0.0188993	4.77194e-09
ZMO1_ZMO1786	.	perfect	aerobic_final - aerobic_initial	0.21649	3.20547e-21
ZMO1_ZMO1787	.	perfect	aerobic_final - aerobic_initial	-0.146517	3.80369e-21
ZMO1_ZMO1788	.	perfect	aerobic_final - aerobic_initial	-0.306685	4.9256e-12
ZMO1_ZMO1790	.	perfect	aerobic_final - aerobic_initial	-1.38747	1.21705e-14
ZMO1_ZMO1792	ilvD	perfect	aerobic_final - aerobic_initial	-2.34703	1.37583e-20
ZMO1_ZMO1793	.	perfect	aerobic_final - aerobic_initial	0.0798736	1.31056e-15
ZMO1_ZMOt042	.	perfect	aerobic_final - aerobic_initial	-2.28547	1.26603e-31
ZMO1_ZMO1794	.	perfect	aerobic_final - aerobic_initial	0.807825	7.08485e-14
ZMO1_ZMO1796	aroA	perfect	aerobic_final - aerobic_initial	-3.58505	6.76376e-51
ZMO1_ZMO1797	cmk	perfect	aerobic_final - aerobic_initial	-2.72614	6.99797e-37
ZMO1_ZMO1798	rpsA	perfect	aerobic_final - aerobic_initial	-5.622	4.94839e-53
ZMO1_ZMO1800	.	perfect	aerobic_final - aerobic_initial	-0.179552	6.41945e-12
ZMO1_ZMO1801	ihfB	perfect	aerobic_final - aerobic_initial	-0.143205	8.01212e-06
ZMO1_ZMO2027	.	perfect	aerobic_final - aerobic_initial	-6.39102	8.28822e-37
ZMO1_ZMO1802	.	perfect	aerobic_final - aerobic_initial	-5.85371	9.02626e-39
ZMO1_ZMO1804	.	perfect	aerobic_final - aerobic_initial	-0.00657964	3.92906e-17
ZMO1_ZMO1805	cbbZ	perfect	aerobic_final - aerobic_initial	-0.180402	2.34297e-11
ZMO1_ZMO1806	.	perfect	aerobic_final - aerobic_initial	-0.0486558	4.92649e-07
ZMO1_ZMO1807	.	perfect	aerobic_final - aerobic_initial	-0.0651279	2.94935e-06
ZMO1_ZMO1808	rfnH	perfect	aerobic_final - aerobic_initial	-0.151646	0.000456054
ZMO1_ZMO1809	rfnE	perfect	aerobic_final - aerobic_initial	-0.262383	0.186479
ZMO1_ZMO1810	rnfG	perfect	aerobic_final - aerobic_initial	-0.230385	0.0407731
ZMO1_ZMO1811	rnfD	perfect	aerobic_final - aerobic_initial	-0.191388	0.0978293
ZMO1_ZMO1812	rnfC	perfect	aerobic_final - aerobic_initial	-0.268653	0.00105466
ZMO1_ZMO1813	rnfB	perfect	aerobic_final - aerobic_initial	-0.0718378	0.00366025
ZMO1_ZMO1814	rnfA	perfect	aerobic_final - aerobic_initial	-0.0512089	2.52404e-05
ZMO1_ZMO1815	.	perfect	aerobic_final - aerobic_initial	-0.0879174	1.80433e-09
ZMO1_ZMO1816	nifA	perfect	aerobic_final - aerobic_initial	0.0378615	6.95693e-27
ZMO1_ZMO1817	nifB	perfect	aerobic_final - aerobic_initial	-0.0300108	3.15327e-21
ZMO1_ZMO1818	fdxN	perfect	aerobic_final - aerobic_initial	0.0538785	9.97873e-30
ZMO1_ZMO1819	nifZ	perfect	aerobic_final - aerobic_initial	-0.0263051	2.45801e-25
ZMO1_ZMO1820	fixU	perfect	aerobic_final - aerobic_initial	-0.170607	9.28161e-23
ZMO1_ZMO1821	.	perfect	aerobic_final - aerobic_initial	0.0284805	2.6132e-20
ZMO1_ZMO1822	.	perfect	aerobic_final - aerobic_initial	-0.157602	1.84245e-15
ZMO1_ZMO1823	nifH	perfect	aerobic_final - aerobic_initial	-0.0278396	5.74044e-24
ZMO1_ZMO1824	nifD	perfect	aerobic_final - aerobic_initial	-0.325722	7.49072e-14
ZMO1_ZMO1825	nifK	perfect	aerobic_final - aerobic_initial	0.0959124	3.17257e-13
ZMO1_ZMO1826	nifE	perfect	aerobic_final - aerobic_initial	-0.370383	8.17254e-06
ZMO1_ZMO1827	nifN	perfect	aerobic_final - aerobic_initial	0.118554	5.32622e-18
ZMO1_ZMO1828	nifX	perfect	aerobic_final - aerobic_initial	0.0713389	1.56736e-27
ZMO1_ZMO1829	.	perfect	aerobic_final - aerobic_initial	0.0208709	7.33413e-19
ZMO1_ZMO2028	fdxB	perfect	aerobic_final - aerobic_initial	-0.593187	0.00342259
ZMO1_ZMO1831	nifQ	perfect	aerobic_final - aerobic_initial	-0.444872	7.79602e-16
ZMO1_ZMO1832	iscA	perfect	aerobic_final - aerobic_initial	-0.01086	3.27468e-08
ZMO1_ZMO1833	nifU	perfect	aerobic_final - aerobic_initial	0.011579	4.46526e-24
ZMO1_ZMO1834	nifS2	perfect	aerobic_final - aerobic_initial	0.127757	7.71856e-30
ZMO1_ZMO1835	nifV	perfect	aerobic_final - aerobic_initial	-0.0291058	2.45836e-18
ZMO1_ZMO1836	nifW	perfect	aerobic_final - aerobic_initial	-0.240077	0.0806983
ZMO1_ZMO1837	modD	perfect	aerobic_final - aerobic_initial	-0.1325	2.54371e-05
ZMO1_ZMO1838	.	perfect	aerobic_final - aerobic_initial	-0.0850973	7.01344e-15
ZMO1_ZMO2029	.	perfect	aerobic_final - aerobic_initial	0.041453	2.7239e-13
ZMO1_ZMO1840	.	perfect	aerobic_final - aerobic_initial	-0.0213544	2.91297e-18
ZMO1_ZMO1841	rseC	perfect	aerobic_final - aerobic_initial	-0.316496	0.0263179
ZMO1_ZMO1842	apbE	perfect	aerobic_final - aerobic_initial	-0.0343197	1.25052e-13
ZMO1_ZMO1844	.	perfect	aerobic_final - aerobic_initial	0.0204706	2.46121e-15
ZMO1_ZMO1845	.	perfect	aerobic_final - aerobic_initial	0.158769	6.89357e-21
ZMO1_ZMO1846	.	perfect	aerobic_final - aerobic_initial	0.138182	8.43875e-29
ZMO1_ZMO1847	.	perfect	aerobic_final - aerobic_initial	-0.133487	1.16027e-07
ZMO1_ZMO1848	.	perfect	aerobic_final - aerobic_initial	-0.193748	2.82821e-05
ZMO1_ZMO1849	.	perfect	aerobic_final - aerobic_initial	-0.0625153	3.55968e-08
ZMO1_ZMO1850	.	perfect	aerobic_final - aerobic_initial	0.0378643	5.35985e-13
ZMO1_ZMO1851	fldA	perfect	aerobic_final - aerobic_initial	0.0824731	7.89409e-14
ZMO1_ZMO1853	dapA2	perfect	aerobic_final - aerobic_initial	0.0296286	4.96792e-21
ZMO1_ZMO1854	.	perfect	aerobic_final - aerobic_initial	0.0691342	7.72724e-30
ZMO1_ZMO1855	yfeJ	perfect	aerobic_final - aerobic_initial	0.0110759	5.34818e-20
ZMO1_ZMO1856	.	perfect	aerobic_final - aerobic_initial	0.017755	2.67855e-15
ZMO1_ZMO1857	.	perfect	aerobic_final - aerobic_initial	0.0260989	2.11685e-34
ZMO1_ZMO2030	.	perfect	aerobic_final - aerobic_initial	0.345514	0.000403968
ZMO1_ZMO1859	rpfN	perfect	aerobic_final - aerobic_initial	-0.174358	4.01224e-11
ZMO1_ZMO1860	.	perfect	aerobic_final - aerobic_initial	-0.0376761	1.90375e-15
ZMO1_ZMO1861	.	perfect	aerobic_final - aerobic_initial	-0.107894	3.63883e-11
ZMO1_ZMO1862	.	perfect	aerobic_final - aerobic_initial	0.0989103	9.19716e-14
ZMO1_ZMO1863	.	perfect	aerobic_final - aerobic_initial	0.0935227	1.55348e-15
ZMO1_ZMO1864	.	perfect	aerobic_final - aerobic_initial	-0.036707	3.61696e-22
ZMO1_ZMO1866	.	perfect	aerobic_final - aerobic_initial	-0.646374	9.45202e-07
ZMO1_ZMO1867	.	perfect	aerobic_final - aerobic_initial	-0.333961	0.407351
ZMO1_ZMO1868	birA	perfect	aerobic_final - aerobic_initial	-0.0800358	3.56275e-17
ZMO1_ZMO1869	.	perfect	aerobic_final - aerobic_initial	0.085135	3.8047e-14
ZMO1_ZMO1870	nadC	perfect	aerobic_final - aerobic_initial	-2.56443	1.01916e-43
ZMO1_ZMO1871	nadA	perfect	aerobic_final - aerobic_initial	-3.49737	1.54937e-46
ZMO1_ZMO1872	.	perfect	aerobic_final - aerobic_initial	-0.103968	2.78076e-06
ZMO1_ZMO1873	.	perfect	aerobic_final - aerobic_initial	-1.29102	1.23548e-22
ZMO1_ZMO1874	bolA2	perfect	aerobic_final - aerobic_initial	-1.23421	3.25208e-17
ZMO1_ZMO1875	.	perfect	aerobic_final - aerobic_initial	-0.59416	0.000406236
ZMO1_ZMO1876	.	perfect	aerobic_final - aerobic_initial	-0.240013	0.000997964
ZMO1_ZMO1877	.	perfect	aerobic_final - aerobic_initial	-0.0226011	9.2055e-19
ZMO1_ZMO1878	valS	perfect	aerobic_final - aerobic_initial	-5.35955	2.89084e-50
ZMO1_ZMO1879	hemB	perfect	aerobic_final - aerobic_initial	-0.40882	0.423206
ZMO1_ZMO1880	.	perfect	aerobic_final - aerobic_initial	-0.185162	9.87461e-12
ZMO1_ZMOt049	.	perfect	aerobic_final - aerobic_initial	-6.57889	2.04041e-19
ZMO1_ZMO1882	.	perfect	aerobic_final - aerobic_initial	-0.299161	0.00945074
ZMO1_ZMO1883	serA2	perfect	aerobic_final - aerobic_initial	0.114355	1.28835e-19
ZMO1_ZMO1884	.	perfect	aerobic_final - aerobic_initial	0.0440755	6.27857e-20
ZMO1_ZMO1885	.	perfect	aerobic_final - aerobic_initial	-0.11196	1.30234e-15
ZMO1_ZMO1886	.	perfect	aerobic_final - aerobic_initial	0.0746969	1.32491e-27
ZMO1_ZMO1887	entB	perfect	aerobic_final - aerobic_initial	-0.0894616	1.85173e-06
ZMO1_ZMOt050	.	perfect	aerobic_final - aerobic_initial	-6.9498	1.67845e-65
ZMO1_ZMO1889	.	perfect	aerobic_final - aerobic_initial	-0.122475	1.05794e-18
ZMO1_ZMO1890	.	perfect	aerobic_final - aerobic_initial	-1.24405	2.86814e-14
ZMO1_ZMO1891	thrC	perfect	aerobic_final - aerobic_initial	-3.5084	9.55366e-50
ZMO1_ZMO1892	.	perfect	aerobic_final - aerobic_initial	-0.827628	4.46116e-09
ZMO1_ZMO1895	.	perfect	aerobic_final - aerobic_initial	-0.257925	9.48395e-09
ZMO1_ZMO1896	secF	perfect	aerobic_final - aerobic_initial	-4.85143	8.51483e-41
ZMO1_ZMO1897	secD	perfect	aerobic_final - aerobic_initial	-4.63549	7.1302e-26
ZMO1_ZMO1898	yajC	perfect	aerobic_final - aerobic_initial	-4.93799	3.42915e-20
ZMO1_ZMOt051	.	perfect	aerobic_final - aerobic_initial	-3.67016	1.74103e-26
ZMO1_ZMO1899	fabH	perfect	aerobic_final - aerobic_initial	-6.03033	1.61764e-44
ZMO1_ZMO1900	plsX	perfect	aerobic_final - aerobic_initial	-5.5056	7.85185e-37
ZMO1_ZMO2031	.	perfect	aerobic_final - aerobic_initial	-4.92568	0.00073271
ZMO1_ZMO1901	.	perfect	aerobic_final - aerobic_initial	-4.46408	3.14363e-12
ZMO1_ZMO1902	hemD	perfect	aerobic_final - aerobic_initial	-0.661522	0.000223569
ZMO1_ZMO1903	hemC	perfect	aerobic_final - aerobic_initial	-1.2966	4.27939e-14
ZMO1_ZMO1904	.	perfect	aerobic_final - aerobic_initial	-3.62037	9.32879e-29
ZMO1_ZMO1905	gpsA	perfect	aerobic_final - aerobic_initial	-3.29959	7.88688e-29
ZMO1_ZMO1906	infC	perfect	aerobic_final - aerobic_initial	-6.33136	1.35161e-40
ZMO1_ZMO1907	mutS	perfect	aerobic_final - aerobic_initial	-0.0451607	2.39228e-18
ZMO1_ZMO1908	.	perfect	aerobic_final - aerobic_initial	-0.28289	0.143532
ZMO1_ZMO1909	.	perfect	aerobic_final - aerobic_initial	-0.0337837	3.19446e-15
ZMO1_ZMO1910	rplY	perfect	aerobic_final - aerobic_initial	-5.11676	1.07971e-48
ZMO1_ZMO1911	.	perfect	aerobic_final - aerobic_initial	-0.496904	1.93398e-05
ZMO1_ZMO1912	ychF	perfect	aerobic_final - aerobic_initial	-0.686258	0.0671909
ZMO1_ZMO1913	gshB	perfect	aerobic_final - aerobic_initial	-0.729596	0.000232601
ZMO1_ZMO1914	xerC	perfect	aerobic_final - aerobic_initial	-0.111318	2.85081e-07
ZMO1_ZMO1915	bioD	perfect	aerobic_final - aerobic_initial	-0.960217	0.553346
ZMO1_ZMO1916	bioH	perfect	aerobic_final - aerobic_initial	-0.625418	0.0739964
ZMO1_ZMO1917	bioF	perfect	aerobic_final - aerobic_initial	-0.28789	0.0247636
ZMO1_ZMO1918	bioA	perfect	aerobic_final - aerobic_initial	-0.25021	0.0156601
ZMO1_ZMO1919	.	perfect	aerobic_final - aerobic_initial	-0.0447436	2.25784e-24
ZMO1_ZMO1920	.	perfect	aerobic_final - aerobic_initial	0.0651181	2.59451e-32
ZMO1_ZMO1921	priA	perfect	aerobic_final - aerobic_initial	-0.931643	1.65829e-12
ZMO1_ZMO1922	kpsS	perfect	aerobic_final - aerobic_initial	-1.18575	4.13362e-16
ZMO1_ZMO1923	.	perfect	aerobic_final - aerobic_initial	-0.909379	0.000153771
ZMO1_ZMO1924	.	perfect	aerobic_final - aerobic_initial	-0.264222	3.27154e-07
ZMO1_ZMO1925	.	perfect	aerobic_final - aerobic_initial	-0.08672	3.01447e-06
ZMO1_ZMO1927	sppA	perfect	aerobic_final - aerobic_initial	-0.269325	0.00515867
ZMO1_ZMO1928	groES	perfect	aerobic_final - aerobic_initial	-6.01547	6.38064e-39
ZMO1_ZMO1929	groEL	perfect	aerobic_final - aerobic_initial	-7.75124	4.28916e-49
ZMO1_ZMO1930	intZ	perfect	aerobic_final - aerobic_initial	-0.0726867	3.0055e-27
ZMO1_ZMO1931	.	perfect	aerobic_final - aerobic_initial	-0.11118	7.49748e-23
ZMO1_ZMO2032	.	perfect	aerobic_final - aerobic_initial	-0.159694	9.64525e-18
ZMO1_ZMO1932	.	perfect	aerobic_final - aerobic_initial	-0.124477	0.0394832
ZMO1_ZMO1933	.	perfect	aerobic_final - aerobic_initial	0.134053	8.05452e-23
ZMO1_ZMO1934	.	perfect	aerobic_final - aerobic_initial	-0.225719	0.10835
ZMO1_ZMO2033	.	perfect	aerobic_final - aerobic_initial	-0.129802	2.20882e-06
ZMO1_ZMO2034	.	perfect	aerobic_final - aerobic_initial	-0.0321797	1.12244e-17
ZMO1_ZMO1936	.	perfect	aerobic_final - aerobic_initial	-0.166412	1.09682e-19
ZMO1_ZMO1937	.	perfect	aerobic_final - aerobic_initial	-0.082676	4.7679e-29
ZMO1_ZMO2035	.	perfect	aerobic_final - aerobic_initial	-0.123851	4.57636e-20
ZMO1_ZMO2036		perfect	aerobic_final - aerobic_initial	-0.137639	4.81442e-26
ZMO1_ZMO2037	.	perfect	aerobic_final - aerobic_initial	-0.204172	2.0499e-10
ZMO1_ZMO1940	.	perfect	aerobic_final - aerobic_initial	0.00497609	2.00292e-37
ZMO1_ZMO1941	.	perfect	aerobic_final - aerobic_initial	-0.188865	6.38515e-20
ZMO1_ZMO1943	.	perfect	aerobic_final - aerobic_initial	-0.122102	7.12031e-15
ZMO1_ZMO1944	.	perfect	aerobic_final - aerobic_initial	-0.107185	1.1559e-12
ZMO1_ZMO1945	.	perfect	aerobic_final - aerobic_initial	0.00221079	6.88815e-22
ZMO1_ZMO1946	.	perfect	aerobic_final - aerobic_initial	0.0280096	2.46326e-31
ZMO1_ZMO1947	.	perfect	aerobic_final - aerobic_initial	-0.0957943	7.71286e-21
ZMO1_ZMO1948	.	perfect	aerobic_final - aerobic_initial	-0.0634831	1.43433e-27
ZMO1_ZMO1949	.	perfect	aerobic_final - aerobic_initial	0.0585889	1.19393e-28
ZMO1_ZMO1950	.	perfect	aerobic_final - aerobic_initial	-0.109957	1.0184e-12
ZMO1_ZMO2038	.	perfect	aerobic_final - aerobic_initial	0.0241804	3.73408e-27
ZMO1_ZMO2039	.	perfect	aerobic_final - aerobic_initial	0.0537645	9.15476e-20
ZMO1_ZMO1951	rraA	perfect	aerobic_final - aerobic_initial	-0.0893847	1.29192e-34
ZMO1_ZMO1952	panB1	perfect	aerobic_final - aerobic_initial	-0.0201243	1.83535e-21
ZMO1_ZMO1971	panC2	perfect	aerobic_final - aerobic_initial	-0.0293647	3.32407e-10
ZMO1_ZMO1955	mdh	perfect	aerobic_final - aerobic_initial	-0.0408308	4.88425e-06
ZMO1_ZMO1956	recN	perfect	aerobic_final - aerobic_initial	-0.455616	1.28483e-11
ZMO1_ZMO1957	.	perfect	aerobic_final - aerobic_initial	-0.338876	0.0143904
ZMO1_ZMO1958	.	perfect	aerobic_final - aerobic_initial	-0.19216	3.93982e-10
ZMO1_ZMO1959	.	perfect	aerobic_final - aerobic_initial	-0.0112424	3.73688e-09
ZMO1_ZMO1960	.	perfect	aerobic_final - aerobic_initial	-1.69696	2.43309e-05
ZMO1_ZMO1961	.	perfect	aerobic_final - aerobic_initial	-1.25356	6.91893e-07
ZMO1_ZMO1962	.	perfect	aerobic_final - aerobic_initial	-1.58319	0.000296841
ZMO1_ZMO1963	gltA	perfect	aerobic_final - aerobic_initial	-0.318851	0.107175
ZMO1_ZMO1964	gltX2	perfect	aerobic_final - aerobic_initial	-5.5292	6.77099e-46
ZMO1_ZMO1965	.	perfect	aerobic_final - aerobic_initial	-0.0792852	4.71057e-23
ZMO1_ZMO1966	.	perfect	aerobic_final - aerobic_initial	-0.040856	4.07558e-10
ZMO1_ZMO1967	blaP	perfect	aerobic_final - aerobic_initial	-0.0246422	6.9061e-20
ZMO1_ZMO1969	.	perfect	aerobic_final - aerobic_initial	-0.175237	9.00608e-21
ZMO1_ZMO1970	panB2	perfect	aerobic_final - aerobic_initial	-0.166049	1.23239e-07
ZMO1_ZMO1954	panC1	perfect	aerobic_final - aerobic_initial	-0.0549402	8.16017e-07
ZMO1_ZMO1973	.	perfect	aerobic_final - aerobic_initial	-0.126329	1.44193e-07
ZMO1_ZMO1974	.	perfect	aerobic_final - aerobic_initial	-0.000423299	3.91421e-21
ZMO1_ZMO1975	.	perfect	aerobic_final - aerobic_initial	-0.148153	1.36045e-07
ZMO1_ZMO1976	.	perfect	aerobic_final - aerobic_initial	-0.1554	1.51696e-10
ZMO1_ZMO1977	.	perfect	aerobic_final - aerobic_initial	-0.0564192	1.08446e-19
ZMO1_ZMO1978	parB	perfect	aerobic_final - aerobic_initial	0.2068	2.27969e-18
ZMO1_ZMO1979	parA	perfect	aerobic_final - aerobic_initial	0.307316	1.13142e-31
ZMO1_ZMO1980	gidB	perfect	aerobic_final - aerobic_initial	0.0503681	1.43247e-33
ZMO1_ZMO1981	gidA	perfect	aerobic_final - aerobic_initial	-0.288502	5.56898e-05
ZMO1_ZMO1983	.	perfect	aerobic_final - aerobic_initial	-0.0032494	1.08439e-27
ZMO1_ZMO1984	.	perfect	aerobic_final - aerobic_initial	-0.0489236	3.99439e-14
ZMO1_ZMO1985		perfect	aerobic_final - aerobic_initial	0.10665	3.17404e-16
ZMO1_ZMO1986	.	perfect	aerobic_final - aerobic_initial	-0.105508	9.83643e-25
ZMO1_ZMO1988	trmE	perfect	aerobic_final - aerobic_initial	-0.471878	0.116502
ZMO1_ZMO1989	.	perfect	aerobic_final - aerobic_initial	0.00865791	1.66294e-26
ZMO1_ZMO1992	clcD2	perfect	aerobic_final - aerobic_initial	-0.144328	1.93663e-07
ZMO1_ZMO1993	qor	perfect	aerobic_final - aerobic_initial	-0.0628031	5.49129e-11
ZMO1_ZMO1996	rho	perfect	aerobic_final - aerobic_initial	-4.99833	3.69385e-42
ZMO1_ZMO1997	.	perfect	aerobic_final - aerobic_initial	-0.0595274	1.87052e-11
ZMO1_ZMO1998	hemE	perfect	aerobic_final - aerobic_initial	-0.638277	0.0250653
ZMO1_ZMOp32x001		perfect	aerobic_final - aerobic_initial	-0.0304297	1.19116e-09
ZMO1_ZMOp32x002		perfect	aerobic_final - aerobic_initial	-0.0505305	0.000665476
ZMO1_ZMOp32x003		perfect	aerobic_final - aerobic_initial	0.0794878	5.21882e-23
ZMO1_ZMOp32x004		perfect	aerobic_final - aerobic_initial	-0.0669996	7.0615e-20
ZMO1_ZMOp32x005		perfect	aerobic_final - aerobic_initial	-0.0128063	1.14898e-14
ZMO1_ZMOp32x006		perfect	aerobic_final - aerobic_initial	-0.0351039	2.23137e-13
ZMO1_ZMOp32x007		perfect	aerobic_final - aerobic_initial	-0.3138	0.000543135
ZMO1_ZMOp32x008		perfect	aerobic_final - aerobic_initial	0.0323951	1.01713e-11
ZMO1_ZMOp32x009		perfect	aerobic_final - aerobic_initial	-8.39213	4.00747e-61
ZMO1_ZMOp32x010		perfect	aerobic_final - aerobic_initial	-0.00421562	5.57793e-12
ZMO1_ZMOp32x011		perfect	aerobic_final - aerobic_initial	-8.40915	7.23454e-38
ZMO1_ZMOp32x012		perfect	aerobic_final - aerobic_initial	-2.55029	1.77003e-19
ZMO1_ZMOp32x013		perfect	aerobic_final - aerobic_initial	-1.47618	1.10003e-21
ZMO1_ZMOp32x015		perfect	aerobic_final - aerobic_initial	-1.97151	8.28964e-07
ZMO1_ZMOp32x016		perfect	aerobic_final - aerobic_initial	-2.88248	8.75497e-27
ZMO1_ZMOp32x017		perfect	aerobic_final - aerobic_initial	0.158613	3.02011e-09
ZMO1_ZMOp32x018		perfect	aerobic_final - aerobic_initial	-0.437073	3.36419e-06
ZMO1_ZMOp32x019		perfect	aerobic_final - aerobic_initial	0.0170444	8.58913e-08
ZMO1_ZMOp32x020		perfect	aerobic_final - aerobic_initial	0.0632894	1.29505e-24
ZMO1_ZMOp32x021		perfect	aerobic_final - aerobic_initial	-0.129693	8.32485e-24
ZMO1_ZMOp32x022		perfect	aerobic_final - aerobic_initial	0.0148803	9.42882e-23
ZMO1_ZMOp32x023		perfect	aerobic_final - aerobic_initial	-0.0729009	4.67977e-12
ZMO1_ZMOp32x024		perfect	aerobic_final - aerobic_initial	-1.48824	1.81125e-39
ZMO1_ZMOp32x025		perfect	aerobic_final - aerobic_initial	-0.161381	1.30473e-08
ZMO1_ZMOp32x026		perfect	aerobic_final - aerobic_initial	0.00145714	1.73475e-22
ZMO1_ZMOp32x027		perfect	aerobic_final - aerobic_initial	-0.195591	3.01389e-20
ZMO1_ZMOp32x028		perfect	aerobic_final - aerobic_initial	-0.0276106	9.28417e-20
ZMO1_ZMOp32x029		perfect	aerobic_final - aerobic_initial	-0.00233827	7.51971e-42
ZMO1_ZMOp33x001		perfect	aerobic_final - aerobic_initial	-6.35149	3.24454e-37
ZMO1_ZMOp33x002		perfect	aerobic_final - aerobic_initial	-0.0387539	4.52773e-07
ZMO1_ZMOp33x003		perfect	aerobic_final - aerobic_initial	0.171235	1.60811e-30
ZMO1_ZMOp33x004		perfect	aerobic_final - aerobic_initial	0.00020725	3.64265e-20
ZMO1_ZMOp33x005		perfect	aerobic_final - aerobic_initial	-0.13078	3.69352e-08
ZMO1_ZMOp33x006		perfect	aerobic_final - aerobic_initial	0.105093	8.92054e-35
ZMO1_ZMOp33x007		perfect	aerobic_final - aerobic_initial	-0.0617175	7.29424e-12
ZMO1_ZMOp33x008		perfect	aerobic_final - aerobic_initial	-0.0125031	1.12967e-19
ZMO1_ZMOp33x009		perfect	aerobic_final - aerobic_initial	0.0561452	1.27206e-14
ZMO1_ZMOp33x010		perfect	aerobic_final - aerobic_initial	0.0186753	3.47097e-07
ZMO1_ZMOp33x011		perfect	aerobic_final - aerobic_initial	0.0493864	4.99949e-11
ZMO1_ZMOp33x012		perfect	aerobic_final - aerobic_initial	-0.0226068	4.9725e-16
ZMO1_ZMOp33x013		perfect	aerobic_final - aerobic_initial	-0.0305144	5.99119e-23
ZMO1_ZMOp33x014		perfect	aerobic_final - aerobic_initial	0.104902	1.04633e-13
ZMO1_ZMOp33x015		perfect	aerobic_final - aerobic_initial	0.125528	2.44161e-09
ZMO1_ZMOp33x016		perfect	aerobic_final - aerobic_initial	-0.0148268	6.93877e-12
ZMO1_ZMOp33x017		perfect	aerobic_final - aerobic_initial	0.0349219	8.19946e-25
ZMO1_ZMOp33x018		perfect	aerobic_final - aerobic_initial	-0.0796662	6.89667e-13
ZMO1_ZMOp33x019		perfect	aerobic_final - aerobic_initial	-0.00365184	6.52403e-26
ZMO1_ZMOp33x020		perfect	aerobic_final - aerobic_initial	-0.43178	3.6642e-22
ZMO1_ZMOp33x021		perfect	aerobic_final - aerobic_initial	-0.0442251	3.41314e-11
ZMO1_ZMOp33x022		perfect	aerobic_final - aerobic_initial	-0.826062	6.40224e-32
ZMO1_ZMOp33x023		perfect	aerobic_final - aerobic_initial	-0.105388	4.85949e-08
ZMO1_ZMOp33x024		perfect	aerobic_final - aerobic_initial	0.0483274	2.32987e-15
ZMO1_ZMOp33x025		perfect	aerobic_final - aerobic_initial	-0.0895733	1.60448e-05
ZMO1_ZMOp33x026		perfect	aerobic_final - aerobic_initial	-0.0929083	2.45473e-09
ZMO1_ZMOp33x027		perfect	aerobic_final - aerobic_initial	-7.45222	4.54282e-51
ZMO1_ZMOp33x028		perfect	aerobic_final - aerobic_initial	-1.58231	5.52559e-29
ZMO1_ZMOp33x029		perfect	aerobic_final - aerobic_initial	-0.817444	0.00274544
ZMO1_ZMOp33x031		perfect	aerobic_final - aerobic_initial	-11.2691	1.26894e-35
ZMO1_ZMOp33x032		perfect	aerobic_final - aerobic_initial	0.223971	1.10596e-10
ZMO1_ZMOp33x033		perfect	aerobic_final - aerobic_initial	-0.0497363	4.86819e-12
ZMO1_ZMOp33x034		perfect	aerobic_final - aerobic_initial	0.0579978	5.25917e-05
ZMO1_ZMOp33x036		perfect	aerobic_final - aerobic_initial	0.103197	1.10379e-06
ZMO1_ZMOp33x037		perfect	aerobic_final - aerobic_initial	-0.116837	7.7306e-07
ZMO1_ZMOp33x038		perfect	aerobic_final - aerobic_initial	-0.0312658	5.62295e-19
ZMO1_ZMOp33x039		perfect	aerobic_final - aerobic_initial	-0.181847	9.5013e-06
ZMO1_ZMOp33x040		perfect	aerobic_final - aerobic_initial	0.278012	0.305065
ZMO1_ZMOp36x001		perfect	aerobic_final - aerobic_initial	0.0688654	3.87447e-20
ZMO1_ZMOp36x002		perfect	aerobic_final - aerobic_initial	-0.0877922	1.11162e-12
ZMO1_ZMOp36x003		perfect	aerobic_final - aerobic_initial	-0.308959	6.31034e-12
ZMO1_ZMOp36x004		perfect	aerobic_final - aerobic_initial	-0.0738723	1.00141e-10
ZMO1_ZMOp36x005		perfect	aerobic_final - aerobic_initial	-0.0301844	1.61147e-15
ZMO1_ZMOp36x006		perfect	aerobic_final - aerobic_initial	-0.0923987	1.26585e-15
ZMO1_ZMOp36x007		perfect	aerobic_final - aerobic_initial	-0.0203546	1.95929e-08
ZMO1_ZMOp36x008		perfect	aerobic_final - aerobic_initial	-1.72023	2.53976e-41
ZMO1_ZMOp36x009		perfect	aerobic_final - aerobic_initial	0.0715816	8.28101e-08
ZMO1_ZMOp36x010		perfect	aerobic_final - aerobic_initial	-0.0836954	2.27755e-09
ZMO1_ZMOp36x011		perfect	aerobic_final - aerobic_initial	0.102086	2.67497e-30
ZMO1_ZMOp36x012		perfect	aerobic_final - aerobic_initial	-0.0483012	1.7861e-13
ZMO1_ZMOp36x013		perfect	aerobic_final - aerobic_initial	-0.0438243	8.56762e-19
ZMO1_ZMOp36x014		perfect	aerobic_final - aerobic_initial	-0.0403125	7.58003e-13
ZMO1_ZMOp36x015		perfect	aerobic_final - aerobic_initial	0.0112511	1.52179e-21
ZMO1_ZMOp36x016		perfect	aerobic_final - aerobic_initial	-0.0131928	7.51608e-12
ZMO1_ZMOp36x017		perfect	aerobic_final - aerobic_initial	-0.0129948	1.80276e-14
ZMO1_ZMOp36x018		perfect	aerobic_final - aerobic_initial	-0.0887365	1.38009e-12
ZMO1_ZMOp36x019		perfect	aerobic_final - aerobic_initial	0.0430582	2.86162e-12
ZMO1_ZMOp36x020		perfect	aerobic_final - aerobic_initial	-0.00951914	2.92149e-14
ZMO1_ZMOp36x021		perfect	aerobic_final - aerobic_initial	-0.0427118	1.74784e-12
ZMO1_ZMOp36x023		perfect	aerobic_final - aerobic_initial	-0.465609	8.25714e-06
ZMO1_ZMOp36x024		perfect	aerobic_final - aerobic_initial	0.52268	5.01425e-21
ZMO1_ZMOp36x025		perfect	aerobic_final - aerobic_initial	-0.0590149	4.4425e-11
ZMO1_ZMOp36x027		perfect	aerobic_final - aerobic_initial	0.0296338	5.34195e-05
ZMO1_ZMOp36x028		perfect	aerobic_final - aerobic_initial	-5.08841	2.71676e-12
ZMO1_ZMOp36x029		perfect	aerobic_final - aerobic_initial	-6.38256	1.17165e-31
ZMO1_ZMOp36x030		perfect	aerobic_final - aerobic_initial	-0.643886	0.390812
ZMO1_ZMOp36x031		perfect	aerobic_final - aerobic_initial	-0.237891	3.47085e-12
ZMO1_ZMOp36x032		perfect	aerobic_final - aerobic_initial	-9.72448	4.82322e-50
ZMO1_ZMOp36x033		perfect	aerobic_final - aerobic_initial	-1.19025	3.00779e-05
ZMO1_ZMOp36x034		perfect	aerobic_final - aerobic_initial	-0.626373	0.00706289
ZMO1_ZMOp36x035		perfect	aerobic_final - aerobic_initial	-0.491069	0.487579
ZMO1_ZMOp36x036		perfect	aerobic_final - aerobic_initial	-0.292464	1.22885e-05
ZMO1_ZMOp36x037		perfect	aerobic_final - aerobic_initial	0.0530101	9.35464e-09
ZMO1_ZMOp36x038		perfect	aerobic_final - aerobic_initial	-0.2258	0.000579913
ZMO1_ZMOp36x039		perfect	aerobic_final - aerobic_initial	0.0206672	6.29649e-20
ZMO1_ZMOp36x040		perfect	aerobic_final - aerobic_initial	-0.0123966	4.82011e-33
ZMO1_ZMOp36x041		perfect	aerobic_final - aerobic_initial	-0.327261	9.39271e-08
ZMO1_ZMOp36x042		perfect	aerobic_final - aerobic_initial	0.0198838	4.73771e-23
ZMO1_ZMOp36x043		perfect	aerobic_final - aerobic_initial	-0.0151253	1.05093e-31
ZMO1_ZMOp36x044		perfect	aerobic_final - aerobic_initial	-0.0901726	6.01412e-22
ZMO1_ZMOp36x045		perfect	aerobic_final - aerobic_initial	-0.0265891	3.07224e-09
ZMO1_ZMOp36x046		perfect	aerobic_final - aerobic_initial	-0.0191857	1.32444e-07
ZMO1_ZMOp36x047		perfect	aerobic_final - aerobic_initial	0.0173782	2.72703e-16
ZMO1_ZMOp39x001		perfect	aerobic_final - aerobic_initial	-0.0448127	1.62283e-20
ZMO1_ZMOp39x002		perfect	aerobic_final - aerobic_initial	-0.1248	5.3596e-09
ZMO1_ZMOp39x003		perfect	aerobic_final - aerobic_initial	-0.0368863	2.73399e-10
ZMO1_ZMOp39x004		perfect	aerobic_final - aerobic_initial	0.0818844	5.53633e-19
ZMO1_ZMOp39x005		perfect	aerobic_final - aerobic_initial	-7.36772	1.82257e-33
ZMO1_ZMOp39x006		perfect	aerobic_final - aerobic_initial	-0.110912	2.43906e-10
ZMO1_ZMOp39x007		perfect	aerobic_final - aerobic_initial	-0.053859	1.23381e-09
ZMO1_ZMOp39x008		perfect	aerobic_final - aerobic_initial	0.0139216	7.34763e-18
ZMO1_ZMOp39x009		perfect	aerobic_final - aerobic_initial	-0.101431	2.29469e-14
ZMO1_ZMOp39x010		perfect	aerobic_final - aerobic_initial	-0.131372	8.65076e-05
ZMO1_ZMOp39x011		perfect	aerobic_final - aerobic_initial	-0.0342996	2.87385e-12
ZMO1_ZMOp39x012		perfect	aerobic_final - aerobic_initial	-0.142523	2.96966e-15
ZMO1_ZMOp39x013		perfect	aerobic_final - aerobic_initial	-0.0185633	1.63932e-09
ZMO1_ZMOp39x014		perfect	aerobic_final - aerobic_initial	-0.12969	0.00194202
ZMO1_ZMOp39x015		perfect	aerobic_final - aerobic_initial	-0.00380089	1.50199e-22
ZMO1_ZMOp39x016		perfect	aerobic_final - aerobic_initial	0.137122	4.11392e-25
ZMO1_ZMOp39x017		perfect	aerobic_final - aerobic_initial	0.000666006	4.15684e-13
ZMO1_ZMOp39x018		perfect	aerobic_final - aerobic_initial	-0.0155118	4.11531e-09
ZMO1_ZMOp39x019		perfect	aerobic_final - aerobic_initial	0.0352104	6.77392e-26
ZMO1_ZMOp39x021		perfect	aerobic_final - aerobic_initial	-0.0270628	0.000314375
ZMO1_ZMOp39x022		perfect	aerobic_final - aerobic_initial	-0.120898	1.27551e-06
ZMO1_ZMOp39x023		perfect	aerobic_final - aerobic_initial	0.00785786	1.66855e-12
ZMO1_ZMOp39x024		perfect	aerobic_final - aerobic_initial	-0.0867775	1.12376e-16
ZMO1_ZMOp39x025		perfect	aerobic_final - aerobic_initial	0.0896732	8.81791e-22
ZMO1_ZMOp39x026		perfect	aerobic_final - aerobic_initial	0.11542	1.52007e-13
ZMO1_ZMOp39x027		perfect	aerobic_final - aerobic_initial	-0.0640753	6.30473e-16
ZMO1_ZMOp39x028		perfect	aerobic_final - aerobic_initial	0.027957	4.80572e-06
ZMO1_ZMOp39x029		perfect	aerobic_final - aerobic_initial	-0.0711019	4.81653e-09
ZMO1_ZMOp39x030		perfect	aerobic_final - aerobic_initial	-0.219022	3.1231e-06
ZMO1_ZMOp39x031		perfect	aerobic_final - aerobic_initial	-0.0698433	1.32463e-27
ZMO1_ZMOp39x032		perfect	aerobic_final - aerobic_initial	-1.8733	2.71335e-24
ZMO1_ZMOp39x033		perfect	aerobic_final - aerobic_initial	-1.90816	2.37274e-16
ZMO1_ZMOp39x034		perfect	aerobic_final - aerobic_initial	-5.35394	1.02884e-30
ZMO1_ZMO0001	.	perfect	anaerobic_final - anaerobic_initial	-0.180159	2.93542e-14
ZMO1_ZMO0002	hisC1	perfect	anaerobic_final - anaerobic_initial	-0.0159477	5.26216e-17
ZMO1_ZMO0003	cysC	perfect	anaerobic_final - anaerobic_initial	-0.0176903	5.34434e-29
ZMO1_ZMO0004	cysN	perfect	anaerobic_final - anaerobic_initial	-0.00169394	6.38654e-29
ZMO1_ZMO0005	cysD	perfect	anaerobic_final - anaerobic_initial	-0.02504	1.34128e-31
ZMO1_ZMO0006	cysG1	perfect	anaerobic_final - anaerobic_initial	-0.115601	9.32657e-10
ZMO1_ZMO0007	cysH	perfect	anaerobic_final - anaerobic_initial	-0.228117	6.02582e-12
ZMO1_ZMO0008	cysI	perfect	anaerobic_final - anaerobic_initial	-0.124893	2.08678e-14
ZMO1_ZMO0009	cysJ	perfect	anaerobic_final - anaerobic_initial	-0.226504	6.71523e-12
ZMO1_ZMO0010	.	perfect	anaerobic_final - anaerobic_initial	-0.0962451	1.42217e-27
ZMO1_ZMO0011	.	perfect	anaerobic_final - anaerobic_initial	0.0542782	1.66757e-16
ZMO1_ZMO0012	hemN1	perfect	anaerobic_final - anaerobic_initial	-0.0799358	1.30927e-14
ZMO1_ZMO0013	.	perfect	anaerobic_final - anaerobic_initial	-0.215115	6.46897e-06
ZMO1_ZMO0014	rph	perfect	anaerobic_final - anaerobic_initial	-0.940008	4.51774e-30
ZMO1_ZMO0015	hrcA	perfect	anaerobic_final - anaerobic_initial	-1.01837	4.32198e-17
ZMO1_ZMO0016	grpE	perfect	anaerobic_final - anaerobic_initial	-2.20601	4.92466e-14
ZMO1_ZMO0017	.	perfect	anaerobic_final - anaerobic_initial	-0.129715	1.1302e-09
ZMO1_ZMO0018	rpe	perfect	anaerobic_final - anaerobic_initial	-2.6136	2.34921e-12
ZMO1_ZMO0019	.	perfect	anaerobic_final - anaerobic_initial	-0.848738	0.820093
ZMO1_ZMO0020	.	perfect	anaerobic_final - anaerobic_initial	0.0511949	6.58764e-51
ZMO1_ZMO0021	ykgF	perfect	anaerobic_final - anaerobic_initial	0.08736	7.5556e-31
ZMO1_ZMO0022	.	perfect	anaerobic_final - anaerobic_initial	-0.0597453	1.40722e-26
ZMO1_ZMO0023	.	perfect	anaerobic_final - anaerobic_initial	0.0169665	1.01818e-25
ZMO1_ZMO0025	.	perfect	anaerobic_final - anaerobic_initial	-0.0464303	7.69807e-28
ZMO1_ZMO0026	.	perfect	anaerobic_final - anaerobic_initial	-0.313775	1.29796e-22
ZMO1_ZMO0027	purH	perfect	anaerobic_final - anaerobic_initial	-2.82271	1.83134e-35
ZMO1_ZMO0028	.	perfect	anaerobic_final - anaerobic_initial	0.0484916	7.86589e-24
ZMO1_ZMO0029	.	perfect	anaerobic_final - anaerobic_initial	0.0413684	4.9794e-10
ZMO1_ZMO0030	gloA1	perfect	anaerobic_final - anaerobic_initial	-0.0221151	1.58042e-08
ZMO1_ZMO0031	.	perfect	anaerobic_final - anaerobic_initial	0.0907258	3.93059e-23
ZMO1_ZMO0033	.	perfect	anaerobic_final - anaerobic_initial	-0.0811184	1.75737e-13
ZMO1_ZMO0035	.	perfect	anaerobic_final - anaerobic_initial	-0.145238	1.19518e-17
ZMO1_ZMO0036	.	perfect	anaerobic_final - anaerobic_initial	-0.546011	1.18214e-14
ZMO1_ZMO0037	nagE1	perfect	anaerobic_final - anaerobic_initial	-2.73377	1.64122e-53
ZMO1_ZMO0038	.	perfect	anaerobic_final - anaerobic_initial	-1.74767	2.43951e-36
ZMO1_ZMO0039	dnaQ	perfect	anaerobic_final - anaerobic_initial	-1.98163	7.07028e-23
ZMO1_ZMO0040	coaE	perfect	anaerobic_final - anaerobic_initial	-0.862932	8.80132e-06
ZMO1_ZMO0041	aroE	perfect	anaerobic_final - anaerobic_initial	-2.5594	4.8812e-47
ZMO1_ZMO0043	.	perfect	anaerobic_final - anaerobic_initial	0.0570465	1.2387e-26
ZMO1_ZMO0044	.	perfect	anaerobic_final - anaerobic_initial	-0.19977	1.47825e-10
ZMO1_ZMO0047	.	perfect	anaerobic_final - anaerobic_initial	0.00439026	9.66222e-39
ZMO1_ZMO0050	.	perfect	anaerobic_final - anaerobic_initial	-0.180231	8.51167e-23
ZMO1_ZMO0052	cynX	perfect	anaerobic_final - anaerobic_initial	0.178237	1.22377e-16
ZMO1_ZMO0053	pcaD	perfect	anaerobic_final - anaerobic_initial	-0.654287	2.19509e-29
ZMO1_ZMO0054	marR	perfect	anaerobic_final - anaerobic_initial	-0.102842	9.1736e-14
ZMO1_ZMO0055	.	perfect	anaerobic_final - anaerobic_initial	0.0635572	2.09807e-20
ZMO1_ZMO0056	glmS	perfect	anaerobic_final - anaerobic_initial	-6.80984	2.41575e-44
ZMO1_ZMO0057	.	perfect	anaerobic_final - anaerobic_initial	-0.294357	0.0229526
ZMO1_ZMO0059	glxK	perfect	anaerobic_final - anaerobic_initial	-0.0896374	7.53739e-39
ZMO1_ZMO0060	.	perfect	anaerobic_final - anaerobic_initial	-0.0317214	7.86139e-32
ZMO1_ZMO0061	.	perfect	anaerobic_final - anaerobic_initial	0.0647871	2.38918e-35
ZMO1_ZMO0062	.	perfect	anaerobic_final - anaerobic_initial	-0.154571	6.43441e-16
ZMO1_ZMO0064	oprB1	perfect	anaerobic_final - anaerobic_initial	-0.519282	3.10452e-05
ZMO1_ZMO0066	.	perfect	anaerobic_final - anaerobic_initial	-0.28203	0.0640324
ZMO1_ZMO0068	.	perfect	anaerobic_final - anaerobic_initial	-0.0833011	8.76484e-24
ZMO1_ZMO0069	.	perfect	anaerobic_final - anaerobic_initial	-0.0751954	5.14778e-19
ZMO1_ZMO0070	grxB1	perfect	anaerobic_final - anaerobic_initial	-0.0626543	1.64172e-10
ZMO1_ZMO0072	.	perfect	anaerobic_final - anaerobic_initial	-0.590512	0.318191
ZMO1_ZMO0073	.	perfect	anaerobic_final - anaerobic_initial	-0.624582	0.285645
ZMO1_ZMO0074	.	perfect	anaerobic_final - anaerobic_initial	-4.51683	1.11485e-42
ZMO1_ZMO0075	phoH	perfect	anaerobic_final - anaerobic_initial	-0.279742	6.20124e-08
ZMO1_ZMO0077	miaB	perfect	anaerobic_final - anaerobic_initial	-0.12886	2.55657e-13
ZMO1_ZMO0078	cheW	perfect	anaerobic_final - anaerobic_initial	-0.00511556	3.73272e-49
ZMO1_ZMO0079	cheY	perfect	anaerobic_final - anaerobic_initial	-0.215668	7.11809e-20
ZMO1_ZMO0080	cheD	perfect	anaerobic_final - anaerobic_initial	0.0414205	1.9373e-26
ZMO1_ZMO0081	cheB1	perfect	anaerobic_final - anaerobic_initial	-0.0166857	5.18834e-30
ZMO1_ZMO0082	cheR	perfect	anaerobic_final - anaerobic_initial	-0.0190217	5.89274e-13
[truncated: 3,795 more rows]

## Sheet: Spacer LFCs
Spacer LFCs
locus_tag	gene_name	spacer type	spacer	aerobic_final - aerobic_initial	anaerobic_final - anaerobic_initial	aerobic_final - anaerobic_final
ZMO1_ZMO0001	.	perfect	ACGGGTGCCAGTAACGATAA	0.32047	-0.0323987	0.348502
ZMO1_ZMO0001	.	perfect	GTATCAGTCGCGGCTTCTAC	0.0724655	-0.180159	0.241815
ZMO1_ZMO0001	.	perfect	TTGCAAGAAAAACCATGAAA	-2.68574	-3.98884	0.914942
ZMO1_ZMO0002	hisC1	perfect	ATTCTTCGAGGCCTCTTTAC	0.0422624	0.0679918	-0.059988
ZMO1_ZMO0002	hisC1	perfect	CGTTTATTGATGCTGGACAA	-0.0897411	-0.0325124	-0.0718392
ZMO1_ZMO0002	hisC1	perfect	GGAATTTTTACCCAAGACTT	-0.0285045	0.000617001	-0.0216162
ZMO1_ZMO0002	hisC1	perfect	GGTTGCCATTGGTAAAAAAG	-0.38928	-0.160434	-0.369127
ZMO1_ZMO0003	cysC	mismatch	GGCTTATTATCACGGGAGGA	0.252224	0.351463	0.0742788
ZMO1_ZMO0003	cysC	mismatch	GGCTTGTCATCACGGGAGGA	0.27304	0.118368	0.366033
ZMO1_ZMO0003	cysC	mismatch	GGCTTGTTATCACGGAAGGA	-0.315903	-0.284188	0.226115
ZMO1_ZMO0003	cysC	mismatch	GGCTTGTTATCACGGGAAGA	0.0180144	0.0272163	0.24662
ZMO1_ZMO0003	cysC	mismatch	GGCTTGTTATCACGGGAGCA	0.0449379	-0.140521	0.366376
ZMO1_ZMO0003	cysC	mismatch	GGCTTGTTATCACGGTAGGA	0.232331	0.0334035	0.285372
ZMO1_ZMO0003	cysC	mismatch	GGCTTGTTCTCACGGGAGGA	0.132679	0.192458	0.143407
ZMO1_ZMO0003	cysC	mismatch	GGTTTGTTATCACGGGAGGA	0.182983	0.159047	0.12034
ZMO1_ZMO0003	cysC	perfect	ACAAGACGAGCCCTTTATGA	-0.0448603	-0.0176903	-0.0784489
ZMO1_ZMO0003	cysC	perfect	GGCTTGTTATCACGGGAGGA	0.0693356	0.201672	-0.16524
ZMO1_ZMO0003	cysC	perfect	TCGCGACTGGCTTGCGTTAC	-0.0282503	-0.100827	0.0479673
ZMO1_ZMO0004	cysN	perfect	ATATTGCTGGGCTTTCAGAT	0.0728486	0.149522	-0.273174
ZMO1_ZMO0004	cysN	perfect	GCCGTCATCGACGCTACCGC	0.0476227	0.0701796	-0.143578
ZMO1_ZMO0004	cysN	perfect	GCCTTTTTCGGCAATCTGTT	-0.0676888	-0.0735674	-0.00903157
ZMO1_ZMO0004	cysN	perfect	GGCGAGTGTCATGTAATAAG	-0.289013	-0.14061	-0.214512
ZMO1_ZMO0005	cysD	perfect	AAAAGGCTTTTCGCGCCAGA	-0.0149952	0.0778629	-0.0891497
ZMO1_ZMO0005	cysD	perfect	CCGATGGAATACAGCATAAC	-0.0197558	-0.0924382	0.000461937
ZMO1_ZMO0005	cysD	perfect	CGAATTCGGCGGCGACTTCG	0.0116311	-0.136448	0.133511
ZMO1_ZMO0005	cysD	perfect	CGCTTCTAACTGCCGTAAAT	0.0459672	0.0423583	0.0176442
ZMO1_ZMO0006	cysG1	perfect	CCACCGCCAACGACTAAAAC	-0.0499857	-0.0574923	0.0131499
ZMO1_ZMO0006	cysG1	perfect	GTAAAATCTGTAATTCAGGG	-1.77366	-0.779109	-0.881595
ZMO1_ZMO0006	cysG1	perfect	TGCCCCTGCTTTTTTGAGCA	0.149079	-0.17371	0.170278
ZMO1_ZMO0006	cysG1	perfect	TGTCTGATATCTGCAAAAAG	-0.371175	-0.0108783	-0.339379
ZMO1_ZMO0007	cysH	mismatch	CGCTTGTTCGGCTTTGGGCA	-0.0238442	-0.46015	0.623815
ZMO1_ZMO0007	cysH	mismatch	CTCTTGGTCGGCTTTGGGCA	-0.102689	-0.457937	0.568164
ZMO1_ZMO0007	cysH	mismatch	CTCTTGTTCGGCTGTGGGCA	0.360447	0.0284478	0.647057
ZMO1_ZMO0007	cysH	mismatch	CTCTTGTTCGGCTTTGGGAA	-0.279741	-0.275937	0.171256
ZMO1_ZMO0007	cysH	mismatch	CTGTTGTTCGGCTTTGGGCA	-0.184273	-0.431579	0.492354
ZMO1_ZMO0007	cysH	mismatch	TCCCAATTGCCGATTGGCTT	0.02997	-0.0366257	0.211221
ZMO1_ZMO0007	cysH	mismatch	TTCCAATTGCCGATTGGCCT	0.209284	0.0606159	0.193247
ZMO1_ZMO0007	cysH	mismatch	TTCCAATTGCCGATTGGCTC	0.0159884	0.148654	0.136096
ZMO1_ZMO0007	cysH	mismatch	TTCCATTTGCCGATTGGCTT	0.0877986	-0.191939	0.438206
ZMO1_ZMO0007	cysH	perfect	AGCTGCCTGAATGCCGAAGC	-0.574827	-1.85385	1.25309
ZMO1_ZMO0007	cysH	perfect	CTCTTGTTCGGCTTTGGGCA	-0.339724	-0.429876	-0.202426
ZMO1_ZMO0007	cysH	perfect	TGGAATATCGGCTTTCTTTC	-0.111677	0.0098387	-0.185833
ZMO1_ZMO0007	cysH	perfect	TTCCAATTGCCGATTGGCTT	-0.0958546	-0.0263588	-0.226888
ZMO1_ZMO0008	cysI	perfect	ATCATTCAGGTCTTCGGCAA	-2.15261	-1.69983	-0.45679
ZMO1_ZMO0008	cysI	perfect	CAGCGTCTGGGGATGTTTTT	0.230043	0.183494	0.0805886
ZMO1_ZMO0008	cysI	perfect	CCTTTCAGCATCGGATAAGG	-0.0631087	-0.427876	0.28754
ZMO1_ZMO0008	cysI	perfect	CGCCGTTAAATCCGCCGGTC	-0.00267808	0.178091	-0.225533
ZMO1_ZMO0009	cysJ	mismatch	CCCTCATTCGTCATTATACA	0.511316	0.527803	0.0518681
ZMO1_ZMO0009	cysJ	mismatch	CTTTCCGCTGGCAACGGAAT	-8.6904	-8.3118	0.0569018
ZMO1_ZMO0009	cysJ	mismatch	GCCTCATTAGTCATTATACA	0.383842	0.403429	0.210067
ZMO1_ZMO0009	cysJ	mismatch	GCCTCATTCGTCATAATACA	0.399319	0.267672	0.285212
ZMO1_ZMO0009	cysJ	mismatch	GCCTCATTCGTCATTATAAA	0.178965	-0.169339	0.346962
ZMO1_ZMO0009	cysJ	mismatch	GCCTCATTCGTCATTTTACA	0.520476	0.170699	0.50371
ZMO1_ZMO0009	cysJ	mismatch	GTCTCATTCGTCATTATACA	0.191165	0.256911	0.0203155
ZMO1_ZMO0009	cysJ	mismatch	TTTCCCGCTGGCAACGGAAT	-4.99962	-5.54072	0.671214
ZMO1_ZMO0009	cysJ	mismatch	TTTTCCGCTGGCAACGGAAC	0.614477	-0.0176126	0.666394
ZMO1_ZMO0009	cysJ	perfect	CTGTGCGGTCGACAGGCCAT	0.190301	0.0138594	0.159722
ZMO1_ZMO0009	cysJ	perfect	GTGATGACGGTCGGTTCAAC	0.127025	-0.106395	0.174679
ZMO1_ZMO0009	cysJ	perfect	TGTTCTGTGGCTGGAGAGGT	-0.867689	-0.346613	-0.457162
ZMO1_ZMO0009	cysJ	perfect	TTTTCCGCTGGCAACGGAAT	-2.0179	-3.29476	0.586919
ZMO1_ZMO0010	.	perfect	AACCATCATCAGGGGACAAC	0.0346694	-0.00958624	0.0698681
ZMO1_ZMO0010	.	perfect	CTCGCCGCTTCTTTTGCCAT	0.0220953	-0.102742	0.073383
ZMO1_ZMO0010	.	perfect	GTTGCCTCTTTCATCTTTCG	-0.0734542	-0.0897479	0.00802017
ZMO1_ZMO0010	.	perfect	TAATCTCTTTCCGCAGGATA	-9.77255	-6.6714	-3.0747
ZMO1_ZMO0011	.	perfect	GATTTTTCCTAGTCTCGATG	0.36095	0.0667436	-0.0241407
ZMO1_ZMO0011	.	perfect	TAATTGCCGTTCCGACTGAT	0.0127428	0.0418129	-0.0312399
ZMO1_ZMO0011	.	perfect	TATGCTTCTTGCATGTGGCG	-0.0171514	-0.137315	-0.0581632
ZMO1_ZMO0011	.	perfect	TTCCAAGCTGAACCCCATGT	-0.596797	0.356459	-1.06253
ZMO1_ZMO0012	hemN1	perfect	CAATGGATATACAAAGCCAA	-0.182642	-0.0908686	-0.176057
ZMO1_ZMO0012	hemN1	perfect	CTGTCTTTTGTCCTTACCCA	-0.0576715	-0.0690029	-0.109825
ZMO1_ZMO0012	hemN1	perfect	GGACATTTTGCAAGGCAGAA	0.120049	0.300436	-0.223499
ZMO1_ZMO0012	hemN1	perfect	TGGCTGTTAAAATCGCAATA	-0.0393011	-0.199644	-0.231335
ZMO1_ZMO0013	.	perfect	CAAAGGGAGACAATAATTCA	-0.36147	-0.436285	0.0402165
ZMO1_ZMO0013	.	perfect	CAATTTGCCCTGATTATGGC	-0.243089	-0.110294	-0.202939
ZMO1_ZMO0013	.	perfect	GCCGTCCCGGTTCGAGACGG	-0.233007	-0.200282	-0.116481
ZMO1_ZMO0013	.	perfect	TTTTTCGGAAGAGTGCGTCT	-0.337392	-0.229948	-0.166065
ZMO1_ZMO0014	rph	perfect	GCGGGTAAAGCCGGTTTCGA	-0.00436662	-0.0452858	-0.0364272
ZMO1_ZMO0014	rph	perfect	TCAGGCAGGAGCCTTCGGCA	-3.1809	-4.47209	1.22813
ZMO1_ZMO0014	rph	perfect	TGAAGCCGTGACCAAAACGC	-1.06305	-1.83473	0.706499
ZMO1_ZMO0014	rph	perfect	TGATCCGGCGTTCGACCTGA	-0.264522	-0.02315	-0.373922
ZMO1_ZMO0015	hrcA	perfect	AGCACGTAACGAATGGAGGC	-0.0134429	-1.10427	1.11696
ZMO1_ZMO0015	hrcA	perfect	ATGACCGGTATGGATGACAT	0.264258	-0.937758	1.23996
ZMO1_ZMO0015	hrcA	perfect	CCACCGGCAACCCGCTTCCA	-1.43157	-1.09898	-0.299818
ZMO1_ZMO0015	hrcA	perfect	GGTAACTTTCCACCACCAGT	0.102064	-0.919806	0.995987
ZMO1_ZMO0016	grpE	mismatch	ATCGTATTTTTTCTGTTCTT	-1.76372	-2.5656	0.552131
ZMO1_ZMO0016	grpE	mismatch	TCATGCAATTATTCTCGATA	-1.20955	-0.940523	0.212512
ZMO1_ZMO0016	grpE	mismatch	TCATGCCATTATTCTCGATA	-1.00544	-1.63901	0.598658
ZMO1_ZMO0016	grpE	mismatch	TCATGCGGTTATTCTCGATA	-1.35318	-1.27867	0.062795
ZMO1_ZMO0016	grpE	mismatch	TTCGTATTTTTTCAGTTCTT	0.316682	-0.225882	0.537039
ZMO1_ZMO0016	grpE	mismatch	TTCGTATTTTTTCGGTTCTT	0.357276	0.159081	0.377594
ZMO1_ZMO0016	grpE	mismatch	TTCGTATTTTTTCTGTTCTA	-0.346957	-1.21447	0.962033
ZMO1_ZMO0016	grpE	mismatch	TTCGTATTTTTTCTGTTCTG	-0.454437	-1.01759	0.456048
ZMO1_ZMO0016	grpE	perfect	CTTCGGCTTTACTATAAAGT	-2.05787	-1.73022	-0.532734
ZMO1_ZMO0016	grpE	perfect	GCTTTTGCTTTCCAGATTTT	-2.20501	-2.6818	0.349033
ZMO1_ZMO0016	grpE	perfect	TTCGTATTTTTTCTGTTCTT	-0.868102	-0.972562	0.299066
ZMO1_ZMO0016	grpE	perfect	TTTTCAGCCGAGGCCTCTTC	-2.41605	-2.70989	0.205583
ZMO1_ZMO0017	.	perfect	ACGTTTCGCTGACGAGGCAG	-1.15253	-0.305968	-0.975754
ZMO1_ZMO0017	.	perfect	TAAAAGAACGCGCCTCATTC	-0.105656	0.0465372	-0.29604
ZMO1_ZMO0017	.	perfect	TCTTTCCCTTTGGGACGGGA	-0.342042	-0.706267	0.198003
ZMO1_ZMO0017	.	perfect	TGGGCATTTTTTCTTTGCGG	0.310467	0.275857	-0.0495459
ZMO1_ZMO0018	rpe	perfect	AATATGGATCCAATCGGCAC	-2.16012	-2.40901	0.0284884
ZMO1_ZMO0018	rpe	perfect	AATGGGCAAAATCCGCCGAA	-2.44363	-2.66646	-0.0270469
ZMO1_ZMO0018	rpe	perfect	AGGATAGAGGGAGCAATCAG	-2.22335	-2.56195	0.156499
ZMO1_ZMO0018	rpe	perfect	TGGTGATATTCGGCACGAAA	-2.37974	-2.66525	0.152085
ZMO1_ZMO0019	.	perfect	ACAATCCGTTCGGTTAAAGA	-0.443576	-0.765786	0.00296238
ZMO1_ZMO0019	.	perfect	GCTGCTTGTCACTATTGACA	-1.0534	-1.00767	-0.688277
ZMO1_ZMO0019	.	perfect	TTTACCGGGTTTCGGCTCGC	-0.975812	-0.839355	-0.54022
ZMO1_ZMO0019	.	perfect	TTTTCATCTCCGTTAAGATC	-0.345067	-0.85812	0.235656
ZMO1_ZMO0020	.	perfect	AAAAGCGGCACCTTAGGTAG	0.0438002	0.74595	-0.76373
ZMO1_ZMO0020	.	perfect	AGGATGTTCGGCATCATGGC	-0.931475	-4.31163	3.32423
ZMO1_ZMO0020	.	perfect	GGTGAATTGGCTTACTAGAT	-0.0107657	0.0854637	-0.155264
ZMO1_ZMO0020	.	perfect	GTCGAGAATGCGTTGACGGC	-0.00361985	0.0169261	-0.0968648
ZMO1_ZMO0021	ykgF	perfect	CTTCTGACTGATCGACCGGA	0.0695081	0.118035	0.0266478
ZMO1_ZMO0021	ykgF	perfect	GGGCGCGGCAATGAAGCGGT	0.217559	0.357612	-0.216707
ZMO1_ZMO0021	ykgF	perfect	TGATAACGGCACCTCGCGGT	-0.0152252	0.0566852	-0.0828334
ZMO1_ZMO0021	ykgF	perfect	TGGGCTTCGGTTAAAGCGGT	0.140036	-0.022355	0.118983
ZMO1_ZMO0022	.	perfect	AGGGTGGCGATGCCTACTTC	-1.47765	-1.03962	-0.438876
ZMO1_ZMO0022	.	perfect	CCACAACATGTCTGCTCTGG	0.0338935	-0.0341427	-0.0479419
ZMO1_ZMO0022	.	perfect	CCAGCTTTTCTAGCAATTCG	0.0514554	0.0256025	0.0320343
ZMO1_ZMO0022	.	perfect	TGAAATTCGTCCACATAACA	-0.238478	-0.0853478	-0.17437
ZMO1_ZMO0023	.	perfect	GATACCTGATTTTTCCATGG	-0.0535233	0.0166416	-0.0981563
ZMO1_ZMO0023	.	perfect	GCGGCATTTTATTATCGCGC	0.0160871	0.119235	-0.276335
ZMO1_ZMO0023	.	perfect	GGCAATTCGCCTTTGAACAG	-0.453809	-0.695931	0.180003
ZMO1_ZMO0023	.	perfect	TGCCGATAAATGGACAGCTT	-0.0199808	0.0172914	-0.0823335
ZMO1_ZMO0025	.	perfect	ACCGGCACCAAACAAGACAC	-2.37267	-2.56506	0.14267
ZMO1_ZMO0025	.	perfect	CCCGACAACTAACTGCAAAG	-0.0502397	0.0184219	-0.142481
ZMO1_ZMO0025	.	perfect	CTATGCGCCTCTTTCACCAT	-0.443729	-0.00441035	-0.48393
ZMO1_ZMO0025	.	perfect	GTAAATTCCGGCACCAATTC	-0.049818	-0.0884502	0.0086033
ZMO1_ZMO0026	.	perfect	AATAAAAGGGAAAAGAACGG	-4.93348	-5.6523	0.759258
ZMO1_ZMO0026	.	perfect	GCAATCTTACCGTTATCGAT	0.0850549	0.0720126	0.00389278
ZMO1_ZMO0026	.	perfect	TCGGCCGCTTTTTGCAAAGC	-0.329621	-0.453359	0.0440051
ZMO1_ZMO0026	.	perfect	TGGCTTTTGGCCTGCGCGGC	-0.019149	-0.174192	0.0767717
ZMO1_ZMO0027	purH	perfect	ATCCATCATTTCAGGAAAAC	-1.88881	-2.62084	0.803711
ZMO1_ZMO0027	purH	perfect	CAATAATTTGGCAGTGCCTC	-1.83564	-2.71458	0.995834
ZMO1_ZMO0027	purH	perfect	CAATCCCGTTTTATCAGAAA	-2.11682	-3.22417	0.952292
ZMO1_ZMO0027	purH	perfect	TGCGGTTTTAATCGCTATAT	-1.40939	-2.93085	1.32744
ZMO1_ZMO0028	.	perfect	AATAATCTTTCCCGACCACT	0.0774694	0.0354547	-0.0714988
ZMO1_ZMO0028	.	perfect	AGCATCAATTCGGAAAAACT	0.174125	0.0615284	0.135279
ZMO1_ZMO0028	.	perfect	GTTGCGGCAAAACGCAAAAC	-0.0781225	0.0221456	-0.183012
ZMO1_ZMO0028	.	perfect	TCCATCGGCAATCGCCGTTT	-0.085692	0.126833	-0.435374
ZMO1_ZMO0029	.	perfect	AGAGCTAAATGAAAATCTTT	-0.151164	-0.0488067	-0.0402069
ZMO1_ZMO0029	.	perfect	CAAAAAAGAGGCATAGGAAA	-0.444777	0.131543	-0.684187
ZMO1_ZMO0029	.	perfect	GAAGAGCAGGGCAGAAGAAA	-0.381867	-0.310751	-0.131446
ZMO1_ZMO0029	.	perfect	TATCTGGTATCTTTGCATAG	-0.081474	0.27854	-0.538477
ZMO1_ZMO0030	gloA1	perfect	CCAAATAAAAGGATATTTCT	0.0359145	-0.0397659	-0.00268333
ZMO1_ZMO0030	gloA1	perfect	CTGATGCTTCATGCCTAAAA	0.398785	-0.455809	1.1471
ZMO1_ZMO0030	gloA1	perfect	GACTGGCTTCGATGGGGCGG	-0.171022	0.176203	-0.407762
ZMO1_ZMO0030	gloA1	perfect	TACCATTCCGCCATCTTTTG	0.21252	-0.0044643	0.240547
ZMO1_ZMO0031	.	perfect	CACATCGCTCTGTTTTTTGG	0.197916	0.174754	0.0255145
ZMO1_ZMO0031	.	perfect	TCAATGTGTCGCCGGAAATG	-0.0549862	0.00669758	-0.0473153
ZMO1_ZMO0031	.	perfect	TCTTTGGATGTAGAGGGCAG	-1.79564	-2.14154	0.0753811
ZMO1_ZMO0031	.	perfect	TGATGGAACGGCCAGTATTT	0.229089	0.290112	-0.0407585
ZMO1_ZMO0033	.	perfect	ATTGGTATAAACAACATCGC	0.131462	-0.218554	0.489932
ZMO1_ZMO0033	.	perfect	CGCTGGCACGATCTAAAAGG	0.0113189	-0.0109156	-0.115696
ZMO1_ZMO0033	.	perfect	TCCCTTTTCATGGCGTCCAA	0.0722811	-0.0162377	0.158529
ZMO1_ZMO0033	.	perfect	TTTGCCGCAGCCATCGCATA	-0.118456	-0.145999	-0.0497978
ZMO1_ZMO0035	.	perfect	CTCCGCCTGTGCCGCTATCG	-0.0411469	-0.0670445	0.00597484
ZMO1_ZMO0035	.	perfect	GCTGGGCTGACGATCGACAA	-0.0441897	-0.223432	0.175426
ZMO1_ZMO0035	.	perfect	TCCCAAGGCCAATATAAAGC	-0.273361	-0.276134	-0.0745078
ZMO1_ZMO0035	.	perfect	TCTGGTTGTCAGATGCAAAG	0.181535	0.187025	0.0265314
ZMO1_ZMO0036	.	mismatch	AAGACATGCGTTGCCAGACG	-3.25589	-2.51196	-0.522287
ZMO1_ZMO0036	.	mismatch	AAGATATGCGTTGCCAGACC	-0.228157	-0.559605	0.607463
ZMO1_ZMO0036	.	mismatch	AAGATGTGCGTTGCCAGACG	-2.77709	-2.18753	-0.3593
ZMO1_ZMO0036	.	mismatch	AATATCCATCTGCCGTAACA	-0.477155	-0.706972	0.515751
ZMO1_ZMO0036	.	mismatch	AGTATCCATATGCCGTAACA	-0.4794	-0.61357	0.20223
ZMO1_ZMO0036	.	mismatch	AGTATCCATCTCCCGTAACA	-0.438269	-0.597321	0.445968
ZMO1_ZMO0036	.	mismatch	AGTATCCATCTGACGTAACA	-0.526441	-0.607497	0.326231
ZMO1_ZMO0036	.	mismatch	AGTATCCATCTGCCGTAAAA	-0.0873081	-0.524249	0.723343
ZMO1_ZMO0036	.	mismatch	TAGATATGCGTTGCCAGACG	-2.22304	-1.43424	-0.360031
ZMO1_ZMO0036	.	perfect	AAGATATGCGTTGCCAGACG	-2.71973	-2.33134	-0.404165
ZMO1_ZMO0036	.	perfect	AGTATCCATCTGCCGTAACA	-0.560969	-0.679586	0.026699
ZMO1_ZMO0036	.	perfect	CAAAATCAGGCTGCCTGCTT	-0.247152	-0.412437	0.138444
ZMO1_ZMO0036	.	perfect	CCCGTTCAAGCAAATAGAGC	0.0756478	0.0653375	-0.118466
ZMO1_ZMO0037	nagE1	mismatch	AAGAGTATTTTTTTGTTAGA	-1.60098	-2.85181	1.28217
ZMO1_ZMO0037	nagE1	mismatch	AAGAGTGCTTTTTTGTTAGA	-1.701	-2.47483	1.19612
ZMO1_ZMO0037	nagE1	mismatch	AAGAGTGTTTTTTTGTTACA	-0.175659	-0.417436	0.59615
ZMO1_ZMO0037	nagE1	mismatch	AAGAGTGTTTTTTTGTTAGC	-1.09745	-1.45736	0.685912
ZMO1_ZMO0037	nagE1	mismatch	AAGAGTGTTTTTTTGTTAGT	-0.965066	-1.96407	1.07016
ZMO1_ZMO0037	nagE1	mismatch	ATGAGTGTTTTTTTGTTAGA	-1.77299	-2.97477	1.28453
ZMO1_ZMO0037	nagE1	mismatch	CCTGTCCGGCGCAATTATAT	-1.40794	-2.43633	1.13276
ZMO1_ZMO0037	nagE1	mismatch	CCTGTGCGGCGCGATTATAT	-1.51406	-2.51938	1.07903
ZMO1_ZMO0037	nagE1	mismatch	TCTGTCCGGCGCGATTATAT	-1.99446	-2.34428	0.499926
ZMO1_ZMO0037	nagE1	perfect	AAGAGTGTTTTTTTGTTAGA	-2.52875	-2.8772	0.329984
ZMO1_ZMO0037	nagE1	perfect	ACCGTTCGGCGATAACCTTG	-1.97986	-2.59034	0.568785
ZMO1_ZMO0037	nagE1	perfect	CAGCCCATTGGGCAACCTGC	-3.03011	-3.41273	0.3359
ZMO1_ZMO0037	nagE1	perfect	CCTGTCCGGCGCGATTATAT	-1.58355	-2.40942	0.795995
ZMO1_ZMO0038	.	perfect	CAATCTGATGGCCGGAAATA	-1.23296	-1.58714	0.303134
ZMO1_ZMO0038	.	perfect	CAGAGGCGCTTAGGCATTTG	-1.41586	-1.8539	0.455279
ZMO1_ZMO0038	.	perfect	TATCGCAGGAAATAATAGCG	-1.56343	-1.99147	0.0469521
ZMO1_ZMO0038	.	perfect	TGCTGACGATCTGGCTAAGA	-1.17498	-1.64144	0.374779
ZMO1_ZMO0039	dnaQ	mismatch	AAAGACAAGTTCGCGCATAA	-0.748991	-1.8319	1.27374
ZMO1_ZMO0039	dnaQ	mismatch	AAAGACAATTTCGCGCACAA	-0.547695	-1.65078	1.30543
ZMO1_ZMO0039	dnaQ	mismatch	AGAGACAATTTCGCGCATAA	-0.73765	-1.7097	1.24499
ZMO1_ZMO0039	dnaQ	mismatch	ATAGACAATTTCGCGCATAA	-0.724151	-1.71684	1.38993
ZMO1_ZMO0039	dnaQ	mismatch	GGGGCTGAGGCCAGTGGTTT	-0.589259	-1.64143	1.29294
ZMO1_ZMO0039	dnaQ	mismatch	GGGGCTGAGGCCGGAGGTTT	-0.244635	-1.05025	1.09296
ZMO1_ZMO0039	dnaQ	mismatch	GGGGCTGAGGCCGGTGGATT	-0.755851	-1.99317	1.48152
ZMO1_ZMO0039	dnaQ	mismatch	GGGGCTGAGGCCGGTTGTTT	-1.81465	-1.89388	0.331172
ZMO1_ZMO0039	dnaQ	mismatch	GGGGCTGAGGCCTGTGGTTT	-0.999096	-2.08613	1.14136
ZMO1_ZMO0039	dnaQ	perfect	AAAAGGCATCAGACAAACCA	-0.571121	-1.97522	1.47187
ZMO1_ZMO0039	dnaQ	perfect	ACCAGACGATCGCCGTTAAT	-0.441661	-2.00658	1.56743
ZMO1_ZMO0039	dnaQ	perfect	ACGGCATCCATTGGCCGTTC	-0.236198	-1.01559	0.505622
ZMO1_ZMO0039	dnaQ	perfect	GGGGCTGAGGCCGGTGGTTT	-1.24609	-1.98804	0.696506
ZMO1_ZMO0040	coaE	mismatch	CCATGGCAATGGAGCCGGTA	-1.19035	-1.78244	0.689588
ZMO1_ZMO0040	coaE	mismatch	CCATTGCAATGGAGCCGGTC	-0.726327	-1.1525	0.54295
ZMO1_ZMO0040	coaE	mismatch	CCGTGGCAATGGAGCCGGTC	-1.1634	-1.25791	0.194756
ZMO1_ZMO0040	coaE	mismatch	CCTTGGCAATGGAGCCGGTC	-1.30454	-1.11148	-0.112462
ZMO1_ZMO0040	coaE	mismatch	CTATGGCAATGGAGCCGGTC	-1.09445	-0.960377	0.0758395
ZMO1_ZMO0040	coaE	mismatch	CTTCATTTGCGCAAAAACAC	-0.018422	-0.0776987	0.156041
ZMO1_ZMO0040	coaE	mismatch	CTTCATTTGCGCAAAAAGAA	0.0973375	0.128739	0.00494908
ZMO1_ZMO0040	coaE	mismatch	CTTCATTTGCGCAAAAAGTC	0.133772	-0.296465	0.465313
ZMO1_ZMO0040	coaE	mismatch	CTTCATTTGCGCGAAAAGAC	0.192907	0.0485108	0.140407
ZMO1_ZMO0040	coaE	perfect	CCATGGCAATGGAGCCGGTC	-1.40614	-1.08327	-0.358234
ZMO1_ZMO0040	coaE	perfect	CTTCATTTGCGCAAAAAGAC	-0.153047	-0.34156	-0.0308815
ZMO1_ZMO0040	coaE	perfect	CTTTATCGGCATCAAAAACA	-0.990984	-1.32729	0.130168
ZMO1_ZMO0040	coaE	perfect	GGAGAGTAATCGTCCATTAG	-0.746544	-0.642593	-0.0643914
ZMO1_ZMO0041	aroE	mismatch	AACCGGCAGTGGCGGGGACG	-1.96228	-2.62902	0.810703
ZMO1_ZMO0041	aroE	mismatch	CACCGGCAGTGGCGGGGACC	-3.13968	-5.41203	2.53016
ZMO1_ZMO0041	aroE	mismatch	CACCGGCGGTGGCGGGGACG	-1.98372	-2.76041	0.983974
ZMO1_ZMO0041	aroE	mismatch	CACCGGGAGTGGCGGGGACG	-2.01058	-2.48388	0.628933
ZMO1_ZMO0041	aroE	mismatch	TGCTCATGCCTATACTATTG	-0.432486	-0.607876	0.495238
ZMO1_ZMO0041	aroE	mismatch	TGCTCATGCCTCTACTATGG	-1.07475	-1.63523	0.954137
ZMO1_ZMO0041	aroE	mismatch	TGCTCATGCCTCTACTATTC	-0.0811005	-0.106312	-0.0648424
ZMO1_ZMO0041	aroE	mismatch	TGCTCATGCCTCTAGTATTG	-0.155548	-0.239537	0.0165676
ZMO1_ZMO0041	aroE	perfect	AACCAAAAGCGGTGCAGCGC	-1.87486	-2.47949	0.529315
ZMO1_ZMO0041	aroE	perfect	CACCGGCAGTGGCGGGGACG	-2.11918	-2.70307	0.558251
ZMO1_ZMO0041	aroE	perfect	GGAGACTGGCTATGGGCGAT	-1.66997	-2.47287	0.776267
ZMO1_ZMO0041	aroE	perfect	GTAATCGCCATTGATGCCGC	-1.79768	-2.63931	0.818024
ZMO1_ZMO0043	.	perfect	CAAAAGGGCTGATCTGATTT	0.224181	0.034263	0.0911914
ZMO1_ZMO0043	.	perfect	CGGCGAGGGTGAGCGCTAGC	0.0468502	0.105329	-0.0707036
ZMO1_ZMO0043	.	perfect	CTGCCATTTTTCCTTGATCG	-0.0982647	-0.015002	-0.092833
ZMO1_ZMO0043	.	perfect	CTGGATGGCAAAAGTCACAC	-0.00172557	0.0798299	-0.127736
ZMO1_ZMO0044	.	perfect	ATTGCCTGCGTAAAGGCTTG	-0.172644	-0.222492	-0.112314
ZMO1_ZMO0044	.	perfect	CAAAGCGGGGTTATCACCAG	-0.290128	-0.2991	-0.0456009
ZMO1_ZMO0044	.	perfect	CTTCATCATCCAAGAACCAG	-0.0741166	-0.177047	0.123074
ZMO1_ZMO0044	.	perfect	GAGCTGTCATAACCGCAGGC	-0.0644034	-0.0656604	-0.0571356
ZMO1_ZMO0047	.	perfect	AATTAAAGCATGAAGCCGAA	0.00524691	0.0981392	-0.205515
ZMO1_ZMO0047	.	perfect	AGGATGGCATTATTGGGCCC	-0.143234	-0.0893587	-0.121458
ZMO1_ZMO0047	.	perfect	AGGCAAAGCGCGGATAATTC	0.0736013	0.129486	-0.0894756
ZMO1_ZMO0047	.	perfect	TGCTGTTTGAAAACAGGAAT	-4.0114	-3.29819	-0.905351
ZMO1_ZMO0050	.	perfect	AGATACCGCGCCCGATGCGA	-0.0641889	-0.0658614	-0.0163926
ZMO1_ZMO0050	.	perfect	CTGCTACGCTGATAAAGATA	-0.881698	-1.25064	0.389766
ZMO1_ZMO0050	.	perfect	CTGGGACAGATGCAAATCTT	-0.0872817	-0.2946	0.142945
ZMO1_ZMO0050	.	perfect	GGGACGCCGCGGTCATATGC	-0.192875	-0.00146872	-0.259258
ZMO1_ZMO0052	cynX	perfect	ACCGATCAATATCGCCAGAA	0.115068	0.0800516	-0.0758398
ZMO1_ZMO0052	cynX	perfect	CACCGCCTATTGGCGAGGGA	-0.064329	0.3206	-0.404246
ZMO1_ZMO0052	cynX	perfect	GGGCTGATAGAGGCCATGAT	0.314723	0.276422	0.0459421
ZMO1_ZMO0052	cynX	perfect	TTTGTAGTATTTTGAGTAGT	-0.878013	-0.0185523	-0.542899
ZMO1_ZMO0053	pcaD	perfect	AATCCATGCAGGAACAAGAC	-3.28992	-4.32602	0.930549
ZMO1_ZMO0053	pcaD	perfect	ATCCCTGCCGTGATAGAAAA	-0.764561	-1.31115	0.565983
ZMO1_ZMO0053	pcaD	perfect	CCCCATGCCCCAGCAGGTCG	-0.0300458	0.327919	-0.357319
ZMO1_ZMO0053	pcaD	perfect	TCGACCATATCGGCGACTTG	0.0272738	0.00257583	-0.031487
ZMO1_ZMO0054	marR	perfect	AAATCTACGTGATCTCTCAT	0.0254699	-0.143707	0.207736
ZMO1_ZMO0054	marR	perfect	AGGCATGACATCGGCCCATT	-0.0317526	-0.102103	0.0532002
ZMO1_ZMO0054	marR	perfect	ATCGAAGACGCATCCAATTC	-0.0116442	-0.10358	0.0636851
ZMO1_ZMO0054	marR	perfect	GTTCCAAATGCTTTTGGACA	0.431453	0.222781	0.0615386
ZMO1_ZMO0055	.	perfect	CCGTTCCGACAGCCGTTTGG	0.0623843	0.0593019	-0.0597302
ZMO1_ZMO0055	.	perfect	CGGCTGTAAAGCATGAAGGG	-0.782717	-0.46146	-0.401359
ZMO1_ZMO0055	.	perfect	GATAAGGAGCGGTGTCATCA	-0.37249	0.109637	-0.495151
ZMO1_ZMO0055	.	perfect	TCCGACAAATTTGGTGGCCG	0.0873144	0.0678126	-0.128268
ZMO1_ZMO0056	glmS	mismatch	ATAATGGATCGTACACATAC	-7.2166	-7.64781	0.756377
ZMO1_ZMO0056	glmS	mismatch	ATCATGGATCGGACACATAC	-6.28249	-6.58044	0.589452
ZMO1_ZMO0056	glmS	mismatch	ATCATGGATCGTACACACAC	-4.56396	-5.99953	1.6526
ZMO1_ZMO0056	glmS	mismatch	ATCATGGATCGTACACAGAC	-5.15844	-6.04604	1.29332
ZMO1_ZMO0056	glmS	mismatch	ATCATGGATCGTACACATAA	0.324033	-0.619167	1.23784
ZMO1_ZMO0056	glmS	mismatch	ATCATGGATCGTACTCATAC	-5.06424	-6.68641	1.82019
ZMO1_ZMO0056	glmS	mismatch	ATCGTGGATCGTACACATAC	-4.55221	-9.64266	5.28961
ZMO1_ZMO0056	glmS	mismatch	CTTGGAATAGGCGTTCTGAA	-3.58085	-6.09292	2.90223
ZMO1_ZMO0056	glmS	perfect	ATCATGGATCGTACACATAC	-5.52799	-7.18635	1.62211
ZMO1_ZMO0056	glmS	perfect	ATGCCGATTTTACCAGGAAG	-4.60705	-5.41117	0.808136
ZMO1_ZMO0056	glmS	perfect	CGAGTTTTCCCTCGGCACGG	-6.0861	-8.25983	2.25163
ZMO1_ZMO0056	glmS	perfect	CTTGGAAAAGGCGTTCTGAA	-6.37134	-6.43333	0.127945
ZMO1_ZMO0057	.	perfect	ATCACCCAGTATTTCGGGAA	-0.55947	-0.513869	-0.158246
ZMO1_ZMO0057	.	perfect	GATTGTGGGTTTCCCGAGAA	-0.245324	-0.294357	0.0202046
ZMO1_ZMO0057	.	perfect	TGCCTTTAATGTCGCTTTAT	-0.077774	-0.187002	0.137273
ZMO1_ZMO0059	glxK	perfect	AAGCTACCCTTAAAAGAATC	-0.153707	-0.128826	-0.130326
ZMO1_ZMO0059	glxK	perfect	AGCAAGAGCCGCCTCTTTCG	-0.0349655	-0.0504492	-0.0114271
ZMO1_ZMO0059	glxK	perfect	CATAGGGAGAATGACCGTCT	0.00402626	0.0160176	-0.0142388
ZMO1_ZMO0059	glxK	perfect	CGGCCTCGGGCAGAATCTTC	-0.706431	-2.50903	1.76256
ZMO1_ZMO0060	.	perfect	ATCCCCGAATTGGGCATTAT	0.498227	0.0789629	0.441057
ZMO1_ZMO0060	.	perfect	GAACCAGCCAAAGAAAATAA	0.230543	0.0287347	0.0968263
ZMO1_ZMO0060	.	perfect	GCCTTCTACCGCGATATTCA	0.120001	-0.0921774	0.23633
ZMO1_ZMO0060	.	perfect	GTCCGTAAAGAGCCAAAGCA	-5.47256	-6.42316	0.82642
ZMO1_ZMO0061	.	perfect	ACCTTTTCCAGCACATAACG	0.00846574	0.0370991	-0.0295747
ZMO1_ZMO0061	.	perfect	CATGTTTCGCCGCGAGCGCA	0.000452822	0.092475	-0.177696
ZMO1_ZMO0061	.	perfect	TCCCCAAAGAAACGCATAGG	-0.284314	-0.0906129	-0.289532
ZMO1_ZMO0061	.	perfect	TCGGGGGACGGACGCCATGG	-0.0238197	0.434658	-0.56117
ZMO1_ZMO0062	.	perfect	CAAAAATAATCGGGGCAATC	0.323824	0.188224	0.142179
ZMO1_ZMO0062	.	perfect	CCAAGCCGAATACATATCAG	-0.112484	-0.262698	0.0442218
ZMO1_ZMO0062	.	perfect	GGAATCCGGTCTTTCCTAAC	-0.0364344	-0.307659	0.15393
ZMO1_ZMO0062	.	perfect	GGTATCAATGGCATTAAAAC	0.0297647	-0.0464427	-0.0890137
ZMO1_ZMO0064	oprB1	mismatch	AAATAAATCTGTTTTCACGA	-0.719432	-0.0549472	-0.652633
ZMO1_ZMO0064	oprB1	mismatch	ACATTTATTTTCCTTCTATT	-0.0538683	-0.231532	0.215883
ZMO1_ZMO0064	oprB1	mismatch	AGATAAATCTGTTTTCAAGA	-0.0457077	0.611978	-0.649374
ZMO1_ZMO0064	oprB1	mismatch	ATATTTACTTTCCTTCTATT	-0.110255	-0.236935	0.485805
ZMO1_ZMO0064	oprB1	perfect	AAATAAATCTGTTTTCAAGA	0.412333	0.0286912	0.30088
ZMO1_ZMO0064	oprB1	perfect	ATCGGGTTGGTCGTAAGAAG	-0.6595	-0.71803	-0.0415547
ZMO1_ZMO0064	oprB1	perfect	GCTGCTTGCCATAAGCAAAC	-0.0658666	-0.375747	0.128459
ZMO1_ZMO0064	oprB1	perfect	GCTGTCGCAGCCGTGGCGCA	-0.568465	-0.662816	0.0616279
ZMO1_ZMO0066	.	mismatch	AAAAAAGTTTGACAATGAAA	0.215268	0.0567424	-0.0469437
ZMO1_ZMO0066	.	mismatch	AAAAAAGTTTGATATTGAAA	0.533309	-0.0494226	0.412236
ZMO1_ZMO0066	.	mismatch	ACAAAAGTTTGATAATGAAA	-2.58281	0.214508	-2.49107
ZMO1_ZMO0066	.	mismatch	CATAGCAAAAACAATAATAA	0.281634	-0.0406776	0.507758
ZMO1_ZMO0066	.	mismatch	CATAGCAAAAACAATAATTA	-0.0460295	0.227954	-0.0558661
ZMO1_ZMO0066	.	mismatch	CATAGCAAAAACACTAATGA	-0.965468	-0.499537	-0.389266
ZMO1_ZMO0066	.	mismatch	CATAGCAAAAGCAATAATGA	0.19187	-0.291447	0.443908
ZMO1_ZMO0066	.	mismatch	CATAGCAACAACAATAATGA	0.343673	-0.341256	0.742546
ZMO1_ZMO0066	.	mismatch	CATAGCAGAAACAATAATGA	-0.118802	-0.368286	0.380006
ZMO1_ZMO0066	.	perfect	AAAAAAGTTTGATAATGAAA	0.317167	0.005903	-0.201965
ZMO1_ZMO0066	.	perfect	GCTTTTAAATCAGGCGATAA	0.187716	-0.569963	0.706298
ZMO1_ZMO0066	.	perfect	TCAGGCGATAACGGCCTTTT	-3.07516	-1.11975	-2.15011
ZMO1_ZMO0066	.	perfect	TTTTTTCTGATCGCCCAAAA	0.0831084	0.0390546	0.0139405
ZMO1_ZMO0068	.	perfect	GCTTCTTGTCGTCAGTATCA	0.0320045	0.00374972	0.115922
ZMO1_ZMO0068	.	perfect	GGCGTTAAAGCCACCAATAA	0.240623	-2.85657	2.73893
ZMO1_ZMO0068	.	perfect	TAAAGCGGGAAAGATGTCAC	-0.164423	-0.138164	0.0100686
ZMO1_ZMO0068	.	perfect	TCTGGCTTGGCTGTAGCTCT	-0.0302739	-0.0284387	-0.0487204
ZMO1_ZMO0069	.	perfect	ACTCGCCAAAGTCACTTCAT	0.0494659	-0.163177	0.142236
ZMO1_ZMO0069	.	perfect	ATTTTTTTATAAACTGGCTC	-0.924586	-0.100631	-0.22578
ZMO1_ZMO0069	.	perfect	CACGCCCAGAAGGTCATTTT	0.0272731	-0.0497603	0.0690244
ZMO1_ZMO0069	.	perfect	GCAATAGAGGGATCATCAGA	0.0241643	0.0790366	-0.13636
ZMO1_ZMO0070	grxB1	perfect	CCATACTCTCGCCCATAAAA	0.00220955	-0.0593114	0.0437626
ZMO1_ZMO0070	grxB1	perfect	CGGCCTTTTTCTTCCAAAAT	-0.117677	-0.178017	0.0445944
ZMO1_ZMO0070	grxB1	perfect	CTTTTTCTTGGTCGATATAT	-0.430699	-0.0659973	-0.353734
ZMO1_ZMO0070	grxB1	perfect	TTATAACCGGTCATGCTGAT	0.147578	0.0494696	-0.25912
ZMO1_ZMO0072	.	perfect	AAAGCAGCATCCCGCTAAGG	-0.133575	-0.484719	0.433562
ZMO1_ZMO0072	.	perfect	AACAACCGGCGCACTAATAC	-0.142022	-0.60043	0.54478
ZMO1_ZMO0072	.	perfect	GGCGTCGTCGGTTGCTCATC	-0.196688	-0.719349	0.657693
ZMO1_ZMO0072	.	perfect	GTGCCTGTGACCTGATCAAA	-0.0955933	-0.580593	0.50267
ZMO1_ZMO0073	.	mismatch	ACCGCCTCCGTTGTCGGTAC	-0.594908	-0.483465	0.565543
ZMO1_ZMO0073	.	mismatch	CGTGGAAAAGGAAATTAAGA	0.114308	-0.211993	0.596471
ZMO1_ZMO0073	.	mismatch	CGTGGAAAAGGAAATTACTA	-0.495062	-0.629981	0.479346
ZMO1_ZMO0073	.	mismatch	CGTTGAAAAGGAAATTACGA	0.114161	-0.0521381	0.142429
ZMO1_ZMO0073	.	mismatch	GCCGCCTCCGTTGTCGGGAC	-0.0785759	-0.616431	0.823574
ZMO1_ZMO0073	.	mismatch	GCCGCCTCCGTTGTCGGTAA	-0.241257	-0.420998	0.375556
ZMO1_ZMO0073	.	mismatch	GCCGCCTCCGTTGTCGGTAG	0.182847	0.578895	-0.411684
ZMO1_ZMO0073	.	mismatch	GCCGCCTTCGTTGTCGGTAC	-0.0500384	-0.596204	0.925593
ZMO1_ZMO0073	.	mismatch	GCCGTCTCCGTTGTCGGTAC	-0.0225276	-0.688278	0.848038
ZMO1_ZMO0073	.	perfect	CGTGGAAAAGGAAATTACGA	-0.0412445	-0.556041	0.515659
ZMO1_ZMO0073	.	perfect	GCCGCCTCCGTTGTCGGTAC	-0.153282	-0.62167	0.549726
ZMO1_ZMO0073	.	perfect	GGGGATAGGTCATCGCGATC	-0.274346	-0.627493	0.380125
ZMO1_ZMO0073	.	perfect	TCAATGACTTCGCGTAGAGT	-0.280284	-0.79713	0.617125
ZMO1_ZMO0074	.	mismatch	CATCAGGGGTCTCTTCTGCT	-1.12121	0.0601408	-0.903682
ZMO1_ZMO0074	.	mismatch	CATTAGGGGTCTCTTCTGGT	-7.81732	-3.66187	-4.11562
ZMO1_ZMO0074	.	mismatch	CGGCCATAAATCGGATATAT	-6.1644	-4.47554	-1.30165
ZMO1_ZMO0074	.	mismatch	TCGCCATAAATCGGATATAT	-4.21624	-4.49206	0.492329
ZMO1_ZMO0074	.	mismatch	TGGCCATAAATCAGATATAT	-4.8517	-4.03867	-0.448175
ZMO1_ZMO0074	.	mismatch	TGGCCATAAATCCGATATAT	-4.2724	-3.3473	-0.599008
ZMO1_ZMO0074	.	mismatch	TGGCCATAAATCGGATATAA	-3.34692	-2.13487	-1.05582
ZMO1_ZMO0074	.	mismatch	TGGCCATAAATCGGATTTAT	-4.68086	-4.23507	-0.0668642
ZMO1_ZMO0074	.	perfect	AGAAACGGCCTGTTGGCAGG	-4.57597	-4.316	-0.178518
ZMO1_ZMO0074	.	perfect	GCCTCCCAGTTACTTTGCTC	-5.3528	-4.58553	-0.857667
ZMO1_ZMO0074	.	perfect	TGGCCATAAATCGGATATAT	-5.08378	-4.63557	-0.296874
ZMO1_ZMO0074	.	perfect	TTTGGCAAGAAGAAAATCGG	-4.65172	-4.44813	-0.285962
ZMO1_ZMO0075	phoH	perfect	AAGAGACGGCCTAATAGTTG	-0.12747	-0.279742	0.214312
ZMO1_ZMO0075	phoH	perfect	CTCAAGTCGGGCAAGATCAC	-0.0972938	-1.15515	1.00757
ZMO1_ZMO0075	phoH	perfect	TTTCAATAGTTACCAGATTT	0.571125	0.232381	-0.585674
ZMO1_ZMO0077	miaB	perfect	AAAAATGCTTTAAAGAAGGT	-0.632906	-0.156619	-0.577765
ZMO1_ZMO0077	miaB	perfect	CCCTTGGGATTCCAATAATT	-0.31886	-0.101102	-0.273459
ZMO1_ZMO0077	miaB	perfect	GAGCACGACAAGATCGGCAG	-0.612263	-0.177531	-0.586994
ZMO1_ZMO0077	miaB	perfect	GCTATTCATCTGGCAGCCAA	-0.288942	-0.020168	-0.363772
ZMO1_ZMO0078	cheW	perfect	AGTGATTAACTGGCGCGCGC	-0.0921223	-0.0424943	-0.161951
ZMO1_ZMO0078	cheW	perfect	CGAAAAACTGTTCCCCGATA	-0.0772826	0.0951226	-0.212439
ZMO1_ZMO0078	cheW	perfect	GGAAGAATGCTGCCAATCAT	-0.0958318	-0.0487039	-0.0745678
ZMO1_ZMO0078	cheW	perfect	GTGACCATGCCCGAATTTCG	0.0022558	0.0322632	-0.0860165
ZMO1_ZMO0079	cheY	perfect	AGGCCAAAGCCATCCATACG	-0.528016	-1.6836	1.14457
ZMO1_ZMO0079	cheY	perfect	ATGTCGGTGATAAGCAAATC	0.029568	-0.157221	0.105429
ZMO1_ZMO0079	cheY	perfect	CATCGCATCAATGCCATCTT	-1.25356	-0.274116	-1.06382
ZMO1_ZMO0079	cheY	perfect	CGAAGCAGCATCCGCATACT	0.163732	-0.149186	0.236414
ZMO1_ZMO0080	cheD	perfect	ATGATTCATGCCACCGATTT	0.0469122	0.0464257	0.0479227
ZMO1_ZMO0080	cheD	perfect	ATTAATTTTCATAGTTGTTT	-0.0316511	0.0364443	0.139369
ZMO1_ZMO0080	cheD	perfect	GATGGGGTCGTAAAGACAAG	-0.636868	-1.6098	0.942956
ZMO1_ZMO0080	cheD	perfect	TGCCACTGGGTTCGGCCAGC	-0.0912865	0.0463967	-0.190249
ZMO1_ZMO0081	cheB1	perfect	ATCATCTGGCGGGCTGTAGA	-0.0173377	-0.0129595	-0.0160628
ZMO1_ZMO0081	cheB1	perfect	CGGATCTGACGAAATCATCA	0.0289816	0.0262913	0.0411258
ZMO1_ZMO0081	cheB1	perfect	GATAGGATGGCACGCATTGT	-0.0654181	-0.107767	-0.00743758
ZMO1_ZMO0081	cheB1	perfect	TTGCCGACGACTTCGATTTC	-0.0700982	-0.020412	-0.131666
ZMO1_ZMO0082	cheR	perfect	CATTCTGATAAACGAGATCG	-0.219906	-0.141338	-0.290636
ZMO1_ZMO0082	cheR	perfect	GCTGGACTGTAACGTAATAC	-0.0937391	-0.0460752	-0.073572
ZMO1_ZMO0082	cheR	perfect	GTTTTTTGTGTCTGTAGTGA	-0.0233894	0.00803171	-0.0534232
ZMO1_ZMO0082	cheR	perfect	TTCCCGTCTTTCTGAAGGTA	-0.0961758	0.504683	-0.590394
ZMO1_ZMO0083	cheA1	perfect	AACAGGCTTCCATATTAGCG	0.102461	0.0511519	-0.0485671
ZMO1_ZMO0083	cheA1	perfect	AGCCCGAAAAATAGTGTTGA	0.00526563	-0.0298463	-0.0511956
ZMO1_ZMO0083	cheA1	perfect	CAGCACCCCCCTTGATCGAA	0.0149654	0.0185866	-0.0516182
ZMO1_ZMO0083	cheA1	perfect	CGTCATCCTGCACGCCATCG	-0.033585	0.0192502	-0.0182291
ZMO1_ZMO0084	cheX	perfect	CCATCTATTTTGCTCCAAAT	-0.163987	-0.0821312	-0.156494
ZMO1_ZMO0084	cheX	perfect	CTTTTCTGCAGTGAGGCGGG	-3.53016	-3.89337	0.218424
ZMO1_ZMO0084	cheX	perfect	TGTGCTGTATCAAGCTTTGT	0.0654019	-0.00477434	-0.0847746
ZMO1_ZMO0084	cheX	perfect	TTTCGACGGATTTACCATTG	0.18527	-0.105041	-0.105152
ZMO1_ZMO0085	mcp	perfect	AAAAATAGCTGCTGGATTGC	-0.0729859	0.143401	-0.251671
ZMO1_ZMO0085	mcp	perfect	AACAACACTCAACAAAATGC	-0.00583305	0.0292434	-0.0597676
ZMO1_ZMO0085	mcp	perfect	GATAGCAAGCGCCATCAACA	-0.198084	0.295636	-0.538811
ZMO1_ZMO0085	mcp	perfect	TTTCGTCTTGATAGGGGCTT	-0.436184	-0.205051	-0.0564225
ZMO1_ZMO0086	.	perfect	ACACGGAGATAAAATTGCGG	0.0460239	0.548946	-0.653234
ZMO1_ZMO0086	.	perfect	ATCAACGCTTCATCGGCGTT	-0.0192371	0.649042	-1.03968
ZMO1_ZMO0086	.	perfect	TCATGGCGAAAACATAGGCG	-0.0986001	0.567015	-0.845425
ZMO1_ZMO0086	.	perfect	TCTAGCGGGTGGCTGAAATA	0.000777289	0.712549	-0.768628
ZMO1_ZMO0087	.	perfect	CAGAAGGCAAAGTAATCCCA	0.00509546	0.227385	-0.224288
ZMO1_ZMO0087	.	perfect	GGGCATTGATGCTTTTCCAG	-0.0471406	-0.14891	-0.0187057
ZMO1_ZMO0087	.	perfect	GTAGAAAAACATGAGCATCG	0.132109	-0.0222149	0.143345
ZMO1_ZMO0087	.	perfect	TATGGATTAAGGCCTTTTTC	-3.26401	-1.21511	-2.24586
ZMO1_ZMO0088	.	perfect	CCCGGGGTGATATTGGATAA	0.220066	0.0312524	0.127349
ZMO1_ZMO0088	.	perfect	CTGATGAATTCGATGTGGGT	0.0688041	0.0705711	0.0118319
ZMO1_ZMO0088	.	perfect	TATAAAAGTAAGTTATCCCT	0.630914	-4.09721	4.51817
ZMO1_ZMO0088	.	perfect	TTGTTCTGACATTTATATTT	0.23241	0.141153	-0.124918
ZMO1_ZMO0089	.	perfect	ATTGGGCTTTATCTGATATC	-0.0215572	0.274892	-0.474589
ZMO1_ZMO0089	.	perfect	CAGTAGGTGATATTGGATAA	0.313536	0.120115	0.0125215
ZMO1_ZMO0089	.	perfect	CGCATTATCGGTTTTTTGGG	-0.218513	-0.0936379	-0.35754
ZMO1_ZMO0089	.	perfect	TATAGAGTGAGATTGATGCT	0.0545488	0.077225	-0.0040193
ZMO1_ZMO0090	.	perfect	AATGACCTTTGCACCTGCTT	-0.0758275	0.252932	-0.346637
ZMO1_ZMO0090	.	perfect	CGAGACGAATAGCAATGCCT	0.182221	-0.0763825	0.227332
ZMO1_ZMO0090	.	perfect	GCCGATGCCTTCGGATGATC	0.120864	0.0935166	0.0354703
ZMO1_ZMO0090	.	perfect	GGTGACAATAGCTGTTTTGC	-0.00301968	-0.355367	0.283976
ZMO1_ZMO0091	.	perfect	AATAATCACCCGCAAAAACT	0.061572	0.0377895	-0.0352536
ZMO1_ZMO0091	.	perfect	CCCACAATTTTCTGATGAAA	0.000254535	0.0273016	-0.0221507
ZMO1_ZMO0092	.	perfect	AGGCGGTTGAGCATGGATCG	-0.496612	0.0623598	-0.655506
ZMO1_ZMO0092	.	perfect	GCAAAACTATCATCACGGAT	-6.36803	-6.43241	-0.104986
ZMO1_ZMO0092	.	perfect	GGCCGCATGAGCAATCAAAG	-0.576977	0.142883	-0.748897
ZMO1_ZMO0094	bioB	mismatch	CGATCAACTCCAAAAGACGC	0.0698343	0.0243522	0.147373
ZMO1_ZMO0094	bioB	mismatch	CGATCAACTCCAAAAGAGGA	-0.509813	-0.563231	0.185867
ZMO1_ZMO0094	bioB	mismatch	CGATCAACTCCAAAATAGGC	-1.61799	-1.71333	0.223257
ZMO1_ZMO0094	bioB	mismatch	CGATCAACTCCAAACGAGGC	-0.0208513	-0.200497	0.337615
ZMO1_ZMO0094	bioB	mismatch	CGATCAATTCCAAAAGAGGC	-0.318409	-0.963569	0.68759
ZMO1_ZMO0094	bioB	mismatch	CGATCTACTCCAAAAGAGGC	-0.410188	-0.583386	0.248696
ZMO1_ZMO0094	bioB	mismatch	CTCCACAGACGGATTTTGAT	-0.262665	-1.08466	0.967384
ZMO1_ZMO0094	bioB	mismatch	CTGCACAGACGGATTTTGCT	-0.487564	-1.42326	1.14539
ZMO1_ZMO0094	bioB	perfect	ATAACGACGATGGACAGAAT	-0.70936	-1.57066	0.903847
ZMO1_ZMO0094	bioB	perfect	CGATCAACTCCAAAAGAGGC	-0.528857	-1.04272	0.443012
ZMO1_ZMO0094	bioB	perfect	CGCCGGTTTTAATACTCAAA	-0.500595	-1.47567	0.831311
ZMO1_ZMO0094	bioB	perfect	CTCCACAGACGGATTTTGCT	-0.584977	-1.68846	1.10204
ZMO1_ZMO0095	.	mismatch	AACGAGCAGCAAAAGCGACA	-2.03716	-1.16012	-0.872154
ZMO1_ZMO0095	.	mismatch	AACGGGCAGCAAAAGCAACA	-3.93212	-2.14459	-1.69016
ZMO1_ZMO0095	.	mismatch	AACGGGCAGCAGAAGCGACA	-1.10777	-0.660086	-0.216793
ZMO1_ZMO0095	.	mismatch	AATGGGCAGCAAAAGCGACA	-2.0805	-1.35879	-0.797451
ZMO1_ZMO0095	.	mismatch	ATAAAAAGCCAAAGTCAAAG	0.887142	0.127274	0.876924
ZMO1_ZMO0095	.	mismatch	ATAGAAAGCCAAAGGCAAAG	-0.174153	0.126355	-0.1828
ZMO1_ZMO0095	.	mismatch	ATAGAAAGCCAAAGTCAAAA	0.104678	0.0271513	0.162713
ZMO1_ZMO0095	.	mismatch	ATAGAAAGCCAAAGTCAAAT	0.142587	0.0857218	0.271544
ZMO1_ZMO0095	.	mismatch	ATCGAAAGCCAAAGTCAAAG	0.0807053	0.154116	0.126131
ZMO1_ZMO0095	.	perfect	AACGGGCAGCAAAAGCGACA	-2.28465	-1.37886	-0.943187
ZMO1_ZMO0095	.	perfect	ATAGAAAGCCAAAGTCAAAG	-0.0354674	0.280497	-0.345305
ZMO1_ZMO0095	.	perfect	ATGATAATTGTCTTTCCGGT	0.172221	0.192236	-0.155934
ZMO1_ZMO0095	.	perfect	CCTATCGCAATGCGCACGGC	-0.0120648	0.0319107	-0.16183
ZMO1_ZMO0096	pgsA	mismatch	CATGGCACGATCAGTTCATT	-2.82572	-2.35243	-0.262594
ZMO1_ZMO0096	pgsA	mismatch	CATGGCACGATCAGTTCCGT	-2.39212	-2.66115	0.379103
ZMO1_ZMO0096	pgsA	mismatch	CATGGCACGATCAGTTGCTT	-3.5825	-4.14902	0.359736
ZMO1_ZMO0096	pgsA	mismatch	CATGGCTCGATCAGTTCCTT	-4.21123	-3.92161	-0.357736
ZMO1_ZMO0096	pgsA	mismatch	CCTGGCACGATCAGTTCCTT	-3.58416	-3.64999	0.0625189
ZMO1_ZMO0096	pgsA	mismatch	CGGGAAAGAGTCATGACATT	-2.02888	-0.582435	-1.1758
ZMO1_ZMO0096	pgsA	mismatch	CGGGACAGAGTCAGGACATT	-3.52081	-3.58411	0.0890129
ZMO1_ZMO0096	pgsA	mismatch	CTTGGCACGATCAGTTCCTT	-3.10854	-4.27576	0.894324
ZMO1_ZMO0096	pgsA	mismatch	GGGGAAAGAGTCAGGACATT	-3.45053	-3.33313	-0.0253129
ZMO1_ZMO0096	pgsA	perfect	AAACCGGAACCGCAAAAATA	-3.97352	-3.73179	-0.43022
ZMO1_ZMO0096	pgsA	perfect	AATAATCGGTAATCGCCATC	-3.29608	-3.46291	-0.0570246
ZMO1_ZMO0096	pgsA	perfect	CCAGCCCGGATTCCAGAGCA	-3.74747	-3.85445	-0.136284
ZMO1_ZMO0096	pgsA	perfect	CGGGAAAGAGTCAGGACATT	-3.74393	-3.81174	-0.0480391
ZMO1_ZMO0099	.	perfect	ACCGGCGTTTATTCAGAAGC	-0.00483612	-0.476043	0.548268
ZMO1_ZMO0099	.	perfect	GAACTACCACTGTCCTGAAC	-0.0756386	-0.542873	0.438692
ZMO1_ZMO0099	.	perfect	GTTATCGTTAAAAGCTCCCA	-0.0511975	-0.455239	0.466273
ZMO1_ZMO0099	.	perfect	TCTGGGTAACGAAAAGCGGC	-0.0925024	-0.460998	0.346625
ZMO1_ZMO0100	.	perfect	AATAAACGTAATAACTGTCT	0.0316381	0.0102976	0.0415163
ZMO1_ZMO0100	.	perfect	AATCTTCATCAAAGGGTGGG	-0.16206	0.155667	-0.371558
ZMO1_ZMO0100	.	perfect	CATGTCCTCCCAAGAGATGG	0.110244	-0.0715823	0.0722989
ZMO1_ZMO0100	.	perfect	CGATATTCTTCGGGAAGAGG	0.446679	0.373575	-0.0814708
ZMO1_ZMO0101	.	perfect	ACCCCACTCACAATATCAAA	-0.0527285	-0.0319371	-0.0201591
ZMO1_ZMO0101	.	perfect	ACCTTCCGCAACTAAACGAT	-0.0208212	-0.0557119	-0.0192971
ZMO1_ZMO0101	.	perfect	ATCGGCTAAAGCCTGCTGCA	-1.43427	-0.977832	-0.627614
ZMO1_ZMO0101	.	perfect	TCAAAAATATCGGCAGCAAC	0.0827635	-0.00937149	0.0853171
ZMO1_ZMO0102	.	perfect	AAAGAACGCATTCCAGAAAA	-0.173941	-2.00503	1.84611
ZMO1_ZMO0102	.	perfect	AGAAAGACTTTATGACCATC	0.115979	-0.123294	0.26194
ZMO1_ZMO0102	.	perfect	CAAAAATGATTTTTGCGAAA	0.0316266	0.189109	-0.249692
ZMO1_ZMO0102	.	perfect	CACAACAAAGGGGGCTATTT	-1.29107	-2.22111	0.952734
ZMO1_ZMO0103	.	perfect	AAACGCGGTTAACAACGTGC	-2.61471	-1.67106	-1.16797
ZMO1_ZMO0103	.	perfect	AATCATTGACGGGACAAGAC	-1.65528	-1.6046	-0.0728736
ZMO1_ZMO0103	.	perfect	CAATGCGATTTTATGAAGAG	-1.42691	-1.00238	-0.635191
ZMO1_ZMO0103	.	perfect	TGCAATAAACTGTTTTAACA	-1.77069	-1.53905	-0.134373
ZMO1_ZMO0105	leuC	perfect	ATTTTTTCATAAAGAGTGCG	-0.0278217	-0.457149	-0.333922
ZMO1_ZMO0105	leuC	perfect	CCTGCGGGCTGGTCACTTCA	-0.0910483	-0.0955542	0.0200345
ZMO1_ZMO0105	leuC	perfect	GGGGCGACCTGCCTGACGCA	-0.416697	-0.26229	-0.199198
ZMO1_ZMO0105	leuC	perfect	GTCCGATCAGGGCGACGCAA	-2.16029	-2.44619	0.275353
ZMO1_ZMO0106	leuD	perfect	ATTACTTTCGCCCAACGGAT	-0.214037	-0.215907	-0.0843933
ZMO1_ZMO0106	leuD	perfect	GTCGTTTTCAGATAATGAGC	-0.218967	0.196572	-0.547834
ZMO1_ZMO0106	leuD	perfect	TTTCGCCCGAATAGTTTCAA	-0.538625	-0.0539285	-0.435712
ZMO1_ZMO0106	leuD	perfect	TTTTGCCAAACCCTTACGGT	-0.473119	-0.267865	-0.56888
ZMO1_ZMO0107	.	mismatch	CGGCGAACGGGTCAATGCCT	-0.849223	-1.20233	0.493007
ZMO1_ZMO0107	.	mismatch	CGGCGAGAGGGTCAATGCCT	-0.958723	-1.20309	0.3831
ZMO1_ZMO0107	.	mismatch	GAGTGCTGTCCATAAATGTC	-1.34914	-2.10506	0.974816
ZMO1_ZMO0107	.	mismatch	GAGTGCTGTCCATAATTGAC	-1.27624	-1.84354	0.700919
ZMO1_ZMO0107	.	mismatch	GAGTGCTGTCCATAATTGTA	-1.08692	-1.18225	0.350826
ZMO1_ZMO0107	.	mismatch	GGGCGAGCGGGTCAATGCCT	-0.840156	-1.00551	0.323001
ZMO1_ZMO0107	.	mismatch	TGGCGAGCGGGTCAATGCCT	-0.868564	-0.852266	0.202625
ZMO1_ZMO0107	.	perfect	AGCATGGCTTCGCCAGCAAT	-0.515908	-1.11067	0.470516
ZMO1_ZMO0107	.	perfect	CCATTCCTGTTGAAACTGAG	-1.05609	-1.3927	0.279683
ZMO1_ZMO0107	.	perfect	CGGCGAGCGGGTCAATGCCT	-0.907923	-1.05681	0.0889676
ZMO1_ZMO0107	.	perfect	GAGTGCTGTCCATAATTGTC	-1.45631	-2.00867	0.521542
ZMO1_ZMO0108	.	perfect	CAGGCGGTGATCAGCCATAG	-0.337579	0.239577	-0.677383
ZMO1_ZMO0108	.	perfect	CAGTCGCAAGGCGGTGGTAG	-0.0676919	0.64205	-0.748572
ZMO1_ZMO0108	.	perfect	GATAGCTAGACCTGTCCAGC	-0.0754497	-0.0281128	-0.134054
ZMO1_ZMO0108	.	perfect	GGGGAGCGTTTTGAATACGA	-0.246969	-0.0272733	-0.179051
ZMO1_ZMO0109	.	mismatch	AATCGAATTTACCGTGAAGA	0.245467	-0.0977024	-0.416919
ZMO1_ZMO0109	.	mismatch	CATCGAATTTACCGTTAAGA	0.284695	-0.0241828	0.393193
ZMO1_ZMO0109	.	mismatch	CATCGAGTTTACCGTGAAGA	-0.172308	-0.0506187	0.200863
ZMO1_ZMO0109	.	mismatch	CTTTTATTCGTATGGGAACA	0.168687	-0.0691638	0.367799
ZMO1_ZMO0109	.	mismatch	CTTTTATTCGTATGGGAATA	-0.66008	-0.20838	-0.0583643
ZMO1_ZMO0109	.	mismatch	CTTTTATTCGTATGGTAAGA	0.00850641	-0.332245	0.447766
ZMO1_ZMO0109	.	mismatch	CTTTTATTCGTGTGGGAAGA	-0.0192892	0.080208	0.438766
ZMO1_ZMO0109	.	mismatch	CTTTTCTTCGTATGGGAAGA	-0.416444	-0.00221199	-0.176795
ZMO1_ZMO0109	.	mismatch	GTTTTATTCGTATGGGAAGA	-0.337311	-0.37325	0.138501
ZMO1_ZMO0109	.	perfect	ACTGGAAGACGCAAAAGCGC	-0.0929906	0.0378358	-0.233823
ZMO1_ZMO0109	.	perfect	CATCGAATTTACCGTGAAGA	-0.0934873	-0.113881	0.0535454
ZMO1_ZMO0109	.	perfect	CCTTCCTTCCCAACGATGTC	-0.340172	-0.171143	-0.223562
ZMO1_ZMO0109	.	perfect	CTTTTATTCGTATGGGAAGA	-0.237733	-0.244976	0.0723784
ZMO1_ZMO0110	.	perfect	CGTAAGCCATAGAATGCTTG	-0.0391088	-0.0302981	-0.0832789
ZMO1_ZMO0110	.	perfect	GTGACTTCCTCATTGTAGCA	-0.129582	-0.130695	-0.191046
ZMO1_ZMO0110	.	perfect	TAAACATAGATAGTCGCTTC	-0.175414	-0.0587319	-0.153936
ZMO1_ZMO0110	.	perfect	TGCCAATTCTGCAGTTCTGT	0.117615	0.199184	-0.343542
ZMO1_ZMO0111	.	perfect	AAGATGACGGAAAAGATATC	-0.267261	-0.358165	-0.00800705
ZMO1_ZMO0111	.	perfect	GTGCCAGACGGTCGCGGGGC	-0.238838	-0.33213	0.0594993
ZMO1_ZMO0111	.	perfect	TCTCAACAGGGTTGATTTAC	-0.198788	-0.440557	0.252256
ZMO1_ZMO0112	.	perfect	AAGACAATATCTGGCCGTTA	-1.11684	-2.09157	1.04669
ZMO1_ZMO0112	.	perfect	AGCCCACAGGCAAAAAACTG	-1.36682	-2.09642	0.793047
ZMO1_ZMO0112	.	perfect	CGGAGATAAAATCACACCAC	-1.24515	-2.1387	0.95336
ZMO1_ZMO0112	.	perfect	CTTCTTTGCTGCGCTGTAGC	-1.14656	-2.05663	0.789977
ZMO1_ZMO0113	pabB	perfect	CAAAATACGGTCGGGAAGAA	-3.31286	-4.5316	1.28614
ZMO1_ZMO0113	pabB	perfect	CAAACCGTCAGTCTCGCAAA	-0.103358	0.164432	-0.355351
ZMO1_ZMO0113	pabB	perfect	CAGGATTGCTGATAGTCGGG	-0.222448	0.0702115	-0.34754
ZMO1_ZMO0113	pabB	perfect	GGATATTCGCGGCGACCAAC	0.0313465	0.0660452	-0.102643
ZMO1_ZMO0114	trpGD	perfect	CTTCAAGGGTGATTTTATCA	-1.83831	-1.59692	-0.914779
ZMO1_ZMO0114	trpGD	perfect	GGAGAAAGGATAATCGCTTT	0.0427585	0.102277	-0.179826
ZMO1_ZMO0114	trpGD	perfect	GGCGAAACAAGCTAACTTTA	-0.0135424	0.0577671	-0.116502
ZMO1_ZMO0114	trpGD	perfect	TCTTCCGGTGAGCAAGGCCC	-0.219136	-0.181638	-0.116613
ZMO1_ZMO0115	pabC	perfect	AAATTCTGCGACAGCATTAT	0.0848948	-0.0691156	-0.00986158
ZMO1_ZMO0115	pabC	perfect	AATACACCGTTCAGCCATAT	-0.146056	0.498147	-0.738186
ZMO1_ZMO0115	pabC	perfect	GTAATAACCCTTTATCATTC	-0.0552203	-0.0210882	-0.085174
ZMO1_ZMO0115	pabC	perfect	TTTATCAGCGATAACCAAGG	-0.147937	-0.490218	0.142009
ZMO1_ZMO0116	.	perfect	ATCTTCGTCAGATAAGGGCG	-0.167186	-0.359064	0.133418
ZMO1_ZMO0116	.	perfect	CAGCGCAAGAACAGCATAAC	-0.475663	-0.504076	-0.00290892
ZMO1_ZMO0116	.	perfect	TCGCTTGGCTGTAATCAGTC	-0.143392	-0.616745	0.262564
ZMO1_ZMO0116	.	perfect	TTCGGCAATGTCGCGCGCCA	-0.245246	0.0165046	-0.396327
ZMO1_ZMO0117	hcp	perfect	AACACCCCGAATAACGCAGC	-0.113255	-0.0300808	-0.132543
ZMO1_ZMO0117	hcp	perfect	ACAGCTATCCGGCAATTTCT	-1.79617	-1.5754	-0.366863
ZMO1_ZMO0117	hcp	perfect	AGCCGCGACTTCAGGGGTTT	-0.335617	0.0314755	-0.406637
ZMO1_ZMO0117	hcp	perfect	GGCCTGAATGACCAGTGAAG	-0.13994	0.00100969	-0.136782
ZMO1_ZMO0119	nhaA	perfect	ACTTTCGGACAAAAAAGAGT	0.116004	-0.287942	-0.0602474
ZMO1_ZMO0119	nhaA	perfect	CAGGATAATCGCGCCGCCAG	-0.122044	-0.0543751	-0.140999
ZMO1_ZMO0119	nhaA	perfect	GCATCATCCAAAGCCGAAAA	-0.452862	0.124856	-0.708983
ZMO1_ZMO0119	nhaA	perfect	TAAAAGCAATCCAAGAAGGG	-0.901649	-0.65992	-0.347756
ZMO1_ZMO0120	.	mismatch	CTCAATTCAGGATGGTAATA	-2.00234	-3.14617	1.13248
ZMO1_ZMO0120	.	mismatch	CTCAATTCAGGATTCTAATA	-0.176746	-0.205236	0.0565645
ZMO1_ZMO0120	.	mismatch	CTCAATTCATGATTGTAATA	-0.579309	-2.65329	1.69187
ZMO1_ZMO0120	.	mismatch	CTCAGTTCAGGATTGTAATA	-3.76331	-3.91086	0.283752
ZMO1_ZMO0120	.	mismatch	GAATTTCGGTTTTCATGCTA	-2.45506	-3.38765	1.09393
ZMO1_ZMO0120	.	mismatch	GAATTTCGGTTTTCATGCTG	-3.2104	-3.116	-0.0390898
ZMO1_ZMO0120	.	mismatch	GAATTTCGGTTTTCATGCTT	-2.52653	-3.14919	0.697463
ZMO1_ZMO0120	.	mismatch	GACTTTCGGTTTTCATGCTC	-4.16309	-4.29115	0.620297
ZMO1_ZMO0120	.	mismatch	GTCAATTCAGGATTGTAATA	-3.86563	-3.84069	-0.00780437
ZMO1_ZMO0120	.	perfect	AGGATTGTAATATGGAATTT	-3.25585	-3.51717	0.22132
ZMO1_ZMO0120	.	perfect	GAAACCGCAAAAGAAGGATC	-3.22145	-2.57264	-0.723078
ZMO1_ZMO0120	.	perfect	TATCTGCGAAATAGCCGAAA	-4.01394	-3.82016	-0.277982
ZMO1_ZMO0121	.	perfect	AAAGGCCGATTTTCAGGCAA	-0.482437	-0.247149	-0.266281
ZMO1_ZMO0121	.	perfect	ACCGACCAGCCGCCACCATT	-0.220349	0.0107778	-0.263891
ZMO1_ZMO0121	.	perfect	TCACATCAGATAGATGCTTG	-0.294427	-0.0834693	-0.30175
ZMO1_ZMO0121	.	perfect	TCATTTTCGGTAAAAACAAG	-0.530991	-0.0334885	-0.52901
ZMO1_ZMO0122	.	perfect	ATATGCTCAAGGGCATTAGC	0.0971679	0.0687064	-0.092278
ZMO1_ZMO0122	.	perfect	CATATGATCCATAATCTCGG	-0.0736771	-0.017745	-0.0609264
ZMO1_ZMO0122	.	perfect	GTTTAACTGATAGCTGATCT	-0.0892784	-0.0582348	-0.00134298
ZMO1_ZMO0122	.	perfect	TTTAAAAACCACAGGAATTT	-0.180785	-0.00474854	-0.147118
ZMO1_ZMO0124	.	perfect	AGGGTGACGAAATCGCCTTC	-0.148726	-0.0603188	-0.185997
ZMO1_ZMO0124	.	perfect	GACAATCTGTTGCACAAAAC	-0.022981	-0.102407	0.0132798
ZMO1_ZMO0124	.	perfect	TAAATGGGACTTACCGGAAC	-0.156316	0.0185825	-0.120099
ZMO1_ZMO0125	.	perfect	AATCCAGCGGCTGGTGCCTT	-0.794717	0.114546	-0.988347
ZMO1_ZMO0125	.	perfect	ATCGTAGTCATAGGGATGAA	-0.929439	0.29803	-1.29172
ZMO1_ZMO0125	.	perfect	GCCTGCTTTTTCAAGAAAAG	-1.34671	-0.381373	-0.946199
ZMO1_ZMO0125	.	perfect	GGGTTGCTGGAGGGCTTCGG	-1.27313	0.00189875	-1.32027
ZMO1_ZMO0127	.	perfect	CCAAAGCGGCGATGGCTTCA	-0.116686	-0.127546	0.0077398
ZMO1_ZMO0127	.	perfect	TCCATGCCCCACGCATAAAG	-0.32097	-0.109403	-0.231801
ZMO1_ZMO0127	.	perfect	TTGACCTTTTTGCGGGTTGT	-0.189392	-0.170253	-0.183058
ZMO1_ZMO0127	.	perfect	TTGGGGCAGGGTCAGCATAG	-0.458464	0.0216157	-0.493779
ZMO1_ZMO0128	.	perfect	CGTGTTTTGTGCCATTGCAC	-0.126391	-0.104657	-0.163898
ZMO1_ZMO0128	.	perfect	GGTGACGGCATGTTGTTGAC	-0.17953	-0.182344	0.0564015
ZMO1_ZMO0128	.	perfect	TAAAATGACCCAATTTAATC	-0.211595	-0.191344	-0.0346046
ZMO1_ZMO0128	.	perfect	TCATCGGTTGCGGGCTGTGG	-0.229652	-0.0614622	-0.108296
ZMO1_ZMO0130	phoC	perfect	AAGGCCGCTTGCCAGAATGC	-0.248553	-0.139317	-0.180611
ZMO1_ZMO0130	phoC	perfect	CGATCATACAGATGAACCGC	-0.0353413	-0.0114985	-0.0562557
ZMO1_ZMO0130	phoC	perfect	GGTAAAGAAGGGGATCGCTG	-0.113844	0.0610556	-0.182442
ZMO1_ZMO0130	phoC	perfect	TGGAAATGATAAGTCGAGGA	-0.461178	-0.271566	-0.176443
ZMO1_ZMO0131	.	perfect	AAGGCGAGGTGCTGTTGCAG	-0.344668	-0.328861	-0.0630652
ZMO1_ZMO0131	.	perfect	CAGAGAGTGACAGGAAGCGG	-0.107354	0.130082	-0.152383
ZMO1_ZMO0131	.	perfect	CGGGGGACGATTGGGAACAC	-3.68606	-3.53525	-0.18411
ZMO1_ZMO0131	.	perfect	TAAATACAAAGGTAAAGGAT	-0.355463	-0.0811342	-0.361996
ZMO1_ZMO0132	.	perfect	CCTTTTTTGGCGGCCTCTTG	-0.291668	-0.182987	-0.213678
ZMO1_ZMO0132	.	perfect	GGCCGCATATTTCGACTGAA	0.0353793	0.084693	-0.114728
ZMO1_ZMO0132	.	perfect	TAACGAAGCGGAGGGTCAGG	0.0650827	0.206498	-0.100946
ZMO1_ZMO0132	.	perfect	TTGAACAGGCTTTTTTATCA	-0.0978929	-0.25232	0.135696
ZMO1_ZMO0133	.	perfect	CGGCGATTTCAAACCATCAC	-0.197125	-0.825235	0.550462
ZMO1_ZMO0133	.	perfect	CGTTCAGCCGCTTTTTGAAG	-0.170701	0.0246195	-0.317591
ZMO1_ZMO0133	.	perfect	GATACGGGCAAAAGCGGGTT	-0.855246	-1.11584	0.152177
ZMO1_ZMO0133	.	perfect	GGCAAAAACAGGAAGAAGGG	-4.26205	-3.50375	-0.792536
ZMO1_ZMO0134	.	perfect	AAAATCAAAGGCCTCTCCCA	0.0433516	0.10099	-0.18186
ZMO1_ZMO0134	.	perfect	GCACCTGCGAATAAACAATC	0.171304	-0.0066222	0.184484
ZMO1_ZMO0134	.	perfect	TGCCTCGGCATCGCCCTGAT	-0.381924	0.306072	-0.700648
ZMO1_ZMO0134	.	perfect	TTTTTTTGGGAAAAAATGGA	-1.04124	0.151359	-1.3237
ZMO1_ZMO0135	.	perfect	CCAAAGAAGAGATCATCTCA	-0.21608	-0.00266537	-0.271677
ZMO1_ZMO0135	.	perfect	CTCTTCTGCCAAACTGTTAC	-0.0323257	-0.210516	0.0802872
ZMO1_ZMO0135	.	perfect	GACAGGGACAAAACCACTAA	-0.0552168	-0.118226	0.0532164
ZMO1_ZMO0135	.	perfect	TTATCCGCTTGCATCGTTAA	0.129466	-0.187784	-0.150512
ZMO1_ZMO0136	.	perfect	AACAGGGCGAACAGCCAAAA	-0.411328	-0.00947221	-0.479322
ZMO1_ZMO0136	.	perfect	AGCTTGGCTATCGCCAGCAT	-0.951797	0.120843	-1.4253
ZMO1_ZMO0136	.	perfect	CTCGACTATTGAATAACCAT	0.148009	0.033316	0.0421926
ZMO1_ZMO0136	.	perfect	CTGCGGCAGATTTTTTCCAA	-0.184017	-0.058413	-0.17556
ZMO1_ZMO0137	.	perfect	AGCATCGGCATCACCCGTTT	0.0246912	0.0608759	-0.0783405
ZMO1_ZMO0137	.	perfect	AGCCTCAGCCTTTCCTTGAT	-0.268573	-0.335505	0.0658142
ZMO1_ZMO0137	.	perfect	CTCGATGATAGCATTGCCAC	0.147534	0.257009	-0.486511
ZMO1_ZMO0137	.	perfect	TGAACAGGCTCTACAAACAA	-0.058788	-0.161723	-0.0203611
ZMO1_ZMO0139	.	perfect	AATCGTTCTTCCGTGACCAA	0.117112	0.181824	-0.126828
ZMO1_ZMO0139	.	perfect	GGCTGTTTTTAGCGACGGCA	-0.0296893	0.0147747	-0.139062
ZMO1_ZMO0139	.	perfect	TGGTTTGCCAATTAAAAAGG	-0.198187	0.176784	-0.377663
ZMO1_ZMO0139	.	perfect	TTGCGACAGAGGCAGAGGAT	-1.95727	-1.62077	-0.457316
ZMO1_ZMO0140	ptpA	perfect	AAAAAGCACGGTCGGGGTCG	-0.49432	0.210504	-0.759576
ZMO1_ZMO0140	ptpA	perfect	AAAAGCCCCTTCTGCCAAGG	-0.400342	0.120344	-0.55964
ZMO1_ZMO0140	ptpA	perfect	AACCTTGAAGCCGTTTTGCT	0.127898	0.110012	-0.102432
ZMO1_ZMO0140	ptpA	perfect	GGGAACGGCAAATATTGCCG	-0.195188	-0.0664206	-0.227302
ZMO1_ZMO0142	.	mismatch	ATGAGAAGTCGCGTTAGTCA	-0.386856	-2.38825	2.34076
ZMO1_ZMO0142	.	mismatch	TAGAGAAGTCGCGTTAGTCA	-0.46028	-2.05064	1.85461
ZMO1_ZMO0142	.	mismatch	TTCGCCCGCACAACAGAGAG	-0.188153	-2.00221	2.0302
ZMO1_ZMO0142	.	mismatch	TTCGCCCGCACAACAGCGAA	-0.461185	-1.69204	1.41582
ZMO1_ZMO0142	.	mismatch	TTCGCCCGCACAACAGCGAC	-0.398691	-0.946718	0.833549
ZMO1_ZMO0142	.	mismatch	TTCGCCGGCACAACAGCGAG	-0.141367	-2.32602	2.57205
ZMO1_ZMO0142	.	mismatch	TTGAGAAGTCGCGTCAGTCA	-0.506172	-0.930168	0.633378
ZMO1_ZMO0142	.	mismatch	TTGAGAAGTCGCGTTCGTCA	-0.538186	-2.04294	1.62251
ZMO1_ZMO0142	.	mismatch	TTTGCCCGCACAACAGCGAG	-0.455492	-1.91583	1.89185
ZMO1_ZMO0142	.	perfect	CGCTTCCGCTGGATGCAATT	-0.364955	-2.2782	1.86604
ZMO1_ZMO0142	.	perfect	GATATCGTCAGGATTCCGAC	-0.321595	-1.8556	1.60956
ZMO1_ZMO0142	.	perfect	TTCGCCCGCACAACAGCGAG	-0.465856	-2.36962	1.89498
ZMO1_ZMO0142	.	perfect	TTGAGAAGTCGCGTTAGTCA	-0.377395	-2.58556	2.2318
ZMO1_ZMO0143	.	mismatch	CCTCAGGTTAAAATCAGTGA	-0.293114	-0.4227	0.264349
ZMO1_ZMO0143	.	mismatch	CCTCAGGTTAAGATCAGTCA	0.550779	-0.346204	0.999191
ZMO1_ZMO0143	.	mismatch	CCTCAGGTTAAGATCAGTGC	0.236845	-0.276255	0.686338
ZMO1_ZMO0143	.	mismatch	CCTCAGGTTAAGATCAGTTA	-0.0644206	-0.430892	0.415299
ZMO1_ZMO0143	.	mismatch	CCTCAGGTTAAGATGAGTGA	-0.107308	-0.0484419	0.418013
ZMO1_ZMO0143	.	mismatch	GTTCCCGCCCTGATAGACTT	-0.0375006	-0.600504	0.780555
ZMO1_ZMO0143	.	mismatch	TCTCCCGCCCTGATAGACTT	-0.102029	-0.656421	0.783634
ZMO1_ZMO0143	.	mismatch	TTACCCGCCCTGATAGACTT	-0.0882871	-0.800216	0.800668
ZMO1_ZMO0143	.	mismatch	TTTCCCGCCCTGATAGACTG	-0.195045	-0.166966	0.0970341
ZMO1_ZMO0143	.	perfect	AAACCATAAATGGAACCGCG	-0.230079	-0.564045	0.309046
ZMO1_ZMO0143	.	perfect	CCTCAGGTTAAGATCAGTGA	-0.0871192	-0.639105	0.634397
ZMO1_ZMO0143	.	perfect	TTGATTTTCCGGCACCATTC	-0.0899251	-0.39387	0.277043
ZMO1_ZMO0143	.	perfect	TTTCCCGCCCTGATAGACTT	-0.130858	-0.586483	0.299932
ZMO1_ZMO0144	nadB	mismatch	AGAAAATTTTGTCACTCATA	-0.0932785	-0.230448	0.343786
ZMO1_ZMO0144	nadB	mismatch	ATGCAAGGCGGCGGTCAGTC	-1.54279	-2.90845	1.57129
ZMO1_ZMO0144	nadB	mismatch	ATGCAAGGCGGCGGTTAGAC	-1.75627	-2.7487	1.16795
ZMO1_ZMO0144	nadB	mismatch	ATGCAAGGCGGCGGTTAGTA	-0.802386	-1.28456	0.591022
ZMO1_ZMO0144	nadB	mismatch	ATGCAATGCGGCGGTTAGTC	-1.64427	-2.49781	1.04985
ZMO1_ZMO0144	nadB	mismatch	CGAAAAATTTGTCACTCATA	0.639057	0.161824	0.44266
ZMO1_ZMO0144	nadB	mismatch	CGGAAATTTTGTCACTCATA	-0.259798	-0.133844	0.247928
ZMO1_ZMO0144	nadB	mismatch	CTGCAAGGCGGCGGTTAGTC	-1.69626	-2.56033	1.05711
ZMO1_ZMO0144	nadB	mismatch	TTGCAAGGCGGCGGTTAGTC	-1.56617	-2.70918	1.19269
ZMO1_ZMO0144	nadB	perfect	AATACCCCCCTGTGCCTTTG	-1.046	-1.78614	0.756755
ZMO1_ZMO0144	nadB	perfect	ATGCAAGGCGGCGGTTAGTC	-1.80329	-2.74015	0.880731
ZMO1_ZMO0144	nadB	perfect	CCAAAACGGCCACATCAAAA	-0.653499	-1.41732	0.816419
ZMO1_ZMO0144	nadB	perfect	TCCGTCAGAAATCGACCCTT	-0.974554	-1.85195	0.811564
ZMO1_ZMO0145	.	perfect	CAACAGCGGCCATCGCCAAA	0.105022	-0.0546872	0.164855
ZMO1_ZMO0145	.	perfect	CATGATACTTGCCCCAAAAC	0.0440953	-0.0632365	0.0904091
ZMO1_ZMO0145	.	perfect	GATAGACGGCTGGCCTCAAT	-0.0484695	0.00390811	-0.132599
ZMO1_ZMO0145	.	perfect	GGTGGCGGGACAGCCGCCGC	-0.154504	-0.0173448	-0.148053
ZMO1_ZMO0148	.	perfect	AACAGGCTGGGCAGCCAGCA	-0.0974898	-1.00381	0.877768
ZMO1_ZMO0148	.	perfect	AGCGGAAGAAGAAAGAATAG	-0.173898	0.0510705	-0.336121
ZMO1_ZMO0148	.	perfect	CGGTTTCGGGCGGTTATCAC	-0.244539	-0.437306	0.120738
ZMO1_ZMO0148	.	perfect	GGATTATCGGAATCCAGAAT	-0.111904	-0.0379715	-0.145707
ZMO1_ZMO0149	trmB	perfect	ATCGCCGAAAAGATCCGTTG	-0.078929	-0.0105419	-0.165526
ZMO1_ZMO0149	trmB	perfect	CCTGTTTCGGGCGCAGGCTG	-0.122061	0.140916	-0.315098
ZMO1_ZMO0149	trmB	perfect	TAGAGGCGACGAATGGTGAG	-0.296549	0.156499	-0.493579
ZMO1_ZMO0149	trmB	perfect	TCCGTTGTAATTTCAAGCTG	0.242137	0.129479	-0.0256566
ZMO1_ZMO0150	.	perfect	GATTTTGGCTAGGGGCGAGG	-0.39328	-0.327018	-0.180261
ZMO1_ZMO0150	.	perfect	GCGGAAGGGATATTGTCAGG	0.0746	0.255633	-0.223085
ZMO1_ZMO0150	.	perfect	GGCTTGCCAGAAAAGTTGAA	-0.67762	-0.369026	-0.315292
ZMO1_ZMO0150	.	perfect	TATCTTCAATTTTCTTTCAA	-0.8274	-1.03078	0.596031
ZMO1_ZMO0152	pyk	mismatch	CACCTACCTTGCGGCCGCGT	-5.22097	-6.36907	1.33942
ZMO1_ZMO0152	pyk	mismatch	CACGTAACTTGCGGCCGCGT	-5.67643	-6.50698	0.982629
ZMO1_ZMO0152	pyk	mismatch	CACGTACCTTACGGCCGCGT	-4.30365	-5.80412	1.50075
ZMO1_ZMO0152	pyk	mismatch	CACGTACCTTGCGGCCGCGC	-4.20259	-3.34141	-0.759465
ZMO1_ZMO0152	pyk	mismatch	GACGTACCTTGCGGCCGCGT	-6.58747	-6.00898	-0.426713
ZMO1_ZMO0152	pyk	mismatch	TATTCTGCCGTCGAGCTGGC	-4.46074	-5.65436	0.988009
ZMO1_ZMO0152	pyk	mismatch	TGTTCTGCCGTCGAGCCGGC	-4.94859	-5.50695	0.719583
ZMO1_ZMO0152	pyk	mismatch	TTTTCTGCCGTCGAGCTGGC	-5.46204	-6.37203	0.760338
ZMO1_ZMO0152	pyk	perfect	CACGTACCTTGCGGCCGCGT	-6.11217	-6.41342	0.328078
ZMO1_ZMO0152	pyk	perfect	GATGACCTTCTTTTCGTCAT	-7.42869	-6.99829	-0.505021
ZMO1_ZMO0152	pyk	perfect	TACCATGGCTCATGTTGATA	-6.6971	-5.75549	-0.880692
ZMO1_ZMO0152	pyk	perfect	TGTTCTGCCGTCGAGCTGGC	-4.67965	-5.45013	0.655065
ZMO1_ZMO0153	yebC	perfect	AAATTTTGAATGGCCTGCCA	-1.53129	-1.0489	-0.547341
ZMO1_ZMO0153	yebC	perfect	CGGATCAGGTAAGCCGGACT	-1.77742	-1.48511	-0.409643
ZMO1_ZMO0153	yebC	perfect	GGATAATTTGGAAAAAAGGG	-1.95618	-1.6353	-0.323195
ZMO1_ZMO0153	yebC	perfect	GGCGGCTACCGTGACTTCAC	-1.49835	-1.05347	-0.474753
ZMO1_ZMO0154	ruvC	perfect	AGCCGGTTGTTCCCAAACCG	-1.20454	-0.656924	-0.62972
ZMO1_ZMO0154	ruvC	perfect	ATCGGTGCGGATTTGTCCAT	-1.38181	-0.767472	-0.677371
ZMO1_ZMO0154	ruvC	perfect	CGCCGTGCCAAAGCCATGGA	-0.290635	-0.180774	-0.104897
ZMO1_ZMO0154	ruvC	perfect	TCAAGTCCCAGAAAAATCAT	-1.18482	-1.18783	0.00586564
ZMO1_ZMO0155	ruvA	mismatch	AGCAATATCTCTTTCTATTC	0.403344	-0.507363	0.513844
ZMO1_ZMO0155	ruvA	mismatch	ATAAAGCGCGTCCTGATAAT	-0.34487	-0.00664238	-0.35297
ZMO1_ZMO0155	ruvA	mismatch	ATCAATATCACTTTCTATTC	-0.185371	-0.664575	0.793918
ZMO1_ZMO0155	ruvA	mismatch	ATCAATATCTCTTTCTATTT	0.164179	0.0475354	0.461118
ZMO1_ZMO0155	ruvA	mismatch	ATCAATATCTCTTTCTGTTC	-0.662562	-0.132245	-0.144669
ZMO1_ZMO0155	ruvA	mismatch	ATCAATATTTCTTTCTATTC	-0.8183	-0.288079	-0.339998
ZMO1_ZMO0155	ruvA	mismatch	CTAAAGAGCGTCCTGATAAT	-0.240082	0.43577	-0.402125
ZMO1_ZMO0155	ruvA	mismatch	CTAAAGCGCGTCCTGATAAA	-1.08325	-0.0172648	-0.967323
ZMO1_ZMO0155	ruvA	mismatch	CTAAAGCGCGTCCTGATTAT	0.185047	0.142106	0.141945
ZMO1_ZMO0155	ruvA	perfect	AGTAATTTCACCTTCAATTT	-0.121353	-0.154585	-0.229851
ZMO1_ZMO0155	ruvA	perfect	ATAAGAAGCAAAACCAAAAA	-1.09872	-0.480565	-0.65818
ZMO1_ZMO0155	ruvA	perfect	CCCGAATTTGGGTTTCGATA	-1.07088	-0.683665	-0.358282
ZMO1_ZMO0155	ruvA	perfect	CTAAAGCGCGTCCTGATAAT	-0.505885	0.00735453	-0.507512
ZMO1_ZMO0156	.	perfect	CAGAGATTTATAGCGCTGCT	0.126927	0.0850215	0.0913747
ZMO1_ZMO0156	.	perfect	TCTGTCATATAGCTATCCAC	-0.0537161	0.0426197	-0.0504249
ZMO1_ZMO0156	.	perfect	TTGCCTTCCGCATCATCGGT	0.101906	0.0551777	-0.247518
ZMO1_ZMO0156	.	perfect	TTTTGAGCTTTCAGGATTTG	-0.294093	0.119287	0.0408501
ZMO1_ZMO0157	lhdA	perfect	CTCTTGCCCCGTAAAAAAGC	-0.178977	-0.0096298	-0.239154
ZMO1_ZMO0157	lhdA	perfect	GGGGTGCGTAATAGAATCGC	-0.156026	-0.0973887	-0.0798032
ZMO1_ZMO0157	lhdA	perfect	TGATCTGGAGATTGGGGTAT	0.0610442	0.218305	-0.209754
ZMO1_ZMO0157	lhdA	perfect	TGTATTTGGGACGCTATTTT	0.0552887	0.0206388	-0.251439
ZMO1_ZMO0158	ruvB	mismatch	GACGGCGCAAGGCCTGATCG	-1.6128	-0.483299	-0.949294
ZMO1_ZMO0158	ruvB	mismatch	GAGGGCACAAGGCCTGATCG	-1.53835	-0.642811	-1.05498
ZMO1_ZMO0158	ruvB	mismatch	GAGGGCGAAAGGCCTGATCG	-1.60354	-1.00327	-0.678074
ZMO1_ZMO0158	ruvB	mismatch	GGGTCAGCATTTTCCGCTTC	-0.276295	-0.48038	0.333391
ZMO1_ZMO0158	ruvB	mismatch	GGGTCAGCATTTTCGGCCTC	-0.951424	-0.602772	-0.18638
ZMO1_ZMO0158	ruvB	mismatch	GGGTGAGCATTTTCGGCTTC	-1.55609	-0.838896	-0.627814
ZMO1_ZMO0158	ruvB	mismatch	GTGGGCGCAAGGCCTGATCG	-1.75243	-0.532575	-1.00077
ZMO1_ZMO0158	ruvB	perfect	GAGGGCGCAAGGCCTGATCG	-1.74913	-0.678685	-1.03012
ZMO1_ZMO0158	ruvB	perfect	GGGTCAGCATTTTCGGCTTC	-1.55199	-0.797573	-0.791181
ZMO1_ZMO0158	ruvB	perfect	TTGCCGCCTCGATAAAAACG	-1.31504	-0.683647	-0.675125
ZMO1_ZMO0158	ruvB	perfect	TTGTTTTCCCCAATCCTGGC	-1.41271	-0.751042	-0.599943
ZMO1_ZMO0160	.	perfect	CCATCTGCAACCGGATGAAC	-0.25992	-0.287712	-0.121862
ZMO1_ZMO0160	.	perfect	CGTGATAGACTCGCCCCGAA	-1.01382	-0.376072	-0.65573
ZMO1_ZMO0160	.	perfect	GATGGACGCGCCCCTTCAAA	-0.295152	0.21832	-0.542895
ZMO1_ZMO0160	.	perfect	TCTTCATAATAGATATTGAC	-0.282857	-0.230894	-0.147077
ZMO1_ZMO0161	tolQ	perfect	GACCAAACGGCCAACCATAT	-0.163323	0.20455	-0.444528
ZMO1_ZMO0161	tolQ	perfect	GCATGAAGAAATAACGTCAC	-0.146297	-0.348831	0.143566
ZMO1_ZMO0161	tolQ	perfect	TAGAACAGAACTCGCCAAAT	-0.0434843	-0.286538	0.134297
ZMO1_ZMO0161	tolQ	perfect	TTGCCGGACATTTCCAAAGA	-0.0485959	-0.494013	0.353778
ZMO1_ZMO0162	tolR	perfect	ACCAACATCACATCAACCAA	-0.00916237	-0.194064	0.0521097
ZMO1_ZMO0162	tolR	perfect	ACGGCTATCCGGCAAATTGA	-0.395478	-0.388479	-0.0676837
ZMO1_ZMO0162	tolR	perfect	GCCACCCCTGTCACCATCAA	-1.28837	-1.47937	0.151917
ZMO1_ZMO0162	tolR	perfect	TGCCATTAAAGGCCGTCTTT	-0.01589	0.0736302	-0.171237
ZMO1_ZMO0164	tolA	perfect	CAGCAGAAGCAGAACATGAC	-0.552386	-1.0549	0.465604
ZMO1_ZMO0164	tolA	perfect	GCGCCTCATCGCTGATCGGG	-0.0612418	0.0353243	-0.170344
ZMO1_ZMO0164	tolA	perfect	GCTTATCTTGCAAGGAAAAA	0.133773	-0.229422	0.107688
ZMO1_ZMO0164	tolA	perfect	GTCACTTCTATCGTATCAAC	0.0325458	-0.299665	0.0504592
ZMO1_ZMO0165	tolB	mismatch	GCTCCTTGACCGCTAGCCGC	0.00540808	-0.307067	0.517567
ZMO1_ZMO0165	tolB	mismatch	GCTGATTGACCGCTAGCCGC	-0.205414	-0.573073	0.4808
ZMO1_ZMO0165	tolB	mismatch	GCTGGTTGACCGCTAGCCGC	-0.206138	-0.538376	0.435289
ZMO1_ZMO0165	tolB	mismatch	GTTGCTTGACCGCTAGCCGC	-0.449072	-0.47319	0.284766
ZMO1_ZMO0165	tolB	mismatch	TACCACCATCAAAGCCGTTA	0.335644	-0.144338	0.737317
ZMO1_ZMO0165	tolB	mismatch	TACCGCAATCAAAGCCGTTA	0.0462196	-0.197357	0.40695
ZMO1_ZMO0165	tolB	mismatch	TACCGCCATCAACGCCGTTA	0.192745	0.0318579	0.311975
ZMO1_ZMO0165	tolB	mismatch	TACCGCCCTCAAAGCCGTTA	-0.811049	-1.54315	0.906152
ZMO1_ZMO0165	tolB	mismatch	TACCGCCTTCAAAGCCGTTA	0.328027	-0.524816	0.981467
ZMO1_ZMO0165	tolB	perfect	CACCGCAATCGGCATAGGCT	-0.0255669	-0.371255	0.240644
ZMO1_ZMO0165	tolB	perfect	GCGGCGATTATCGCCCTGAT	-0.298826	-1.02186	0.604169
ZMO1_ZMO0165	tolB	perfect	GCTGCTTGACCGCTAGCCGC	-0.273942	-0.607505	0.241251
ZMO1_ZMO0165	tolB	perfect	TACCGCCATCAAAGCCGTTA	0.138683	-0.437744	0.530785
ZMO1_ZMO0166	.	mismatch	GAGATCGGAGCAGGCAGTCA	-0.149554	-0.231045	0.0798334
ZMO1_ZMO0166	.	mismatch	GTGATCAGAGCAGGCAGTCA	0.0443372	-0.262974	0.245007
ZMO1_ZMO0166	.	mismatch	GTGATCGCAGCAGGCAGTCA	0.0486956	-0.313261	0.31965
ZMO1_ZMO0166	.	mismatch	GTGATCGGAGCAGGCAGGCA	0.0335441	-0.238872	0.294597
ZMO1_ZMO0166	.	mismatch	GTGATCGGAGCGGGCAGTCA	-0.0914249	-0.244254	0.351879
ZMO1_ZMO0166	.	mismatch	TGAGTCATTATTAACCTCAT	-0.549351	-0.22479	0.0677646
ZMO1_ZMO0166	.	mismatch	TTAGTCATAATTAACCTCAT	-1.05626	0.0811603	-0.64698
ZMO1_ZMO0166	.	mismatch	TTAGTCATTATTAAACTCAT	-0.243247	0.245133	-0.196254
ZMO1_ZMO0166	.	mismatch	TTAGTCATTATTAACCTCGT	0.578214	0.481993	-0.292253
ZMO1_ZMO0166	.	perfect	GCAAACTTGCCGTTTTAGGC	0.0450852	-0.142653	0.0821714
ZMO1_ZMO0166	.	perfect	GCTTTGGTTGTCGGTGCCGG	-3.01135	-0.892816	-2.26037
ZMO1_ZMO0166	.	perfect	GTGATCGGAGCAGGCAGTCA	-0.143362	-0.20884	-0.103798
ZMO1_ZMO0166	.	perfect	TTACCGTTTGAAGTCGGGGC	-0.0923714	-0.267604	-0.0208133
ZMO1_ZMO0168		perfect	AAAATGGCGGCGATTGAAGC	-0.0275746	-0.352864	0.24409
ZMO1_ZMO0168		perfect	AAAGGTCTGTTCCTTTTAAG	-0.0307779	0.337407	-0.461664
ZMO1_ZMO0168		perfect	CGGGTCGGAAAAGCCAAGCT	-0.129647	-0.28807	0.173808
ZMO1_ZMO0168		perfect	GATGCGCAAAAATTAGAGGA	-0.658005	-0.900617	0.107263
ZMO1_ZMO0169	.	perfect	CAAGACCGATTGCAATGGCG	0.186353	0.161654	-0.0875166
ZMO1_ZMO0169	.	perfect	CAGCACTGTCACGCCCTGCT	0.23139	0.0673778	0.109767
ZMO1_ZMO0169	.	perfect	GTCCATATTCCCGCTGTATG	0.0015661	0.0564075	-0.113315
ZMO1_ZMO0169	.	perfect	TCCGTCGTATCAAGTTGAAC	0.0434197	-0.0530088	-0.0106123
ZMO1_ZMO0171		perfect	AACAAGGTCAGCCCCTTTAT	0.0524791	-0.040243	0.0645548
ZMO1_ZMO0171		perfect	GTCTGCGCTTTTTCAAGGCT	0.00025165	-0.183662	0.0802301
ZMO1_ZMO0171		perfect	GTTGCCCCTAAAGCAATGCC	-0.165964	-0.481337	0.288251
ZMO1_ZMO0172	thiC	perfect	ACGGGAACCACGAATCGGAC	0.161381	0.130512	-0.013455
ZMO1_ZMO0172	thiC	perfect	GAACAATCATAGACACGAAC	0.0486647	0.0465628	-0.0733086
ZMO1_ZMO0172	thiC	perfect	GTGACCGGGAATATTCTGAT	-0.0382355	0.0279327	-0.142685
ZMO1_ZMO0172	thiC	perfect	GTTCATTGGCAGAAGGCTCA	-0.00898996	0.043827	-0.0613752
ZMO1_ZMO0173	zapA	mismatch	GTCTTCATCACCATCGCGGC	0.163038	-0.0974293	0.291263
ZMO1_ZMO0173	zapA	mismatch	GTTTTAATCACCATCGCGGC	0.0418373	-0.170431	0.298682
ZMO1_ZMO0173	zapA	mismatch	GTTTTCATCACCATCGAGGC	0.129228	-0.138394	0.32466
ZMO1_ZMO0173	zapA	mismatch	GTTTTCATCACCATTGCGGC	0.265164	-0.243155	0.380396
ZMO1_ZMO0173	zapA	mismatch	GTTTTCATGACCATCGCGGC	0.288015	-0.0729753	0.438374
ZMO1_ZMO0173	zapA	mismatch	TATCAGCAAGCAAGCGAAGG	-0.0540374	-0.0509706	0.128864
ZMO1_ZMO0173	zapA	mismatch	TATCAGCAAGGAAGCGAACG	-0.0488377	-0.140674	0.305211
ZMO1_ZMO0173	zapA	mismatch	TATCTGCAAGGAAGCGAAGG	0.0219999	-0.0790556	0.335251
ZMO1_ZMO0173	zapA	mismatch	TATGAGCAAGGAAGCGAAGG	-0.0336522	-0.163368	0.11427
ZMO1_ZMO0173	zapA	perfect	GTCTGATATCACCTGCGACA	-0.418093	-0.369151	-0.0680168
ZMO1_ZMO0173	zapA	perfect	GTTTTCATCACCATCGCGGC	-0.00063565	-0.0847756	-0.0230864
ZMO1_ZMO0173	zapA	perfect	TATCAGCAAGGAAGCGAAGG	-0.168676	-0.16929	-0.153466
ZMO1_ZMO0173	zapA	perfect	TTGATCGGCCAGCAACAAAG	-0.0886346	-0.0303432	-0.197007
ZMO1_ZMO0174	.	perfect	AGTGACATGGGCAATATGCA	-0.146435	-0.175945	-0.0252142
ZMO1_ZMO0174	.	perfect	ATTCTTTGCCGTCAACAAGT	0.0343355	0.108089	-0.141947
ZMO1_ZMO0174	.	perfect	CCAGCATTTCTTCTGCCGGA	0.138449	0.139634	-0.0252247
ZMO1_ZMO0174	.	perfect	TGCTTTTAATTTTTGGCGCA	-0.669356	0.515521	-1.11927
ZMO1_ZMO0175	.	perfect	AGCCTGTGACAGACGGTTAA	-0.133575	-0.346577	0.259484
ZMO1_ZMO0175	.	perfect	GCATGTGAAAGACGATCTTG	-0.217306	-0.384897	0.240347
ZMO1_ZMO0175	.	perfect	GGTGGTCGGCTTCTTCCAGA	0.193527	-0.135343	0.396004
ZMO1_ZMO0175	.	perfect	TATCATGATCGGCTATGCGC	-0.131648	-0.263262	0.00762529
ZMO1_ZMO0176	tklB	mismatch	GAATTAGCGAGGTGTCGATA	-3.90604	-5.83293	2.20673
ZMO1_ZMO0176	tklB	mismatch	GCATTAGCGAGGTGGCGATA	-4.06452	-4.14275	0.294311
ZMO1_ZMO0176	tklB	mismatch	GCATTAGCGAGGTGTCAATA	-4.45137	-5.69219	1.32046
ZMO1_ZMO0176	tklB	mismatch	GCATTAGCGAGGTGTCGAAA	-4.24722	-5.12677	1.13299
ZMO1_ZMO0176	tklB	mismatch	GCATTAGCGAGGTGTCGATC	-4.15403	-5.08004	1.07338
ZMO1_ZMO0176	tklB	mismatch	GTATTAGCGAGGTGTCGATA	-3.63988	-5.23989	2.07504
ZMO1_ZMO0176	tklB	mismatch	TTACAAGATACATAAAAAAT	-1.75307	-3.1647	1.3296
ZMO1_ZMO0176	tklB	mismatch	TTACAAGATACCTAATAAAT	-3.46495	-4.35007	0.834659
ZMO1_ZMO0176	tklB	perfect	ATCCATCGACAAGGCACGAA	-4.50832	-5.19754	0.71436
ZMO1_ZMO0176	tklB	perfect	GATGCCCGCTATTAGCGGCC	-4.30061	-5.53524	1.25545
ZMO1_ZMO0176	tklB	perfect	GCATTAGCGAGGTGTCGATA	-4.55026	-5.3945	0.97673
ZMO1_ZMO0176	tklB	perfect	GCCATACCCATCGGCAACCC	-4.79971	-5.73557	1.34329
ZMO1_ZMO0177	gap	mismatch	ACCAGGTCAAGTCCAGAATC	-4.38081	-4.925	0.612765
ZMO1_ZMO0177	gap	mismatch	ACCAGTTCAAGTCCATAATC	-3.93048	-4.65157	0.929879
ZMO1_ZMO0177	gap	mismatch	ACGAGTTCAAGTCCAGAATC	-4.52445	-5.27646	0.718536
ZMO1_ZMO0177	gap	mismatch	GCGCACCCAGACGGCCGATA	-4.56945	-4.88999	0.450712
ZMO1_ZMO0177	gap	mismatch	GCGCAGCCAGACGCCCGATA	-0.0495209	0.192542	-0.0898057
ZMO1_ZMO0177	gap	mismatch	GCGCAGCCAGACGGCCGAGA	-5.19514	-5.42029	0.511152
ZMO1_ZMO0177	gap	mismatch	GCGCAGCCAGACTGCCGATA	-3.93005	-4.56089	0.793473
ZMO1_ZMO0177	gap	perfect	AACGCTACCCAGGTCATTGA	-5.13155	-5.7897	0.507432
ZMO1_ZMO0177	gap	perfect	ACCAGTTCAAGTCCAGAATC	-4.67105	-4.98566	0.29684
ZMO1_ZMO0177	gap	perfect	GCGCAGCCAGACGGCCGATA	-5.05532	-5.3221	0.222462
ZMO1_ZMO0177	gap	perfect	GGTGGTAACGGTACCCGGAT	-4.4044	-4.35391	-0.0688461
ZMO1_ZMO0178	pgk	mismatch	AAGCCATGATATCCTCCTTT	-4.16008	-4.86229	1.01107
ZMO1_ZMO0178	pgk	mismatch	AAGCCATTATATCCTCATTT	-3.28002	-3.52429	0.810959
ZMO1_ZMO0178	pgk	mismatch	AAGCCATTATATGCTCCTTT	-3.05186	-4.03896	1.13546
ZMO1_ZMO0178	pgk	mismatch	AAGCCATTTTATCCTCCTTT	-3.07547	-4.92602	2.13002
ZMO1_ZMO0178	pgk	mismatch	AATCCATTATATCCTCCTTT	-2.77169	-4.49207	2.21818
ZMO1_ZMO0178	pgk	mismatch	GTAACGCGATAGCCATCCAT	-3.43809	-3.72077	0.544092
ZMO1_ZMO0178	pgk	mismatch	GTAACGCGATCGCCATCGAT	-2.39411	-3.31007	0.961941
ZMO1_ZMO0178	pgk	mismatch	GTAACGCGGTCGCCATCCAT	-3.41822	-4.10226	0.859164
ZMO1_ZMO0178	pgk	mismatch	TTAACGCGATCGCCATCCAT	-4.2507	-4.17421	0.181135
ZMO1_ZMO0178	pgk	perfect	CGGGATTGCAGCGCGCAGAC	-3.59717	-4.2455	0.684942
ZMO1_ZMO0178	pgk	perfect	GTAACGCGATCGCCATCCAT	-3.42614	-4.05909	0.590508
ZMO1_ZMO0178	pgk	perfect	GTGAGCCAAAATAAGGACTT	-3.76739	-4.17567	0.389935
ZMO1_ZMO0178	pgk	perfect	TCAGCCAATTCATTAACGGT	-3.89344	-4.36438	0.548446
ZMO1_ZMO0179	fbaB	perfect	GCAAGATTAGCCTTTGTCCC	-0.159993	0.176064	-0.450368
ZMO1_ZMO0179	fbaB	perfect	GCTTGCCAGTGCCACCCAAA	-0.586376	0.0962133	-0.838896
ZMO1_ZMO0179	fbaB	perfect	TCAAGAATAGCTTTTACTTC	-0.045569	0.375494	-0.669857
ZMO1_ZMO0179	fbaB	perfect	TGTTCTAAACCTTGATCGAC	-0.0105222	0.33287	-0.707252
ZMO1_ZMO0180	ispG	mismatch	CCATGACCTTGCGCGATTTG	-3.78346	-2.82943	-0.853588
ZMO1_ZMO0180	ispG	mismatch	CCATGATCTTACGCGATTTG	-4.21686	-3.76529	-0.142908
ZMO1_ZMO0180	ispG	mismatch	CCATGATCTTCCGCGATTTG	-2.26635	-1.27836	-1.02506
ZMO1_ZMO0180	ispG	mismatch	CCATGATCTTGCGCAATTTG	-4.84828	-3.89217	-0.835272
ZMO1_ZMO0180	ispG	mismatch	CCATGATCTTGCGCTATTTG	-1.08905	-0.0191797	-0.701829
ZMO1_ZMO0180	ispG	mismatch	CCCTGATCTTGCGCGATTTG	-6.17627	-4.38036	-1.58102
ZMO1_ZMO0180	ispG	mismatch	TATATGGCGCCAAAGACGAA	-6.76271	-5.48363	-1.03917
ZMO1_ZMO0180	ispG	mismatch	TATATGGCGCCAAGGACGAT	-4.10008	-3.26254	-0.860381
ZMO1_ZMO0180	ispG	perfect	CATGGTCTGGACACTGATCG	-5.93133	-5.3907	-0.564373
ZMO1_ZMO0180	ispG	perfect	CCATGATCTTGCGCGATTTG	-6.01781	-5.06863	-0.889544
ZMO1_ZMO0180	ispG	perfect	GGCTTGAGCATCGACGGTCG	-5.48274	-5.19848	-0.310722
ZMO1_ZMO0180	ispG	perfect	TATATGGCGCCAAGGACGAA	-6.69696	-6.03374	-1.20103
ZMO1_ZMO0182	ahcY	mismatch	AAATGAAGTATCCTAAGAAA	-0.128612	-0.994754	0.877892
ZMO1_ZMO0182	ahcY	mismatch	AAATGAAGTCCCCTAAGAAA	-0.0258907	-0.700782	1.02825
ZMO1_ZMO0182	ahcY	mismatch	AAATGAAGTCTCCTAAAAAA	0.209238	-0.445962	0.700211
ZMO1_ZMO0182	ahcY	mismatch	AAATGAAGTCTCCTAAGAAG	-0.294625	-0.67844	0.862669
ZMO1_ZMO0182	ahcY	mismatch	AAATGAAGTCTCCTAAGAAT	-0.155029	-0.330142	0.286582
ZMO1_ZMO0182	ahcY	mismatch	AAATGAAGTCTGCTAAGAAA	0.254043	-0.609135	1.1354
ZMO1_ZMO0182	ahcY	mismatch	CTGAAGTCACGGACAATATA	-0.704652	-0.365079	-0.221572
ZMO1_ZMO0182	ahcY	mismatch	CTGATGTCACGGACGATATA	-0.575064	-0.698732	-0.0485582
ZMO1_ZMO0182	ahcY	mismatch	TAATGAAGTCTCCTAAGAAA	0.00219084	-0.894464	1.28249
ZMO1_ZMO0182	ahcY	perfect	CAGACCGGGCATTTCACCTT	0.0549895	-0.716926	0.659438
ZMO1_ZMO0182	ahcY	perfect	CTGATGTCACGGACAATATA	-0.835151	-0.45516	-0.499565
ZMO1_ZMO0182	ahcY	perfect	CTTTACGCCCCCAGCCAGCA	-0.133074	-0.957655	0.729115
ZMO1_ZMO0182	ahcY	perfect	GCCTTTTAACGGCTTTTTAG	0.202803	-0.742785	0.823708
ZMO1_ZMO0183	.	mismatch	ACCATGACGTCTCCGAGATT	-0.201758	-0.112638	0.0109836
ZMO1_ZMO0183	.	mismatch	CAGGACATAACTATACTGGA	-0.0133991	0.206103	-0.0210312
ZMO1_ZMO0183	.	mismatch	CATGACATAACTATACAGGA	-0.403907	-0.379173	0.107764
ZMO1_ZMO0183	.	mismatch	CATGACATAACTATACTTGA	0.223403	0.275376	-0.0581247
ZMO1_ZMO0183	.	mismatch	CATGACATAACTATTCTGGA	-0.1765	0.0935897	-0.202374
ZMO1_ZMO0183	.	mismatch	GCCATGACCTCTCCGAGATT	-0.0471017	-0.156349	0.0744579
ZMO1_ZMO0183	.	mismatch	GCCATGACGGCTCCGAGATT	-0.244869	-0.162045	-0.047268
ZMO1_ZMO0183	.	mismatch	GCCATGACGTCTCCGAGAAT	-0.417316	-0.0745648	-0.139543
ZMO1_ZMO0183	.	mismatch	GCCATGACGTCTCCGAGTTT	-0.172554	-0.0416724	-0.0321963
ZMO1_ZMO0183	.	perfect	AGGTGAATATTATTCAGAAC	-0.689439	-0.375961	-0.4734
ZMO1_ZMO0183	.	perfect	CATGACATAACTATACTGGA	-0.128619	-0.0360809	-0.351599
ZMO1_ZMO0183	.	perfect	TGGTTCCGGGTAAAAATTGC	-0.46254	-0.162146	-0.519099
ZMO1_ZMO0183	.	perfect	TTTAGCGCCGGGAAAAGTCT	-0.501053	0.079585	-0.605459
ZMO1_ZMO0184	.	perfect	AACAGCCATCAGACCGGCGG	-3.48917	-3.10627	-0.313859
ZMO1_ZMO0184	.	perfect	GCAGCTTCAGTATTTTCAGC	-1.06758	-1.51337	0.528838
ZMO1_ZMO0184	.	perfect	GGCAGCAGCCGTGCTAACGT	-1.2438	-1.49345	0.3199
ZMO1_ZMO0184	.	perfect	GTCGATTGCGCCGTTGTCAA	-1.69668	-2.28289	0.431083
ZMO1_ZMO0186	cysS	mismatch	AAATTTCGATCTTTTTGGAA	-8.78041	-5.27552	-2.79601
ZMO1_ZMO0186	cysS	mismatch	AAGAACCGGTGCGGAAGGCT	-4.45041	-5.41725	1.07015
ZMO1_ZMO0186	cysS	mismatch	AATTCTCGATCTTTTTGGAA	-3.45081	-2.30349	-0.631517
ZMO1_ZMO0186	cysS	mismatch	AATTTTCGATCATTTTGGAA	-0.115889	-0.0283045	-0.150461
ZMO1_ZMO0186	cysS	mismatch	CAGAACCGGTGAGGAAGGCT	-5.30988	-5.58787	0.346339
ZMO1_ZMO0186	cysS	mismatch	CAGAACCGGTGTGGAAGGCT	-4.92515	-5.51181	0.690693
ZMO1_ZMO0186	cysS	mismatch	CAGAACCGTTGCGGAAGGCT	-5.42956	-4.79798	-0.276497
ZMO1_ZMO0186	cysS	mismatch	CTGAACCGGTGCGGAAGGCT	-5.39824	-5.23878	-0.0234109
ZMO1_ZMO0186	cysS	perfect	AATTTTCGATCTTTTTGGAA	-3.49583	-3.36436	-0.127798
ZMO1_ZMO0186	cysS	perfect	CACACGCTCTGGATCGATAG	-4.62693	-4.38875	-0.272821
ZMO1_ZMO0186	cysS	perfect	CAGAACCGGTGCGGAAGGCT	-5.37357	-5.52179	0.0915422
ZMO1_ZMO0186	cysS	perfect	GGGCAAAATTATAAACAGTT	-4.80634	-5.10702	0.185269
ZMO1_ZMO0187	aroH	mismatch	TCAAAAACGCGCCAACTATC	-2.45953	-2.56118	0.327227
ZMO1_ZMO0187	aroH	mismatch	TCAAAATCGCGCCAACTATG	-1.29499	-1.55285	0.366554
ZMO1_ZMO0187	aroH	mismatch	TCAACATCGCGCCAACTATC	-2.31029	-2.91174	0.631142
ZMO1_ZMO0187	aroH	mismatch	TTATGGTTATCTGGATAAAT	-6.31697	-3.92641	-1.97979
ZMO1_ZMO0187	aroH	perfect	CAATTTTTCTTTTAACAGTC	-2.36797	-1.59393	-0.861969
ZMO1_ZMO0187	aroH	perfect	CTGAACCCAAAATCAAAGGC	-3.38579	-3.76057	0.30185
ZMO1_ZMO0187	aroH	perfect	TCAAAATCGCGCCAACTATC	-3.41966	-3.58003	0.0271395
ZMO1_ZMO0187	aroH	perfect	TTATCGTTATCTGGATAAAT	-3.13308	-3.68448	0.559492
ZMO1_ZMO0188	fhuE	perfect	AGAAAAAGCTGCGGTCGATA	-0.0524171	0.0850772	-0.147691
ZMO1_ZMO0188	fhuE	perfect	GCATAGGAACGGCGACGAGG	0.200231	0.350269	-0.156879
ZMO1_ZMO0188	fhuE	perfect	TGGCGCCCAGACAAAAACAA	-0.087863	-0.052154	-0.0381648
ZMO1_ZMO0189	sdaA	perfect	AAATCGGCGGCGGCGATCAT	-1.35991	-1.16392	-0.267292
ZMO1_ZMO0189	sdaA	perfect	ATCGGTGGCATGGCCGCGTC	-4.59165	-5.15272	0.525044
ZMO1_ZMO0189	sdaA	perfect	CCCATCGTGTGGGAGGACGA	-0.474027	-0.884596	0.350358
ZMO1_ZMO0189	sdaA	perfect	CGAAAAGGGTAACCACAATC	-0.114987	-0.930764	0.756991
ZMO1_ZMO0190	.	perfect	CACGGTGGGCCCGCTTACTT	-0.0184072	-0.451686	0.373215
ZMO1_ZMO0190	.	perfect	CGTAAACTGGCTTGAAATTC	-0.00165511	-0.0380211	0.00718319
ZMO1_ZMO0190	.	perfect	GCGGTATCATCCTGATTTTG	-0.0563715	-0.0906801	0.0125273
ZMO1_ZMO0190	.	perfect	TTTTGCAACGGTTTCTAAAC	-0.147376	0.0156834	-0.369802
ZMO1_ZMO0191	.	perfect	CACGATAACGCCACCACCGA	0.257682	-0.0348638	0.305402
ZMO1_ZMO0191	.	perfect	CCGATTTTCCTGATATCAAA	-0.0584673	-0.261109	0.114424
ZMO1_ZMO0191	.	perfect	CTCCAGCCAGAGCAGAACAA	-0.35568	-0.364715	0.10392
ZMO1_ZMO0191	.	perfect	CTCGGTTGGCTGCGGCATAT	-0.113844	-0.110932	-0.0863071
ZMO1_ZMO0192	.	perfect	AAGAATTTCCTGTGCAAAGG	0.0355038	0.224358	-0.230267
ZMO1_ZMO0192	.	perfect	AAGAGATGAAGAGCCAAAAA	-0.145187	-0.0910541	0.0281043
ZMO1_ZMO0192	.	perfect	AATCCAGTAGCCGCGACCAA	-0.285062	-0.0557693	-0.301132
ZMO1_ZMO0192	.	perfect	CTTTAAAAGAGCATCGCTCT	0.0605782	-0.039758	0.0904393
ZMO1_ZMO0193	.	mismatch	CCCGGTTTCTTCCCTGTGGC	-2.84335	-4.78182	1.48971
ZMO1_ZMO0193	.	mismatch	CCGGATTTCTTCCCTGTGGC	-2.3318	-2.50014	-0.074304
ZMO1_ZMO0193	.	mismatch	CCGGGTTTCTTCCCTGGGGC	-2.39379	-2.30993	-0.0672627
ZMO1_ZMO0193	.	mismatch	CCGGGTTTCTTCCCTGTGTC	-1.61577	-1.7743	0.366695
ZMO1_ZMO0193	.	mismatch	GAGACGGTTACCTTTGATGA	-2.22545	-2.72611	0.497788
ZMO1_ZMO0193	.	mismatch	GATACGGTTACCATTGATGA	-1.89964	-2.362	0.479044
ZMO1_ZMO0193	.	mismatch	GATAGGGTTACCTTTGATGA	-2.21983	-3.09527	1.05257
ZMO1_ZMO0193	.	mismatch	GCGGGTTTCTTCCCTGTGGC	-2.06216	-2.37086	-0.00611638
ZMO1_ZMO0193	.	mismatch	TCGGGTTTCTTCCCTGTGGC	-2.09405	-2.1335	-0.256689
ZMO1_ZMO0193	.	perfect	AGGTTCGACACGGGTAACCT	-2.27928	-2.29701	-0.311946
ZMO1_ZMO0193	.	perfect	CCGGGTTTCTTCCCTGTGGC	-2.42913	-2.48713	-0.176274
ZMO1_ZMO0193	.	perfect	GATACGGTTACCTTTGATGA	-2.24771	-2.56297	0.226263
ZMO1_ZMO0193	.	perfect	TATTGCCTTTTAATTGGCGA	-1.78964	-2.08607	-0.28647
ZMO1_ZMO0195	amiA	mismatch	AAAAAGATAATCGAAACAAA	0.650967	-0.277488	0.341946
ZMO1_ZMO0195	amiA	mismatch	AAAAAGATCATCGAACCAAA	-0.386613	-0.186782	-0.285101
ZMO1_ZMO0195	amiA	mismatch	AAAAAGCTAATCGAACCAAA	0.395813	0.00669362	0.510327
ZMO1_ZMO0195	amiA	mismatch	AAAAGGGCCTTTTTTCTTTT	-0.53386	0.0825656	-0.30067
ZMO1_ZMO0195	amiA	mismatch	AAAAGGGTCTTTATTCTTTT	-0.776435	-0.0175078	-0.538751
ZMO1_ZMO0195	amiA	mismatch	AAAAGGTTCTTTTTTCTTTT	-0.256311	0.0123402	-0.336481
ZMO1_ZMO0195	amiA	mismatch	ATAAGGGTCTTTTTTCTTTT	-0.984731	-0.0606162	-0.260322
ZMO1_ZMO0195	amiA	perfect	AAAAAGATAATCGAACCAAA	-0.601349	-0.0963452	-0.53215
ZMO1_ZMO0195	amiA	perfect	AAAAGGGTCTTTTTTCTTTT	-0.779433	-0.183357	-0.665463
ZMO1_ZMO0195	amiA	perfect	ATCCGAACCGGTTTTGCCAT	-0.567693	-0.30603	-0.346347
ZMO1_ZMO0195	amiA	perfect	GAACCAGATTCACGCGCGAT	-0.545434	-0.224903	-0.48874
ZMO1_ZMO0197	.	perfect	ATACCGCCAGAACAGAAAGC	0.156187	-0.040482	0.196891
ZMO1_ZMO0197	.	perfect	GTTGTCCCCCTTATTTTTAA	0.270162	0.085426	0.192476
ZMO1_ZMO0197	.	perfect	TCGCGCACAACCGCCGGCAT	0.531868	-0.00822035	0.491799
ZMO1_ZMO0197	.	perfect	TTTCAACTGATGGTAAATCT	0.608713	0.30003	-0.332299
ZMO1_ZMO0198	prfB	mismatch	ACGCCAAAGATTCTTGAATA	-4.93887	-4.93891	0.0831999
ZMO1_ZMO0198	prfB	mismatch	GCGACAAAGATTCTTGAATA	-4.84571	-4.98361	0.427318
ZMO1_ZMO0198	prfB	mismatch	GCGCAAAAGATTCTTGAATA	-4.98099	-4.71529	-0.0308534
ZMO1_ZMO0198	prfB	mismatch	GCGCCAAAAATTCTTGAATA	-4.7588	-4.91186	0.35333
ZMO1_ZMO0198	prfB	mismatch	GCGCCAAAGATTCTAGAATA	-2.75832	-3.08292	0.468311
ZMO1_ZMO0198	prfB	mismatch	GCGCCAAAGATTCTCGAATA	-2.45397	-1.79101	-0.563364
ZMO1_ZMO0198	prfB	mismatch	GTCGACAAGGGCTTGCGCTT	-4.29686	-5.13754	0.961045
ZMO1_ZMO0198	prfB	mismatch	GTCGACATGGGCTTGCGCTC	-3.92111	-3.84197	0.0363974
ZMO1_ZMO0198	prfB	mismatch	GTCGACATGGGTTTGCGCTT	-4.67173	-5.17126	0.6115
ZMO1_ZMO0198	prfB	perfect	AAGGCTGGGGTCTTCGACGC	-4.67277	-5.56101	0.822886
ZMO1_ZMO0198	prfB	perfect	GCAAGGCTCTATCCCAGTCG	-4.67845	-5.42159	0.651977
ZMO1_ZMO0198	prfB	perfect	GCGCCAAAGATTCTTGAATA	-4.73154	-5.47814	0.662637
ZMO1_ZMO0198	prfB	perfect	GTCGACATGGGCTTGCGCTT	-4.43441	-4.91103	0.360539
ZMO1_ZMO0199	lexA	perfect	CTGATACGCTGAGCCGGTTG	-3.24883	-3.30263	0.0833893
ZMO1_ZMO0199	lexA	perfect	CTTCCAGAGCCTTGATAAGG	-7.59258	-8.46209	0.812012
ZMO1_ZMO0199	lexA	perfect	GTGCGCGATTAGGTAATCGG	-8.04027	-7.74883	-0.489511
ZMO1_ZMO0199	lexA	perfect	TGATTTCGATTTGAGATCAA	-10.455	-5.35798	-5.30044
ZMO1_ZMO0200	trpD	perfect	CCTTGTCATAGAAGCCATCA	-1.3589	-3.62834	2.29779
ZMO1_ZMO0200	trpD	perfect	GATTTCTCCGAATGTTTTTC	-1.46874	-4.13725	2.4676
ZMO1_ZMO0200	trpD	perfect	GCGGGTCGGGTCTGGAAGAA	-1.47384	-4.11781	2.63592
ZMO1_ZMO0200	trpD	perfect	TGGCTTCGTCGAAGCTAAGG	-1.52474	-3.92722	2.36277
ZMO1_ZMO0201	trpG	perfect	CGCCTAATTCCTGTAGGTAA	-2.09125	-4.75479	2.51869
ZMO1_ZMO0201	trpG	perfect	CTACCGTTAGAGCATCATTG	-3.09303	-4.25276	1.1855
ZMO1_ZMO0201	trpG	perfect	TATCGTAATTATCAATGACA	-2.09299	-4.27601	2.15518
ZMO1_ZMO0202	mcpA1	perfect	CAATTAACAGAAGAATAGGT	-0.389571	-0.0472978	-0.604234
ZMO1_ZMO0202	mcpA1	perfect	CATAATCAGATATGTTTTGG	0.207567	0.00187179	0.0433933
ZMO1_ZMO0202	mcpA1	perfect	CGATTGATGCAAATTTCCAC	0.0042737	0.0515148	-0.0362973
ZMO1_ZMO0202	mcpA1	perfect	GTCGCTGACAGACTGTGCTC	-0.105034	-0.0114765	-0.0839669
ZMO1_ZMO0203	pbrR	perfect	ATAATCTCTTAAAATGGTCG	-0.674524	-0.444372	-0.402121
ZMO1_ZMO0203	pbrR	perfect	ATAGCGGATCGTAACGACTT	-0.0936657	-0.0462607	-0.0935159
ZMO1_ZMO0203	pbrR	perfect	GGCCTGTGCGAAGCGGGGCA	-0.376786	-0.827054	0.383294
ZMO1_ZMO0203	pbrR	perfect	GGTTATAAAGTCTATAATTA	-0.00234627	-0.0381156	0.0888296
ZMO1_ZMO0204	czcD	perfect	AAGGCCTTTTTATATCCCTC	-0.173953	-0.126271	-0.0208795
ZMO1_ZMO0204	czcD	perfect	CAATCTCGGCTAAAAACATC	0.102022	0.0432198	-0.0869267
ZMO1_ZMO0204	czcD	perfect	CGCCGATTTTGAAAAAAATC	-0.177808	-0.0720212	-0.144588
ZMO1_ZMO0204	czcD	perfect	GCCTTTTTTGTTGAAAAATC	-0.0760076	-0.0828068	-0.0759367
ZMO1_ZMO0205	.	mismatch	CTGCGGTATTGCCGAAGACG	-3.60185	-3.29335	0.389209
ZMO1_ZMO0205	.	mismatch	TCTGGCGGGCTGTGGTCGTC	-2.21899	-3.03689	0.906995
ZMO1_ZMO0205	.	mismatch	TCTTCCGGGCTGTGGTCGTC	-0.587307	-1.90051	1.47444
ZMO1_ZMO0205	.	mismatch	TCTTGAGGGCTGTGGTCGTC	-0.227735	-1.24845	1.16063
ZMO1_ZMO0205	.	mismatch	TCTTGCGGGCTCTGGTCGTC	-0.218504	-1.14442	1.29401
ZMO1_ZMO0205	.	mismatch	TCTTGCGGGCTGGGGTCGTC	-1.69838	-2.69364	1.16388
ZMO1_ZMO0205	.	mismatch	TCTTGCGGGCTGTGATCGTC	-1.70205	-3.00388	1.58223
ZMO1_ZMO0205	.	mismatch	TCTTGCGGGCTGTGGGCGTC	-1.47552	-2.65206	1.26155
ZMO1_ZMO0205	.	mismatch	TCTTGCGTGCTGTGGTCGTC	-0.614096	-2.11161	1.65879
ZMO1_ZMO0205	.	perfect	CCGCGAATCCACTCTACCCC	-2.20396	-3.61352	1.26879
ZMO1_ZMO0205	.	perfect	CTGCGGTATTGTCGAAGACG	-1.99517	-2.75728	0.6869
ZMO1_ZMO0205	.	perfect	TCTTGCGGGCTGTGGTCGTC	-2.10734	-3.2819	1.10028
ZMO1_ZMO0205	.	perfect	TGAGGCTGTCTTCATCTTCA	-0.810403	-1.65145	0.546552
ZMO1_ZMO0206	proB	mismatch	AGGTTCTGTTTCTTGCTCTT	-2.98648	-4.32855	1.20618
ZMO1_ZMO0206	proB	mismatch	AGTTTCTGTTCCTTGCTCTT	-2.56048	-5.11655	2.79468
ZMO1_ZMO0206	proB	mismatch	AGTTTCTGTTTCATGCTCTT	-3.00589	-4.88086	2.2925
ZMO1_ZMO0206	proB	mismatch	AGTTTCTGTTTCTTGCACTT	-3.18304	-4.96512	1.77434
ZMO1_ZMO0206	proB	mismatch	CGTTTCTGTTTCTTGCTCTT	-5.2169	-5.79855	0.616428
ZMO1_ZMO0206	proB	mismatch	GAAAACCGCACCATTGTTAT	-3.14318	-4.40784	1.46004
ZMO1_ZMO0206	proB	mismatch	GAAAACCGCACCCTTGTTAT	-3.04692	-4.11455	1.2709
ZMO1_ZMO0206	proB	mismatch	GAAAACCGCACCGTTGTCAT	-3.35033	-4.76314	1.57675
ZMO1_ZMO0206	proB	mismatch	GGTTTCTGTTTCTTGCTCTT	-5.10096	-4.94813	0.319737
ZMO1_ZMO0206	proB	perfect	AGTTTCTGTTTCTTGCTCTT	-4.14455	-5.10265	1.0128
ZMO1_ZMO0206	proB	perfect	GAAAACCGCACCGTTGTTAT	-3.30235	-4.37917	0.963986
ZMO1_ZMO0206	proB	perfect	GTCGCGGGCAGTTTTCCGGT	-4.07395	-5.48866	1.3498
ZMO1_ZMO0206	proB	perfect	TGAAATATCAGAAGTTAGAT	-4.33223	-6.50123	2.39359
ZMO1_ZMO0207	obgE	mismatch	CGCACCCGGGCCACCAGCAC	-4.36024	-4.93342	0.693899
ZMO1_ZMO0207	obgE	mismatch	CGCACCGCGGCCACCAGCAC	-4.38697	-4.46974	0.2369
ZMO1_ZMO0207	obgE	mismatch	CGCACCGGGGCCTCCAGCAC	-4.91543	-4.94359	0.206464
ZMO1_ZMO0207	obgE	mismatch	CGCACCGGGTCCACCAGCAC	-4.48418	-4.93417	0.504615
ZMO1_ZMO0207	obgE	mismatch	TCCCTGATCGAGAAATTGCA	-3.75172	-4.5176	0.85891
ZMO1_ZMO0207	obgE	mismatch	TGCCGGATCGAGAAATTGCA	-3.94276	-4.87125	1.09359
ZMO1_ZMO0207	obgE	mismatch	TGCCTGATCGAGAAATGGCA	-4.62947	-4.60578	0.142271
ZMO1_ZMO0207	obgE	mismatch	TGCCTGATCGAGAAATTGCT	-3.77588	-3.41866	-0.106936
ZMO1_ZMO0207	obgE	mismatch	TGCCTGCTCGAGAAATTGCA	-4.88831	-5.08802	0.0526332
ZMO1_ZMO0207	obgE	perfect	ATTCAATATATTTTTCATGA	-6.4888	-3.74905	-2.95606
ZMO1_ZMO0207	obgE	perfect	CAGAGTATTGAGGCCGGGGA	-4.55535	-5.34018	0.797435
ZMO1_ZMO0207	obgE	perfect	CGCACCGGGGCCACCAGCAC	-5.41709	-5.92365	0.444102
ZMO1_ZMO0207	obgE	perfect	TGCCCCCGTTACCCCCATCG	-4.53862	-4.36374	-0.273438
ZMO1_ZMO0208	.	perfect	AAAAATGCCGGAATGGGGGC	-0.810183	-0.951954	-0.0216266
ZMO1_ZMO0208	.	perfect	CCGAGGTCATCTGACCAAAG	-0.401271	-1.31218	0.969355
ZMO1_ZMO0208	.	perfect	GAGTAATCCGCTGCGTGATG	-0.648625	-0.578172	-0.169256
ZMO1_ZMO0208	.	perfect	TAACGGGTTACATCGTTATC	-0.625517	0.0939215	-0.605799
ZMO1_ZMO0209	rpmA	mismatch	AGCGACGACCAGCTGAATCG	-4.40102	-5.28684	0.918417
ZMO1_ZMO0209	rpmA	mismatch	CACCAAATTTTTTAAAACCA	0.138534	0.0302865	0.378016
ZMO1_ZMO0209	rpmA	mismatch	CACCAAATTTTTTAACTCCA	-0.196265	-0.0107248	0.100462
ZMO1_ZMO0209	rpmA	mismatch	GGCAACGACCAGCTGAATCG	-3.99408	-4.37053	0.529831
ZMO1_ZMO0209	rpmA	mismatch	GGCGACGACCAACTGAATCG	-5.515	-4.53356	-0.844801
ZMO1_ZMO0209	rpmA	mismatch	GGCGACGACCAGCAGAATCG	-4.22054	-4.26619	0.151937
ZMO1_ZMO0209	rpmA	mismatch	GGCGACGATCAGCTGAATCG	-4.18632	-3.78202	-0.223893
ZMO1_ZMO0209	rpmA	mismatch	GGCGTCGACCAGCTGAATCG	-4.92141	-4.5349	-0.30276
ZMO1_ZMO0209	rpmA	mismatch	TACCAAATTTTTTAACACCA	-2.53297	-3.29818	1.1797
ZMO1_ZMO0209	rpmA	perfect	CACCAAATTTTTTAACACCA	-3.62448	-3.43439	-0.273915
ZMO1_ZMO0209	rpmA	perfect	CGTAAACTTTGGTACCGCGC	-6.53772	-4.89329	-1.98451
ZMO1_ZMO0209	rpmA	perfect	GCCCATACCTACATTGCGAC	-5.10749	-4.86331	-0.627136
ZMO1_ZMO0209	rpmA	perfect	GGCGACGACCAGCTGAATCG	-3.80863	-3.66207	-0.27533
ZMO1_ZMO0211	rplU	mismatch	AAGGCATAAAATAAACAGAT	-7.13457	-7.68287	0.521485
ZMO1_ZMO0211	rplU	mismatch	AAGGCATGAAATTAACAGAT	-6.0216	-6.4389	0.430905
ZMO1_ZMO0211	rplU	mismatch	AAGGCATGCAATAAACAGAT	-6.02654	-7.31577	1.17982
ZMO1_ZMO0211	rplU	mismatch	AAGGCCTGAAATAAACAGAT	-7.82444	-7.21127	-0.40217
ZMO1_ZMO0211	rplU	mismatch	AAGGGATGAAATAAACAGAT	-11.7347	-7.29605	-4.44372
ZMO1_ZMO0211	rplU	mismatch	ACGGCATGAAATAAACAGAT	-5.95054	-7.5144	1.49255
ZMO1_ZMO0211	rplU	mismatch	CGTGGTTAACCAACACATGC	-9.87083	-10.0971	0.0569018
ZMO1_ZMO0211	rplU	mismatch	GGTGGTTAACCCACACATGC	-4.38703	-7.67405	2.93425
ZMO1_ZMO0211	rplU	mismatch	TAGGCATGAAATAAACAGAT	-8.72193	-9.0113	0.0569018
ZMO1_ZMO0211	rplU	perfect	GGCTTTTATCACTTCTTCAA	-6.42652	-6.73513	0.0865038
ZMO1_ZMO0211	rplU	perfect	GGTGCGCACGATAGCGAACA	-8.17157	-5.88134	-2.79186
ZMO1_ZMO0211	rplU	perfect	TAAACAGATCGGATCATGCG	-7.53942	-6.72669	-0.95026
ZMO1_ZMO0213	shdA	perfect	ACAACTCGCTAGAAAAAAAC	-0.889659	-0.694523	-0.254001
ZMO1_ZMO0213	shdA	perfect	ACCGGCATTGATGCCTAAGC	-0.129193	0.0596601	-0.266291
ZMO1_ZMO0213	shdA	perfect	ACTTCATTGATAATATCGAG	0.116924	0.454856	-0.43221
ZMO1_ZMO0213	shdA	perfect	CAGTTGCATGCAAAGCATGT	0.0183455	-0.0336633	-0.0647769
ZMO1_ZMO0214	dinF	perfect	AGGCGCGCAGCGGCTCGTTT	-0.10093	0.0368808	-0.191837
ZMO1_ZMO0214	dinF	perfect	ATCCGCCAGACCAAACAAAG	-0.082557	0.092013	-0.236174
ZMO1_ZMO0214	dinF	perfect	GACGGGAAAAGGAAAGGCGA	-0.20542	-0.0186248	-0.158442
ZMO1_ZMO0214	dinF	perfect	GCGATATTGGTGACAATGGC	-0.161298	-0.109026	-0.056008
ZMO1_ZMO0215	.	perfect	AAGATCAGAAACAGAGAAAA	-0.174863	-0.95388	0.74558
ZMO1_ZMO0215	.	perfect	CTGACGAAATAATTTCCGCA	0.0827939	-0.616225	0.537085
ZMO1_ZMO0215	.	perfect	GAAGACGACGCAACGGACAC	-0.466956	-1.31601	0.825213
ZMO1_ZMO0215	.	perfect	TTATCAGCCAATGACGCTGT	0.00692101	-0.655589	0.379415
ZMO1_ZMO0216	.	perfect	CTGCTGTCCTGATGATAAAT	0.112832	-0.00446664	0.121796
ZMO1_ZMO0216	.	perfect	CTGTCGATCATCATTTTTAA	-0.0754398	-0.135998	-0.0774817
ZMO1_ZMO0216	.	perfect	GCCGAAGAGGTCGGGATGGC	-4.78736	-6.08859	1.25787
ZMO1_ZMO0216	.	perfect	GGGCGATCCATTCGATGGGG	-0.00734189	0.540452	-0.606377
ZMO1_ZMO0219	helY	perfect	AGATGACAAAGAAGAAAGAC	-0.244944	-0.151268	-0.101073
ZMO1_ZMO0219	helY	perfect	CATCCGCTGAACCGCTAAAT	-0.1007	-0.0646453	-0.0361148
ZMO1_ZMO0219	helY	perfect	GGGTCTTTCCGGTATTGGTC	-1.24684	-1.64138	0.390248
ZMO1_ZMO0219	helY	perfect	TCCTATAACACCTGATGTAT	0.140756	-0.237817	0.148465
ZMO1_ZMO0220	fdxA	mismatch	ATTATAAAAAACTCAGATAA	-1.64283	-0.395081	-1.46581
ZMO1_ZMO0220	fdxA	mismatch	ATTATAAAAAACTCCGCTAA	-3.49122	0.205018	-3.3166
ZMO1_ZMO0220	fdxA	mismatch	ATTATAAAAGACTCCGATAA	-2.44507	0.140554	-3.22224
ZMO1_ZMO0220	fdxA	mismatch	ATTATAATAAACTCCGATAA	-1.92473	0.110412	-1.79918
ZMO1_ZMO0220	fdxA	mismatch	TTTACAACAGATACAGGCAT	-5.57921	-0.405526	-4.93325
ZMO1_ZMO0220	fdxA	mismatch	TTTACAACGGAAACAGGCAT	-3.21263	-0.452886	-2.60931
ZMO1_ZMO0220	fdxA	mismatch	TTTACAACGGATACAGTCAT	-2.61759	0.0112112	-2.16302
ZMO1_ZMO0220	fdxA	mismatch	TTTACAACGGATACCGGCAT	-2.49677	-0.265078	-2.2842
ZMO1_ZMO0220	fdxA	perfect	ATAGCTTCAGCCGGACATTC	-3.90585	-1.74277	-2.14525
ZMO1_ZMO0220	fdxA	perfect	CCGCAATCAATGCATTCATT	-2.70109	-0.159356	-2.61537
ZMO1_ZMO0220	fdxA	perfect	CTTCATAGAAACAATCGACG	-3.45183	-0.0796274	-3.90738
ZMO1_ZMO0220	fdxA	perfect	TTTACAACGGATACAGGCAT	-2.73762	-0.47257	-2.42195
ZMO1_ZMO0221	.	mismatch	ATAATATACGACCTTTCCTG	-1.60576	-1.82555	0.109393
ZMO1_ZMO0221	.	mismatch	ATTATATACGACCTTCCCTG	-2.3993	-2.28629	-0.190309
ZMO1_ZMO0221	.	mismatch	ATTATATACGACCTTTCCGG	-2.55145	-3.51666	0.949242
ZMO1_ZMO0221	.	mismatch	GACGACGAAAATCAGCGCCT	-3.03441	-2.28358	-0.855435
ZMO1_ZMO0221	.	mismatch	GACGACGAAACTCAACGCCT	-3.00385	-2.19503	-0.668577
ZMO1_ZMO0221	.	mismatch	GACGACGAAAGTCAGCGCCT	-3.13661	-2.45416	-0.73332
ZMO1_ZMO0221	.	mismatch	GACGACGATACTCAGCGCCT	-3.12851	-2.47855	-0.612579
ZMO1_ZMO0221	.	mismatch	GGCGACGAAACTCAGCGCCT	-2.80836	-2.45188	-0.453517
ZMO1_ZMO0221	.	mismatch	GTCGACGAAACTCAGCGCCT	-2.8033	-2.31507	-0.551202
ZMO1_ZMO0221	.	perfect	ACGCGCCCAACACCGTGCTT	-3.2287	-2.38002	-1.18276
ZMO1_ZMO0221	.	perfect	GACGACGAAACTCAGCGCCT	-3.16294	-2.39115	-0.986485
ZMO1_ZMO0221	.	perfect	GACGGGTTCCGGCAATTTCT	-2.99124	-2.39437	-0.869192
ZMO1_ZMO0221	.	perfect	TCCGTTCTTTTTCAAAACGC	-2.9855	-2.25506	-1.11346
ZMO1_ZMO0222	.	perfect	ACCACCATATTGCTTGATAG	0.0378274	0.192065	-0.11396
ZMO1_ZMO0222	.	perfect	ATTGGTATCAGAAATAACGT	0.300475	0.0170952	0.233944
ZMO1_ZMO0222	.	perfect	TCAATGACCACAATCGCACG	0.108436	0.0887788	0.00925093
ZMO1_ZMO0222	.	perfect	TTCCATGCGTCAGGATCTTT	-0.623375	-0.277503	-0.396033
ZMO1_ZMO0223	.	perfect	AAGGTTGAAAATGATAGGAT	0.487389	0.277036	0.122874
ZMO1_ZMO0223	.	perfect	AGTGTAATCCGAATTTTGAC	0.0635495	-0.107115	0.168621
ZMO1_ZMO0223	.	perfect	TCAATTCTTCCTGAAAAGGA	-0.166486	-0.306133	0.420703
ZMO1_ZMO0223	.	perfect	TCCAAAGACTTCACAGCCTT	0.158178	0.0241207	0.110914
ZMO1_ZMO0224	metW	perfect	ACTTTCAGGGATAATATGAT	-0.0395531	-0.849904	0.653148
ZMO1_ZMO0224	metW	perfect	ATAGCAAAGTCAGGCCGTTC	-0.105283	-1.0587	0.914758
ZMO1_ZMO0224	metW	perfect	GAAGGGTCTTCCAGAATTTG	-0.0439906	-1.02933	0.95862
ZMO1_ZMO0224	metW	perfect	GGGATTGATTTCGATGCCAC	0.00100761	-0.908551	0.645466
ZMO1_ZMO0225	metX	perfect	ATCTGCATTGAGGTGGCCAT	0.0636494	-0.878212	0.80835
ZMO1_ZMO0225	metX	perfect	CAATTTCAATTCCGGTGAGT	0.189064	-0.834919	1.03256
ZMO1_ZMO0225	metX	perfect	CCATCAAGAGCCAGTTCCCC	-0.0777984	-0.897418	0.750423
ZMO1_ZMO0225	metX	perfect	GTAAAGTAATATGCCGTTTA	-0.256931	-0.802297	0.397392
ZMO1_ZMO0226	sdh	perfect	AGAAGACAGCGCCTCCTTCA	0.212297	0.0693158	0.11243
ZMO1_ZMO0226	sdh	perfect	CACGAACCAATTCGTCTAAA	0.318028	0.00609181	0.26882
ZMO1_ZMO0226	sdh	perfect	TCCCGTAATTAAAGCGGTCT	0.242645	0.0337022	0.0756303
ZMO1_ZMO0226	sdh	perfect	TCTCTAATATCGAAAACCGC	0.52867	-0.190655	-0.520505
ZMO1_ZMO0227	polA	mismatch	ACATCAATCAGAATAAGATG	-5.2209	-3.28183	-1.58718
ZMO1_ZMO0227	polA	mismatch	CCATCAATCAGAATAAGAGG	-4.87975	-2.38498	-2.49634
ZMO1_ZMO0227	polA	mismatch	CCATCAATCAGAATATGATG	-2.56694	-2.36841	0.0763818
ZMO1_ZMO0227	polA	mismatch	CCATCAATCAGAATGAGATG	-2.93466	-4.12028	1.84958
ZMO1_ZMO0227	polA	mismatch	CCATCAATGAGAATAAGATG	-1.39511	-1.35186	0.575343
ZMO1_ZMO0227	polA	mismatch	CCATCGATCAGAATAAGATG	-5.43484	-2.96777	-2.30018
ZMO1_ZMO0227	polA	mismatch	TAACGGGGGGAAACGATGAT	-5.45185	-4.16799	-1.19758
ZMO1_ZMO0227	polA	mismatch	TAACGGGGGGAGACGAGGAT	-5.53269	-3.89376	-1.33082
ZMO1_ZMO0227	polA	mismatch	TAACGGGGGGAGACGATGCT	-5.01063	-3.54376	-1.27536
ZMO1_ZMO0227	polA	perfect	AAACCATAAACCGCTCCCGC	-4.90677	-3.18593	-1.69788
ZMO1_ZMO0227	polA	perfect	CACCAGCTTCCAAAGCATGG	-4.26457	-2.85734	-1.48113
ZMO1_ZMO0227	polA	perfect	CCATCAATCAGAATAAGATG	-4.07676	-2.84807	-1.336
ZMO1_ZMO0227	polA	perfect	TAACGGGGGGAGACGATGAT	-5.79309	-4.77478	-0.977589
ZMO1_ZMO0228	.	perfect	AATAAAAAGAAAGGGGATAC	0.449157	0.290202	0.1594
ZMO1_ZMO0228	.	perfect	TAACAAAAAGCCAAAAACAT	0.266644	-0.198295	0.389875
ZMO1_ZMO0228	.	perfect	TGCCAAGATAGCAATGTCTT	0.635149	-0.0553655	0.75693
ZMO1_ZMO0228	.	perfect	TTCAGCTTCTTCTTTATTCA	-1.84873	-2.05015	0.224579
ZMO1_ZMO0229	.	perfect	AAAGACAACAGAGCCATCGG	-3.4378	-3.81455	0.320306
ZMO1_ZMO0229	.	perfect	CTAAAATCAATCGTGATGTT	0.0823197	0.161147	0.0159423
ZMO1_ZMO0229	.	perfect	GCTAAACCAACACAAAGGCG	-0.0305531	0.147646	-0.368196
ZMO1_ZMO0229	.	perfect	TAAAGCCATAATACCGATAT	0.0417512	0.0485316	-0.0389366
ZMO1_ZMO0230	fepC	perfect	CCGGCAGCCAGATGTATCAT	0.0576386	-0.0933624	0.0869313
ZMO1_ZMO0230	fepC	perfect	CCTCAAAAGAACAACTGCCA	-0.0113494	-0.0226039	-0.0710001
ZMO1_ZMO0230	fepC	perfect	GCCATTGGCACCAATCATTC	-0.198112	-0.0583398	-0.252098
ZMO1_ZMO0230	fepC	perfect	GGAGGGTGATGGCAGCCTGA	0.120311	0.656968	-0.594233
ZMO1_ZMO0231	.	perfect	ACCACCGTTCTAAAACGTCA	-0.339194	0.107354	-0.362017
ZMO1_ZMO0231	.	perfect	ACCATTAGCTGGTTTCTTCG	-0.0571038	0.134598	-0.335879
ZMO1_ZMO0231	.	perfect	GCGTTGAGTTGCAGCCGGAA	-0.003599	0.318401	-0.365665
ZMO1_ZMO0231	.	perfect	TTTCATTTCCACCAGAGCCA	-0.0571211	0.0781942	-0.147911
ZMO1_ZMO0232	.	perfect	ATCAATATTATAGGGTGCCA	-0.317035	-0.22244	-0.0306978
ZMO1_ZMO0232	.	perfect	ATCCGCCGGATATGGCGTTC	-0.0254894	-0.342705	0.183132
ZMO1_ZMO0232	.	perfect	GAGAGGGGGAGGCCTTATTC	-3.19456	-1.4915	-1.74217
ZMO1_ZMO0232	.	perfect	GCATGGCGTCCCCAAAAACG	0.0154687	0.168672	-0.22374
ZMO1_ZMO0233	.	perfect	CCGTTATAGCGGCCATAGAT	0.0543758	0.175272	-0.162591
ZMO1_ZMO0233	.	perfect	GTATATCGCCTTTAAAAACA	-0.12777	0.108645	-0.269926
ZMO1_ZMO0233	.	perfect	TGGCTGAAGAATTTTTGAAC	-0.0292201	0.0487847	-0.071213
ZMO1_ZMO0233	.	perfect	TGGGACATCGCTAGGGCCTT	-0.0116822	-0.00256869	-0.122027
ZMO1_ZMO0234	.	perfect	CTGGGTGACCATGGTGGCAG	-0.183476	0.240954	-0.322355
ZMO1_ZMO0234	.	perfect	GGATTGTTCCTGGCGCATTT	0.832816	0.561613	0.306525
ZMO1_ZMO0234	.	perfect	TAAGGCGGCAGTAACGGCAT	-0.842267	-0.369398	-0.481424
ZMO1_ZMO0234	.	perfect	TGGGCGACCTGTGCATCTAC	0.468919	0.310106	0.242402
ZMO1_ZMO0236	.	mismatch	ACGTATTTTATCAAAAACAT	0.0341726	0.191427	-0.0577316
ZMO1_ZMO0236	.	mismatch	ACGTATTTTATCAAAAATAT	-0.107502	0.0615133	-0.0105695
ZMO1_ZMO0236	.	mismatch	CAGAAGCAGCATTGCAGTCT	0.0192931	0.280457	-0.0353272
ZMO1_ZMO0236	.	mismatch	CAGAAGCGGCATTGCAGTCC	0.0697491	-0.011948	0.20786
ZMO1_ZMO0236	.	mismatch	CAGAAGCGGCATTGCAGTTT	0.108975	0.0589196	0.309505
ZMO1_ZMO0236	.	mismatch	CAGAAGCGGCCTTGCAGTCT	0.181541	0.260863	0.0889953
ZMO1_ZMO0236	.	mismatch	CAGAATCGGCATTGCAGTCT	0.136661	0.238591	0.0725953
ZMO1_ZMO0236	.	mismatch	CAGATGCGGCATTGCAGTCT	-0.0140959	0.149797	-0.00875062
ZMO1_ZMO0236	.	mismatch	CCGTATTTTATCAAAAAGAT	-0.117368	0.0550359	0.0378646
ZMO1_ZMO0236	.	perfect	ACGTATTTTATCAAAAAGAT	-0.212004	-0.051446	-0.295116
ZMO1_ZMO0236	.	perfect	CAGAAGCGGCATTGCAGTCT	-0.0579444	0.201901	-0.269601
ZMO1_ZMO0236	.	perfect	TCAGACTCTGGCCAGAAACA	-1.54911	-2.41754	0.900698
ZMO1_ZMO0236	.	perfect	TTCGGCAGCCATAAGCCGCT	0.088673	0.13545	-0.215267
ZMO1_ZMO0238	atpH	mismatch	AAGGCTTGATTGAATGCTGC	-1.11166	-5.82805	4.53176
ZMO1_ZMO0238	atpH	mismatch	AAGGCTTGCTTAAATGCTGC	-1.12618	-4.68305	3.58377
ZMO1_ZMO0238	atpH	mismatch	AAGGCTTGCTTGAATACTGC	-0.844728	-3.17242	2.4972
ZMO1_ZMO0238	atpH	mismatch	AAGGCTTGCTTGAATGCTAC	-0.162992	-0.261032	0.244959
ZMO1_ZMO0238	atpH	mismatch	AAGGCTTGCTTGCATGCTGC	-1.17047	-5.04909	3.99766
ZMO1_ZMO0238	atpH	mismatch	AAGGCTTGCTTTAATGCTGC	-1.12995	-4.13494	3.2033
ZMO1_ZMO0238	atpH	mismatch	AAGGCTTGGTTGAATGCTGC	-1.31207	-4.88022	3.76683
ZMO1_ZMO0238	atpH	mismatch	ACGGCTTGCTTGAATGCTGC	-1.13865	-5.65487	4.59884
ZMO1_ZMO0238	atpH	mismatch	CGAAAAGTGCCAGGGCTTAA	-1.89419	-6.30566	4.42815
ZMO1_ZMO0238	atpH	perfect	AAGGCTTGCTTGAATGCTGC	-1.42993	-6.07795	4.5592
ZMO1_ZMO0238	atpH	perfect	AGCTTTTTCAACATGTTTAC	-1.41682	-5.01417	3.2638
ZMO1_ZMO0238	atpH	perfect	CGAAAAGTGCCAGGGCATAA	-1.55493	-5.85616	4.28715
ZMO1_ZMO0238	atpH	perfect	TTCATCGAATTTGCCGAGAC	-0.840732	-4.12019	3.04753
ZMO1_ZMO0239	atpA	mismatch	CAAAGCCATCGATCTGTTCA	-1.38915	-4.75276	3.60112
ZMO1_ZMO0239	atpA	mismatch	CAAAGCCTTCGATCTGTTCT	-0.59698	-1.58169	1.25512
ZMO1_ZMO0239	atpA	mismatch	CAAAGCCTTCGATCTGTTGA	-0.494588	-3.01042	2.63432
ZMO1_ZMO0239	atpA	mismatch	CGTTTGAAATTTCTGCGGCG	-1.07312	-2.02949	1.30646
ZMO1_ZMO0239	atpA	mismatch	CTTTCGAAATTTCTGCGGCG	-0.369653	-0.386748	0.132634
ZMO1_ZMO0239	atpA	mismatch	CTTTTGAAATTTCTGAGGCG	-0.100163	-0.0245262	0.041004
ZMO1_ZMO0239	atpA	mismatch	CTTTTGAAATTTCTGCGTCG	-0.00373704	0.0113305	0.31364
ZMO1_ZMO0239	atpA	mismatch	CTTTTGAAATTTCTGGGGCG	0.0413147	-0.0665212	0.238066
ZMO1_ZMO0239	atpA	mismatch	CTTTTGACATTTCTGCGGCG	-0.062914	-0.229453	0.286954
ZMO1_ZMO0239	atpA	perfect	CAAAGCCTTCGATCTGTTCA	-1.2798	-5.30201	3.89598
ZMO1_ZMO0239	atpA	perfect	CCGACCAACTTCGCTGACTT	-1.18082	-5.15165	3.84282
ZMO1_ZMO0239	atpA	perfect	CTTTTGAAATTTCTGCGGCG	-1.43642	-4.09364	2.57137
ZMO1_ZMO0239	atpA	perfect	TTTATCAAGACCATATACGC	-1.62933	-3.65472	1.70891
ZMO1_ZMO0240	atpG1	mismatch	ACTTTCGGCCCGCCGAAGCT	-1.30486	-3.83363	2.55582
ZMO1_ZMO0240	atpG1	mismatch	ACTTTCTGCCCGCCGAAGCA	-0.54891	-1.80037	1.45178
ZMO1_ZMO0240	atpG1	mismatch	ACTTTCTGTCCGCCGAAGCT	-1.50532	-4.9276	3.60624
ZMO1_ZMO0240	atpG1	mismatch	ATTTTCTGCCCGCCGAAGCT	-1.52926	-4.90176	3.36088
ZMO1_ZMO0240	atpG1	mismatch	GCTTTTAAACTTTTCAGGCT	-0.514441	-3.77413	2.77592
ZMO1_ZMO0240	atpG1	mismatch	GTTTTGAAACTTTTCAGGCT	-0.478468	-1.84325	1.25562
ZMO1_ZMO0240	atpG1	mismatch	GTTTTTAAACTTTTCAGCCT	-0.202333	-0.248583	0.131144
ZMO1_ZMO0240	atpG1	mismatch	GTTTTTAAACTTTTCAGGAT	-0.679921	-2.58713	1.64369
ZMO1_ZMO0240	atpG1	mismatch	GTTTTTAAACTTTTTAGGCT	-0.55558	-0.925675	0.404092
ZMO1_ZMO0240	atpG1	perfect	ACTTTCTGCCCGCCGAAGCT	-1.50512	-5.34153	3.69206
ZMO1_ZMO0240	atpG1	perfect	GGGCAAAGCATTAGGCGTTC	-1.21327	-5.07153	3.64708
ZMO1_ZMO0240	atpG1	perfect	GTTTTTAAACTTTTCAGGCT	-1.23291	-5.86807	4.38291
ZMO1_ZMO0240	atpG1	perfect	TGCGCCATTCGCTTTGCATA	-0.908952	-2.95654	1.79962
ZMO1_ZMO0241	atpD	mismatch	GACCAAAGACCTGGCTTATC	-3.07483	-4.44856	1.39604
ZMO1_ZMO0241	atpD	mismatch	GACCAATAACCTGGCTTATC	-3.08399	-4.59174	1.47175
ZMO1_ZMO0241	atpD	mismatch	GACCAATGACCTGGCTTCTC	-1.14374	-4.73024	3.53048
ZMO1_ZMO0241	atpD	mismatch	GACCAGTGACCTGGCTTATC	-4.39561	-5.1815	0.850521
ZMO1_ZMO0241	atpD	mismatch	GACCTATGACCTGGCTTATC	-3.89732	-4.86727	0.912854
ZMO1_ZMO0241	atpD	mismatch	GAGCAATGACCTGGCTTATC	-4.69162	-5.13136	0.474681
ZMO1_ZMO0241	atpD	mismatch	GCCAATATTCTTTTTACCAG	-1.09917	-2.95876	2.05974
ZMO1_ZMO0241	atpD	mismatch	GCCAATATTCTTTTTACTCG	-0.848034	-1.87522	1.07802
ZMO1_ZMO0241	atpD	mismatch	TCCAATATTCTTTTTACTAG	-0.546367	-1.47143	0.872564
ZMO1_ZMO0241	atpD	perfect	GACCAATGACCTGGCTTATC	-4.57743	-5.18175	0.327899
ZMO1_ZMO0241	atpD	perfect	GCCAATATTCTTTTTACTAG	-1.01813	-4.64546	3.36045
ZMO1_ZMO0241	atpD	perfect	TCAAAAAGCACGTCGACGAC	-1.20528	-4.35384	2.92322
ZMO1_ZMO0241	atpD	perfect	TCAAGAGCCGTAAGAAGAGG	-0.740692	-4.24522	3.25808
ZMO1_ZMO0242	atpC	mismatch	CAAAGATCGCCCTCGGTTCC	-0.701019	-4.10119	3.52144
ZMO1_ZMO0242	atpC	mismatch	CCAAGATCGCCCTCGGTTGC	-0.000211597	-0.456294	0.477243
ZMO1_ZMO0242	atpC	mismatch	CCAAGATCGCCCTGGGTTCC	-0.253141	-0.378509	0.334778
ZMO1_ZMO0242	atpC	mismatch	CCAAGATGGCCCTCGGTTCC	-0.519467	-1.48423	1.02387
ZMO1_ZMO0242	atpC	mismatch	CCAAGTTCGCCCTCGGTTCC	-0.691431	-1.94392	1.33414
ZMO1_ZMO0242	atpC	mismatch	CCGGAACCGGCAAGACGTGA	-0.393168	-1.37129	1.07223
ZMO1_ZMO0242	atpC	mismatch	CCGGAACGGGCAAGACTTGA	-0.275538	-0.71897	0.5337
ZMO1_ZMO0242	atpC	mismatch	CCGGAACGTGCAAGACGTGA	-0.3101	-0.938328	0.757885
ZMO1_ZMO0242	atpC	mismatch	GCAAGATCGCCCTCGGTTCC	-0.675607	-3.41904	2.99138
ZMO1_ZMO0242	atpC	perfect	CCAAGATCGCCCTCGGTTCC	-0.863263	-4.66899	3.68918
ZMO1_ZMO0242	atpC	perfect	CCGGAACGGGCAAGACGTGA	-0.764103	-5.18666	4.32611
ZMO1_ZMO0242	atpC	perfect	CTTCTTTGGCTTCTTCTGCA	-1.78436	-5.00274	3.10038
ZMO1_ZMO0242	atpC	perfect	TCCCGGATAGCGGTCATGGT	-1.25204	-5.66359	4.1915
ZMO1_ZMO0243	.	perfect	ACAGTAAAAGAAGAAGAGGG	-0.433428	-0.474173	0.14017
ZMO1_ZMO0243	.	perfect	GATAATCTGAAAAAAGACTG	0.488905	0.193103	0.25563
ZMO1_ZMO0243	.	perfect	GCCCGCATTGGCCGGTGAAA	-0.102412	-0.806437	0.690825
ZMO1_ZMO0243	.	perfect	GTTACAAGCCATTAGAAAAC	0.626505	-0.273913	0.783153
ZMO1_ZMO0244	.	mismatch	AGCCCTGACCGGAGGCAATC	-1.78514	-0.900218	-0.98268
ZMO1_ZMO0244	.	mismatch	CTGGTCATGTCGTGATCCTA	-1.30503	-1.07788	-0.511095
ZMO1_ZMO0244	.	mismatch	CTGTTCAAGTCGTGATCCTA	-0.96819	-1.37982	0.206043
ZMO1_ZMO0244	.	mismatch	CTGTTCATGTCGTGATCTTA	-1.38573	-0.995495	-0.537835
ZMO1_ZMO0244	.	mismatch	CTGTTCATGTCGTGCTCCTA	-1.03151	-1.13133	-0.0639651
ZMO1_ZMO0244	.	mismatch	GGCCCTAACCGGAGGCAATC	-1.27979	-1.00102	-0.513681
ZMO1_ZMO0244	.	mismatch	GGCCCTGACCGGAGGCAATA	-0.919869	-0.70806	-0.126242
ZMO1_ZMO0244	.	mismatch	GGCCCTGACCGGAGGCATTC	-1.14716	-0.856259	-0.396102
ZMO1_ZMO0244	.	perfect	GAATTTGCCGAAGCCGTTCA	-2.17843	-0.750481	-1.75742
ZMO1_ZMO0244	.	perfect	GGCCCTGACCGGAGGCAATC	-1.32093	-0.943185	-0.755292
ZMO1_ZMO0244	.	perfect	GTCAACAATGGTAGAAAAAA	-2.21551	-0.82783	-1.50685
ZMO1_ZMO0244	.	perfect	TCTTGGCATCCGTTTTGGTG	-1.77289	-1.2305	-0.957824
ZMO1_ZMO0246	hslV	perfect	CGGCGTACTTTTCGGGCATT	0.103321	0.431886	-0.215873
ZMO1_ZMO0246	hslV	perfect	GTCCATTCCGTCTGACAGAA	-0.121288	-0.139646	0.145838
ZMO1_ZMO0246	hslV	perfect	TAACAGAGCCATCCCCCAAG	0.0120698	0.380931	-0.294838
ZMO1_ZMO0246	hslV	perfect	TAATGTAAAAGCATCCGCCG	0.0849695	0.507962	-0.261086
ZMO1_ZMO0247	hslU	perfect	AACAATGGCTTTGGGCGTAA	-0.132081	0.252902	-0.361861
ZMO1_ZMO0247	hslU	perfect	ACTTCATCCTTCAAATGCTC	-0.0720337	0.146976	-0.120399
ZMO1_ZMO0247	hslU	perfect	CCTATCATCAAGATATTTTT	0.0727832	0.185664	-0.136639
ZMO1_ZMO0247	hslU	perfect	TTCTTTTTGTCCGACAATAT	1.15582	-0.144352	0.40859
ZMO1_ZMO0249	rpmG	mismatch	AGACGAATCTCAACTGTAGT	-0.782253	-0.616416	-0.289893
ZMO1_ZMO0249	rpmG	mismatch	AGACGAATCTTCACTGTAGT	-0.868508	-0.65222	-0.108052
ZMO1_ZMO0249	rpmG	mismatch	ATACGAATCTTAACTGTAGT	-0.718612	-0.849139	-0.1518
ZMO1_ZMO0249	rpmG	mismatch	GCGGGTAACATAGAAAACTC	-1.14954	-0.74362	-0.206705
ZMO1_ZMO0249	rpmG	mismatch	GCGGGTAACATAGAAAATTC	-0.965542	-0.781615	-0.0783652
ZMO1_ZMO0249	rpmG	mismatch	GCGGGTAACATAGAAACATC	-1.15433	-0.759719	-0.197931
ZMO1_ZMO0249	rpmG	mismatch	GCGGGTAACATAGAACAATC	-1.19472	-0.758023	-0.159656
ZMO1_ZMO0249	rpmG	mismatch	GCGGGTAACATAGTAAAATC	-0.838207	-0.658924	-0.197761
ZMO1_ZMO0249	rpmG	mismatch	TCGGGTAACATAGAAAAATC	-1.1317	-0.836671	-0.418481
ZMO1_ZMO0249	rpmG	perfect	AGACGAATCTTAACTGTAGT	-0.904319	-0.617532	-0.491902
ZMO1_ZMO0249	rpmG	perfect	ATTTTTTCGGTCTGGTTCCG	-1.14844	-0.543562	-0.562053
ZMO1_ZMO0249	rpmG	perfect	CAACCGGATCATATTTACGA	-0.974772	-0.814039	-0.520293
ZMO1_ZMO0249	rpmG	perfect	GCGGGTAACATAGAAAAATC	-1.10151	-0.684197	-0.580974
ZMO1_ZMO0250	.	mismatch	ACATCCATAATAATAAGATC	-1.13634	-0.537137	-0.474065
ZMO1_ZMO0250	.	mismatch	ATATCAATAATAATAAGATC	0.417442	-0.564796	0.935315
ZMO1_ZMO0250	.	mismatch	ATATCCATAATTATAAGATC	-0.256999	-0.13987	0.99472
ZMO1_ZMO0250	.	mismatch	ATGCCTCGCACGTCTCTTAC	-1.03277	0.106198	-0.943123
ZMO1_ZMO0250	.	mismatch	ATGCCTCGCCCGACTCTTAC	-1.27971	0.0831352	-1.23706
ZMO1_ZMO0250	.	mismatch	ATGCCTCGCCCGTCTGTTAC	-1.45543	-0.107059	-1.14836
ZMO1_ZMO0250	.	mismatch	ATGCCTCGCCCTTCTCTTAC	-0.587592	0.0718938	-0.532383
ZMO1_ZMO0250	.	mismatch	ATGCCTCGCGCGTCTCTTAC	-1.23934	0.183712	-1.23347
ZMO1_ZMO0250	.	perfect	AGCTCTAGTCCACTAATATG	-2.84146	0.473385	-3.38932
ZMO1_ZMO0250	.	perfect	ATATCCATAATAATAAGATC	-0.956304	-0.15391	-0.938364
ZMO1_ZMO0250	.	perfect	ATGCCTCGCCCGTCTCTTAC	-2.47699	0.0849945	-2.58556
ZMO1_ZMO0250	.	perfect	TGACTGCCATAATCGGTATA	-0.973491	-0.107904	-0.849453
ZMO1_ZMO0251	.	perfect	AAATTACCCGCCAACACTGT	-0.744676	-0.801905	0.0273669
ZMO1_ZMO0251	.	perfect	AAGTCTGGTTTCAATAGTCA	-0.987872	-0.987419	0.00987301
ZMO1_ZMO0251	.	perfect	AGGGAGAAGGATGCCAAGTT	-0.794637	-0.775039	0.000724418
ZMO1_ZMO0251	.	perfect	GCAACAGGGGCTGCCGCTTC	-1.86483	-1.30572	-0.598513
ZMO1_ZMO0252	.	perfect	ACTGGCGGCCATCATTCAGC	-0.0355847	-0.0337018	-0.0626527
ZMO1_ZMO0252	.	perfect	CATTCACCTGAACAACAGAA	0.319761	0.253584	0.0982612
ZMO1_ZMO0252	.	perfect	CTTCAGTAGAAAATGCTTTA	0.280915	0.0700359	-0.517701
ZMO1_ZMO0252	.	perfect	TTTAGTGATCGTCAGGCTGG	-0.378248	-0.043089	-0.194161
ZMO1_ZMO0253	tolC	perfect	CCTAAACTATCACTCAAGCT	0.0306546	-0.00735681	0.101874
ZMO1_ZMO0253	tolC	perfect	CTATCAATAGTCGGCATTTT	0.0339724	0.155415	-0.0294818
ZMO1_ZMO0253	tolC	perfect	GAAAGGTACTGAAAAACAAC	-0.0851735	-0.00986933	-0.181288
ZMO1_ZMO0253	tolC	perfect	GATTACCTTTCTCATCAGGC	-0.151378	-0.00480865	-0.305485
ZMO1_ZMO0254	cyaB	perfect	AACCGGAAGGGTATAATGAC	-2.41187	-4.93329	2.43563
ZMO1_ZMO0254	cyaB	perfect	CGCAATCATGGCATCCAGCC	0.088311	0.00917304	0.0149281
ZMO1_ZMO0254	cyaB	perfect	CTTCCCATAAAAGAAGGGAT	0.308978	0.208654	0.164864
ZMO1_ZMO0254	cyaB	perfect	TTCTCCACCCTGCGCCATCA	0.91142	0.88834	0.0665102
ZMO1_ZMO0255	hlyD	perfect	AACTTCTTCAAGCGTAAAGC	-0.197146	-0.0265465	-0.250429
ZMO1_ZMO0255	hlyD	perfect	ATCATCGACCATGCTCTGGG	-0.17657	0.0476319	-0.209592
ZMO1_ZMO0255	hlyD	perfect	GACAAGGAAAGGTTAGCCAT	-0.050136	0.106714	-0.253001
ZMO1_ZMO0255	hlyD	perfect	TCCGTGCCGGAAGATGCAAA	0.0661855	0.129134	0.0547755
ZMO1_ZMO0256	.	perfect	AAACCTTGCCACTACCAAAA	-0.131095	0.146769	-0.351211
ZMO1_ZMO0256	.	perfect	CACATTTCAACCAAGGAAGT	-0.000426055	0.0205315	-0.103626
ZMO1_ZMO0256	.	perfect	GATCTTGCCGGCATCAACAC	-0.136852	0.00779389	-0.188915
ZMO1_ZMO0256	.	perfect	TTCCCATGTCGGGCAGAAGA	-0.966541	-1.07186	0.0505835
ZMO1_ZMO0257	.	perfect	CAAACCGAGATCAAGGACAA	-1.49746	-0.510096	-1.01369
ZMO1_ZMO0257	.	perfect	CGCAACTGACGGGAAAGCGT	-0.86054	0.140679	-1.06839
ZMO1_ZMO0257	.	perfect	TTTCGCTCGAGCCTAGGAAA	-0.67017	0.142586	-1.00572
ZMO1_ZMO0257	.	perfect	TTTGCGCCAACGATCAAGAA	-0.39223	0.0053471	-0.576054
ZMO1_ZMO0258	.	perfect	AACGACTAAAAAAACGCTTT	-0.0563233	0.334553	-0.42628
ZMO1_ZMO0258	.	perfect	CGCTTTTTTCGATTTTTTTC	0.43779	-0.00832274	0.308565
ZMO1_ZMO0258	.	perfect	GCCACCGCTAGGGGAAGAAG	-0.0226759	0.443857	-0.516622
ZMO1_ZMO0258	.	perfect	TGACTGTTATTTTCTCCGAC	0.00895142	0.180646	-0.245796
ZMO1_ZMO0260	ccmA	perfect	AACCCGCCAACAGACGCAAA	-0.0904861	0.097342	-0.154324
ZMO1_ZMO0260	ccmA	perfect	ACAAATGGGTAAACAGTAAG	-0.109926	0.358523	-0.566665
ZMO1_ZMO0260	ccmA	perfect	ATTTGCCCCCGTTATTAAAA	-0.177511	0.00703213	-0.323871
ZMO1_ZMO0260	ccmA	perfect	CAGCCTTGCATTCCCGAAAT	-0.965164	-0.162964	-0.763101
ZMO1_ZMO0262	ccmB	perfect	AAAAAGCCATTTTCGACATC	-0.1067	-0.0219336	-0.0972329
ZMO1_ZMO0262	ccmB	perfect	ACCAATAAAAAAAACAAGAC	-0.192664	-0.188873	-0.0548605
ZMO1_ZMO0262	ccmB	perfect	CACCGCGAAAGGGAATAGAA	-0.0653183	0.326924	-0.357049
ZMO1_ZMO0262	ccmB	perfect	GGAATAATCAAACGGTCAAT	0.0257059	0.0904434	-0.135839
ZMO1_ZMO0263	.	perfect	ATCAATTTTGGAGAAACGAG	0.036826	0.0789984	-0.0387927
ZMO1_ZMO0263	.	perfect	ATTGCCTTCTAGTTCACTGG	-0.151875	-0.0261918	0.0142695
ZMO1_ZMO0263	.	perfect	CAGCTTTTAATTCTGACAGA	0.0879813	0.193749	-0.0262689
ZMO1_ZMO0263	.	perfect	TTTTGCATCTCATCTCCACC	-0.0350685	-0.0816803	0.0901578
ZMO1_ZMO0264	.	mismatch	CGGTATTTTTTAGGCATGCT	-0.596123	0.100246	-0.157345
ZMO1_ZMO0264	.	mismatch	CGGTATTTTTTAGTCATGAT	0.331711	0.105373	0.372277
ZMO1_ZMO0264	.	mismatch	CGGTATTTTTTGGGCATGAT	-0.764423	-0.860654	0.4583
ZMO1_ZMO0264	.	mismatch	GAAGCGGATAGAGAAGAAAT	0.262969	0.221699	0.114
ZMO1_ZMO0264	.	mismatch	GAAGGGGATAGAAAAGAAAT	0.0314864	0.166932	0.0508444
ZMO1_ZMO0264	.	mismatch	GAAGGGGATAGAGAAGAAAG	-0.160037	0.396707	-0.339618
ZMO1_ZMO0264	.	mismatch	GAAGGGGATAGAGAAGAATT	0.160293	0.0298279	0.312739
ZMO1_ZMO0264	.	mismatch	GAAGGGGATAGAGATGAAAT	-0.118094	0.163405	-0.239741
ZMO1_ZMO0264	.	mismatch	GAAGGGGGTAGAGAAGAAAT	0.518451	0.682239	-0.124819
ZMO1_ZMO0264	.	perfect	ATTAATTTTTCAGAAATGAG	0.673005	-0.101375	0.201491
ZMO1_ZMO0264	.	perfect	CAGCTTTCAATGGCGGCAGG	0.0775308	0.0869509	-0.0937164
ZMO1_ZMO0264	.	perfect	CTACAAGCCTTTTATTCCCA	-0.0141991	0.15036	-0.361639
ZMO1_ZMO0264	.	perfect	GAGACTGTCTCCTTCGAAAA	-0.117945	-0.377804	0.0150973
ZMO1_ZMO0265	.	mismatch	CGGCATTTCTTAGGCATGAC	-0.16314	-0.574357	0.688156
ZMO1_ZMO0265	.	mismatch	CGGTATTTCTTAGGGATGAC	-0.954393	-1.9618	1.4624
ZMO1_ZMO0265	.	mismatch	CGGTATTTCTTTGGCATGAC	0.0818594	-0.638106	0.82425
ZMO1_ZMO0265	.	mismatch	GAAAGGAGTAAAGAAGAAAA	0.135643	-0.40084	0.468675
ZMO1_ZMO0265	.	mismatch	GAAAGGAGTAAAGAGGAAAT	0.572811	0.304089	0.282996
ZMO1_ZMO0265	.	mismatch	GAAAGGAGTAAAGATGAAAT	-0.0360215	0.151546	-0.0885225
ZMO1_ZMO0265	.	mismatch	GAAAGGAGTAAGGAAGAAAT	0.244881	0.0912109	0.324689
ZMO1_ZMO0265	.	mismatch	GAGAGGAGTAAAGAAGAAAT	0.128072	0.213357	0.149788
ZMO1_ZMO0265	.	mismatch	GGGTATTTCTTAGGCATGAC	-0.195308	-0.233092	0.286504
ZMO1_ZMO0265	.	perfect	ATACCATTTTTTAAATCTTC	0.174799	0.322228	-0.150122
ZMO1_ZMO0265	.	perfect	ATCAGTTTTGGCGAAACAAG	-0.126017	-0.00335288	-0.206314
ZMO1_ZMO0265	.	perfect	CTTCAGCCTTTAATTCTGGC	0.0070763	-0.00505953	-0.113777
ZMO1_ZMO0265	.	perfect	TAGCGACTTTGTCAATAAGC	-0.112311	0.0226963	-0.0733577
ZMO1_ZMO0266	.	perfect	GGTAACGAAGCTGAGGTGTC	-0.0784823	-0.0293773	0.00756509
ZMO1_ZMO0266	.	perfect	GTTTATTTCAGCATATTGGC	-0.505058	-0.399431	-0.0695299
ZMO1_ZMO0266	.	perfect	TGATGGCTTTGTCGATGAGA	0.065236	0.101032	-0.079906
ZMO1_ZMO0266	.	perfect	TTTGATAGTCTCCTTTGATG	-0.934095	0.201787	-0.980471
ZMO1_ZMO0267	.	perfect	ATTGCCTTTTAGTGCATTGG	0.0259774	-0.221819	0.198583
ZMO1_ZMO0267	.	perfect	ATTTATCTATTTTAGCATAT	-0.463879	0.242671	-0.571445
ZMO1_ZMO0267	.	perfect	CTTTGCATTTCTTCGTCACC	-0.0533646	-0.103671	-0.031442
ZMO1_ZMO0267	.	perfect	TGTCAGCCTTTAATTGTGGC	-0.0995849	0.0847589	-0.22333
ZMO1_ZMO0268	.	perfect	CAACCAGTTTGGAAGAGGGG	-4.57192	-4.42252	-0.178725
ZMO1_ZMO0268	.	perfect	CGATATGGACGTGAGACGAA	0.14706	0.0212914	0.0598468
ZMO1_ZMO0268	.	perfect	GCTGCGCCTATAGCCTTCTT	-0.0575902	0.242346	-0.313402
ZMO1_ZMO0268	.	perfect	TTGTTGCTTTCAATGGCGGC	-0.254178	-0.372795	0.136033
ZMO1_ZMO0269	.	perfect	AGCCCTTCCTGTAGCGCCTG	-0.128274	-0.0704427	-0.157747
ZMO1_ZMO0269	.	perfect	CGACTAGTCTGGGAGAGGGA	-0.484318	0.126501	-0.643306
ZMO1_ZMO0269	.	perfect	TCTGCGGATTCATCTCCGCC	-0.0581094	0.75933	-1.79614
ZMO1_ZMO0269	.	perfect	TTGTTGCTTTTAAGGGTGGC	-0.0445352	-0.154396	-0.026602
ZMO1_ZMO0270	.	perfect	ATGCAGCAAGATTGCCTTCG	-0.0224831	0.0365847	-0.115377
ZMO1_ZMO0270	.	perfect	ATTCATGCTGCATTCTAGAA	0.454558	0.136136	0.0293047
ZMO1_ZMO0270	.	perfect	CAAGAGCTGATCACAGATCA	-1.67649	-2.59354	0.818285
ZMO1_ZMO0270	.	perfect	TGCTGCTTTGCCTTTAGAAA	0.00602469	0.103013	-0.170549
ZMO1_ZMO0271	lnt	mismatch	AAAAAACCAAGTCACAAAAT	-0.30465	-0.379146	0.179959
ZMO1_ZMO0271	lnt	mismatch	AAAAATCCAAGTCACAAAAC	-0.097023	0.0287928	0.19676
ZMO1_ZMO0271	lnt	mismatch	AAAAATCCAAGTCACACAAT	-0.432946	-0.252128	0.135656
ZMO1_ZMO0271	lnt	mismatch	AAAAATCCAAGTCACAGAAT	-0.410092	-0.192167	0.0793135
ZMO1_ZMO0271	lnt	mismatch	AAAAATCCAATTCACAAAAT	-0.0568142	-0.103806	-0.0302297
ZMO1_ZMO0271	lnt	mismatch	AACAATCCAAGTCACAAAAT	0.131971	-0.373954	0.444015
ZMO1_ZMO0271	lnt	mismatch	GCCCAAGGCCGCGACCAATC	-0.404928	-0.513029	0.101701
ZMO1_ZMO0271	lnt	mismatch	TCCCAAGGCCGCGACTAATC	-0.505816	-0.448608	0.0703454
ZMO1_ZMO0271	lnt	perfect	CTGCATCCCCAAAGATTATA	-0.731765	-0.282449	-0.54344
ZMO1_ZMO0271	lnt	perfect	CTTTTGGGTTTGTCGCAATA	-0.389526	-0.234372	-0.0961195
ZMO1_ZMO0271	lnt	perfect	GAAAGCAAAGAGCCAACTAA	-0.440012	-0.351849	-0.193639
ZMO1_ZMO0271	lnt	perfect	TCCCAAGGCCGCGACCAATC	-0.491153	-0.309474	-0.227035
ZMO1_ZMO0273	metK	mismatch	ACACGCTATCGGACGTAAAC	-3.56312	-4.629	1.35925
ZMO1_ZMO0273	metK	mismatch	ACACGCTCTCGGACGAAAAC	-4.24893	-5.03198	1.27841
ZMO1_ZMO0273	metK	mismatch	ACACGCTCTCGGACGTAAAT	-4.37586	-4.33956	0.159119
ZMO1_ZMO0273	metK	mismatch	TAGTAGCTACGCATAGAAAA	-1.59686	-5.83981	4.92382
ZMO1_ZMO0273	metK	mismatch	TAGTTGCAACGCATAGAAAA	-2.93068	-4.74873	1.8879
ZMO1_ZMO0273	metK	mismatch	TAGTTGCTACACATAGAAAA	-7.93269	-5.37461	-1.99014
ZMO1_ZMO0273	metK	mismatch	TAGTTGCTACGCATAGATAA	-6.26022	-5.33701	-0.322473
ZMO1_ZMO0273	metK	mismatch	TAGTTGCTACGCATGGAAAA	-9.59401	-4.31793	-4.79928
ZMO1_ZMO0273	metK	mismatch	TAGTTGCTATGCATAGAAAA	-4.66057	-4.69281	1.17562
ZMO1_ZMO0273	metK	perfect	AACCTTATCGGGATGGCCTT	-3.83999	-3.70531	-0.200587
ZMO1_ZMO0273	metK	perfect	ACACGCTCTCGGACGTAAAC	-4.7226	-4.97027	0.319943
ZMO1_ZMO0273	metK	perfect	CGACGATGGCATCAGAAATT	-4.96682	-4.96448	0.0786594
ZMO1_ZMO0273	metK	perfect	GACGCGGGCTTCCGGGTCAC	-4.44671	-4.30921	0.000519546
ZMO1_ZMO0274	rpoN	perfect	CTTTGTCGTATATCTAGTCT	-0.121419	0.0576675	-0.387412
ZMO1_ZMO0274	rpoN	perfect	GCGGCGTCATAACCAAAGAC	-0.0160179	0.00355275	-0.0422351
ZMO1_ZMO0274	rpoN	perfect	GGGGTTGCTGTTGAGTTCTT	-0.112033	-0.261237	0.140721
ZMO1_ZMO0274	rpoN	perfect	TTATGACTGGCTTCGAGAAG	0.158681	-0.00558741	-0.0245687
ZMO1_ZMO0275	.	mismatch	AAGCCTGTCCTTGGTTTTCC	-1.76359	-1.89863	0.345965
ZMO1_ZMO0275	.	mismatch	AAGGCTGCCCTTGGTTTTCC	-1.90056	-2.16458	0.431927
ZMO1_ZMO0275	.	mismatch	AAGGCTGTCCTTGGTTATCC	-1.82823	-1.95398	0.232065
ZMO1_ZMO0275	.	mismatch	AAGGCTGTCCTTGGTTTTCA	-1.31478	-1.24174	-0.0150039
ZMO1_ZMO0275	.	mismatch	AGGGCTGTCCTTGGTTTTCC	-1.7973	-2.09708	0.469886
ZMO1_ZMO0275	.	mismatch	TCATTCTCAAAACCATATCG	-2.10095	-1.15272	-0.731805
ZMO1_ZMO0275	.	mismatch	TCATTCTCAAATCCATACCG	-1.41973	-1.69374	0.448864
ZMO1_ZMO0275	.	mismatch	TCATTCTCAAATCCATATCC	-1.07521	-1.32277	0.453989
ZMO1_ZMO0275	.	perfect	AAGGCTGTCCTTGGTTTTCC	-1.56796	-1.91113	0.358766
ZMO1_ZMO0275	.	perfect	CAATACTTGCCGGTGATCGT	-1.80563	-2.25134	0.33881
ZMO1_ZMO0275	.	perfect	GGATTTCGCGATAGAAATAA	-1.60049	-2.42361	0.533589
ZMO1_ZMO0275	.	perfect	TTGCGATACACCTGAATCAT	-1.75881	-1.97587	0.185063
ZMO1_ZMO0276	.	mismatch	GATGCTTTTAAGAAGGGAAG	-3.31625	-2.7829	0.0198834
ZMO1_ZMO0276	.	mismatch	GCTGCTTATAAGAAGGGAAG	-3.83448	-3.74642	0.0405376
ZMO1_ZMO0276	.	mismatch	GCTGCTTTTAACAAGGGAAG	-2.13709	-1.98365	-0.0199022
ZMO1_ZMO0276	.	mismatch	GCTGCTTTTCAGAAGGGAAG	-4.32077	-3.39882	-0.725049
ZMO1_ZMO0276	.	mismatch	TATTTCAGGCCGGAATACAT	-2.50007	-2.55761	0.308544
ZMO1_ZMO0276	.	mismatch	TTTATCAGGCCGGAATACAT	-1.94049	-2.18694	0.205387
ZMO1_ZMO0276	.	mismatch	TTTTACAGGCCGGAATACAT	-1.90918	-2.05931	0.296391
ZMO1_ZMO0276	.	mismatch	TTTTTCAGGCGGGAATACAT	-2.25811	-2.5798	0.621897
ZMO1_ZMO0276	.	perfect	ACAAAGCAGATAAAGGAGTC	-3.22833	-3.36972	0.00155374
ZMO1_ZMO0276	.	perfect	CGCTGCTTTTAAGAAGGGAA	-4.78972	-3.50058	-1.44821
ZMO1_ZMO0276	.	perfect	GGGCATTGGTATCGTGATGG	-2.44285	-2.86512	0.385603
ZMO1_ZMO0276	.	perfect	GGGCTTATATTTTTTCAGGC	-3.081	-3.54314	0.541514
ZMO1_ZMO0277	lptC	mismatch	CAGCCAGAGCCCAGCGGCGT	-2.88301	-3.33682	0.467639
ZMO1_ZMO0277	lptC	mismatch	CAGCCAGTGCCCAGCGGCCT	0.218983	0.0265082	0.333337
ZMO1_ZMO0277	lptC	mismatch	CAGCCAGTGCCCAGTGGCGT	-1.97678	-2.57082	0.736568
ZMO1_ZMO0277	lptC	mismatch	CAGCCAGTGCCCCGCGGCGT	-2.79544	-3.44958	0.70974
ZMO1_ZMO0277	lptC	mismatch	CAGCCAGTGCCCTGCGGCGT	-2.68785	-3.10781	0.519866
ZMO1_ZMO0277	lptC	mismatch	CAGCCGGTGCCCAGCGGCGT	-1.56957	-2.05227	0.69764
ZMO1_ZMO0277	lptC	mismatch	GCATAAGAAGGAGCCATGAC	-3.23646	-5.12846	1.86411
ZMO1_ZMO0277	lptC	mismatch	GCATTAGAAGGAGCAATGAC	-1.86956	-3.21262	1.21828
ZMO1_ZMO0277	lptC	mismatch	GCATTAGAAGGAGCCAGGAC	-3.03945	-3.79133	0.741566
ZMO1_ZMO0277	lptC	perfect	ACGACAATAATAATAGCGAC	-2.04752	-2.84524	0.517724
ZMO1_ZMO0277	lptC	perfect	CAGCCAGTGCCCAGCGGCGT	-3.03334	-3.31404	0.2371
ZMO1_ZMO0277	lptC	perfect	GAATGTGGATTATTCTGTCA	-2.95749	-3.68596	0.618103
ZMO1_ZMO0277	lptC	perfect	GCATTAGAAGGAGCCATGAC	-3.3264	-5.00033	1.60419
ZMO1_ZMO0278	rnd1	mismatch	ACAAGCGGCATAGAACTAAG	-3.86066	-4.07703	0.440233
ZMO1_ZMO0278	rnd1	mismatch	CCAAGCGGCATAGAACTAAG	-4.26747	-5.91886	1.60363
ZMO1_ZMO0278	rnd1	mismatch	GCAAGCGGCATAGAACTATG	-2.36796	-3.02268	0.719221
ZMO1_ZMO0278	rnd1	mismatch	GCAAGCGGCATAGAAGTAAG	-3.46247	-4.20814	0.772311
ZMO1_ZMO0278	rnd1	mismatch	GCAAGCGGCATAGACCTAAG	-2.31007	-3.80128	1.50499
ZMO1_ZMO0278	rnd1	mismatch	GCAAGCGGCATAGGACTAAG	-3.13672	-3.71353	0.652869
ZMO1_ZMO0278	rnd1	mismatch	TTCGTGAAAAAAAACAGTCA	-3.09786	-5.82514	3.73033
ZMO1_ZMO0278	rnd1	mismatch	TTCGTGAAAATAAACAGCCA	-3.13821	-4.72785	1.71312
ZMO1_ZMO0278	rnd1	mismatch	TTCGTGAAAATAATCAGTCA	-3.80611	-4.50677	0.63029
ZMO1_ZMO0278	rnd1	perfect	AAATAAACAGTCATGGCAAG	-3.10034	-4.81064	1.50394
ZMO1_ZMO0278	rnd1	perfect	AACACACAGCCGATCACGAT	-2.3059	-3.34477	0.907819
ZMO1_ZMO0278	rnd1	perfect	CCCTCAGAAAGCGCATCTTT	-3.54722	-4.56477	0.893498
ZMO1_ZMO0278	rnd1	perfect	TCCCATTGTTTCGGTATCAA	-3.3574	-4.17583	0.482262
ZMO1_ZMO0279	.	mismatch	ATTTATCTCGGCCGCCACGC	-2.46314	-2.87367	0.512636
ZMO1_ZMO0279	.	mismatch	CATGCCCTAAAATACTTTCT	-2.31216	-3.42531	1.34624
ZMO1_ZMO0279	.	mismatch	CATGCCCTTAAACACTTTCT	-2.40265	-3.14502	0.852968
ZMO1_ZMO0279	.	mismatch	CATGCCCTTAAATACATTCT	-2.62803	-3.26866	0.905781
ZMO1_ZMO0279	.	mismatch	CATGCCCTTAAATACTGTCT	-2.04417	-3.48232	1.58498
ZMO1_ZMO0279	.	mismatch	CATGCCCTTAAATACTTCCT	-2.27754	-3.56557	1.52907
ZMO1_ZMO0279	.	mismatch	CGTGCCCTTAAATACTTTCT	-3.01608	-3.9093	0.562254
ZMO1_ZMO0279	.	mismatch	GTTTATCTCGGCCGCCACGA	-0.881609	-0.657059	0.0664957
ZMO1_ZMO0279	.	mismatch	GTTTATCTCGGCCGCCCCGC	-2.08578	-2.07016	0.114689
ZMO1_ZMO0279	.	perfect	AACGATCATTACCACCAAAG	-2.22209	-2.84905	0.681088
ZMO1_ZMO0279	.	perfect	CACCGCCGCCGCGGCCACCG	-2.77212	-2.96771	0.110668
ZMO1_ZMO0279	.	perfect	CGCCGTTGCCGCCACCGAAG	-2.09504	-2.80857	0.71036
ZMO1_ZMO0279	.	perfect	GTTTATCTCGGCCGCCACGC	-2.4993	-3.17288	0.718561
ZMO1_ZMO0281	.	mismatch	CCGCCCTACATGTCGTTTTG	0.385487	-0.280249	0.776523
ZMO1_ZMO0281	.	mismatch	CCGCCCTTCATGGCGTTTTG	0.602845	-0.59781	1.36688
ZMO1_ZMO0281	.	mismatch	CCGCCTTACATGGCGTTTTG	0.453799	-0.37204	0.771963
ZMO1_ZMO0281	.	mismatch	GAGCTTTTATCGGATTGATC	0.588426	-0.692055	1.44452
ZMO1_ZMO0281	.	mismatch	GCGCTTTTATCGGATCGATC	0.296732	-0.436977	1.02833
ZMO1_ZMO0281	.	mismatch	GCGCTTTTATCGGATTGATA	0.717319	-0.215187	0.965009
ZMO1_ZMO0281	.	mismatch	GCGCTTTTATCGGATTGATG	0.712736	-0.347633	1.08207
ZMO1_ZMO0281	.	mismatch	GCGCTTTTGTCGGATTGATC	0.419981	-0.611538	1.11027
ZMO1_ZMO0281	.	perfect	CCGCCCTACATGGCGTTTTG	0.284881	-0.305561	0.654149
ZMO1_ZMO0281	.	perfect	CGTTTGCAGCACCGTTGCAG	0.261299	-0.513975	0.796965
ZMO1_ZMO0281	.	perfect	GCGCTTTTATCGGATTGATC	0.173158	-0.721345	0.938531
ZMO1_ZMO0282	.	perfect	AACATCTTGCAATGCCGGTT	-0.147421	-0.240855	0.118692
ZMO1_ZMO0282	.	perfect	GATCCGGCAAAAACAGATAT	0.416308	0.0953036	0.322743
ZMO1_ZMO0282	.	perfect	GGTCAAAGGCTGCGTTTTTA	0.0727968	-0.146438	0.247172
ZMO1_ZMO0282	.	perfect	TTCTTGGGATTGATGGTGAC	-0.301576	-0.447007	-0.0516415
ZMO1_ZMO0283	.	perfect	ACATTCGGATATTGGGCAAT	0.0187387	-0.12168	0.108838
ZMO1_ZMO0283	.	perfect	ACTGATCTCAATCTGCGGAG	0.103973	0.236783	-0.138088
ZMO1_ZMO0283	.	perfect	AGGCATTTTAACAATTGCCA	0.160452	0.0268896	-0.516846
ZMO1_ZMO0283	.	perfect	TAACCCAAGCAAAAACAGGG	-1.93059	-2.61328	0.441122
ZMO1_ZMO0285	.	perfect	ATTGAAGTGTTATCAGCGGC	0.116526	-0.143002	0.240265
ZMO1_ZMO0285	.	perfect	GCCGCTGATTTCGGCCATTG	-0.0922938	-0.229835	0.0871183
ZMO1_ZMO0285	.	perfect	GCTGCTGGACGATGATATTT	0.185111	0.0914396	0.0166786
ZMO1_ZMO0285	.	perfect	GTCGATAAGAATAGCGTTAC	-0.228293	-0.366068	0.128605
ZMO1_ZMO0286	.	perfect	ACCGAGAGCGATTGTTTTCA	0.0214539	0.124251	-0.114948
ZMO1_ZMO0286	.	perfect	CGTACCGGATAGCTGTGTAT	0.150218	0.134058	-0.0136991
ZMO1_ZMO0286	.	perfect	CTGCCTGTAAGGATATAGCA	-0.631851	-0.498782	0.0846788
ZMO1_ZMO0286	.	perfect	GGCTTCGATATCCGACGGGT	0.0199677	0.338834	-0.391555
ZMO1_ZMO0287	.	perfect	CAGACGATGCCTTTTTGCTT	0.0237703	-0.287485	0.200538
ZMO1_ZMO0287	.	perfect	CCGTACCGGAGCCGTCACTT	-1.01986	-1.00859	-0.0700419
ZMO1_ZMO0287	.	perfect	CGCCGTTAAGCCAAAATGGT	-0.104634	-0.730543	0.516973
ZMO1_ZMO0287	.	perfect	CGGCTTCGCTGTTTTGATCG	0.109278	-0.289227	0.246284
ZMO1_ZMO0290	.	perfect	CCCATTGATGGGGAAAAAAA	-0.55718	-0.425501	-0.387182
ZMO1_ZMO0290	.	perfect	GACCATAGCCGCTTCAGAAA	0.0643163	0.0722492	-0.120449
ZMO1_ZMO0290	.	perfect	TAAAGTCGCGGCTGTTTTAA	-0.0514155	-0.108936	0.023058
ZMO1_ZMO0290	.	perfect	TGAGGAAAAGGTAACCCCAA	-0.22573	0.123034	-0.445713
ZMO1_ZMO0291	lgt	mismatch	ATCTCTTCGATAAAAGCGAA	-0.0251662	-0.106207	0.424499
ZMO1_ZMO0291	lgt	mismatch	ATCTGATCGATAAAAGCGAA	-2.08068	-1.4204	-0.519675
ZMO1_ZMO0291	lgt	mismatch	ATCTGTTCGATTAAAGCGAA	-0.746447	-0.56593	-0.00312655
ZMO1_ZMO0291	lgt	mismatch	CGGCACAGAAAATCCTTTCA	-2.9807	-1.93676	-0.85192
ZMO1_ZMO0291	lgt	mismatch	GGGCACAGAAAATCCTTTCA	-2.57301	-1.92967	-0.458472
ZMO1_ZMO0291	lgt	mismatch	TGGCACAAAAAATCCTTTCA	-2.36483	-1.89194	-0.277699
ZMO1_ZMO0291	lgt	mismatch	TGGCACAGAAAATCATTTCA	-1.66023	-0.508125	-0.791121
ZMO1_ZMO0291	lgt	mismatch	TGGCACAGAAAATCCCTTCA	-2.6402	-1.48793	-1.05478
ZMO1_ZMO0291	lgt	mismatch	TTGCACAGAAAATCCTTTCA	-2.89886	-1.98123	-0.647994
ZMO1_ZMO0291	lgt	perfect	ACCCCAAGATCAAAAGCGAT	-2.54056	-1.7344	-0.869292
ZMO1_ZMO0291	lgt	perfect	ATAAACCCAAGGCATCAAAA	-2.97211	-2.21858	-0.917184
ZMO1_ZMO0291	lgt	perfect	ATCTGTTCGATAAAAGCGAA	-2.04894	-1.78618	-0.588618
ZMO1_ZMO0291	lgt	perfect	CCAGTGGATCAGGGGATGAA	-2.39261	-2.02451	-0.420655
ZMO1_ZMO0293	.	perfect	AGCAATAGCCGTTACCAGAA	0.410742	0.265806	0.0778437
ZMO1_ZMO0293	.	perfect	AGTAATAATTTCTTGTTGAT	0.0468355	0.0144619	-0.108096
ZMO1_ZMO0293	.	perfect	GGTATTTCGAACGTTAGTTT	0.204898	-0.0674377	0.15431
ZMO1_ZMO0293	.	perfect	TGAACCAATAAAATCTGATA	-0.0158448	0.317519	-0.361349
ZMO1_ZMO0294	.	mismatch	ACATTGTCTCTCATCCTGAA	-6.58464	-6.53198	0.249775
ZMO1_ZMO0294	.	mismatch	ACATTTTCTATCATCCTGAA	-9.75695	-5.17275	-3.68306
ZMO1_ZMO0294	.	mismatch	ACATTTTCTCTCATCCTGAC	-12.1303	-6.61942	-5.19758
ZMO1_ZMO0294	.	mismatch	ACATTTTTTCTCATCCTGAA	-7.82727	-7.71287	-0.279464
ZMO1_ZMO0294	.	mismatch	GCCAACCTGGCGGCCTTTGC	-7.11248	-6.78255	-0.286488
ZMO1_ZMO0294	.	mismatch	GCCTACCTGGCGGCCTGTGC	-7.05821	-7.08984	0.20354
ZMO1_ZMO0294	.	mismatch	GCCTACCTGGCGGCCTTGGC	-6.97778	-6.9622	0.0463105
ZMO1_ZMO0294	.	mismatch	GCCTACCTGGCGGCCTTTGG	-4.59633	-3.9686	-0.63349
ZMO1_ZMO0294	.	perfect	AACACCTTTGCCCAAAGCAT	-8.01496	-6.79073	-1.37367
ZMO1_ZMO0294	.	perfect	GCCTACCTGGCGGCCTTTGC	-7.56957	-7.65864	-0.00609968
ZMO1_ZMO0296	.	perfect	AAAGCCTGCCGCATCGGTTC	-0.474488	-0.45554	-0.111742
ZMO1_ZMO0296	.	perfect	AAAGTCACCACGGCACCAAC	-0.578425	-0.613981	-0.01088
ZMO1_ZMO0296	.	perfect	CGGCACCTCGCCTTGATGAG	-0.440725	0.0611768	-0.520139
ZMO1_ZMO0296	.	perfect	TAATGGGAAAGGCGAAAAGG	-0.473383	-0.286384	-0.12466
ZMO1_ZMO0297	.	mismatch	AAAGCAGACAATCATGCCCA	0.0731324	-0.258336	0.497166
ZMO1_ZMO0297	.	mismatch	AAAGGTGGTAAAGGAGGATG	-0.271987	-0.188975	0.150002
ZMO1_ZMO0297	.	mismatch	AAAGGTGTTAAAGGAGGGTG	0.104383	-0.0441937	0.227658
ZMO1_ZMO0297	.	mismatch	AAAGGTGTTAAAGGTGGATG	0.0129443	-0.244427	0.611025
ZMO1_ZMO0297	.	mismatch	AAAGGTGTTAAAGTAGGATG	-0.58862	-0.432693	0.200441
ZMO1_ZMO0297	.	mismatch	AAGGCAGACAATCATGCCAA	-0.338414	-0.616534	0.412271
ZMO1_ZMO0297	.	mismatch	AGAGGTGTTAAAGGAGGATG	-0.302165	-0.529077	0.32833
ZMO1_ZMO0297	.	mismatch	GAAGCAGACAATCATGCCAA	-0.254064	-0.366541	0.527787
ZMO1_ZMO0297	.	perfect	AAAGCAGACAATCATGCCAA	-0.346062	-0.460042	0.164191
ZMO1_ZMO0297	.	perfect	AAAGGTGTTAAAGGAGGATG	-0.443915	-0.276327	-0.109913
ZMO1_ZMO0297	.	perfect	AGAAGAGATGATCGCCAGCT	-0.352123	-0.354429	0.0980353
ZMO1_ZMO0297	.	perfect	CATCGCAAACAAGCCATTAA	-0.333983	-0.394571	0.0715773
ZMO1_ZMO0298	.	mismatch	GAAACGGCGATTATTTCCGT	-3.56493	-3.50748	0.123869
ZMO1_ZMO0298	.	mismatch	GACCAAAAACATAATCACAA	-0.455397	-0.197004	-0.188147
ZMO1_ZMO0298	.	mismatch	GACCAAAAACATAATCATGA	-1.24449	-0.913831	-0.0798427
ZMO1_ZMO0298	.	mismatch	GACCAAAAACATCATCACGA	-0.0693209	-0.172846	0.409857
ZMO1_ZMO0298	.	mismatch	GACCAAAACCATAATCACGA	-0.482788	-0.109339	-0.204222
ZMO1_ZMO0298	.	mismatch	GACCAAATACATAATCACGA	-1.14945	-1.33334	0.29485
ZMO1_ZMO0298	.	mismatch	GACCAGAAACATAATCACGA	-2.25366	-2.20728	0.516461
ZMO1_ZMO0298	.	mismatch	GCAACGGCGATCATTTCCGT	-2.91375	-3.1985	0.453449
ZMO1_ZMO0298	.	mismatch	GCAACGTCGATTATTTCCGT	-2.84583	-3.25092	0.686057
ZMO1_ZMO0298	.	perfect	GACCAAAAACATAATCACGA	-2.88563	-2.96063	0.0126123
ZMO1_ZMO0298	.	perfect	GCAACGGCGATTATTTCCGT	-3.17106	-3.63113	0.431707
ZMO1_ZMO0298	.	perfect	TCGTTTTTATTGGTTTTTGG	-2.20541	-2.06969	-0.467426
ZMO1_ZMO0298	.	perfect	TGCTTCATCCTGTGTTTCTT	-2.6988	-2.80574	0.0776431
ZMO1_ZMO0299	purD	perfect	CTGACAAAAGCGGACAACCG	-1.29679	-3.67619	2.31387
ZMO1_ZMO0299	purD	perfect	GCATAAAAGGTATCAAGTGA	-1.35633	-3.77952	2.29682
ZMO1_ZMO0299	purD	perfect	TATACCGGGGTTGCCTGTTG	-1.47116	-4.02291	2.45262
ZMO1_ZMO0299	purD	perfect	TCTGTTACTGTGATATCTGC	-1.44786	-3.7079	2.27979
ZMO1_ZMO0300	xseA	perfect	AACGGCTTTGTCATCCTTCA	-0.572331	-0.600932	-0.0477678
ZMO1_ZMO0300	xseA	perfect	AGAAATTTCGGATACAGAAA	-0.452967	-1.82978	1.1402
ZMO1_ZMO0300	xseA	perfect	TGACCCCGCTTGCGTAAAAC	-0.184089	-0.437408	0.120812
ZMO1_ZMO0300	xseA	perfect	TTTCCCCTCTTACCCGAATA	-4.43758	-5.6561	1.29658
ZMO1_ZMO0301	.	perfect	ACCATGATTCATCATGAATC	-0.137248	-0.280135	0.0716176
ZMO1_ZMO0301	.	perfect	GAATTGTTCACCGAAGAGGA	-0.0874879	-0.158857	-0.066604
ZMO1_ZMO0301	.	perfect	GCGGACTGCGGCGCTGGTTC	0.0665944	0.0596026	-0.0518662
ZMO1_ZMO0302	.	perfect	ACTGATCGAAGTTGAGTGAC	-0.0414397	-0.0950085	0.0192645
ZMO1_ZMO0302	.	perfect	CGCTCCATATTCAGTAGAAG	0.033943	0.0511592	-0.0342403
ZMO1_ZMO0302	.	perfect	CGTTTAACAAGGCCATGATA	0.306382	0.0724154	0.250379
ZMO1_ZMO0302	.	perfect	TCTAGGGCTTGCCAAAAAAG	-0.196711	-0.165201	-0.181403
ZMO1_ZMO0303	hemH	mismatch	GCCTTGGAATTAGGGGCATC	-0.00456733	0.0905363	0.132892
ZMO1_ZMO0303	hemH	mismatch	GCCTTGGCATTAGGGGCTTC	-0.10312	-0.0927106	0.134723
ZMO1_ZMO0303	hemH	mismatch	GCCTTGGCATTAGGGGGATC	-0.157007	0.378617	-0.385067
ZMO1_ZMO0303	hemH	mismatch	GCCTTGGTATTAGGGGCATC	-0.213347	0.0857483	-0.0245124
ZMO1_ZMO0303	hemH	mismatch	TTTTTTAAGAAATAGGCAGC	0.588164	-0.0400429	0.341648
ZMO1_ZMO0303	hemH	mismatch	TTTTTTCAGAAAAAGGCAGC	0.0897885	-0.0865385	0.296109
ZMO1_ZMO0303	hemH	mismatch	TTTTTTCAGAAATTGGCAGC	-0.54831	-0.00738421	-0.18157
ZMO1_ZMO0303	hemH	mismatch	TTTTTTCAGAGATAGGCAGC	-0.316567	0.0495969	-0.308779
ZMO1_ZMO0303	hemH	mismatch	TTTTTTCCGAAATAGGCAGC	-0.885232	0.107334	-0.847493
ZMO1_ZMO0303	hemH	perfect	ATAATTTGCCAGAAAACGGC	-0.617451	-0.701393	0.0138679
ZMO1_ZMO0303	hemH	perfect	GCAGAGCGGGGGGCGCGAAA	-0.28286	0.105452	-0.459132
ZMO1_ZMO0303	hemH	perfect	GCCTTGGCATTAGGGGCATC	-0.29693	0.0862052	-0.568182
ZMO1_ZMO0303	hemH	perfect	TTTTTTCAGAAATAGGCAGC	0.0943596	-0.130877	-0.172878
ZMO1_ZMO0305	.	perfect	AAGATTATTTATTTCAATCG	-1.71343	0.43923	-1.95678
ZMO1_ZMO0305	.	perfect	AATTTGCCTGAATGAAAATC	-0.237327	-0.230784	-0.143883
ZMO1_ZMO0305	.	perfect	CTTTGTTACTTCGCGGCGTT	-0.132019	-0.0632528	-0.0528243
ZMO1_ZMO0305	.	perfect	TAAAAGTGCGCGTGCGGCTA	-0.274953	-0.219211	-0.21048
ZMO1_ZMO0306	.	perfect	AAGGATAATTTCGCCATCGC	-2.0438	-1.38365	-1.00637
ZMO1_ZMO0306	.	perfect	CATAGCGCCCCCAGCGATTG	-2.1189	-1.24968	-1.44399
ZMO1_ZMO0306	.	perfect	GCGGGCAAAAGCAATCCGGT	-2.08988	-1.56339	-1.00614
ZMO1_ZMO0306	.	perfect	TTCGATACGGCTGACCCCGT	-1.74884	-1.28605	-0.811362
ZMO1_ZMO0307	kpsC	perfect	AAAGGGGGAGGGCGTAGAAA	-2.14964	0.18207	-2.36712
ZMO1_ZMO0307	kpsC	perfect	AGATATAGGCCGGACAAAAT	-0.74765	-0.853084	0.0277345
ZMO1_ZMO0307	kpsC	perfect	TTATCAGTCAGTATTTTTTC	-0.760086	-0.663187	-0.304081
ZMO1_ZMO0309	.	perfect	CGGTTCTTTATCCCGATTGG	0.03385	-0.266126	0.259755
ZMO1_ZMO0309	.	perfect	GCACGCGGATAGGCATCACG	0.0306402	-0.0252549	0.00534852
ZMO1_ZMO0309	.	perfect	GTTTTGCCCCCTGTCACTGC	-0.065463	-0.0296849	-0.169298
ZMO1_ZMO0309	.	perfect	TTCAGAAATATTGGATTTAT	1.45118	-0.287258	-0.395536
ZMO1_ZMO0311	proC1	perfect	CGCTGCCGATGAAATGAATA	-0.127552	-0.0723032	-0.100063
ZMO1_ZMO0311	proC1	perfect	GGATCATGGCTTCGGACATT	0.0812294	0.0440802	-0.00684699
ZMO1_ZMO0311	proC1	perfect	GGTGATGTCACTGGCCGAAG	0.0984638	0.10722	-0.0873516
ZMO1_ZMO0311	proC1	perfect	TTTTATGCTTGATAATGGCT	0.0236751	0.286577	-0.447556
ZMO1_ZMO0312	.	perfect	AATTCTTCGCCTGACAATTC	0.020702	0.0619723	-0.0966958
ZMO1_ZMO0312	.	perfect	ACCCCTGTTTTTAAATCATA	-0.103834	0.0286477	-0.22155
ZMO1_ZMO0312	.	perfect	ACCGGCTTCTTTCAGCCATG	-0.0783199	0.0221838	-0.192715
ZMO1_ZMO0312	.	perfect	CGGTCAATTTTTGAGTTGTC	0.0468517	0.0437572	-0.038478
ZMO1_ZMO0313	.	perfect	CAAAATACCCATTTCACTTT	0.0287238	0.0241118	-0.0931751
ZMO1_ZMO0313	.	perfect	CATTTCTTTTCCGGCACGAA	0.0802864	0.151214	-0.214307
ZMO1_ZMO0313	.	perfect	CGCGACATAGCATCATAAAT	0.105589	0.118132	-0.0853813
ZMO1_ZMO0313	.	perfect	GCCTTTATCTTGTTGCTTTT	0.184615	0.0356604	-0.0278785
ZMO1_ZMO0314	cls	perfect	AAAACTTCCAAGCGTCATTA	-0.382039	-0.347253	0.00840889
ZMO1_ZMO0314	cls	perfect	CAGCAGCAGCCAGCTACTGG	-0.307855	-0.483937	0.0234743
ZMO1_ZMO0314	cls	perfect	GCTTGTGGTGTCCGGCGCAT	-0.907855	-0.411378	-0.595368
ZMO1_ZMO0314	cls	perfect	TAAAGAAGCAAGCCCAGAGC	0.0528036	0.380275	-0.380313
ZMO1_ZMO0315	.	perfect	ATAATAAACCCGATGATGGC	-6.28314	-5.75545	-0.655203
ZMO1_ZMO0315	.	perfect	GAAGGCAGAGACAAGTTATA	-0.380702	-0.210169	-0.160502
ZMO1_ZMO0315	.	perfect	GGAATGTCAGCTGGACATCA	-0.0460896	-0.111195	0.107477
ZMO1_ZMO0315	.	perfect	TACCTTGCTTTCATCGGCGA	0.461837	-0.0513273	0.424874
ZMO1_ZMO0318	.	perfect	CCATGCCCGATCCTTCGGCA	-0.68149	-0.0786783	-0.661615
ZMO1_ZMO0318	.	perfect	CGAAGAAAAACGCTCTGCTG	0.0114304	0.0718279	-0.0942555
ZMO1_ZMO0318	.	perfect	TAATAACGACAATTTTATCT	0.417924	0.173685	-0.0739592
ZMO1_ZMO0318	.	perfect	TCCCATACCATTACCACCGC	0.113137	0.0214848	-0.0254919
ZMO1_ZMO0319	.	perfect	ATCCAGTCGTTGAACAAGCT	-0.0919037	0.0132775	-0.158419
ZMO1_ZMO0319	.	perfect	GAAAATTATGGCGGCATTTT	-0.275384	-0.22582	-0.129459
ZMO1_ZMO0319	.	perfect	TAGCGATACATATTTTTAGC	-0.140389	0.104089	-0.118229
ZMO1_ZMO0319	.	perfect	TTCTAGGGCGCTTTGGGCTT	-0.0831442	-0.142543	0.000334479
ZMO1_ZMO0321	dhfrIII	mismatch	AGCAGAAATATCCCAAGGCA	-3.80341	-5.77613	2.11745
ZMO1_ZMO0321	dhfrIII	mismatch	AGCAGAAATATGCCAACGCA	-3.17983	-4.10157	1.04631
ZMO1_ZMO0321	dhfrIII	mismatch	AGCAGAAATATGCCAAGGCC	-1.11074	-3.06108	2.07698
ZMO1_ZMO0321	dhfrIII	mismatch	AGCAGAAGTATGCCAAGGCA	-4.82302	-5.98638	1.39717
ZMO1_ZMO0321	dhfrIII	mismatch	CAACGGATGACCAAGCGTTA	-6.69501	-6.40051	0.136359
ZMO1_ZMO0321	dhfrIII	mismatch	CATCGGATGACAAAGCGTTA	-4.8677	-6.59817	1.66352
ZMO1_ZMO0321	dhfrIII	mismatch	CATCGGATGACCCAGCGTTA	-5.836	-7.53661	1.78929
ZMO1_ZMO0321	dhfrIII	mismatch	CATCGGCTGACCAAGCGTTA	-4.92481	-7.03931	2.24263
ZMO1_ZMO0321	dhfrIII	mismatch	CATCGGGTGACCAAGCGTTA	-10.3954	-7.90764	-1.9802
ZMO1_ZMO0321	dhfrIII	perfect	AGCAGAAATATGCCAAGGCA	-4.8504	-6.62467	1.78432
ZMO1_ZMO0321	dhfrIII	perfect	CATCGGATGACCAAGCGTTA	-5.54493	-8.15663	2.54022
ZMO1_ZMO0321	dhfrIII	perfect	GGCCTTTTCGGCAGCAAGCC	-5.93682	-7.08119	1.10956
ZMO1_ZMO0321	dhfrIII	perfect	TTATGGGTCAAAACAATATG	-5.78503	-6.65454	0.752946
ZMO1_ZMO0322	ribF	mismatch	CCAGATAAATGATCGGGTAT	-4.28611	-4.28547	0.221027
ZMO1_ZMO0322	ribF	mismatch	CCATATAAATGACCGGGTAT	-3.87024	-3.68519	0.125927
ZMO1_ZMO0322	ribF	mismatch	CCATATAAATGATCGGGTGT	-4.10003	-4.27923	0.135699
ZMO1_ZMO0322	ribF	mismatch	CCATCTAAATGATCGGGTAT	-3.77798	-4.26823	0.60414
ZMO1_ZMO0322	ribF	mismatch	CGGGGCGTCACTAAAACGAC	-4.23232	-2.84682	-1.15572
ZMO1_ZMO0322	ribF	mismatch	CGGGGCGTCACTAAATAGAC	-4.5914	-3.67618	-0.818622
ZMO1_ZMO0322	ribF	mismatch	CGGGTCGTCACTAAAAAGAC	-4.25419	-4.19413	0.0843815
ZMO1_ZMO0322	ribF	mismatch	CTGGGCGTCACTAAAAAGAC	-4.33143	-3.90358	-0.181207
ZMO1_ZMO0322	ribF	perfect	CCACAGCCTGATGGCCTAAA	-4.94797	-4.10701	-0.871501
ZMO1_ZMO0322	ribF	perfect	CCATATAAATGATCGGGTAT	-5.01056	-3.89474	-1.06773
ZMO1_ZMO0322	ribF	perfect	CGGGGCGTCACTAAAAAGAC	-5.02972	-4.96962	-0.124977
ZMO1_ZMO0322	ribF	perfect	GCGACCTTCGGCATGGCCAC	-3.72772	-1.42295	-2.38772
ZMO1_ZMO0323	ileS	mismatch	AATGAAGCTCTAATACGAAA	-7.58919	-7.5984	0.236537
ZMO1_ZMO0323	ileS	mismatch	AATGAAGCTCTGATACGGAA	-10.4042	-10.2487	0.0569018
ZMO1_ZMO0323	ileS	mismatch	AGCATCGGCAGATTCTTGAT	-5.53503	-5.45035	0.267822
ZMO1_ZMO0323	ileS	mismatch	AGCATCGGCAGATTTTTGAC	-4.42002	-5.60669	1.23865
ZMO1_ZMO0323	ileS	mismatch	AGCATCGGCAGGTTTTTGAT	-0.691492	-2.95394	2.30957
ZMO1_ZMO0323	ileS	mismatch	AGCCTCGGCAGATTTTTGAT	-6.98985	-7.26048	0.146212
ZMO1_ZMO0323	ileS	mismatch	AGGATCGGCAGATTTTTGAT	-5.8527	-6.39477	0.508402
ZMO1_ZMO0323	ileS	mismatch	AGTATCGGCAGATTTTTGAT	-5.31911	-7.21358	1.65261
ZMO1_ZMO0323	ileS	perfect	AGCATCGGCAGATTTTTGAT	-6.12687	-6.70868	0.525517
ZMO1_ZMO0323	ileS	perfect	CAATCCAGCCTTCATTGGGA	-6.08428	-6.78473	0.575474
ZMO1_ZMO0323	ileS	perfect	CGGACGCCAGTCACGCGCCT	-6.18423	-6.77913	0.436096
ZMO1_ZMO0323	ileS	perfect	GTTTTTGGCAAAAAGACAGT	-4.18426	-10.0955	5.3321
ZMO1_ZMO0324	lspA	mismatch	GATAAGGGCAGCAAGAAAAC	-4.12707	-5.31092	1.25185
ZMO1_ZMO0324	lspA	mismatch	GATAAGGGCAGCCAGAAATC	-3.56025	-3.58901	-0.0424426
ZMO1_ZMO0324	lspA	mismatch	GATAAGGGCAGCCAGAATAC	-4.83443	-5.85171	1.28604
ZMO1_ZMO0324	lspA	mismatch	GATAAGGGCAGCCAGATAAC	-4.14337	-4.75712	0.828146
ZMO1_ZMO0324	lspA	mismatch	GATAAGGGCAGCCGGAAAAC	-3.68543	-4.75004	1.19155
ZMO1_ZMO0324	lspA	mismatch	GATGAGGGCAGCCAGAAAAC	-4.06519	-4.61104	0.745376
ZMO1_ZMO0324	lspA	mismatch	GGCCACCCTGATCTTATTTC	-4.01788	-4.91062	1.0094
ZMO1_ZMO0324	lspA	mismatch	GGCCACCCTGATTTTAATTC	-4.4799	-4.90846	0.519886
ZMO1_ZMO0324	lspA	mismatch	GGCCACCCTGATTTTATTAC	-1.96237	-1.07986	-0.649765
ZMO1_ZMO0324	lspA	perfect	ACTAAACTGGTCACAAAATA	-3.87015	-4.80581	0.758263
ZMO1_ZMO0324	lspA	perfect	ATCTGAATTTCCATCCGTTC	-4.5998	-5.61939	1.00746
ZMO1_ZMO0324	lspA	perfect	GATAAGGGCAGCCAGAAAAC	-4.11557	-4.63174	0.421267
ZMO1_ZMO0324	lspA	perfect	GGCCACCCTGATTTTATTTC	-3.36008	-3.57642	0.121863
ZMO1_ZMO0325	.	mismatch	ATAGCGGATTTTTTCAACAA	0.0189719	-0.384857	0.308131
ZMO1_ZMO0325	.	mismatch	ATAGCTGACTTTTTCAACAA	-0.331141	-0.339824	0.291491
ZMO1_ZMO0325	.	mismatch	ATAGCTGATTTTTTCATCAA	0.202759	0.313847	0.203846
ZMO1_ZMO0325	.	mismatch	ATAGCTGGTTTTTTCAACAA	0.540813	-0.775407	0.752417
ZMO1_ZMO0325	.	mismatch	ATAGCTGTTTTTTTCAACAA	-0.246627	-0.439772	0.56483
ZMO1_ZMO0325	.	mismatch	CGGGGCAACAGGATTATTCT	-0.208016	-0.0545811	-0.0160968
ZMO1_ZMO0325	.	mismatch	GAGGGCAACAGGATTATTCT	-0.0219506	-0.180094	0.361591
ZMO1_ZMO0325	.	mismatch	GGGGGCAACAGGATCATTCT	-0.572349	-0.536772	0.228866
ZMO1_ZMO0325	.	mismatch	GGGGGCAACAGGCTTATTCT	-3.78481	-2.25906	-1.40351
ZMO1_ZMO0325	.	perfect	ATAGCTGATTTTTTCAACAA	-0.176115	-0.0865401	-0.0329342
ZMO1_ZMO0325	.	perfect	CATTTCTTTGGCATTCGGGT	-0.19723	0.10413	-0.341259
ZMO1_ZMO0325	.	perfect	CCCGGGTTTGGATTTATGTG	-0.137116	0.30969	-0.530846
ZMO1_ZMO0325	.	perfect	GGGGGCAACAGGATTATTCT	-0.614967	-0.15208	-0.495682
ZMO1_ZMO0326	.	mismatch	CTTCCGCTGATTGGGGGATG	-3.24089	-3.32426	-0.0423934
ZMO1_ZMO0326	.	mismatch	CTTCCGGTGATCGGGGGATG	-3.3383	-3.58912	0.49984
ZMO1_ZMO0326	.	mismatch	CTTCCGGTGATTGGGGTATG	-0.0102228	0.219873	-0.118515
ZMO1_ZMO0326	.	mismatch	CTTCCGGTGATTTGGGGATG	-2.97632	-2.32078	-0.572235
ZMO1_ZMO0326	.	mismatch	CTTCCTGTGATTGGGGGATG	-3.51716	-3.25216	0.107478
ZMO1_ZMO0326	.	mismatch	GCTGTGTTTACCTAAATGAG	-0.0542416	-0.0546709	0.18483
ZMO1_ZMO0326	.	mismatch	GCTGTTTGTACCTAAATGAG	0.207614	0.0769112	0.393598
ZMO1_ZMO0326	.	mismatch	GCTGTTTTTACCTAAATGAT	-0.295657	-0.182196	0.148624
ZMO1_ZMO0326	.	mismatch	GCTGTTTTTACTTAAATGAG	-0.0925657	-0.107851	0.119532
ZMO1_ZMO0326	.	perfect	AGATAGTTTTTACCTTGCCG	-0.35809	-0.274518	-0.0342364
ZMO1_ZMO0326	.	perfect	AGGATTGGGAACATAATCGA	-0.0991567	-0.552327	0.353499
ZMO1_ZMO0326	.	perfect	CTTCCGGTGATTGGGGGATG	-2.53864	-2.68795	0.0724604
ZMO1_ZMO0326	.	perfect	GCTGTTTTTACCTAAATGAG	-0.0561083	-0.101374	-0.02505
ZMO1_ZMO0327	metC	perfect	AGGTTCCGATATAGCCACTC	-0.0509096	-0.416223	0.307357
ZMO1_ZMO0327	metC	perfect	CATGTAACCTTGGGTTAGCG	-0.0899065	-0.257914	0.155066
ZMO1_ZMO0327	metC	perfect	GCCTTGGTATCGACGTCTGG	-0.0697341	-0.321015	0.160778
ZMO1_ZMO0327	metC	perfect	TTATCAAGAAAAAGCGCCCC	-0.135099	-0.363304	-0.0381558
ZMO1_ZMO0328	efp	mismatch	GACGCCACTGATGTTCATGT	-2.37338	-3.23954	0.712654
ZMO1_ZMO0328	efp	mismatch	GACGCCACTGATTTTCAAGT	-1.95429	-2.55541	0.64222
ZMO1_ZMO0328	efp	mismatch	TAATATTCAAGAATATTGCC	-2.13157	-2.89054	0.720755
ZMO1_ZMO0328	efp	mismatch	TCATATACAAGAATATTGCC	-2.45556	-3.39863	0.92041
ZMO1_ZMO0328	efp	mismatch	TCATATTAAAGAATATTGCC	-2.85535	-3.64416	0.570341
ZMO1_ZMO0328	efp	mismatch	TCATATTCAAGAATACTGCC	-2.39278	-2.8596	0.158242
ZMO1_ZMO0328	efp	mismatch	TCATATTCAAGAATAGTGCC	-2.75282	-2.69641	-0.269372
ZMO1_ZMO0328	efp	perfect	CCTTACCGGGCTGGGTGTGC	-2.4339	-2.73338	0.217342
ZMO1_ZMO0328	efp	perfect	GGATTTTCGCAGCCCGCCAC	-2.19339	-2.62192	0.192059
ZMO1_ZMO0328	efp	perfect	TCATATTCAAGAATATTGCC	-2.3216	-3.06029	0.398211
ZMO1_ZMO0328	efp	perfect	TTTCATTTCAACCTGCATAT	-1.70029	-2.90072	1.01818
ZMO1_ZMO0329	cbbF1	mismatch	CCCAAATCACGTCTCAGAAG	-2.63348	-2.91712	0.189527
ZMO1_ZMO0329	cbbF1	mismatch	CCGAAATCACGTCTAAGAAG	-1.66291	-2.07561	0.582771
ZMO1_ZMO0329	cbbF1	mismatch	CCGAAATCACGTCTCAGATG	-1.70233	-2.49528	0.905529
ZMO1_ZMO0329	cbbF1	mismatch	CCGCAATCACGTCTCAGAAG	-2.15444	-2.50821	0.397046
ZMO1_ZMO0329	cbbF1	mismatch	TCCATAATAGACATAAGACC	-2.62855	-3.15238	0.548796
ZMO1_ZMO0329	cbbF1	mismatch	TCCATAATAGCAATAAGACC	-2.47374	-3.55453	0.699947
ZMO1_ZMO0329	cbbF1	mismatch	TCCATATTAGAAATAAGACC	-1.87046	-3.87375	1.59611
ZMO1_ZMO0329	cbbF1	mismatch	TCCGTAATAGAAATAAGACC	-5.33039	-3.42296	-2.16992
ZMO1_ZMO0329	cbbF1	perfect	ATGTTTCAGGATTTCATAAA	-2.74624	-2.95222	0.0331667
ZMO1_ZMO0329	cbbF1	perfect	CCGAAATCACGTCTCAGAAG	-2.40464	-2.78958	0.103112
ZMO1_ZMO0329	cbbF1	perfect	CGAAATCAGCGGGGCCTTTA	-2.68572	-2.85668	0.0587632
ZMO1_ZMO0329	cbbF1	perfect	TCCATAATAGAAATAAGACC	-2.78236	-4.11299	0.818225
ZMO1_ZMO0331	.	perfect	ACCATGTTTACCAAAGAAAC	-0.75037	-0.437235	-0.345469
ZMO1_ZMO0331	.	perfect	CAACAAAGCCAGTTAATAAC	-0.163572	-0.624066	0.344877
ZMO1_ZMO0331	.	perfect	CAATGAAGAAAATCAGATCC	-1.13036	-0.514478	-0.628099
ZMO1_ZMO0331	.	perfect	TGTAATCGCCATACCGCCAA	-1.0413	-0.605023	-0.419352
ZMO1_ZMO0332	thiE1	mismatch	ACGTTGATAATTATTAGTGA	-0.64963	-0.239914	0.677987
ZMO1_ZMO0332	thiE1	mismatch	ATCCAGACCTTCATCATTAT	0.338784	-0.542064	0.645244
ZMO1_ZMO0332	thiE1	mismatch	CCCTTGATAATTATTAGTGA	0.495875	0.383883	0.237049
ZMO1_ZMO0332	thiE1	mismatch	CCGCTGATAATTATTAGTGA	0.0762071	-0.00276509	0.140944
ZMO1_ZMO0332	thiE1	mismatch	CCGTTGACAATTATTAGTGA	0.231214	0.189373	0.242658
ZMO1_ZMO0332	thiE1	mismatch	CCGTTGATAATTATTAGAGA	0.298959	0.165632	0.446329
ZMO1_ZMO0332	thiE1	mismatch	CCGTTGATAATTCTTAGTGA	0.104936	0.128857	-0.145884
ZMO1_ZMO0332	thiE1	mismatch	CCGTTGATAGTTATTAGTGA	-0.295764	-0.602931	0.46133
ZMO1_ZMO0332	thiE1	mismatch	CTCCAGAGCTTCATCATTAT	0.0297364	-0.869774	0.984373
ZMO1_ZMO0332	thiE1	perfect	AGGCCGCAGGGATTCTCAGA	-0.154861	-0.565325	0.210171
ZMO1_ZMO0332	thiE1	perfect	ATCCAGAGCTTCATCATTAT	-0.384136	-0.647093	0.297057
ZMO1_ZMO0332	thiE1	perfect	CCGGCGGAGAAATAAGATAG	-0.444211	-0.51357	0.0119255
ZMO1_ZMO0332	thiE1	perfect	CCGTTGATAATTATTAGTGA	-0.308529	-0.355959	-0.0719078
ZMO1_ZMO0335	.	mismatch	GATCAACAGCCGTCACTTTC	0.55037	0.141305	0.592748
ZMO1_ZMO0335	.	mismatch	GATCAACATCCGCCACTTTC	0.565407	-0.0429599	0.81569
ZMO1_ZMO0335	.	mismatch	GATCTACAGCCGCCACTTTC	0.685695	0.0696121	0.853483
ZMO1_ZMO0335	.	mismatch	TTTTAGCGGACATTATATTT	0.155002	-0.760207	0.783554
ZMO1_ZMO0335	.	mismatch	TTTTAGCTGAAATTATATTT	0.903293	-0.350691	0.451232
ZMO1_ZMO0335	.	mismatch	TTTTAGCTGACAGTATATTT	-0.0434308	0.968004	-0.879901
ZMO1_ZMO0335	.	mismatch	TTTTAGCTGACATTAAATTT	0.984783	-0.395585	0.82286
ZMO1_ZMO0335	.	mismatch	TTTTAGCTGACATTAGATTT	0.44191	0.399757	0.182619
ZMO1_ZMO0335	.	perfect	AAAACTTTCGTCTCAGGGGT	0.150337	-0.0206108	0.145943
ZMO1_ZMO0335	.	perfect	GACACGATTTTCCATATAAC	0.5101	0.0895406	0.390008
ZMO1_ZMO0335	.	perfect	GATCAACAGCCGCCACTTTC	0.52234	-0.0700815	0.610949
ZMO1_ZMO0335	.	perfect	TTCAGGTCGTCTCCGCTGTC	0.354071	-0.193195	0.462941
ZMO1_ZMO0336	.	perfect	CAAGGATGGCGATAACCGCA	0.111656	-0.0229911	0.16505
ZMO1_ZMO0336	.	perfect	GAAGAGCGGCTGCCACTGGA	-0.00711151	0.0787774	-0.0690476
ZMO1_ZMO0336	.	perfect	GCACCAACTCCACAAGGCCA	0.233534	-0.0443993	0.214216
ZMO1_ZMO0336	.	perfect	GCCCCCAAGACCAGCGATTA	0.0231138	-0.460736	0.479796
ZMO1_ZMO0339	exoC	mismatch	GAACATTAAAAGCTCCTATC	-0.509067	-1.1761	0.805518
ZMO1_ZMO0339	exoC	mismatch	GGACATTAAAAGCTCCTCTC	-0.522171	-1.03016	0.719579
ZMO1_ZMO0339	exoC	mismatch	GGACATTAAAAGCTGCTATC	0.14656	-0.10182	0.260379
ZMO1_ZMO0339	exoC	mismatch	GGACATTAATAGCTCCTATC	-0.549874	-1.12717	0.829758
ZMO1_ZMO0339	exoC	mismatch	GGACCTTAAAAGCTCCTATC	-0.440805	-1.14826	0.905148
ZMO1_ZMO0339	exoC	mismatch	TACGGAAGGATCAAATTTAT	-0.103969	-1.34868	1.53042
ZMO1_ZMO0339	exoC	mismatch	TACGGCAGGATCAAATTTAT	-0.329152	-1.39903	1.22111
ZMO1_ZMO0339	exoC	mismatch	TACGGTAGGATCAAATTTGT	0.0279339	-0.38318	0.588782
ZMO1_ZMO0339	exoC	perfect	AATGGCATAAGCATCATCAG	-0.0373569	-0.102226	-0.00917601
ZMO1_ZMO0339	exoC	perfect	ACCACCAGTCCGCCGCAAAC	-0.331937	-0.882948	0.5334
ZMO1_ZMO0339	exoC	perfect	TACGGTAGGATCAAATTTAT	-0.679241	-1.40853	0.696771
ZMO1_ZMO0339	exoC	perfect	TTAAAGCCGGAGAAGAGGTG	-0.961195	-1.05865	0.126491
ZMO1_ZMO0341	.	perfect	TTGACCACGACATCGACAAC	-0.00755928	-0.0317811	-0.0271494
ZMO1_ZMO0341	.	perfect	TTTGCCAGTCTTTTTCTTCG	-0.198672	-0.213186	0.00110934
ZMO1_ZMO0342	aspB	perfect	AATTCGGGGGTTTCGAAATC	-1.03612	-1.17349	0.0226007
ZMO1_ZMO0342	aspB	perfect	CTGGATACGGGAAAGGGCAG	-5.24341	-4.60819	-0.677461
ZMO1_ZMO0342	aspB	perfect	GTCACGGCAATGGTCGGGGA	-2.77005	-3.99771	1.12039
ZMO1_ZMO0342	aspB	perfect	TTTGAGCTCGATCACTCGAC	-1.3109	-1.35287	0.159522
ZMO1_ZMO0343	.	perfect	AGATTGGCGATGCCCCCCAA	-2.32732	-1.30704	-2.09397
ZMO1_ZMO0343	.	perfect	GAAGCATATTGCGAACAGCA	0.155696	-0.352606	0.667194
ZMO1_ZMO0343	.	perfect	TAGCCTTTCTTTTATTGTGG	0.224723	-0.238488	0.468063
ZMO1_ZMO0343	.	perfect	TTTGCTATCTGGATAGGGTG	0.201123	0.202277	-0.0803943
ZMO1_ZMO0344	.	perfect	ATCATCAAAAGAGAAACTTT	0.20077	0.165409	0.00679649
ZMO1_ZMO0344	.	perfect	CATCCGGGGTCAGCAGCCCG	-0.129173	0.131134	-0.361694
ZMO1_ZMO0344	.	perfect	CGTTTGTGAAGTCAAACGCT	-0.185799	0.0576484	-0.367436
ZMO1_ZMO0344	.	perfect	GGGCGATAGAGAAAATGGCG	-0.112907	0.123178	-0.317917
ZMO1_ZMO0345	.	perfect	CCTTTTCCCCAGACGATGAT	0.0350173	0.0729302	-0.0499483
ZMO1_ZMO0345	.	perfect	GAACAGATAAAATCCGTTCT	-0.323951	0.620619	-0.831431
ZMO1_ZMO0345	.	perfect	GCCACTTTTATCGTATAATC	-0.018689	0.0109097	0.0768432
ZMO1_ZMO0345	.	perfect	TGCTTTGTGAATATTATAAG	-0.080785	0.165647	-0.168224
ZMO1_ZMO0346	amtB	perfect	GCCATAGAGCGCAAAAGAAC	-0.0742235	0.0241083	-0.207165
ZMO1_ZMO0346	amtB	perfect	GCCGGCGTTTCAGCCAGAGC	-0.369662	-0.162199	-0.271185
ZMO1_ZMO0346	amtB	perfect	GGAACGGCACAAGATAACAA	-0.0598888	0.0684404	-0.190338
ZMO1_ZMO0346	amtB	perfect	GGTATCCCCGCTATTTACAG	-0.131145	-0.182381	0.054099
ZMO1_ZMO0347	hfq	mismatch	CTGAAGACTGTTGACCTTTT	-0.430796	0.0196775	0.134088
ZMO1_ZMO0347	hfq	mismatch	CTGAAGATTGTTCACCTTTT	-0.370989	0.0774782	-0.342549
ZMO1_ZMO0347	hfq	mismatch	CTGAAGATTGTTGACTTTTT	-0.718298	0.145612	-0.418564
ZMO1_ZMO0347	hfq	mismatch	TGTCCGGTTCTACGGTTTGT	-1.11943	-0.137071	-0.977598
ZMO1_ZMO0347	hfq	mismatch	TGTCCGGTTCTCCGATTTGT	-0.611572	0.254887	-0.921311
ZMO1_ZMO0347	hfq	mismatch	TGTCCGGTTCTCCGGTTGGT	-1.13217	-0.0600093	-1.07675
ZMO1_ZMO0347	hfq	mismatch	TGTCCGGTTCTCTGGTTTGT	-1.09509	0.300177	-1.41738
ZMO1_ZMO0347	hfq	mismatch	TGTCCGGTTCTGCGGTTTGT	-1.16397	0.0998207	-1.65354
ZMO1_ZMO0347	hfq	perfect	AAACATCGTCACCGGTGTGC	-1.0843	0.129646	-1.24528
ZMO1_ZMO0347	hfq	perfect	AATAGAAAAATTGTCAAACC	-0.82492	0.241071	-1.35022
ZMO1_ZMO0347	hfq	perfect	CTGAAGATTGTTGACCTTTT	-0.580023	-0.0490383	-0.532479
ZMO1_ZMO0347	hfq	perfect	GGGTCTTGCGCAAGGTATTA	-0.980377	0.122546	-1.17269
ZMO1_ZMO0348	hflX	perfect	AAACGCCATCGGCTTCGGAA	-1.96894	-2.6382	0.680319
ZMO1_ZMO0348	hflX	perfect	AGGAAGAACGATCAATACGC	-1.36344	0.213861	-1.66772
ZMO1_ZMO0348	hflX	perfect	TGCCTCTTCCAATCGGGCTT	-1.17016	0.0664674	-1.18019
ZMO1_ZMO0348	hflX	perfect	TTGTTATTATCTTCCAGTTC	-1.31302	0.0215774	-1.40611
ZMO1_ZMO0349	.	perfect	AAAGAATGCAACGTCACATC	-0.0792168	-0.137374	0.0132688
ZMO1_ZMO0349	.	perfect	AATCCGCTTAGCTCTGGACA	-0.0769709	-0.332419	0.221184
ZMO1_ZMO0349	.	perfect	AATTCGACATCCCTCATATT	-0.204974	-0.8371	0.704485
ZMO1_ZMO0349	.	perfect	CAAAGCCCCTTTTTCATTAA	-0.28756	-0.156375	-0.116159
ZMO1_ZMO0350	.	perfect	AGGATGCAAATCAGTCAAAG	-0.115692	0.107901	-0.321801
ZMO1_ZMO0350	.	perfect	ATACCGACCGAAATCTGGGT	-3.57004	-2.31765	-1.27528
ZMO1_ZMO0350	.	perfect	CCAGAACCACCGGAATTAAA	0.0622705	0.0911606	-0.0738666
ZMO1_ZMO0350	.	perfect	CTGTCAACAGCACAGGTTCG	0.0338744	0.0510013	-0.00277409
ZMO1_ZMO0351	.	perfect	AAAATCTTCCGAGGTCGGAT	-0.710804	-0.263959	-0.334372
ZMO1_ZMO0351	.	perfect	AGAAGCAAAACCAATTTTAC	-0.476762	-0.168969	-0.355125
ZMO1_ZMO0351	.	perfect	TAAATCCGCTTTCAGGATCA	-2.04165	-2.54847	0.570495
ZMO1_ZMO0351	.	perfect	TTTCCAAATCGTGAATTAAC	-0.576816	-0.213178	-0.0770507
ZMO1_ZMO0352	.	perfect	AATATTGGCGATCAAAATGT	0.47459	-0.0575474	0.282975
ZMO1_ZMO0352	.	perfect	CCCGACCATCTTCCTGAAAA	-0.813222	-0.544376	-0.33346
ZMO1_ZMO0352	.	perfect	GACTGCCATCTTCCTGAAAA	-0.0111412	-0.261344	0.270425
ZMO1_ZMO0352	.	perfect	TGAAGGCGTTTTATGCTCGT	0.0433508	0.059132	-0.00928873
ZMO1_ZMO0353	.	perfect	CCTAATACCTTGAATTGCTT	0.0321915	-0.0151041	-0.0750227
ZMO1_ZMO0353	.	perfect	GGGTAGCGGATCACCAAAAC	-0.694295	-2.0403	1.23796
ZMO1_ZMO0353	.	perfect	TCCAAGGTATATTGGATGAT	0.203647	-0.011816	-0.168754
ZMO1_ZMO0353	.	perfect	TTTCCCGCCTCCCAAAATAA	0.296629	0.0798832	0.0741293
ZMO1_ZMO0354	mutL	perfect	AGTTCTTTTAAAGCACTGGC	0.0994183	0.0464054	-0.00672817
ZMO1_ZMO0354	mutL	perfect	CGCCTTTTAGCAAGCGAATA	0.100814	0.0463399	-0.14305
ZMO1_ZMO0354	mutL	perfect	GCGGGTTGATTGGGCATCAA	0.262849	0.0565897	0.170275
ZMO1_ZMO0354	mutL	perfect	TTATGACGTCTTCTGGCAGA	-0.279201	-0.30842	0.117851
ZMO1_ZMO0355	mreB	mismatch	CGACATAAATTTAAACATGC	-1.89952	-3.59446	1.90353
ZMO1_ZMO0355	mreB	mismatch	CGACATAAATTTAAACCGGC	-2.46824	-3.90788	1.54348
ZMO1_ZMO0355	mreB	mismatch	CGACATAAATTTAAATAGGC	-2.51313	-3.37049	0.850832
ZMO1_ZMO0355	mreB	mismatch	CGACATAAATTTGAACAGGC	-2.6722	-4.21368	1.67195
ZMO1_ZMO0355	mreB	mismatch	CGACATGAATTTAAACAGGC	-3.40003	-5.92733	2.91299
ZMO1_ZMO0355	mreB	mismatch	CGACGCTGTTCGCCGTGCCG	-3.35129	-4.22595	1.30082
ZMO1_ZMO0355	mreB	mismatch	CGACGGTGTTCGCCGTCCCG	-0.547024	-0.100145	-0.23939
ZMO1_ZMO0355	mreB	mismatch	CGACGGTGTTCTCCGTGCCG	-0.458409	-0.891903	0.606026
ZMO1_ZMO0355	mreB	perfect	CGACATAAATTTAAACAGGC	-3.91161	-4.30891	0.651782
ZMO1_ZMO0355	mreB	perfect	CGACGGTGTTCGCCGTGCCG	-1.97154	-1.83717	-0.147938
ZMO1_ZMO0355	mreB	perfect	GGTTTCGATTGCCACAACCG	-7.06676	-5.09357	-1.65486
ZMO1_ZMO0355	mreB	perfect	GTTCATTCAATACAATGCCA	-5.39778	-3.60443	-2.22453
ZMO1_ZMO0356	mreC	mismatch	AGCCAAGATCAACATGACCA	-3.56328	-2.29316	-0.672568
ZMO1_ZMO0356	mreC	mismatch	CCAAAATTACGTCAGCGCGG	-0.158357	-0.119863	0.124596
ZMO1_ZMO0356	mreC	mismatch	CCAAAATTACGTGAGCGTGG	-2.02755	-2.39617	0.565294
ZMO1_ZMO0356	mreC	mismatch	CCAAGATTACGTGAGCGCGG	-2.45314	-3.82757	1.34194
ZMO1_ZMO0356	mreC	mismatch	CCGAAATTACGTGAGCGCGG	-2.05419	-0.736108	-1.21488
ZMO1_ZMO0356	mreC	mismatch	GGCCAAGATCAAAATGACCA	-2.15408	-2.49911	0.481066
ZMO1_ZMO0356	mreC	mismatch	GGCCAAGATCAACACGACCA	-4.31587	-7.10535	3.07904
ZMO1_ZMO0356	mreC	mismatch	GGCCAATATCAACATGACCA	-1.88359	-3.04877	1.69246
ZMO1_ZMO0356	mreC	perfect	CCAAAATTACGTGAGCGCGG	-2.99418	-3.2452	0.461205
ZMO1_ZMO0356	mreC	perfect	GCCTAAACGCGACCACGGGC	-3.86103	-4.51816	0.988381
ZMO1_ZMO0356	mreC	perfect	GGCCAAGATCAACATGACCA	-3.34016	-3.38641	0.151742
ZMO1_ZMO0356	mreC	perfect	GTAACTGGCGGGATAGAGAT	-2.85329	-3.28998	0.460663
ZMO1_ZMO0357	.	mismatch	TCCAGATCTTTGGCAATAAT	-2.00295	-3.4522	2.38821
ZMO1_ZMO0357	.	mismatch	TCCTGAACTTTGGCAATAAT	-2.07871	-2.9052	1.17473
ZMO1_ZMO0357	.	mismatch	TCCTGATCTTTCGCAATAAT	-1.89776	-1.85	0.347657
ZMO1_ZMO0357	.	mismatch	TCCTGATCTTTGGCTATAAT	-2.82614	-2.71233	0.251849
ZMO1_ZMO0357	.	mismatch	TCCTGATCTTTGGTAATAAT	-2.11946	-3.34069	1.24875
ZMO1_ZMO0357	.	mismatch	TGCTGATCTTTGGCAATAAT	-1.90768	-2.65199	1.01179
ZMO1_ZMO0357	.	mismatch	TTCTGATCTTTGGCAATAAT	-1.70602	-3.09829	1.15224
ZMO1_ZMO0357	.	mismatch	TTTACCCCAGGAGGCGTCAC	-1.34967	-2.66434	1.23699
ZMO1_ZMO0357	.	mismatch	TTTACCGCAGGAGGTGTCAC	-2.35952	-2.74601	0.756049
ZMO1_ZMO0357	.	perfect	GCCAACAAAACCATAACAAT	-2.30014	-3.01841	0.854585
ZMO1_ZMO0357	.	perfect	GGAGTAATCTTGGCTTTTAT	-2.2531	-2.77846	0.586573
ZMO1_ZMO0357	.	perfect	TCCTGATCTTTGGCAATAAT	-1.97125	-2.78043	0.935835
ZMO1_ZMO0357	.	perfect	TTTACCGCAGGAGGCGTCAC	-2.74223	-3.00691	0.428532
ZMO1_ZMO0359	mrdA	mismatch	ACTATACCCGAGCGAATGTT	-2.11168	-2.63298	0.747685
ZMO1_ZMO0359	mrdA	mismatch	ACTATAGCCGATCGAATGTT	-1.64494	-2.40367	0.977117
ZMO1_ZMO0359	mrdA	mismatch	ACTATTGCCGAGCGAATGTT	-2.1116	-2.50719	0.769628
ZMO1_ZMO0359	mrdA	mismatch	TTTTTCACAGAAAAATCATC	-0.585186	-0.692438	0.894885
ZMO1_ZMO0359	mrdA	mismatch	TTTTTCACAGAAAAATGATC	-2.65994	-1.93467	-0.674096
ZMO1_ZMO0359	mrdA	mismatch	TTTTTCTCAGAAAAATAATC	-1.25623	-1.35947	0.0415078
ZMO1_ZMO0359	mrdA	perfect	ACAATCCATCCCCGTCTTGG	-1.90382	-2.34042	0.469053
ZMO1_ZMO0359	mrdA	perfect	ACTATAGCCGAGCGAATGTT	-1.96035	-2.53066	0.614842
ZMO1_ZMO0359	mrdA	perfect	CCGCATGGCCAACAAACTGC	-2.48946	-2.76087	0.437031
ZMO1_ZMO0359	mrdA	perfect	GCCAAAAAGCATAGCACGGC	-2.3459	-2.78256	0.487516
ZMO1_ZMO0360	mrdB	mismatch	ACCAGAACCAAAAGCTTCCA	-1.65569	-2.70094	1.3119
ZMO1_ZMO0360	mrdB	mismatch	ACCAGAAGCAAAAGCTTCGA	-1.69047	-2.46464	0.955829
ZMO1_ZMO0360	mrdB	mismatch	ACCAGTAGCAAAAGCTTCCA	-2.26467	-2.71382	0.680163
ZMO1_ZMO0360	mrdB	mismatch	ACCTGAAGCAAAAGCTTCCA	-1.33569	-2.72041	1.61717
ZMO1_ZMO0360	mrdB	mismatch	CCGAATAGGAGCAGGTACCA	-1.80539	-2.45773	0.769687
ZMO1_ZMO0360	mrdB	mismatch	CCGAATAGGAGCAGGTGCTA	-7.30691	-3.97826	-2.92771
ZMO1_ZMO0360	mrdB	mismatch	CCGAATAGGAGCAGGTTCTA	-2.43208	-2.77401	0.651471
ZMO1_ZMO0360	mrdB	mismatch	CCGAATAGGCGCAGGTACTA	2.77039	0.0722825	2.9131
ZMO1_ZMO0360	mrdB	mismatch	TCGAATAGGAGCAGGTACTA	-1.95594	-5.29404	3.53504
ZMO1_ZMO0360	mrdB	perfect	ACCAGAAGCAAAAGCTTCCA	-2.07315	-2.51075	0.448589
ZMO1_ZMO0360	mrdB	perfect	AGCAATAACCCGCCATAAAG	-2.22699	-2.5548	0.429695
ZMO1_ZMO0360	mrdB	perfect	AGCCCTTGATTCAACGCCCA	-2.7573	-2.61538	0.13314
ZMO1_ZMO0360	mrdB	perfect	CCGAATAGGAGCAGGTACTA	-3.78575	-3.46941	-0.00499371
ZMO1_ZMO0361	.	perfect	CAAAAACGGAAGAGGGTACA	0.0584007	-0.227118	0.28892
ZMO1_ZMO0361	.	perfect	CCCTGACGCAATGCGCCGGA	0.099482	-0.146596	0.218185
ZMO1_ZMO0361	.	perfect	GCGAACCTGTGTACCATTGC	-0.21049	-0.307046	0.0672324
ZMO1_ZMO0361	.	perfect	GGACGATTATAAGATATATA	-0.232283	-0.402297	0.140235
ZMO1_ZMO0362	uvrB	perfect	ACAAGACGAAACGGTTTTGA	-0.0643203	0.0815339	-0.246102
ZMO1_ZMO0362	uvrB	perfect	CTGGCTCATCAAGCGTCGTG	0.128808	0.138644	0.0259165
ZMO1_ZMO0362	uvrB	perfect	GGGGCGATGAGGCACAAAAT	-0.462647	-0.233183	-0.22219
ZMO1_ZMO0362	uvrB	perfect	TCTGTTTTTTCAGGACGGCT	-2.72122	-3.10342	0.337399
ZMO1_ZMO0363	tgt	perfect	AAAAGAAAAACGCGGACGAT	-0.0597375	-0.803828	0.646178
ZMO1_ZMO0363	tgt	perfect	CATTTCGATAGTGCCGGTGC	-0.100935	-0.492035	0.288033
ZMO1_ZMO0363	tgt	perfect	CCGGCATAAAGGCAGGGGTT	-6.34845	-6.9049	0.555786
ZMO1_ZMO0363	tgt	perfect	TTCCGGCTTCAAAGCCTTTA	-0.493692	-1.376	1.07939
ZMO1_ZMO0364	ligA	mismatch	CACGATTCAGATAAGAAAAA	-3.45632	-5.00071	2.58573
ZMO1_ZMO0364	ligA	mismatch	CAGGATGCAGATAAGAAAAA	-5.56882	-3.80681	-1.58494
ZMO1_ZMO0364	ligA	mismatch	CAGGATTCAGATAAAAAAAA	-2.71145	-3.57685	1.09003
ZMO1_ZMO0364	ligA	mismatch	CAGGCTTCAGATAAGAAAAA	-3.45052	-4.80052	1.36554
ZMO1_ZMO0364	ligA	mismatch	TATTCACGAGATAAATCTTT	-3.52135	-5.51773	2.10875
ZMO1_ZMO0364	ligA	mismatch	TGTTAACGAGATAAATCTTT	-1.17945	-1.80717	1.0475
ZMO1_ZMO0364	ligA	mismatch	TGTTCACGAGATACATCTTT	-1.55037	-2.28575	0.900147
ZMO1_ZMO0364	ligA	mismatch	TGTTCACGCGATAAATCTTT	-1.59685	-3.21946	1.46208
ZMO1_ZMO0364	ligA	perfect	CAGGATTCAGATAAGAAAAA	-5.84543	-6.4809	0.573144
ZMO1_ZMO0364	ligA	perfect	CATGATAAAGATGATCGTAA	-4.61039	-5.18396	0.574982
ZMO1_ZMO0364	ligA	perfect	TATTCGCTATCAGGAACAGC	-5.66452	-5.96246	0.408806
ZMO1_ZMO0364	ligA	perfect	TGTTCACGAGATAAATCTTT	-6.00365	-6.42846	0.245306
ZMO1_ZMO0366	glf	mismatch	CTGACTACTTTCAAAACTCA	-3.13829	-8.29305	4.56595
ZMO1_ZMO0366	glf	mismatch	GCCCCCTATAGCAGCGATTA	-4.89704	-6.69778	1.90972
ZMO1_ZMO0366	glf	mismatch	GCCGCCTACAGCAGCGATTA	-5.34904	-5.67613	0.75522
ZMO1_ZMO0366	glf	mismatch	GCCGCCTATAGCAGCGACTA	-5.20416	-6.22802	1.18859
ZMO1_ZMO0366	glf	mismatch	GCCGCCTATAGCAGCGAGTA	-5.7815	-6.32248	0.728386
ZMO1_ZMO0366	glf	mismatch	GCCGCCTATAGCAGCGATGA	-5.5189	-5.48976	0.114504
ZMO1_ZMO0366	glf	mismatch	GCCGCCTCTAGCAGCGATTA	-4.54994	-5.60737	1.38207
ZMO1_ZMO0366	glf	perfect	CGTAGCAGACAGGTGACGAG	-6.02307	-6.53834	0.53002
ZMO1_ZMO0366	glf	perfect	CTGACTACTTTCAGAACTCA	-9.29556	-6.34104	-3.30826
ZMO1_ZMO0366	glf	perfect	GCAATAAAATGGATATCAAC	-6.1159	-7.99619	1.91692
ZMO1_ZMO0366	glf	perfect	GCCGCCTATAGCAGCGATTA	-6.77054	-6.82893	-0.0320679
ZMO1_ZMO0367	zwf	mismatch	AAACAAGATCATCGTCGAAA	-9.66604	-9.43903	0.0569018
ZMO1_ZMO0367	zwf	mismatch	AAACAATATCATCGTCTAAA	-8.26858	-8.21172	0.0569018
ZMO1_ZMO0367	zwf	mismatch	AACCAATATCATCGTCGAAA	-7.71436	-10.2698	3.08565
ZMO1_ZMO0367	zwf	mismatch	ATACAATATCATCGTCGAAA	-5.82516	-7.86723	2.50916
ZMO1_ZMO0367	zwf	mismatch	TAATCTCGTCCTTAAAACAG	-8.9904	-8.84536	0.0569018
ZMO1_ZMO0367	zwf	mismatch	TATTCTCGTCCTTAAAATAG	-9.6744	-7.33614	-1.98002
ZMO1_ZMO0367	zwf	mismatch	TATTCTCGTCCTTAAAGCAG	-8.18156	-7.70948	0.0569018
ZMO1_ZMO0367	zwf	mismatch	TATTCTCGTCCTTAACACAG	-6.85486	-7.02639	0.264935
ZMO1_ZMO0367	zwf	mismatch	TATTCTTGTCCTTAAAACAG	-8.24741	-8.08874	0.0569018
ZMO1_ZMO0367	zwf	perfect	AAACAATATCATCGTCGAAA	-9.76176	-8.99531	0.0569018
ZMO1_ZMO0367	zwf	perfect	ATCATCTGCAAGCAAACCAT	-7.02662	-7.80655	1.28247
ZMO1_ZMO0367	zwf	perfect	GCAACAGCATACGCTGTGAA	-7.85939	-8.18882	0.730898
ZMO1_ZMO0367	zwf	perfect	GCATCAAGACCATAAAGCGA	-10.22	-9.62247	0.0569018
ZMO1_ZMO0368	edd	mismatch	CAAATACAGATAAGCCTTAC	-5.69263	-5.91696	0.719253
ZMO1_ZMO0368	edd	mismatch	CAAATCCAGATAAACCTTAC	-5.09466	-6.27105	1.38508
ZMO1_ZMO0368	edd	mismatch	CAAATCCAGATAAGCCTTAT	-2.36085	-3.28208	1.24371
ZMO1_ZMO0368	edd	mismatch	CACATCCAGATAAGCCTTAC	-6.32324	-7.41236	1.86249
ZMO1_ZMO0368	edd	mismatch	CAGATCCAGATAAGCCTTAC	-7.08127	-7.19974	0.85407
ZMO1_ZMO0368	edd	mismatch	CGAGCGTTCAACAACGCGCG	-6.84374	-6.58899	-0.0516334
ZMO1_ZMO0368	edd	mismatch	CGAGCGTTCAATAACGCGCA	-4.80651	-5.49191	1.04993
ZMO1_ZMO0368	edd	mismatch	CGAGCGTTCAATAACGCGTG	-5.76035	-9.82411	4.29629
ZMO1_ZMO0368	edd	mismatch	CGAGCGTTCAATAGCGCGCG	-7.92904	-6.292	-1.97459
ZMO1_ZMO0368	edd	perfect	CAAATCCAGATAAGCCTTAC	-5.77295	-6.04621	0.553793
ZMO1_ZMO0368	edd	perfect	CGAGCGTTCAATAACGCGCG	-6.69879	-5.85704	-1.01727
ZMO1_ZMO0368	edd	perfect	CGCCTTTTTCCCGCTCATAC	-5.82152	-6.25487	0.510089
ZMO1_ZMO0368	edd	perfect	TACTACAGGACAGGTTTGGA	-5.79404	-6.77575	1.51027
ZMO1_ZMO0369	glk	mismatch	ATAGATGCGGCACGTGGCAG	-5.07277	-6.43254	1.66247
ZMO1_ZMO0369	glk	mismatch	ATAGCTCCGGCACGTGGCAG	-4.46316	-4.80727	1.2028
ZMO1_ZMO0369	glk	mismatch	ATAGCTGAGGCACGTGGCAG	-4.48905	-5.82162	2.13105
ZMO1_ZMO0369	glk	mismatch	ATAGCTGCGGCACGTGGGAG	-5.17682	-7.69958	2.92502
ZMO1_ZMO0369	glk	mismatch	ATAGCTGCGGCCCGTGGCAG	-5.12861	-7.043	2.6984
ZMO1_ZMO0369	glk	mismatch	ATAGGTGCGGCACGTGGCAG	-5.62588	-9.50244	6.23267
ZMO1_ZMO0369	glk	mismatch	ATCGCTGCGGCACGTGGCAG	-5.67297	-7.182	2.52115
ZMO1_ZMO0369	glk	mismatch	TTAAAACTTCAACATGAACC	-0.124382	-2.00163	1.71588
ZMO1_ZMO0369	glk	mismatch	TTAAAACTTCACCATGATCC	-4.05798	-5.64443	1.95635
ZMO1_ZMO0369	glk	perfect	AGCTTTTCATTCAGAGTAGC	-5.32015	-7.78081	3.01587
ZMO1_ZMO0369	glk	perfect	ATAGCTGCGGCACGTGGCAG	-5.17454	-5.36933	0.957677
ZMO1_ZMO0369	glk	perfect	TCTTAATACCCAAGGGTTAT	-6.74513	-6.77455	0.849041
ZMO1_ZMO0369	glk	perfect	TTAAAACTTCACCATGAACC	-6.38508	-9.52745	3.2558
ZMO1_ZMO0371	racX	perfect	AATCTGGTAATAAGTGACCG	-0.0363544	-0.259921	0.0913602
ZMO1_ZMO0371	racX	perfect	CCCAACTCATACCGCCAATA	-0.382444	-0.202515	-0.243312
ZMO1_ZMO0371	racX	perfect	CTAATCCACCGCGTGCATCA	0.103552	0.0385047	0.0532523
ZMO1_ZMO0371	racX	perfect	GCTTGGCAGCGTCATCCCAG	-3.56451	-3.62937	-0.00259126
ZMO1_ZMO0372	.	mismatch	AAGATAATATAAGCCGGTCT	0.172124	-0.0738377	0.250276
ZMO1_ZMO0372	.	mismatch	AAGATAATATACGCCGGTCT	0.149143	0.0823874	0.237031
ZMO1_ZMO0372	.	mismatch	AAGATAATATATGCCCGTCT	-0.644348	-0.134298	-0.370474
ZMO1_ZMO0372	.	mismatch	AAGATAATATATGCCGGTTT	0.503526	-0.0292363	0.668836
ZMO1_ZMO0372	.	mismatch	AAGATAATATATGTCGGTCT	0.0946774	-0.0717095	0.244587
ZMO1_ZMO0372	.	mismatch	AAGATGATATATGCCGGTCT	0.155889	0.0924424	0.26651
ZMO1_ZMO0372	.	mismatch	CGTTCCCCAATCTCGGACAA	-0.148471	-0.265574	0.313999
ZMO1_ZMO0372	.	mismatch	CGTTCCGCAATCTCGAACAA	-0.155192	-0.151681	0.074465
ZMO1_ZMO0372	.	mismatch	CGTTCCGCATTCTCGGACAA	0.294478	0.00571138	-0.12726
ZMO1_ZMO0372	.	perfect	AAGATAATATATGCCGGTCT	0.134531	0.0718979	0.00230967
ZMO1_ZMO0372	.	perfect	ACAAGAAGGAAAATAGTTGT	0.130082	-0.121609	0.343395
ZMO1_ZMO0372	.	perfect	CCTCACGCAATCGCGCGACA	0.0903667	0.0485251	-0.0124634
ZMO1_ZMO0372	.	perfect	CGTTCCGCAATCTCGGACAA	-0.119438	-0.157453	-0.192545
ZMO1_ZMO0373	.	mismatch	CCGGATGATGTAAAGCCATT	0.0990633	0.00828126	0.272935
[truncated: 12,424 more rows]

## Sheet: Spacer FDRs
Spacer FDRs
locus_tag	gene_name	spacer type	spacer	aerobic_final - aerobic_initial	anaerobic_final - anaerobic_initial	aerobic_final - anaerobic_final
ZMO1_ZMO0001	.	perfect	ACGGGTGCCAGTAACGATAA	1.55248e-12	1.22533e-08	0.0001685
ZMO1_ZMO0001	.	perfect	GTATCAGTCGCGGCTTCTAC	3.97642e-06	0.000802246	0.0866658
ZMO1_ZMO0001	.	perfect	TTGCAAGAAAAACCATGAAA	0.00183823	9.45093e-06	0.313431
ZMO1_ZMO0002	hisC1	perfect	ATTCTTCGAGGCCTCTTTAC	1.07535e-07	3.0323e-09	0.154979
ZMO1_ZMO0002	hisC1	perfect	CGTTTATTGATGCTGGACAA	0.00566376	0.000307912	0.383078
ZMO1_ZMO0002	hisC1	perfect	GGAATTTTTACCCAAGACTT	9.44846e-05	4.35188e-06	0.498755
ZMO1_ZMO0002	hisC1	perfect	GGTTGCCATTGGTAAAAAAG	0.582544	0.00180242	0.00100193
ZMO1_ZMO0003	cysC	mismatch	GGCTTATTATCACGGGAGGA	3.30267e-05	1.09741e-06	0.93522
ZMO1_ZMO0003	cysC	mismatch	GGCTTGTCATCACGGGAGGA	1.11447e-05	5.1874e-05	0.0523124
ZMO1_ZMO0003	cysC	mismatch	GGCTTGTTATCACGGAAGGA	0.423724	0.155759	0.394243
ZMO1_ZMO0003	cysC	mismatch	GGCTTGTTATCACGGGAAGA	0.00444782	0.00109674	0.302825
ZMO1_ZMO0003	cysC	mismatch	GGCTTGTTATCACGGGAGCA	9.68966e-05	0.00153007	0.0166554
ZMO1_ZMO0003	cysC	mismatch	GGCTTGTTATCACGGTAGGA	5.97609e-07	1.2405e-05	0.0663278
ZMO1_ZMO0003	cysC	mismatch	GGCTTGTTCTCACGGGAGGA	5.7203e-06	1.82123e-07	0.508076
ZMO1_ZMO0003	cysC	mismatch	GGTTTGTTATCACGGGAGGA	1.035e-05	2.92989e-06	0.679451
ZMO1_ZMO0003	cysC	perfect	ACAAGACGAGCCCTTTATGA	1.14681e-10	9.16895e-13	0.00462071
ZMO1_ZMO0003	cysC	perfect	GGCTTGTTATCACGGGAGGA	1.83415e-09	1.57454e-12	0.00179505
ZMO1_ZMO0003	cysC	perfect	TCGCGACTGGCTTGCGTTAC	9.04217e-08	8.33665e-08	0.91834
ZMO1_ZMO0004	cysN	perfect	ATATTGCTGGGCTTTCAGAT	3.69192e-07	3.09023e-09	0.000667522
ZMO1_ZMO0004	cysN	perfect	GCCGTCATCGACGCTACCGC	1.23171e-11	2.30175e-13	0.00026393
ZMO1_ZMO0004	cysN	perfect	GCCTTTTTCGGCAATCTGTT	7.40077e-06	5.4111e-07	0.445515
ZMO1_ZMO0004	cysN	perfect	GGCGAGTGTCATGTAATAAG	0.0308272	9.66966e-06	0.0016707
ZMO1_ZMO0005	cysD	perfect	AAAAGGCTTTTCGCGCCAGA	2.28673e-09	2.58425e-12	0.0132681
ZMO1_ZMO0005	cysD	perfect	CCGATGGAATACAGCATAAC	4.98204e-07	4.60644e-07	0.49492
ZMO1_ZMO0005	cysD	perfect	CGAATTCGGCGGCGACTTCG	2.65146e-07	4.67827e-06	0.360368
ZMO1_ZMO0005	cysD	perfect	CGCTTCTAACTGCCGTAAAT	2.06773e-11	1.00917e-12	0.483828
ZMO1_ZMO0006	cysG1	perfect	CCACCGCCAACGACTAAAAC	1.36608e-10	5.2083e-12	0.369551
ZMO1_ZMO0006	cysG1	perfect	GTAAAATCTGTAATTCAGGG	1.19341e-05	0.285788	0.00185496
ZMO1_ZMO0006	cysG1	perfect	TGCCCCTGCTTTTTTGAGCA	4.06961e-06	0.00234472	0.37708
ZMO1_ZMO0006	cysG1	perfect	TGTCTGATATCTGCAAAAAG	0.750957	0.0340565	0.153311
ZMO1_ZMO0007	cysH	mismatch	CGCTTGTTCGGCTTTGGGCA	0.00284727	0.667887	0.000483786
ZMO1_ZMO0007	cysH	mismatch	CTCTTGGTCGGCTTTGGGCA	0.0660852	0.748025	0.017324
ZMO1_ZMO0007	cysH	mismatch	CTCTTGTTCGGCTGTGGGCA	0.000339807	0.00922784	0.0120986
ZMO1_ZMO0007	cysH	mismatch	CTCTTGTTCGGCTTTGGGAA	0.427914	0.245987	0.670083
ZMO1_ZMO0007	cysH	mismatch	CTGTTGTTCGGCTTTGGGCA	0.0799681	0.56327	0.0119931
ZMO1_ZMO0007	cysH	mismatch	TCCCAATTGCCGATTGGCTT	0.00189282	0.00159104	0.368705
ZMO1_ZMO0007	cysH	mismatch	TTCCAATTGCCGATTGGCCT	5.27129e-05	0.00020278	0.422677
ZMO1_ZMO0007	cysH	mismatch	TTCCAATTGCCGATTGGCTC	0.00356918	7.46548e-05	0.678221
ZMO1_ZMO0007	cysH	mismatch	TTCCATTTGCCGATTGGCTT	0.00328271	0.0572728	0.0528238
ZMO1_ZMO0007	cysH	perfect	AGCTGCCTGAATGCCGAAGC	0.317151	2.46512e-11	1.8269e-09
ZMO1_ZMO0007	cysH	perfect	CTCTTGTTCGGCTTTGGGCA	0.516303	0.595231	0.181335
ZMO1_ZMO0007	cysH	perfect	TGGAATATCGGCTTTCTTTC	0.0020831	1.05223e-05	0.0396004
ZMO1_ZMO0007	cysH	perfect	TTCCAATTGCCGATTGGCTT	0.0188047	0.00147132	0.0908806
ZMO1_ZMO0008	cysI	perfect	ATCATTCAGGTCTTCGGCAA	0.00169486	0.0187811	0.388277
ZMO1_ZMO0008	cysI	perfect	CAGCGTCTGGGGATGTTTTT	6.71539e-10	2.65005e-10	0.812564
ZMO1_ZMO0008	cysI	perfect	CCTTTCAGCATCGGATAAGG	0.00185513	0.434386	0.0838107
ZMO1_ZMO0008	cysI	perfect	CGCCGTTAAATCCGCCGGTC	1.08049e-07	1.40531e-11	0.00031769
ZMO1_ZMO0009	cysJ	mismatch	CCCTCATTCGTCATTATACA	0.0139857	0.006254	0.996959
ZMO1_ZMO0009	cysJ	mismatch	CTTTCCGCTGGCAACGGAAT	4.78571e-05	1.00616e-05	1
ZMO1_ZMO0009	cysJ	mismatch	GCCTCATTAGTCATTATACA	0.00233307	0.000736633	0.629655
ZMO1_ZMO0009	cysJ	mismatch	GCCTCATTCGTCATAATACA	6.58404e-06	1.52483e-05	0.210165
ZMO1_ZMO0009	cysJ	mismatch	GCCTCATTCGTCATTATAAA	0.000118078	0.0173731	0.0797585
ZMO1_ZMO0009	cysJ	mismatch	GCCTCATTCGTCATTTTACA	2.34477e-05	0.00102374	0.0462007
ZMO1_ZMO0009	cysJ	mismatch	GTCTCATTCGTCATTATACA	0.00666989	0.00109817	0.9084
ZMO1_ZMO0009	cysJ	mismatch	TTTCCCGCTGGCAACGGAAT	5.55567e-08	5.93962e-09	0.442811
ZMO1_ZMO0009	cysJ	mismatch	TTTTCCGCTGGCAACGGAAC	0.00301845	0.128744	0.109947
ZMO1_ZMO0009	cysJ	perfect	CTGTGCGGTCGACAGGCCAT	1.40596e-10	4.07095e-09	0.175065
ZMO1_ZMO0009	cysJ	perfect	GTGATGACGGTCGGTTCAAC	7.83077e-09	2.21594e-06	0.158926
ZMO1_ZMO0009	cysJ	perfect	TGTTCTGTGGCTGGAGAGGT	0.000991598	0.142086	0.000319183
ZMO1_ZMO0009	cysJ	perfect	TTTTCCGCTGGCAACGGAAT	0.207357	0.017806	0.75676
ZMO1_ZMO0010	.	perfect	AACCATCATCAGGGGACAAC	1.75439e-10	4.61032e-11	0.848904
ZMO1_ZMO0010	.	perfect	CTCGCCGCTTCTTTTGCCAT	1.01462e-09	9.14629e-09	0.817187
ZMO1_ZMO0010	.	perfect	GTTGCCTCTTTCATCTTTCG	4.69287e-05	6.43293e-06	0.630216
ZMO1_ZMO0010	.	perfect	TAATCTCTTTCCGCAGGATA	2.34108e-07	1.19579e-07	0.208718
ZMO1_ZMO0011	.	perfect	GATTTTTCCTAGTCTCGATG	0.00554939	0.0332602	0.824996
ZMO1_ZMO0011	.	perfect	TAATTGCCGTTCCGACTGAT	1.14809e-06	3.03788e-08	0.332003
ZMO1_ZMO0011	.	perfect	TATGCTTCTTGCATGTGGCG	0.00118516	0.00307533	0.43808
ZMO1_ZMO0011	.	perfect	TTCCAAGCTGAACCCCATGT	0.106649	1.22585e-10	6.85977e-12
ZMO1_ZMO0012	hemN1	perfect	CAATGGATATACAAAGCCAA	0.135304	0.0173018	0.260992
ZMO1_ZMO0012	hemN1	perfect	CTGTCTTTTGTCCTTACCCA	5.93282e-05	7.54782e-06	0.0902058
ZMO1_ZMO0012	hemN1	perfect	GGACATTTTGCAAGGCAGAA	2.65314e-09	1.05557e-12	0.000529667
ZMO1_ZMO0012	hemN1	perfect	TGGCTGTTAAAATCGCAATA	0.0107154	0.0388146	0.103776
ZMO1_ZMO0013	.	perfect	CAAAGGGAGACAATAATTCA	0.228582	0.260591	0.869421
ZMO1_ZMO0013	.	perfect	CAATTTGCCCTGATTATGGC	0.037446	0.000143275	0.0201274
ZMO1_ZMO0013	.	perfect	GCCGTCCCGGTTCGAGACGG	0.0321047	0.00227032	0.128876
ZMO1_ZMO0013	.	perfect	TTTTTCGGAAGAGTGCGTCT	0.456563	0.0530818	0.199146
ZMO1_ZMO0014	rph	perfect	GCGGGTAAAGCCGGTTTCGA	5.61148e-08	1.46025e-08	0.196942
ZMO1_ZMO0014	rph	perfect	TCAGGCAGGAGCCTTCGGCA	2.13076e-10	1.81373e-13	0.000492013
ZMO1_ZMO0014	rph	perfect	TGAAGCCGTGACCAAAACGC	0.00531781	5.87564e-07	0.00788544
ZMO1_ZMO0014	rph	perfect	TGATCCGGCGTTCGACCTGA	0.0192016	3.00749e-07	1.39354e-05
ZMO1_ZMO0015	hrcA	perfect	AGCACGTAACGAATGGAGGC	1.1098e-06	4.88612e-09	1.84435e-13
ZMO1_ZMO0015	hrcA	perfect	ATGACCGGTATGGATGACAT	0.000174273	0.0160229	5.63494e-07
ZMO1_ZMO0015	hrcA	perfect	CCACCGGCAACCCGCTTCCA	5.04381e-13	1.39541e-08	0.00014521
ZMO1_ZMO0015	hrcA	perfect	GGTAACTTTCCACCACCAGT	1.59179e-05	0.00066001	1.22142e-08
ZMO1_ZMO0016	grpE	mismatch	ATCGTATTTTTTCTGTTCTT	0.237201	0.0487306	0.738968
ZMO1_ZMO0016	grpE	mismatch	TCATGCAATTATTCTCGATA	0.0132461	0.144221	0.679946
ZMO1_ZMO0016	grpE	mismatch	TCATGCCATTATTCTCGATA	0.34331	0.052001	0.444205
ZMO1_ZMO0016	grpE	mismatch	TCATGCGGTTATTCTCGATA	0.364776	0.415001	1
ZMO1_ZMO0016	grpE	mismatch	TTCGTATTTTTTCAGTTCTT	0.101426	0.514386	0.375299
ZMO1_ZMO0016	grpE	mismatch	TTCGTATTTTTTCGGTTCTT	0.141127	0.191459	0.627555
ZMO1_ZMO0016	grpE	mismatch	TTCGTATTTTTTCTGTTCTA	0.865036	0.228429	0.188829
ZMO1_ZMO0016	grpE	mismatch	TTCGTATTTTTTCTGTTCTG	0.990152	0.15268	0.347859
ZMO1_ZMO0016	grpE	perfect	CTTCGGCTTTACTATAAAGT	6.42834e-08	3.8355e-06	0.0215715
ZMO1_ZMO0016	grpE	perfect	GCTTTTGCTTTCCAGATTTT	6.62075e-06	1.91762e-07	0.455437
ZMO1_ZMO0016	grpE	perfect	TTCGTATTTTTTCTGTTCTT	0.317554	0.25725	0.644614
ZMO1_ZMO0016	grpE	perfect	TTTTCAGCCGAGGCCTCTTC	1.04853e-05	1.41461e-06	0.760157
ZMO1_ZMO0017	.	perfect	ACGTTTCGCTGACGAGGCAG	5.22596e-08	0.0308835	1.89668e-10
ZMO1_ZMO0017	.	perfect	TAAAAGAACGCGCCTCATTC	0.000563159	5.79911e-07	0.00115207
ZMO1_ZMO0017	.	perfect	TCTTTCCCTTTGGGACGGGA	0.864066	0.748857	0.865745
ZMO1_ZMO0017	.	perfect	TGGGCATTTTTTCTTTGCGG	6.09403e-09	1.85825e-09	0.336497
ZMO1_ZMO0018	rpe	perfect	AATATGGATCCAATCGGCAC	0.00155091	0.000556064	0.971451
ZMO1_ZMO0018	rpe	perfect	AATGGGCAAAATCCGCCGAA	0.00159688	0.000735283	0.918619
ZMO1_ZMO0018	rpe	perfect	AGGATAGAGGGAGCAATCAG	0.000729069	0.000150792	0.879421
ZMO1_ZMO0018	rpe	perfect	TGGTGATATTCGGCACGAAA	0.000322448	8.03481e-05	0.88721
ZMO1_ZMO0019	.	perfect	ACAATCCGTTCGGTTAAAGA	0.992754	0.7131	0.958664
ZMO1_ZMO0019	.	perfect	GCTGCTTGTCACTATTGACA	0.54018	0.608957	0.531463
ZMO1_ZMO0019	.	perfect	TTTACCGGGTTTCGGCTCGC	0.53553	0.698938	0.564318
ZMO1_ZMO0019	.	perfect	TTTTCATCTCCGTTAAGATC	0.904089	0.681188	0.87867
ZMO1_ZMO0020	.	perfect	AAAAGCGGCACCTTAGGTAG	9.57563e-09	1.79911e-17	1.80027e-12
ZMO1_ZMO0020	.	perfect	AGGATGTTCGGCATCATGGC	0.0520122	1.20556e-13	1.4681e-11
ZMO1_ZMO0020	.	perfect	GGTGAATTGGCTTACTAGAT	4.39308e-09	4.94482e-12	0.00086811
ZMO1_ZMO0020	.	perfect	GTCGAGAATGCGTTGACGGC	6.51144e-12	8.84987e-14	0.00101335
ZMO1_ZMO0021	ykgF	perfect	CTTCTGACTGATCGACCGGA	2.19799e-05	8.51061e-07	0.830634
ZMO1_ZMO0021	ykgF	perfect	GGGCGCGGCAATGAAGCGGT	1.21489e-12	2.30795e-15	5.55699e-05
ZMO1_ZMO0021	ykgF	perfect	TGATAACGGCACCTCGCGGT	3.85777e-05	4.58204e-07	0.189846
ZMO1_ZMO0021	ykgF	perfect	TGGGCTTCGGTTAAAGCGGT	1.30356e-09	2.59207e-08	0.443872
ZMO1_ZMO0022	.	perfect	AGGGTGGCGATGCCTACTTC	1.92764e-08	0.000351647	0.00177102
ZMO1_ZMO0022	.	perfect	CCACAACATGTCTGCTCTGG	4.4557e-09	3.2185e-09	0.121694
ZMO1_ZMO0022	.	perfect	CCAGCTTTTCTAGCAATTCG	6.1269e-11	7.7161e-12	0.690974
ZMO1_ZMO0022	.	perfect	TGAAATTCGTCCACATAACA	0.00142966	6.688e-08	0.00157166
ZMO1_ZMO0023	.	perfect	GATACCTGATTTTTCCATGG	6.87792e-07	2.26392e-09	0.0342101
ZMO1_ZMO0023	.	perfect	GCGGCATTTTATTATCGCGC	3.02188e-06	9.60197e-09	0.000700306
ZMO1_ZMO0023	.	perfect	GGCAATTCGCCTTTGAACAG	0.943044	0.00135092	0.0397664
ZMO1_ZMO0023	.	perfect	TGCCGATAAATGGACAGCTT	1.10269e-08	1.04195e-10	0.0270801
ZMO1_ZMO0025	.	perfect	ACCGGCACCAAACAAGACAC	1.45132e-05	5.36373e-06	0.86455
ZMO1_ZMO0025	.	perfect	CCCGACAACTAACTGCAAAG	2.45809e-07	7.66961e-10	0.00478275
ZMO1_ZMO0025	.	perfect	CTATGCGCCTCTTTCACCAT	0.936085	7.56815e-08	2.02766e-07
ZMO1_ZMO0025	.	perfect	GTAAATTCCGGCACCAATTC	3.88575e-09	7.08085e-10	0.40499
ZMO1_ZMO0026	.	perfect	AATAAAAGGGAAAAGAACGG	1.41481e-12	7.04736e-14	0.0895604
ZMO1_ZMO0026	.	perfect	GCAATCTTACCGTTATCGAT	6.59744e-10	6.26506e-11	0.456714
ZMO1_ZMO0026	.	perfect	TCGGCCGCTTTTTGCAAAGC	0.0420448	0.265437	0.873809
ZMO1_ZMO0026	.	perfect	TGGCTTTTGGCCTGCGCGGC	7.14509e-09	3.25158e-07	0.778198
ZMO1_ZMO0027	purH	perfect	ATCCATCATTTCAGGAAAAC	2.56388e-09	9.24255e-13	0.000311791
ZMO1_ZMO0027	purH	perfect	CAATAATTTGGCAGTGCCTC	0.000132552	1.4552e-07	0.0133618
ZMO1_ZMO0027	purH	perfect	CAATCCCGTTTTATCAGAAA	2.46862e-10	9.56174e-15	5.12566e-05
ZMO1_ZMO0027	purH	perfect	TGCGGTTTTAATCGCTATAT	0.0126172	4.44297e-07	0.00438283
ZMO1_ZMO0028	.	perfect	AATAATCTTTCCCGACCACT	2.37878e-08	7.08379e-09	0.111189
ZMO1_ZMO0028	.	perfect	AGCATCAATTCGGAAAAACT	1.02757e-12	3.27801e-12	0.179463
ZMO1_ZMO0028	.	perfect	GTTGCGGCAAAACGCAAAAC	0.0330365	0.0023275	0.225196
ZMO1_ZMO0028	.	perfect	TCCATCGGCAATCGCCGTTT	0.00240563	1.86978e-06	0.000310621
ZMO1_ZMO0029	.	perfect	AGAGCTAAATGAAAATCTTT	0.0588445	0.0036338	0.617078
ZMO1_ZMO0029	.	perfect	CAAAAAAGAGGCATAGGAAA	0.970066	1.83084e-05	1.42018e-05
ZMO1_ZMO0029	.	perfect	GAAGAGCAGGGCAGAAGAAA	0.545058	0.0616659	0.141766
ZMO1_ZMO0029	.	perfect	TATCTGGTATCTTTGCATAG	0.0420137	5.50864e-05	0.00387686
ZMO1_ZMO0030	gloA1	perfect	CCAAATAAAAGGATATTTCT	0.0102767	0.00970988	0.803793
ZMO1_ZMO0030	gloA1	perfect	CTGATGCTTCATGCCTAAAA	0.00416391	0.82562	0.00114773
ZMO1_ZMO0030	gloA1	perfect	GACTGGCTTCGATGGGGCGG	0.0166232	6.4256e-07	0.000609234
ZMO1_ZMO0030	gloA1	perfect	TACCATTCCGCCATCTTTTG	1.01378e-08	7.10084e-07	0.0565535
ZMO1_ZMO0031	.	perfect	CACATCGCTCTGTTTTTTGG	1.10761e-07	2.53186e-08	0.800296
ZMO1_ZMO0031	.	perfect	TCAATGTGTCGCCGGAAATG	9.84928e-05	1.5856e-06	0.327574
ZMO1_ZMO0031	.	perfect	TCTTTGGATGTAGAGGGCAG	0.00136986	0.000133402	0.977648
ZMO1_ZMO0031	.	perfect	TGATGGAACGGCCAGTATTT	5.74817e-08	1.62544e-09	0.387077
ZMO1_ZMO0033	.	perfect	ATTGGTATAAACAACATCGC	2.93574e-05	0.014726	0.00219563
ZMO1_ZMO0033	.	perfect	CGCTGGCACGATCTAAAAGG	8.18763e-06	1.58735e-06	0.0847716
ZMO1_ZMO0033	.	perfect	TCCCTTTTCATGGCGTCCAA	1.67491e-05	2.35507e-05	0.413042
ZMO1_ZMO0033	.	perfect	TTTGCCGCAGCCATCGCATA	0.000568818	0.000136338	0.304345
ZMO1_ZMO0035	.	perfect	CTCCGCCTGTGCCGCTATCG	1.15974e-06	1.80546e-07	0.54243
ZMO1_ZMO0035	.	perfect	GCTGGGCTGACGATCGACAA	1.52802e-07	1.99189e-05	0.0853738
ZMO1_ZMO0035	.	perfect	TCCCAAGGCCAATATAAAGC	0.0253086	0.00278442	0.140209
ZMO1_ZMO0035	.	perfect	TCTGGTTGTCAGATGCAAAG	2.68742e-06	3.22638e-07	0.837808
ZMO1_ZMO0036	.	mismatch	AAGACATGCGTTGCCAGACG	7.45978e-14	2.21495e-11	0.00995785
ZMO1_ZMO0036	.	mismatch	AAGATATGCGTTGCCAGACC	0.104397	0.759819	0.000712136
ZMO1_ZMO0036	.	mismatch	AAGATGTGCGTTGCCAGACG	8.07059e-11	1.72537e-08	0.110571
ZMO1_ZMO0036	.	mismatch	AATATCCATCTGCCGTAACA	0.852076	0.17913	0.00565128
ZMO1_ZMO0036	.	mismatch	AGTATCCATATGCCGTAACA	0.840165	0.496561	0.392985
ZMO1_ZMO0036	.	mismatch	AGTATCCATCTCCCGTAACA	0.938761	0.582928	0.0198162
ZMO1_ZMO0036	.	mismatch	AGTATCCATCTGACGTAACA	0.770015	0.723586	0.37543
ZMO1_ZMO0036	.	mismatch	AGTATCCATCTGCCGTAAAA	0.0549471	0.973588	0.00240346
ZMO1_ZMO0036	.	mismatch	TAGATATGCGTTGCCAGACG	1.34183e-05	0.0072339	0.305105
ZMO1_ZMO0036	.	perfect	AAGATATGCGTTGCCAGACG	4.27882e-11	1.74052e-09	0.0581367
ZMO1_ZMO0036	.	perfect	AGTATCCATCTGCCGTAACA	0.0922908	0.015598	0.718232
ZMO1_ZMO0036	.	perfect	CAAAATCAGGCTGCCTGCTT	0.0250814	0.229428	0.444719
ZMO1_ZMO0036	.	perfect	CCCGTTCAAGCAAATAGAGC	6.37713e-10	5.38476e-11	0.00883723
ZMO1_ZMO0037	nagE1	mismatch	AAGAGTATTTTTTTGTTAGA	0.132292	0.0036331	0.187155
ZMO1_ZMO0037	nagE1	mismatch	AAGAGTGCTTTTTTGTTAGA	0.0356994	0.00175608	0.101502
ZMO1_ZMO0037	nagE1	mismatch	AAGAGTGTTTTTTTGTTACA	0.116111	0.559555	0.00734313
ZMO1_ZMO0037	nagE1	mismatch	AAGAGTGTTTTTTTGTTAGC	0.000948564	9.08878e-06	0.0032486
ZMO1_ZMO0037	nagE1	mismatch	AAGAGTGTTTTTTTGTTAGT	0.0399826	1.61121e-06	0.000725255
ZMO1_ZMO0037	nagE1	mismatch	ATGAGTGTTTTTTTGTTAGA	4.40962e-06	7.16932e-11	6.33569e-05
ZMO1_ZMO0037	nagE1	mismatch	CCTGTCCGGCGCAATTATAT	9.2466e-07	1.43519e-12	7.83824e-07
ZMO1_ZMO0037	nagE1	mismatch	CCTGTGCGGCGCGATTATAT	7.59171e-08	2.36668e-13	8.79079e-07
ZMO1_ZMO0037	nagE1	mismatch	TCTGTCCGGCGCGATTATAT	8.86927e-06	4.42181e-07	0.197017
ZMO1_ZMO0037	nagE1	perfect	AAGAGTGTTTTTTTGTTAGA	5.97579e-11	2.57448e-12	0.246895
ZMO1_ZMO0037	nagE1	perfect	ACCGTTCGGCGATAACCTTG	1.16573e-13	1.25264e-16	0.000158981
ZMO1_ZMO0037	nagE1	perfect	CAGCCCATTGGGCAACCTGC	1.73186e-14	9.63509e-16	0.147159
ZMO1_ZMO0037	nagE1	perfect	CCTGTCCGGCGCGATTATAT	4.34609e-10	8.77084e-15	4.392e-06
ZMO1_ZMO0038	.	perfect	CAATCTGATGGCCGGAAATA	6.17784e-08	1.09289e-10	0.05052
ZMO1_ZMO0038	.	perfect	CAGAGGCGCTTAGGCATTTG	1.54169e-09	1.53823e-12	0.00229529
ZMO1_ZMO0038	.	perfect	TATCGCAGGAAATAATAGCG	0.00108432	3.13262e-05	0.986662
ZMO1_ZMO0038	.	perfect	TGCTGACGATCTGGCTAAGA	7.96471e-11	4.85236e-15	0.000287213
ZMO1_ZMO0039	dnaQ	mismatch	AAAGACAAGTTCGCGCATAA	0.265433	2.38179e-05	0.000252987
ZMO1_ZMO0039	dnaQ	mismatch	AAAGACAATTTCGCGCACAA	0.613086	1.34011e-06	1.57047e-06
ZMO1_ZMO0039	dnaQ	mismatch	AGAGACAATTTCGCGCATAA	0.278606	7.14815e-05	0.000289236
ZMO1_ZMO0039	dnaQ	mismatch	ATAGACAATTTCGCGCATAA	0.486197	0.00367073	0.00425288
ZMO1_ZMO0039	dnaQ	mismatch	GGGGCTGAGGCCAGTGGTTT	0.555625	3.09394e-05	3.76933e-05
ZMO1_ZMO0039	dnaQ	mismatch	GGGGCTGAGGCCGGAGGTTT	0.295331	0.00845749	3.33311e-05
ZMO1_ZMO0039	dnaQ	mismatch	GGGGCTGAGGCCGGTGGATT	0.178666	3.46055e-07	3.40555e-06
ZMO1_ZMO0039	dnaQ	mismatch	GGGGCTGAGGCCGGTTGTTT	2.62651e-09	1.43191e-09	0.139792
ZMO1_ZMO0039	dnaQ	mismatch	GGGGCTGAGGCCTGTGGTTT	0.00407731	1.77489e-09	6.47558e-06
ZMO1_ZMO0039	dnaQ	perfect	AAAAGGCATCAGACAAACCA	0.516861	1.06268e-08	1.33849e-07
ZMO1_ZMO0039	dnaQ	perfect	ACCAGACGATCGCCGTTAAT	0.963192	2.76748e-09	1.60876e-08
ZMO1_ZMO0039	dnaQ	perfect	ACGGCATCCATTGGCCGTTC	0.484658	0.093337	0.200989
ZMO1_ZMO0039	dnaQ	perfect	GGGGCTGAGGCCGGTGGTTT	7.50106e-07	5.16917e-12	7.41432e-05
ZMO1_ZMO0040	coaE	mismatch	CCATGGCAATGGAGCCGGTA	0.000217715	6.82366e-08	0.00294814
ZMO1_ZMO0040	coaE	mismatch	CCATTGCAATGGAGCCGGTC	0.0469993	4.30919e-05	0.00262285
ZMO1_ZMO0040	coaE	mismatch	CCGTGGCAATGGAGCCGGTC	0.00248789	0.0015968	0.620223
ZMO1_ZMO0040	coaE	mismatch	CCTTGGCAATGGAGCCGGTC	0.00134314	0.0173323	0.581683
ZMO1_ZMO0040	coaE	mismatch	CTATGGCAATGGAGCCGGTC	0.000689542	0.0121206	0.942469
ZMO1_ZMO0040	coaE	mismatch	CTTCATTTGCGCAAAAACAC	0.00275945	0.00201	0.551033
ZMO1_ZMO0040	coaE	mismatch	CTTCATTTGCGCAAAAAGAA	0.0449575	0.0164902	0.88954
ZMO1_ZMO0040	coaE	mismatch	CTTCATTTGCGCAAAAAGTC	0.002048	0.207061	0.0441735
ZMO1_ZMO0040	coaE	mismatch	CTTCATTTGCGCGAAAAGAC	0.00500631	0.0106302	0.766596
ZMO1_ZMO0040	coaE	perfect	CCATGGCAATGGAGCCGGTC	0.000133125	0.0127324	0.104108
ZMO1_ZMO0040	coaE	perfect	CTTCATTTGCGCAAAAAGAC	0.0550632	0.238607	0.646742
ZMO1_ZMO0040	coaE	perfect	CTTTATCGGCATCAAAAACA	0.000214592	5.53319e-07	0.660127
ZMO1_ZMO0040	coaE	perfect	GGAGAGTAATCGTCCATTAG	0.00570279	0.22068	0.316429
ZMO1_ZMO0041	aroE	mismatch	AACCGGCAGTGGCGGGGACG	1.44549e-09	1.38294e-12	0.000333184
ZMO1_ZMO0041	aroE	mismatch	CACCGGCAGTGGCGGGGACC	5.22202e-09	1.60572e-13	3.3443e-07
ZMO1_ZMO0041	aroE	mismatch	CACCGGCGGTGGCGGGGACG	4.19203e-10	1.42122e-13	1.42243e-05
ZMO1_ZMO0041	aroE	mismatch	CACCGGGAGTGGCGGGGACG	1.58325e-07	1.68126e-09	0.0310417
ZMO1_ZMO0041	aroE	mismatch	TGCTCATGCCTATACTATTG	0.946156	0.716968	0.126593
ZMO1_ZMO0041	aroE	mismatch	TGCTCATGCCTCTACTATGG	0.191388	0.0209868	0.108012
ZMO1_ZMO0041	aroE	mismatch	TGCTCATGCCTCTACTATTC	0.100357	0.0596109	0.661786
ZMO1_ZMO0041	aroE	mismatch	TGCTCATGCCTCTAGTATTG	0.24509	0.256892	0.910147
ZMO1_ZMO0041	aroE	perfect	AACCAAAAGCGGTGCAGCGC	5.61777e-12	4.94629e-15	0.00124788
ZMO1_ZMO0041	aroE	perfect	CACCGGCAGTGGCGGGGACG	1.72921e-08	7.44535e-11	0.0437118
ZMO1_ZMO0041	aroE	perfect	GGAGACTGGCTATGGGCGAT	1.76365e-08	1.45136e-12	0.000214662
ZMO1_ZMO0041	aroE	perfect	GTAATCGCCATTGATGCCGC	2.45733e-10	1.69296e-14	2.32e-05
ZMO1_ZMO0043	.	perfect	CAAAAGGGCTGATCTGATTT	7.32035e-08	1.60953e-06	0.783609
ZMO1_ZMO0043	.	perfect	CGGCGAGGGTGAGCGCTAGC	1.86148e-11	9.77348e-14	0.015935
ZMO1_ZMO0043	.	perfect	CTGCCATTTTTCCTTGATCG	0.00456879	0.000120003	0.279088
ZMO1_ZMO0043	.	perfect	CTGGATGGCAAAAGTCACAC	2.55518e-06	1.39898e-08	0.0398225
ZMO1_ZMO0044	.	perfect	ATTGCCTGCGTAAAGGCTTG	0.0763268	0.055627	0.356832
ZMO1_ZMO0044	.	perfect	CAAAGCGGGGTTATCACCAG	0.0614283	0.0115194	0.303521
ZMO1_ZMO0044	.	perfect	CTTCATCATCCAAGAACCAG	0.000176125	0.00046493	0.549001
ZMO1_ZMO0044	.	perfect	GAGCTGTCATAACCGCAGGC	6.20143e-07	2.88508e-08	0.108755
ZMO1_ZMO0047	.	perfect	AATTAAAGCATGAAGCCGAA	5.84928e-07	1.6464e-09	0.00209747
ZMO1_ZMO0047	.	perfect	AGGATGGCATTATTGGGCCC	1.01505e-06	1.84509e-09	0.0027075
ZMO1_ZMO0047	.	perfect	AGGCAAAGCGCGGATAATTC	5.27294e-14	3.14449e-16	0.000854597
ZMO1_ZMO0047	.	perfect	TGCTGTTTGAAAACAGGAAT	4.35592e-11	8.0673e-10	0.0132003
ZMO1_ZMO0050	.	perfect	AGATACCGCGCCCGATGCGA	1.19322e-06	6.05726e-08	0.33605
ZMO1_ZMO0050	.	perfect	CTGCTACGCTGATAAAGATA	0.0310689	0.000514132	0.14299
ZMO1_ZMO0050	.	perfect	CTGGGACAGATGCAAATCTT	2.53715e-06	0.00100678	0.246966
ZMO1_ZMO0050	.	perfect	GGGACGCCGCGGTCATATGC	6.54392e-09	2.02073e-15	6.65632e-10
ZMO1_ZMO0052	cynX	perfect	ACCGATCAATATCGCCAGAA	1.7421e-06	5.4702e-07	0.237949
ZMO1_ZMO0052	cynX	perfect	CACCGCCTATTGGCGAGGGA	0.178702	0.00399668	0.156597
ZMO1_ZMO0052	cynX	perfect	GGGCTGATAGAGGCCATGAT	1.70639e-12	4.94038e-13	0.90267
ZMO1_ZMO0052	cynX	perfect	TTTGTAGTATTTTGAGTAGT	0.089171	0.0411723	0.0349669
ZMO1_ZMO0053	pcaD	perfect	AATCCATGCAGGAACAAGAC	3.73542e-09	1.42504e-11	0.0241452
ZMO1_ZMO0053	pcaD	perfect	ATCCCTGCCGTGATAGAAAA	0.0298551	3.04843e-06	0.00237234
ZMO1_ZMO0053	pcaD	perfect	CCCCATGCCCCAGCAGGTCG	3.27571e-05	1.44261e-10	0.000127956
ZMO1_ZMO0053	pcaD	perfect	TCGACCATATCGGCGACTTG	2.41841e-06	4.67241e-07	0.372689
ZMO1_ZMO0054	marR	perfect	AAATCTACGTGATCTCTCAT	1.21282e-05	0.000221861	0.15762
ZMO1_ZMO0054	marR	perfect	AGGCATGACATCGGCCCATT	3.28513e-10	2.65761e-10	0.956834
ZMO1_ZMO0054	marR	perfect	ATCGAAGACGCATCCAATTC	1.74861e-06	3.48022e-06	0.952465
ZMO1_ZMO0054	marR	perfect	GTTCCAAATGCTTTTGGACA	0.261551	0.307263	1
ZMO1_ZMO0055	.	perfect	CCGTTCCGACAGCCGTTTGG	4.29653e-12	2.19635e-13	0.0217318
ZMO1_ZMO0055	.	perfect	CGGCTGTAAAGCATGAAGGG	0.000247032	0.488895	1.41977e-05
ZMO1_ZMO0055	.	perfect	GATAAGGAGCGGTGTCATCA	0.41519	1.67077e-07	7.18585e-06
ZMO1_ZMO0055	.	perfect	TCCGACAAATTTGGTGGCCG	7.9282e-09	1.03633e-09	0.0167244
ZMO1_ZMO0056	glmS	mismatch	ATAATGGATCGTACACATAC	5.16379e-08	6.60606e-09	0.705302
ZMO1_ZMO0056	glmS	mismatch	ATCATGGATCGGACACATAC	1.64254e-08	3.14974e-09	0.640564
ZMO1_ZMO0056	glmS	mismatch	ATCATGGATCGTACACACAC	1.50974e-08	1.27906e-10	0.0213794
ZMO1_ZMO0056	glmS	mismatch	ATCATGGATCGTACACAGAC	4.22863e-09	2.44805e-10	0.0897229
ZMO1_ZMO0056	glmS	mismatch	ATCATGGATCGTACACATAA	0.000998671	0.640972	2.30918e-05
ZMO1_ZMO0056	glmS	mismatch	ATCATGGATCGTACTCATAC	6.43611e-09	5.90785e-11	0.0270801
ZMO1_ZMO0056	glmS	mismatch	ATCGTGGATCGTACACATAC	0.000203623	7.62451e-07	0.0140915
ZMO1_ZMO0056	glmS	mismatch	CTTGGAATAGGCGTTCTGAA	0.000642782	3.80054e-06	0.0141171
ZMO1_ZMO0056	glmS	perfect	ATCATGGATCGTACACATAC	2.12399e-11	1.66246e-13	0.0153255
ZMO1_ZMO0056	glmS	perfect	ATGCCGATTTTACCAGGAAG	2.51047e-12	8.06902e-14	0.054772
ZMO1_ZMO0056	glmS	perfect	CGAGTTTTCCCTCGGCACGG	1.70684e-08	3.35984e-10	0.06279
ZMO1_ZMO0056	glmS	perfect	CTTGGAAAAGGCGTTCTGAA	4.60214e-12	1.2068e-12	0.928869
ZMO1_ZMO0057	.	perfect	ATCACCCAGTATTTCGGGAA	0.0885866	0.949824	0.00391581
ZMO1_ZMO0057	.	perfect	GATTGTGGGTTTCCCGAGAA	0.0276363	0.0157959	0.754443
ZMO1_ZMO0057	.	perfect	TGCCTTTAATGTCGCTTTAT	0.000578181	0.00158251	0.50521
ZMO1_ZMO0059	glxK	perfect	AAGCTACCCTTAAAAGAATC	0.000651233	2.13863e-05	0.0406457
ZMO1_ZMO0059	glxK	perfect	AGCAAGAGCCGCCTCTTTCG	9.56859e-11	5.6213e-12	0.15631
ZMO1_ZMO0059	glxK	perfect	CATAGGGAGAATGACCGTCT	2.82377e-09	7.84658e-11	0.260473
ZMO1_ZMO0059	glxK	perfect	CGGCCTCGGGCAGAATCTTC	0.00462066	1.84478e-18	3.16624e-16
ZMO1_ZMO0060	.	perfect	ATCCCCGAATTGGGCATTAT	9.62191e-10	2.69923e-06	0.00207088
ZMO1_ZMO0060	.	perfect	GAACCAGCCAAAGAAAATAA	2.4521e-09	1.00773e-07	0.694957
ZMO1_ZMO0060	.	perfect	GCCTTCTACCGCGATATTCA	1.19573e-08	1.52214e-06	0.0321214
ZMO1_ZMO0060	.	perfect	GTCCGTAAAGAGCCAAAGCA	5.78105e-18	1.7782e-19	0.00285744
ZMO1_ZMO0061	.	perfect	ACCTTTTCCAGCACATAACG	3.41857e-06	1.12972e-07	0.374517
ZMO1_ZMO0061	.	perfect	CATGTTTCGCCGCGAGCGCA	3.58283e-09	5.27381e-12	0.000348736
ZMO1_ZMO0061	.	perfect	TCCCCAAAGAAACGCATAGG	0.00755928	4.0061e-08	7.5126e-06
ZMO1_ZMO0061	.	perfect	TCGGGGGACGGACGCCATGG	9.05421e-07	9.14076e-14	6.22194e-09
ZMO1_ZMO0062	.	perfect	CAAAAATAATCGGGGCAATC	1.82483e-09	6.9281e-09	0.426287
ZMO1_ZMO0062	.	perfect	CCAAGCCGAATACATATCAG	4.3939e-05	0.000943997	0.901996
ZMO1_ZMO0062	.	perfect	GGAATCCGGTCTTTCCTAAC	1.16067e-06	0.00352453	0.227787
ZMO1_ZMO0062	.	perfect	GGTATCAATGGCATTAAAAC	3.15257e-06	3.1702e-06	0.136479
ZMO1_ZMO0064	oprB1	mismatch	AAATAAATCTGTTTTCACGA	0.582322	0.296495	0.195538
ZMO1_ZMO0064	oprB1	mismatch	ACATTTATTTTCCTTCTATT	0.278369	0.415729	0.729078
ZMO1_ZMO0064	oprB1	mismatch	AGATAAATCTGTTTTCAAGA	0.579724	0.0939925	0.393266
ZMO1_ZMO0064	oprB1	mismatch	ATATTTACTTTCCTTCTATT	0.360547	0.435234	0.320792
ZMO1_ZMO0064	oprB1	perfect	AAATAAATCTGTTTTCAAGA	7.92421e-08	6.10443e-05	0.0795856
ZMO1_ZMO0064	oprB1	perfect	ATCGGGTTGGTCGTAAGAAG	0.0597273	0.0681582	0.459077
ZMO1_ZMO0064	oprB1	perfect	GCTGCTTGCCATAAGCAAAC	0.000965574	0.181567	0.592142
ZMO1_ZMO0064	oprB1	perfect	GCTGTCGCAGCCGTGGCGCA	0.0895763	0.0384893	0.965556
ZMO1_ZMO0066	.	mismatch	AAAAAAGTTTGACAATGAAA	0.00440271	0.00997803	0.70883
ZMO1_ZMO0066	.	mismatch	AAAAAAGTTTGATATTGAAA	0.00193672	0.105645	0.300681
ZMO1_ZMO0066	.	mismatch	ACAAAAGTTTGATAATGAAA	0.101118	0.417369	0.0710471
ZMO1_ZMO0066	.	mismatch	CATAGCAAAAACAATAATAA	9.80604e-05	0.00536415	0.017652
ZMO1_ZMO0066	.	mismatch	CATAGCAAAAACAATAATTA	0.150917	0.00823059	0.750873
ZMO1_ZMO0066	.	mismatch	CATAGCAAAAACACTAATGA	0.51488	0.979669	0.645017
ZMO1_ZMO0066	.	mismatch	CATAGCAAAAGCAATAATGA	0.0151149	0.363524	0.187697
ZMO1_ZMO0066	.	mismatch	CATAGCAACAACAATAATGA	0.000996881	0.421483	0.00773048
ZMO1_ZMO0066	.	mismatch	CATAGCAGAAACAATAATGA	0.289387	0.625342	0.381235
ZMO1_ZMO0066	.	perfect	AAAAAAGTTTGATAATGAAA	0.117749	0.238461	0.657351
ZMO1_ZMO0066	.	perfect	GCTTTTAAATCAGGCGATAA	2.31646e-06	0.638336	6.90867e-06
ZMO1_ZMO0066	.	perfect	TCAGGCGATAACGGCCTTTT	1.93841e-06	0.131439	7.49989e-05
ZMO1_ZMO0066	.	perfect	TTTTTTCTGATCGCCCAAAA	0.079304	0.0585929	0.919617
ZMO1_ZMO0068	.	perfect	GCTTCTTGTCGTCAGTATCA	7.00246e-07	1.42413e-07	0.535679
ZMO1_ZMO0068	.	perfect	GGCGTTAAAGCCACCAATAA	0.0586906	6.21131e-07	4.65659e-07
ZMO1_ZMO0068	.	perfect	TAAAGCGGGAAAGATGTCAC	1.07842e-05	8.69027e-08	0.484748
ZMO1_ZMO0068	.	perfect	TCTGGCTTGGCTGTAGCTCT	1.2291e-05	9.44795e-07	0.269717
ZMO1_ZMO0069	.	perfect	ACTCGCCAAAGTCACTTCAT	5.96023e-10	2.66499e-07	0.179936
ZMO1_ZMO0069	.	perfect	ATTTTTTTATAAACTGGCTC	0.60599	0.619344	0.811264
ZMO1_ZMO0069	.	perfect	CACGCCCAGAAGGTCATTTT	8.03791e-10	8.36472e-10	0.869335
ZMO1_ZMO0069	.	perfect	GCAATAGAGGGATCATCAGA	3.7916e-10	2.1541e-12	0.00134428
ZMO1_ZMO0070	grxB1	perfect	CCATACTCTCGCCCATAAAA	9.98751e-09	5.65267e-09	0.868802
ZMO1_ZMO0070	grxB1	perfect	CGGCCTTTTTCTTCCAAAAT	1.05496e-06	5.89342e-07	0.872275
ZMO1_ZMO0070	grxB1	perfect	CTTTTTCTTGGTCGATATAT	0.958214	0.187299	0.322285
ZMO1_ZMO0070	grxB1	perfect	TTATAACCGGTCATGCTGAT	0.135857	0.132946	0.502121
ZMO1_ZMO0072	.	perfect	AAAGCAGCATCCCGCTAAGG	0.000980058	0.710179	0.000450581
ZMO1_ZMO0072	.	perfect	AACAACCGGCGCACTAATAC	0.00126051	0.352309	1.85752e-05
ZMO1_ZMO0072	.	perfect	GGCGTCGTCGGTTGCTCATC	0.0650552	0.137494	0.000297712
ZMO1_ZMO0072	.	perfect	GTGCCTGTGACCTGATCAAA	0.000371817	0.488555	7.73469e-05
ZMO1_ZMO0073	.	mismatch	ACCGCCTCCGTTGTCGGTAC	0.69128	0.923703	0.223671
ZMO1_ZMO0073	.	mismatch	CGTGGAAAAGGAAATTAAGA	0.00712891	0.123505	0.0190238
ZMO1_ZMO0073	.	mismatch	CGTGGAAAAGGAAATTACTA	0.840165	0.604401	0.0922925
ZMO1_ZMO0073	.	mismatch	CGTTGAAAAGGAAATTACGA	0.276075	0.338289	0.904373
ZMO1_ZMO0073	.	mismatch	GCCGCCTCCGTTGTCGGGAC	0.102925	0.663823	0.00395144
ZMO1_ZMO0073	.	mismatch	GCCGCCTCCGTTGTCGGTAA	0.0913753	0.426385	0.0237486
ZMO1_ZMO0073	.	mismatch	GCCGCCTCCGTTGTCGGTAG	4.80774e-06	1.84106e-10	0.000662029
ZMO1_ZMO0073	.	mismatch	GCCGCCTTCGTTGTCGGTAC	0.0882271	0.73815	0.00167129
ZMO1_ZMO0073	.	mismatch	GCCGTCTCCGTTGTCGGTAC	0.0346809	0.387772	0.000876781
ZMO1_ZMO0073	.	perfect	CGTGGAAAAGGAAATTACGA	0.000954073	0.741019	0.000806403
ZMO1_ZMO0073	.	perfect	GCCGCCTCCGTTGTCGGTAC	0.0177395	0.392271	0.000730101
ZMO1_ZMO0073	.	perfect	GGGGATAGGTCATCGCGATC	0.0951134	0.29203	0.00773048
ZMO1_ZMO0073	.	perfect	TCAATGACTTCGCGTAGAGT	0.408116	0.16905	0.017324
ZMO1_ZMO0074	.	mismatch	CATCAGGGGTCTCTTCTGCT	0.0676325	0.095472	0.0204419
ZMO1_ZMO0074	.	mismatch	CATTAGGGGTCTCTTCTGGT	0.000109704	0.000821226	0.0788345
ZMO1_ZMO0074	.	mismatch	CGGCCATAAATCGGATATAT	9.13706e-13	4.0292e-11	0.0139571
ZMO1_ZMO0074	.	mismatch	TCGCCATAAATCGGATATAT	1.20721e-06	2.30253e-07	0.601029
ZMO1_ZMO0074	.	mismatch	TGGCCATAAATCAGATATAT	1.73011e-09	1.72464e-08	0.408362
ZMO1_ZMO0074	.	mismatch	TGGCCATAAATCCGATATAT	8.04485e-06	0.000122051	0.44213
ZMO1_ZMO0074	.	mismatch	TGGCCATAAATCGGATATAA	6.29974e-09	1.97715e-05	0.00637775
ZMO1_ZMO0074	.	mismatch	TGGCCATAAATCGGATTTAT	3.39852e-12	1.03878e-11	0.793031
ZMO1_ZMO0074	.	perfect	AGAAACGGCCTGTTGGCAGG	1.4035e-14	2.84829e-14	0.434495
ZMO1_ZMO0074	.	perfect	GCCTCCCAGTTACTTTGCTC	1.01604e-11	5.50406e-11	0.0592934
ZMO1_ZMO0074	.	perfect	TGGCCATAAATCGGATATAT	1.51342e-13	4.11224e-13	0.353126
ZMO1_ZMO0074	.	perfect	TTTGGCAAGAAGAAAATCGG	4.49327e-10	3.61747e-10	0.538551
ZMO1_ZMO0075	phoH	perfect	AAGAGACGGCCTAATAGTTG	0.000238253	0.00398977	0.0837484
ZMO1_ZMO0075	phoH	perfect	CTCAAGTCGGGCAAGATCAC	2.03871e-05	6.47982e-10	1.37456e-12
ZMO1_ZMO0075	phoH	perfect	TTTCAATAGTTACCAGATTT	0.240412	0.330939	0.513641
ZMO1_ZMO0077	miaB	perfect	AAAAATGCTTTAAAGAAGGT	0.0362023	0.000134048	1.63168e-07
ZMO1_ZMO0077	miaB	perfect	CCCTTGGGATTCCAATAATT	0.313902	0.00224338	0.026413
ZMO1_ZMO0077	miaB	perfect	GAGCACGACAAGATCGGCAG	0.150917	0.00386062	1.07724e-05
ZMO1_ZMO0077	miaB	perfect	GCTATTCATCTGGCAGCCAA	0.0258411	5.96952e-08	5.48024e-06
ZMO1_ZMO0078	cheW	perfect	AGTGATTAACTGGCGCGCGC	9.37454e-10	1.85831e-12	2.01187e-05
ZMO1_ZMO0078	cheW	perfect	CGAAAAACTGTTCCCCGATA	6.27775e-07	3.73494e-11	0.000222447
ZMO1_ZMO0078	cheW	perfect	GGAAGAATGCTGCCAATCAT	2.25703e-12	3.33901e-15	0.000274284
ZMO1_ZMO0078	cheW	perfect	GTGACCATGCCCGAATTTCG	2.54283e-14	2.12512e-16	0.000154374
ZMO1_ZMO0079	cheY	perfect	AGGCCAAAGCCATCCATACG	0.580296	3.0323e-09	7.93372e-08
ZMO1_ZMO0079	cheY	perfect	ATGTCGGTGATAAGCAAATC	1.94328e-09	2.76988e-07	0.47392
ZMO1_ZMO0079	cheY	perfect	CATCGCATCAATGCCATCTT	1.08128e-05	0.111228	2.72594e-07
ZMO1_ZMO0079	cheY	perfect	CGAAGCAGCATCCGCATACT	2.25887e-14	6.83446e-10	0.000347968
ZMO1_ZMO0080	cheD	perfect	ATGATTCATGCCACCGATTT	6.32413e-06	6.9825e-07	0.948352
ZMO1_ZMO0080	cheD	perfect	ATTAATTTTCATAGTTGTTT	0.0163625	0.00176375	0.699927
ZMO1_ZMO0080	cheD	perfect	GATGGGGTCGTAAAGACAAG	0.123591	5.84826e-10	2.15812e-07
ZMO1_ZMO0080	cheD	perfect	TGCCACTGGGTTCGGCCAGC	2.19892e-09	1.20894e-13	6.63163e-06
ZMO1_ZMO0081	cheB1	perfect	ATCATCTGGCGGGCTGTAGA	1.41533e-08	5.17907e-10	0.266506
ZMO1_ZMO0081	cheB1	perfect	CGGATCTGACGAAATCATCA	2.47092e-05	3.31506e-06	0.910309
ZMO1_ZMO0081	cheB1	perfect	GATAGGATGGCACGCATTGT	6.56896e-11	1.19349e-11	0.141766
ZMO1_ZMO0081	cheB1	perfect	TTGCCGACGACTTCGATTTC	4.99851e-06	4.349e-08	0.0182685
ZMO1_ZMO0082	cheR	perfect	CATTCTGATAAACGAGATCG	0.474369	0.220257	0.352197
ZMO1_ZMO0082	cheR	perfect	GCTGGACTGTAACGTAATAC	1.25742e-06	6.7251e-09	0.0564537
ZMO1_ZMO0082	cheR	perfect	GTTTTTTGTGTCTGTAGTGA	3.44824e-05	1.1726e-06	0.292817
ZMO1_ZMO0082	cheR	perfect	TTCCCGTCTTTCTGAAGGTA	0.245764	0.00117113	0.0583927
ZMO1_ZMO0083	cheA1	perfect	AACAGGCTTCCATATTAGCG	3.39564e-10	1.27885e-10	0.119699
ZMO1_ZMO0083	cheA1	perfect	AGCCCGAAAAATAGTGTTGA	1.90879e-11	2.9263e-12	0.0257006
ZMO1_ZMO0083	cheA1	perfect	CAGCACCCCCCTTGATCGAA	8.08537e-14	2.20081e-15	0.00516671
ZMO1_ZMO0083	cheA1	perfect	CGTCATCCTGCACGCCATCG	4.31891e-10	1.57705e-12	0.149558
ZMO1_ZMO0084	cheX	perfect	CCATCTATTTTGCTCCAAAT	0.000340121	9.08083e-07	0.0108076
ZMO1_ZMO0084	cheX	perfect	CTTTTCTGCAGTGAGGCGGG	9.27026e-15	7.1166e-16	0.490916
ZMO1_ZMO0084	cheX	perfect	TGTGCTGTATCAAGCTTTGT	2.42741e-07	1.88988e-07	0.113765
ZMO1_ZMO0084	cheX	perfect	TTTCGACGGATTTACCATTG	0.00205282	0.0308394	0.483993
ZMO1_ZMO0085	mcp	perfect	AAAAATAGCTGCTGGATTGC	5.97701e-06	1.83959e-10	0.000273036
ZMO1_ZMO0085	mcp	perfect	AACAACACTCAACAAAATGC	4.63572e-09	5.04075e-11	0.0602152
ZMO1_ZMO0085	mcp	perfect	GATAGCAAGCGCCATCAACA	0.00134088	7.22018e-12	2.94244e-08
ZMO1_ZMO0085	mcp	perfect	TTTCGTCTTGATAGGGGCTT	0.947689	0.11651	0.655681
ZMO1_ZMO0086	.	perfect	ACACGGAGATAAAATTGCGG	3.06256e-06	1.20511e-12	3.40809e-08
ZMO1_ZMO0086	.	perfect	ATCAACGCTTCATCGGCGTT	0.0799896	1.75492e-05	0.000183404
ZMO1_ZMO0086	.	perfect	TCATGGCGAAAACATAGGCG	0.000378686	1.31486e-12	5.38325e-10
ZMO1_ZMO0086	.	perfect	TCTAGCGGGTGGCTGAAATA	0.0253943	4.99211e-07	0.00048746
ZMO1_ZMO0087	.	perfect	CAGAAGGCAAAGTAATCCCA	1.61854e-07	7.87704e-12	0.000515922
ZMO1_ZMO0087	.	perfect	GGGCATTGATGCTTTTCCAG	3.68168e-08	1.35296e-07	0.238513
ZMO1_ZMO0087	.	perfect	GTAGAAAAACATGAGCATCG	0.000436203	0.00186634	0.648987
ZMO1_ZMO0087	.	perfect	TATGGATTAAGGCCTTTTTC	1.61439e-06	0.0986019	8.89676e-05
ZMO1_ZMO0088	.	perfect	CCCGGGGTGATATTGGATAA	1.99179e-10	7.00043e-09	0.396817
ZMO1_ZMO0088	.	perfect	CTGATGAATTCGATGTGGGT	2.48564e-10	1.27188e-11	0.496724
ZMO1_ZMO0088	.	perfect	TATAAAAGTAAGTTATCCCT	0.29285	0.00610869	0.00292085
ZMO1_ZMO0088	.	perfect	TTGTTCTGACATTTATATTT	0.00418987	0.00422991	0.501862
ZMO1_ZMO0089	.	perfect	ATTGGGCTTTATCTGATATC	0.0071551	7.58493e-06	0.00279025
ZMO1_ZMO0089	.	perfect	CAGTAGGTGATATTGGATAA	8.71461e-07	9.37597e-06	0.784562
ZMO1_ZMO0089	.	perfect	CGCATTATCGGTTTTTTGGG	0.00697924	9.44267e-06	5.57024e-05
ZMO1_ZMO0089	.	perfect	TATAGAGTGAGATTGATGCT	0.0174467	0.00485878	0.823379
ZMO1_ZMO0090	.	perfect	AATGACCTTTGCACCTGCTT	3.64378e-05	1.02344e-10	4.57075e-05
ZMO1_ZMO0090	.	perfect	CGAGACGAATAGCAATGCCT	8.82651e-09	3.41064e-06	0.0620443
ZMO1_ZMO0090	.	perfect	GCCGATGCCTTCGGATGATC	3.1568e-11	5.06367e-12	0.760517
ZMO1_ZMO0090	.	perfect	GGTGACAATAGCTGTTTTGC	6.81921e-08	0.0120013	0.00220623
ZMO1_ZMO0091	.	perfect	AATAATCACCCGCAAAAACT	1.41578e-08	2.07277e-09	0.232288
ZMO1_ZMO0091	.	perfect	CCCACAATTTTCTGATGAAA	1.57713e-08	2.67522e-10	0.248353
ZMO1_ZMO0092	.	perfect	AGGCGGTTGAGCATGGATCG	0.356847	3.19295e-12	3.39431e-13
ZMO1_ZMO0092	.	perfect	GCAAAACTATCATCACGGAT	1.30594e-11	3.57395e-12	0.821156
ZMO1_ZMO0092	.	perfect	GGCCGCATGAGCAATCAAAG	0.0184569	4.69475e-13	5.83323e-14
ZMO1_ZMO0094	bioB	mismatch	CGATCAACTCCAAAAGACGC	0.00100913	0.000572741	0.620179
ZMO1_ZMO0094	bioB	mismatch	CGATCAACTCCAAAAGAGGA	0.703118	0.76832	0.489936
ZMO1_ZMO0094	bioB	mismatch	CGATCAACTCCAAAATAGGC	1.3207e-05	6.55666e-06	0.553629
ZMO1_ZMO0094	bioB	mismatch	CGATCAACTCCAAACGAGGC	0.0432473	0.126899	0.250272
ZMO1_ZMO0094	bioB	mismatch	CGATCAATTCCAAAAGAGGC	0.655939	0.121253	0.0584571
ZMO1_ZMO0094	bioB	mismatch	CGATCTACTCCAAAAGAGGC	0.882257	0.800414	0.54745
ZMO1_ZMO0094	bioB	mismatch	CTCCACAGACGGATTTTGAT	0.493418	0.0378363	0.00424326
ZMO1_ZMO0094	bioB	mismatch	CTGCACAGACGGATTTTGCT	0.804384	7.20288e-07	2.17971e-07
ZMO1_ZMO0094	bioB	perfect	ATAACGACGATGGACAGAAT	0.151166	1.63274e-06	0.000148511
ZMO1_ZMO0094	bioB	perfect	CGATCAACTCCAAAAGAGGC	0.525069	0.000121095	0.00691074
ZMO1_ZMO0094	bioB	perfect	CGCCGGTTTTAATACTCAAA	0.687778	1.07436e-08	2.66183e-06
ZMO1_ZMO0094	bioB	perfect	CTCCACAGACGGATTTTGCT	0.149251	6.44682e-13	6.21765e-11
ZMO1_ZMO0095	.	mismatch	AACGAGCAGCAAAAGCGACA	0.000304483	0.0879125	0.0402714
ZMO1_ZMO0095	.	mismatch	AACGGGCAGCAAAAGCAACA	1.62488e-05	0.00770379	0.0266085
ZMO1_ZMO0095	.	mismatch	AACGGGCAGCAGAAGCGACA	0.00100088	0.434827	0.20368
ZMO1_ZMO0095	.	mismatch	AATGGGCAGCAAAAGCGACA	1.34744e-06	0.0023118	0.00677977
ZMO1_ZMO0095	.	mismatch	ATAAAAAGCCAAAGTCAAAG	2.50418e-07	0.00222041	0.000623228
ZMO1_ZMO0095	.	mismatch	ATAGAAAGCCAAAGGCAAAG	0.0501938	3.87922e-05	0.132615
ZMO1_ZMO0095	.	mismatch	ATAGAAAGCCAAAGTCAAAA	8.75051e-05	8.69352e-05	0.483828
ZMO1_ZMO0095	.	mismatch	ATAGAAAGCCAAAGTCAAAT	0.000649069	0.000482662	0.249165
ZMO1_ZMO0095	.	mismatch	ATCGAAAGCCAAAGTCAAAG	3.5012e-05	8.52611e-07	0.618365
ZMO1_ZMO0095	.	perfect	AACGGGCAGCAAAAGCGACA	1.20451e-09	0.000123546	8.0235e-05
ZMO1_ZMO0095	.	perfect	ATAGAAAGCCAAAGTCAAAG	0.0172544	2.9132e-05	0.0363825
ZMO1_ZMO0095	.	perfect	ATGATAATTGTCTTTCCGGT	0.00147789	0.000317484	0.318591
ZMO1_ZMO0095	.	perfect	CCTATCGCAATGCGCACGGC	1.06622e-05	2.26418e-07	0.023743
ZMO1_ZMO0096	pgsA	mismatch	CATGGCACGATCAGTTCATT	1.4805e-07	4.60258e-06	0.436639
ZMO1_ZMO0096	pgsA	mismatch	CATGGCACGATCAGTTCCGT	9.14555e-07	1.24376e-07	0.393301
ZMO1_ZMO0096	pgsA	mismatch	CATGGCACGATCAGTTGCTT	3.88575e-09	1.34784e-10	0.508315
ZMO1_ZMO0096	pgsA	mismatch	CATGGCTCGATCAGTTCCTT	1.19831e-07	1.68583e-07	0.536217
ZMO1_ZMO0096	pgsA	mismatch	CCTGGCACGATCAGTTCCTT	2.39702e-10	9.99777e-11	0.994767
ZMO1_ZMO0096	pgsA	mismatch	CGGGAAAGAGTCATGACATT	4.75936e-06	0.817871	0.000370952
ZMO1_ZMO0096	pgsA	mismatch	CGGGACAGAGTCAGGACATT	7.94609e-09	3.93758e-09	0.955227
ZMO1_ZMO0096	pgsA	mismatch	CTTGGCACGATCAGTTCCTT	2.01142e-05	7.61754e-08	0.202353
ZMO1_ZMO0096	pgsA	mismatch	GGGGAAAGAGTCAGGACATT	6.4882e-07	8.2905e-07	0.90267
ZMO1_ZMO0096	pgsA	perfect	AAACCGGAACCGCAAAAATA	1.09459e-10	2.46792e-10	0.209775
ZMO1_ZMO0096	pgsA	perfect	AATAATCGGTAATCGCCATC	1.00016e-07	3.26366e-08	0.829892
ZMO1_ZMO0096	pgsA	perfect	CCAGCCCGGATTCCAGAGCA	1.50273e-10	7.47266e-11	0.617106
ZMO1_ZMO0096	pgsA	perfect	CGGGAAAGAGTCAGGACATT	8.16271e-11	5.04909e-11	0.789543
ZMO1_ZMO0099	.	perfect	ACCGGCGTTTATTCAGAAGC	1.92231e-05	0.639755	1.79059e-05
ZMO1_ZMO0099	.	perfect	GAACTACCACTGTCCTGAAC	0.000651797	0.806715	0.00142468
ZMO1_ZMO0099	.	perfect	GTTATCGTTAAAAGCTCCCA	0.00473105	0.640834	0.00858867
ZMO1_ZMO0099	.	perfect	TCTGGGTAACGAAAAGCGGC	6.82334e-05	0.46982	0.00188674
ZMO1_ZMO0100	.	perfect	AATAAACGTAATAACTGTCT	0.000122792	3.09876e-05	0.924322
ZMO1_ZMO0100	.	perfect	AATCTTCATCAAAGGGTGGG	0.000549647	8.06384e-10	1.30563e-05
ZMO1_ZMO0100	.	perfect	CATGTCCTCCCAAGAGATGG	3.7755e-07	1.01394e-05	0.901265
ZMO1_ZMO0100	.	perfect	CGATATTCTTCGGGAAGAGG	4.73204e-10	3.14572e-10	0.217114
ZMO1_ZMO0101	.	perfect	ACCCCACTCACAATATCAAA	0.000125159	7.29027e-06	0.492244
ZMO1_ZMO0101	.	perfect	ACCTTCCGCAACTAAACGAT	4.42066e-10	6.81252e-11	0.155992
ZMO1_ZMO0101	.	perfect	ATCGGCTAAAGCCTGCTGCA	2.87591e-06	0.00911448	0.000921124
ZMO1_ZMO0101	.	perfect	TCAAAAATATCGGCAGCAAC	1.87994e-07	3.25158e-07	0.785844
ZMO1_ZMO0102	.	perfect	AAAGAACGCATTCCAGAAAA	0.0609268	6.32678e-11	1.30687e-11
ZMO1_ZMO0102	.	perfect	AGAAAGACTTTATGACCATC	6.50536e-08	1.65863e-05	0.0245212
ZMO1_ZMO0102	.	perfect	CAAAAATGATTTTTGCGAAA	0.000329111	1.34663e-06	0.0269563
ZMO1_ZMO0102	.	perfect	CACAACAAAGGGGGCTATTT	1.25961e-08	5.70869e-15	2.34964e-08
ZMO1_ZMO0103	.	perfect	AAACGCGGTTAACAACGTGC	0.000930468	0.0334963	0.0768384
ZMO1_ZMO0103	.	perfect	AATCATTGACGGGACAAGAC	5.9596e-11	3.11973e-10	0.351561
ZMO1_ZMO0103	.	perfect	CAATGCGATTTTATGAAGAG	0.00624398	0.141393	0.0763331
ZMO1_ZMO0103	.	perfect	TGCAATAAACTGTTTTAACA	3.28582e-09	2.06646e-07	0.301775
ZMO1_ZMO0105	leuC	perfect	ATTTTTTCATAAAGAGTGCG	0.362867	0.890249	0.471051
ZMO1_ZMO0105	leuC	perfect	CCTGCGGGCTGGTCACTTCA	1.20825e-06	5.91535e-08	0.623799
ZMO1_ZMO0105	leuC	perfect	GGGGCGACCTGCCTGACGCA	0.548503	3.92668e-05	0.000143484
ZMO1_ZMO0105	leuC	perfect	GTCCGATCAGGGCGACGCAA	2.42029e-16	1.06126e-17	0.0385738
ZMO1_ZMO0106	leuD	perfect	ATTACTTTCGCCCAACGGAT	0.00473815	0.000453064	0.122737
ZMO1_ZMO0106	leuD	perfect	GTCGTTTTCAGATAATGAGC	0.00351375	1.69072e-10	3.44988e-08
ZMO1_ZMO0106	leuD	perfect	TTTCGCCCGAATAGTTTCAA	0.452396	0.000259709	0.00046193
ZMO1_ZMO0106	leuD	perfect	TTTTGCCAAACCCTTACGGT	0.950285	0.465488	0.124847
ZMO1_ZMO0107	.	mismatch	CGGCGAACGGGTCAATGCCT	0.00505177	1.35902e-05	0.00591036
ZMO1_ZMO0107	.	mismatch	CGGCGAGAGGGTCAATGCCT	0.00177568	6.18601e-05	0.0626236
ZMO1_ZMO0107	.	mismatch	GAGTGCTGTCCATAAATGTC	0.000237812	5.12965e-08	0.000607545
ZMO1_ZMO0107	.	mismatch	GAGTGCTGTCCATAATTGAC	0.00182848	6.0838e-06	0.0249622
ZMO1_ZMO0107	.	mismatch	GAGTGCTGTCCATAATTGTA	0.0184831	0.012861	0.347264
ZMO1_ZMO0107	.	mismatch	GGGCGAGCGGGTCAATGCCT	0.00208811	0.00019899	0.0518488
ZMO1_ZMO0107	.	mismatch	TGGCGAGCGGGTCAATGCCT	0.0207297	0.0576078	0.497744
ZMO1_ZMO0107	.	perfect	AGCATGGCTTCGCCAGCAAT	0.834865	0.0534629	0.252176
ZMO1_ZMO0107	.	perfect	CCATTCCTGTTGAAACTGAG	4.02076e-06	5.90008e-09	0.0762036
ZMO1_ZMO0107	.	perfect	CGGCGAGCGGGTCAATGCCT	0.00301324	0.000640346	0.874594
ZMO1_ZMO0107	.	perfect	GAGTGCTGTCCATAATTGTC	5.57291e-05	1.36891e-07	0.063474
ZMO1_ZMO0108	.	perfect	CAGGCGGTGATCAGCCATAG	0.25939	1.39786e-08	1.69682e-07
ZMO1_ZMO0108	.	perfect	CAGTCGCAAGGCGGTGGTAG	4.48744e-06	1.20443e-15	2.54121e-11
ZMO1_ZMO0108	.	perfect	GATAGCTAGACCTGTCCAGC	1.22671e-09	3.40352e-12	0.000240294
ZMO1_ZMO0108	.	perfect	GGGGAGCGTTTTGAATACGA	0.00559304	6.42417e-08	0.00390818
ZMO1_ZMO0109	.	mismatch	AATCGAATTTACCGTGAAGA	0.0793837	0.237765	0.279088
ZMO1_ZMO0109	.	mismatch	CATCGAATTTACCGTTAAGA	0.0148788	0.0838499	0.321309
ZMO1_ZMO0109	.	mismatch	CATCGAGTTTACCGTGAAGA	0.159208	0.0184847	0.548811
ZMO1_ZMO0109	.	mismatch	CTTTTATTCGTATGGGAACA	0.0117933	0.0555231	0.257402
ZMO1_ZMO0109	.	mismatch	CTTTTATTCGTATGGGAATA	0.399556	0.198822	0.713535
ZMO1_ZMO0109	.	mismatch	CTTTTATTCGTATGGTAAGA	0.121047	0.518876	0.251254
ZMO1_ZMO0109	.	mismatch	CTTTTATTCGTGTGGGAAGA	0.0465898	0.00613551	0.1162
ZMO1_ZMO0109	.	mismatch	CTTTTCTTCGTATGGGAAGA	0.87115	0.0109664	0.320088
ZMO1_ZMO0109	.	mismatch	GTTTTATTCGTATGGGAAGA	0.771962	0.692252	0.875405
ZMO1_ZMO0109	.	perfect	ACTGGAAGACGCAAAAGCGC	2.61806e-09	1.84957e-13	5.54962e-07
ZMO1_ZMO0109	.	perfect	CATCGAATTTACCGTGAAGA	3.67693e-05	5.2852e-06	0.979436
ZMO1_ZMO0109	.	perfect	CCTTCCTTCCCAACGATGTC	0.22873	0.000445164	0.00786359
ZMO1_ZMO0109	.	perfect	CTTTTATTCGTATGGGAAGA	0.212179	0.101678	0.951704
ZMO1_ZMO0110	.	perfect	CGTAAGCCATAGAATGCTTG	0.000371817	3.95725e-05	0.25234
ZMO1_ZMO0110	.	perfect	GTGACTTCCTCATTGTAGCA	0.0169446	0.00415212	0.0968857
ZMO1_ZMO0110	.	perfect	TAAACATAGATAGTCGCTTC	0.109431	0.00782166	0.288436
ZMO1_ZMO0110	.	perfect	TGCCAATTCTGCAGTTCTGT	5.58584e-06	9.69117e-08	0.00123215
ZMO1_ZMO0111	.	perfect	AAGATGACGGAAAAGATATC	0.00257941	0.00679821	0.337602
ZMO1_ZMO0111	.	perfect	GTGCCAGACGGTCGCGGGGC	5.60491e-05	0.000238097	0.972322
ZMO1_ZMO0111	.	perfect	TCTCAACAGGGTTGATTTAC	0.00374406	0.341962	0.0379189
ZMO1_ZMO0112	.	perfect	AAGACAATATCTGGCCGTTA	4.28014e-05	1.11492e-11	5.48178e-07
ZMO1_ZMO0112	.	perfect	AGCCCACAGGCAAAAAACTG	1.24003e-07	2.65888e-12	1.79326e-05
ZMO1_ZMO0112	.	perfect	CGGAGATAAAATCACACCAC	2.09782e-06	2.98356e-12	1.4387e-06
ZMO1_ZMO0112	.	perfect	CTTCTTTGCTGCGCTGTAGC	9.70286e-05	1.38855e-10	0.000181843
ZMO1_ZMO0113	pabB	perfect	CAAAATACGGTCGGGAAGAA	1.35632e-11	1.54163e-14	0.000153203
ZMO1_ZMO0113	pabB	perfect	CAAACCGTCAGTCTCGCAAA	4.36002e-06	1.16401e-11	1.16732e-06
ZMO1_ZMO0113	pabB	perfect	CAGGATTGCTGATAGTCGGG	0.00750867	3.9584e-08	7.03626e-05
ZMO1_ZMO0113	pabB	perfect	GGATATTCGCGGCGACCAAC	1.53817e-11	1.65181e-13	0.00213999
ZMO1_ZMO0114	trpGD	perfect	CTTCAAGGGTGATTTTATCA	0.0284361	0.0588439	0.173775
ZMO1_ZMO0114	trpGD	perfect	GGAGAAAGGATAATCGCTTT	4.5686e-10	2.67988e-12	0.000265183
ZMO1_ZMO0114	trpGD	perfect	GGCGAAACAAGCTAACTTTA	2.29782e-09	5.77556e-12	0.00384858
ZMO1_ZMO0114	trpGD	perfect	TCTTCCGGTGAGCAAGGCCC	0.00810169	0.000245576	0.0708271
ZMO1_ZMO0115	pabC	perfect	AAATTCTGCGACAGCATTAT	1.95724e-05	0.000142383	0.617517
ZMO1_ZMO0115	pabC	perfect	AATACACCGTTCAGCCATAT	0.000260964	1.10022e-13	1.79418e-10
ZMO1_ZMO0115	pabC	perfect	GTAATAACCCTTTATCATTC	0.00535377	0.000578055	0.374772
ZMO1_ZMO0115	pabC	perfect	TTTATCAGCGATAACCAAGG	0.478323	0.947196	0.884699
ZMO1_ZMO0116	.	perfect	ATCTTCGTCAGATAAGGGCG	0.000824882	0.0429619	0.41392
ZMO1_ZMO0116	.	perfect	CAGCGCAAGAACAGCATAAC	0.626072	0.791239	0.332432
ZMO1_ZMO0116	.	perfect	TCGCTTGGCTGTAATCAGTC	0.00853516	0.373185	0.110163
ZMO1_ZMO0116	.	perfect	TTCGGCAATGTCGCGCGCCA	0.00240396	2.07243e-09	2.97536e-07
ZMO1_ZMO0117	hcp	perfect	AACACCCCGAATAACGCAGC	2.76611e-08	1.28848e-11	0.000497352
ZMO1_ZMO0117	hcp	perfect	ACAGCTATCCGGCAATTTCT	1.97228e-08	8.95249e-07	0.0347406
ZMO1_ZMO0117	hcp	perfect	AGCCGCGACTTCAGGGGTTT	0.0134748	8.27534e-13	2.72667e-10
ZMO1_ZMO0117	hcp	perfect	GGCCTGAATGACCAGTGAAG	6.09699e-07	2.49911e-11	0.00104469
ZMO1_ZMO0119	nhaA	perfect	ACTTTCGGACAAAAAAGAGT	0.00137134	0.154759	0.561019
ZMO1_ZMO0119	nhaA	perfect	CAGGATAATCGCGCCGCCAG	3.20951e-07	3.68181e-10	0.00101086
ZMO1_ZMO0119	nhaA	perfect	GCATCATCCAAAGCCGAAAA	0.968162	5.64782e-10	1.45263e-10
ZMO1_ZMO0119	nhaA	perfect	TAAAAGCAATCCAAGAAGGG	0.000278138	0.197668	0.00219563
ZMO1_ZMO0120	.	mismatch	CTCAATTCAGGATGGTAATA	0.000922964	1.08982e-06	0.0363492
ZMO1_ZMO0120	.	mismatch	CTCAATTCAGGATTCTAATA	0.452791	0.369663	1
ZMO1_ZMO0120	.	mismatch	CTCAATTCATGATTGTAATA	0.815647	0.000386397	0.011608
ZMO1_ZMO0120	.	mismatch	CTCAGTTCAGGATTGTAATA	1.59348e-08	4.40025e-09	0.681306
ZMO1_ZMO0120	.	mismatch	GAATTTCGGTTTTCATGCTA	3.33257e-08	3.31677e-11	0.00147551
ZMO1_ZMO0120	.	mismatch	GAATTTCGGTTTTCATGCTG	1.61378e-11	1.98539e-11	0.767694
ZMO1_ZMO0120	.	mismatch	GAATTTCGGTTTTCATGCTT	1.67659e-07	1.75545e-09	0.0704079
ZMO1_ZMO0120	.	mismatch	GACTTTCGGTTTTCATGCTC	3.07269e-11	1.07067e-11	0.170192
ZMO1_ZMO0120	.	mismatch	GTCAATTCAGGATTGTAATA	1.46022e-06	7.83775e-07	0.941696
ZMO1_ZMO0120	.	perfect	AGGATTGTAATATGGAATTT	1.84449e-10	2.47749e-11	0.64823
ZMO1_ZMO0120	.	perfect	GAAACCGCAAAAGAAGGATC	1.82102e-10	1.8086e-08	0.0145652
ZMO1_ZMO0120	.	perfect	TATCTGCGAAATAGCCGAAA	5.34924e-06	4.49577e-06	0.695087
ZMO1_ZMO0121	.	perfect	AAAGGCCGATTTTCAGGCAA	0.507802	2.93669e-06	9.23835e-07
ZMO1_ZMO0121	.	perfect	ACCGACCAGCCGCCACCATT	9.77748e-06	1.32012e-12	2.09246e-07
ZMO1_ZMO0121	.	perfect	TCACATCAGATAGATGCTTG	0.211154	0.000911737	0.0117049
ZMO1_ZMO0121	.	perfect	TCATTTTCGGTAAAAACAAG	0.555059	0.000776001	0.000350254
ZMO1_ZMO0122	.	perfect	ATATGCTCAAGGGCATTAGC	1.68572e-07	3.63213e-08	0.109576
ZMO1_ZMO0122	.	perfect	CATATGATCCATAATCTCGG	0.000136511	2.16906e-06	0.251671
ZMO1_ZMO0122	.	perfect	GTTTAACTGATAGCTGATCT	0.00312507	0.000251877	0.6905
ZMO1_ZMO0122	.	perfect	TTTAAAAACCACAGGAATTT	6.29545e-05	1.11438e-09	0.00322672
ZMO1_ZMO0124	.	perfect	AGGGTGACGAAATCGCCTTC	1.04723e-05	7.17492e-09	0.000500661
ZMO1_ZMO0124	.	perfect	GACAATCTGTTGCACAAAAC	1.20076e-07	1.47843e-07	0.570195
ZMO1_ZMO0124	.	perfect	TAAATGGGACTTACCGGAAC	0.00685641	9.85121e-06	0.140514
ZMO1_ZMO0125	.	perfect	AATCCAGCGGCTGGTGCCTT	0.00223435	1.03679e-06	8.39685e-10
ZMO1_ZMO0125	.	perfect	ATCGTAGTCATAGGGATGAA	0.0224739	0.000213061	1.17247e-06
ZMO1_ZMO0125	.	perfect	GCCTGCTTTTTCAAGAAAAG	7.2534e-05	0.482627	5.75037e-05
ZMO1_ZMO0125	.	perfect	GGGTTGCTGGAGGGCTTCGG	1.9407e-07	0.000126361	6.43425e-11
ZMO1_ZMO0127	.	perfect	CCAAAGCGGCGATGGCTTCA	3.42638e-07	1.61918e-08	0.428628
ZMO1_ZMO0127	.	perfect	TCCATGCCCCACGCATAAAG	0.0286905	5.38825e-08	6.22856e-05
ZMO1_ZMO0127	.	perfect	TTGACCTTTTTGCGGGTTGT	0.0366302	0.00580895	0.0869481
ZMO1_ZMO0127	.	perfect	TTGGGGCAGGGTCAGCATAG	0.935203	5.61234e-06	1.94447e-05
ZMO1_ZMO0128	.	perfect	CGTGTTTTGTGCCATTGCAC	0.000155107	4.65876e-06	0.0122492
ZMO1_ZMO0128	.	perfect	GGTGACGGCATGTTGTTGAC	3.45456e-06	7.88824e-08	0.999383
ZMO1_ZMO0128	.	perfect	TAAAATGACCCAATTTAATC	0.0405637	0.00555896	0.510345
ZMO1_ZMO0128	.	perfect	TCATCGGTTGCGGGCTGTGG	0.00420161	4.87634e-07	0.0487348
ZMO1_ZMO0130	phoC	perfect	AAGGCCGCTTGCCAGAATGC	1.40868e-05	1.60886e-10	4.9012e-06
ZMO1_ZMO0130	phoC	perfect	CGATCATACAGATGAACCGC	3.86528e-05	1.70091e-06	0.270721
ZMO1_ZMO0130	phoC	perfect	GGTAAAGAAGGGGATCGCTG	5.96107e-08	7.83645e-13	5.00188e-05
ZMO1_ZMO0130	phoC	perfect	TGGAAATGATAAGTCGAGGA	0.929264	0.0432926	0.0962198
ZMO1_ZMO0131	.	perfect	AAGGCGAGGTGCTGTTGCAG	0.0254372	0.000193563	0.023441
ZMO1_ZMO0131	.	perfect	CAGAGAGTGACAGGAAGCGG	4.52931e-06	2.95243e-11	0.00406075
ZMO1_ZMO0131	.	perfect	CGGGGGACGATTGGGAACAC	3.58261e-16	6.48931e-16	0.225091
ZMO1_ZMO0131	.	perfect	TAAATACAAAGGTAAAGGAT	0.429105	0.000558746	0.00251181
ZMO1_ZMO0132	.	perfect	CCTTTTTTGGCGGCCTCTTG	0.15123	0.00329251	0.0310795
ZMO1_ZMO0132	.	perfect	GGCCGCATATTTCGACTGAA	1.65539e-10	1.16786e-12	0.00331922
ZMO1_ZMO0132	.	perfect	TAACGAAGCGGAGGGTCAGG	1.86593e-08	1.53454e-11	0.0414011
ZMO1_ZMO0132	.	perfect	TTGAACAGGCTTTTTTATCA	0.000976046	0.00868663	0.512195
ZMO1_ZMO0133	.	perfect	CGGCGATTTCAAACCATCAC	0.0097463	0.00206144	3.51233e-05
ZMO1_ZMO0133	.	perfect	CGTTCAGCCGCTTTTTGAAG	0.000735974	4.85332e-08	7.73018e-05
ZMO1_ZMO0133	.	perfect	GATACGGGCAAAAGCGGGTT	0.202292	0.0609388	0.822135
ZMO1_ZMO0133	.	perfect	GGCAAAAACAGGAAGAAGGG	1.95774e-14	8.17245e-13	0.00202048
ZMO1_ZMO0134	.	perfect	AAAATCAAAGGCCTCTCCCA	3.93296e-09	2.85943e-11	0.000791927
ZMO1_ZMO0134	.	perfect	GCACCTGCGAATAAACAATC	6.37432e-14	2.6662e-12	0.0119442
ZMO1_ZMO0134	.	perfect	TGCCTCGGCATCGCCCTGAT	0.554133	3.95527e-08	9.96986e-07
ZMO1_ZMO0134	.	perfect	TTTTTTTGGGAAAAAATGGA	0.470272	0.342844	0.125076
ZMO1_ZMO0135	.	perfect	CCAAAGAAGAGATCATCTCA	0.00282423	6.60065e-08	0.00025543
ZMO1_ZMO0135	.	perfect	CTCTTCTGCCAAACTGTTAC	1.53428e-05	0.000558896	0.833136
ZMO1_ZMO0135	.	perfect	GACAGGGACAAAACCACTAA	4.50904e-08	2.69749e-08	0.965738
ZMO1_ZMO0135	.	perfect	TTATCCGCTTGCATCGTTAA	0.244559	0.482241	0.736958
ZMO1_ZMO0136	.	perfect	AACAGGGCGAACAGCCAAAA	0.681035	3.32734e-06	7.46152e-06
ZMO1_ZMO0136	.	perfect	AGCTTGGCTATCGCCAGCAT	0.388313	0.211102	0.0214661
ZMO1_ZMO0136	.	perfect	CTCGACTATTGAATAACCAT	4.04669e-06	9.7469e-06	0.924791
ZMO1_ZMO0136	.	perfect	CTGCGGCAGATTTTTTCCAA	0.000226644	5.625e-08	0.00236956
ZMO1_ZMO0137	.	perfect	AGCATCGGCATCACCCGTTT	1.45075e-10	1.60076e-12	0.0156446
ZMO1_ZMO0137	.	perfect	AGCCTCAGCCTTTCCTTGAT	0.00120327	0.00105208	0.904423
ZMO1_ZMO0137	.	perfect	CTCGATGATAGCATTGCCAC	1.83839e-05	2.53369e-07	0.000196806
ZMO1_ZMO0137	.	perfect	TGAACAGGCTCTACAAACAA	0.0027977	0.00508488	0.615036
ZMO1_ZMO0139	.	perfect	AATCGTTCTTCCGTGACCAA	1.77655e-07	2.68804e-09	0.0569657
ZMO1_ZMO0139	.	perfect	GGCTGTTTTTAGCGACGGCA	4.18387e-09	2.5717e-11	0.00120947
ZMO1_ZMO0139	.	perfect	TGGTTTGCCAATTAAAAAGG	0.0273964	4.7197e-07	0.00103339
ZMO1_ZMO0139	.	perfect	TTGCGACAGAGGCAGAGGAT	4.97909e-10	1.05271e-07	0.00631972
ZMO1_ZMO0140	ptpA	perfect	AAAAAGCACGGTCGGGGTCG	0.589805	6.00891e-10	5.29605e-10
ZMO1_ZMO0140	ptpA	perfect	AAAAGCCCCTTCTGCCAAGG	0.462793	1.63997e-10	2.85258e-09
ZMO1_ZMO0140	ptpA	perfect	AACCTTGAAGCCGTTTTGCT	2.45092e-13	2.49964e-14	0.0019019
ZMO1_ZMO0140	ptpA	perfect	GGGAACGGCAAATATTGCCG	0.000119048	1.2554e-08	9.87125e-05
ZMO1_ZMO0142	.	mismatch	ATGAGAAGTCGCGTTAGTCA	0.77047	1.60788e-09	3.28123e-10
ZMO1_ZMO0142	.	mismatch	TAGAGAAGTCGCGTTAGTCA	0.970397	3.88188e-06	1.9596e-06
ZMO1_ZMO0142	.	mismatch	TTCGCCCGCACAACAGAGAG	0.0684253	4.1955e-11	1.13866e-12
ZMO1_ZMO0142	.	mismatch	TTCGCCCGCACAACAGCGAA	0.953148	4.63154e-07	2.5148e-07
ZMO1_ZMO0142	.	mismatch	TTCGCCCGCACAACAGCGAC	0.755719	0.0095898	0.000103267
ZMO1_ZMO0142	.	mismatch	TTCGCCGGCACAACAGCGAG	0.233069	1.32941e-07	3.12097e-09
ZMO1_ZMO0142	.	mismatch	TTGAGAAGTCGCGTCAGTCA	0.796585	0.0521508	0.018672
ZMO1_ZMO0142	.	mismatch	TTGAGAAGTCGCGTTCGTCA	0.840959	0.00108148	0.00259937
ZMO1_ZMO0142	.	mismatch	TTTGCCCGCACAACAGCGAG	0.977894	7.6654e-08	4.44579e-09
ZMO1_ZMO0142	.	perfect	CGCTTCCGCTGGATGCAATT	0.396586	5.30985e-16	2.6036e-15
ZMO1_ZMO0142	.	perfect	GATATCGTCAGGATTCCGAC	0.213487	3.43067e-13	1.25175e-13
ZMO1_ZMO0142	.	perfect	TTCGCCCGCACAACAGCGAG	0.939115	5.75744e-10	5.73926e-09
ZMO1_ZMO0142	.	perfect	TTGAGAAGTCGCGTTAGTCA	0.486781	4.34166e-17	1.14511e-16
ZMO1_ZMO0143	.	mismatch	CCTCAGGTTAAAATCAGTGA	0.607751	0.748124	0.575293
ZMO1_ZMO0143	.	mismatch	CCTCAGGTTAAGATCAGTCA	2.91004e-06	0.323705	2.52965e-05
ZMO1_ZMO0143	.	mismatch	CCTCAGGTTAAGATCAGTGC	3.09707e-05	0.089658	0.000286793
ZMO1_ZMO0143	.	mismatch	CCTCAGGTTAAGATCAGTTA	0.00907579	0.536854	0.0276705
ZMO1_ZMO0143	.	mismatch	CCTCAGGTTAAGATGAGTGA	0.276075	0.128218	0.326341
ZMO1_ZMO0143	.	mismatch	GTTCCCGCCCTGATAGACTT	0.0186182	0.627632	0.000444798
ZMO1_ZMO0143	.	mismatch	TCTCCCGCCCTGATAGACTT	0.0417438	0.405429	0.000362114
ZMO1_ZMO0143	.	mismatch	TTACCCGCCCTGATAGACTT	0.0890137	0.175536	0.00269654
ZMO1_ZMO0143	.	mismatch	TTTCCCGCCCTGATAGACTG	0.0693198	0.0130355	0.829288
ZMO1_ZMO0143	.	perfect	AAACCATAAATGGAACCGCG	0.055384	0.684487	0.0523124
ZMO1_ZMO0143	.	perfect	CCTCAGGTTAAGATCAGTGA	0.00817666	0.353266	0.000308591
ZMO1_ZMO0143	.	perfect	TTGATTTTCCGGCACCATTC	0.000273449	0.162994	0.0319703
ZMO1_ZMO0143	.	perfect	TTTCCCGCCCTGATAGACTT	0.0216382	0.611687	0.118763
ZMO1_ZMO0144	nadB	mismatch	AGAAAATTTTGTCACTCATA	0.134167	0.215137	0.300752
ZMO1_ZMO0144	nadB	mismatch	ATGCAAGGCGGCGGTCAGTC	5.29987e-10	4.2704e-17	5.17241e-12
ZMO1_ZMO0144	nadB	mismatch	ATGCAAGGCGGCGGTTAGAC	1.21245e-09	1.88817e-14	1.52458e-07
ZMO1_ZMO0144	nadB	mismatch	ATGCAAGGCGGCGGTTAGTA	0.0246158	1.54386e-05	0.00305787
ZMO1_ZMO0144	nadB	mismatch	ATGCAATGCGGCGGTTAGTC	1.35392e-05	2.80445e-09	0.000470037
ZMO1_ZMO0144	nadB	mismatch	CGAAAAATTTGTCACTCATA	6.96089e-05	0.0054941	0.156783
ZMO1_ZMO0144	nadB	mismatch	CGGAAATTTTGTCACTCATA	0.449723	0.117794	0.528954
ZMO1_ZMO0144	nadB	mismatch	CTGCAAGGCGGCGGTTAGTC	6.53998e-06	1.2092e-09	0.000424445
ZMO1_ZMO0144	nadB	mismatch	TTGCAAGGCGGCGGTTAGTC	0.000424402	2.33298e-08	0.0011856
ZMO1_ZMO0144	nadB	perfect	AATACCCCCCTGTGCCTTTG	5.65815e-05	1.31549e-10	2.47801e-05
ZMO1_ZMO0144	nadB	perfect	ATGCAAGGCGGCGGTTAGTC	5.49957e-14	1.22628e-18	8.69596e-09
ZMO1_ZMO0144	nadB	perfect	CCAAAACGGCCACATCAAAA	0.0937429	2.3957e-08	2.49518e-06
ZMO1_ZMO0144	nadB	perfect	TCCGTCAGAAATCGACCCTT	0.00123969	1.06133e-09	6.91829e-05
ZMO1_ZMO0145	.	perfect	CAACAGCGGCCATCGCCAAA	1.22187e-10	3.15765e-09	0.0951484
ZMO1_ZMO0145	.	perfect	CATGATACTTGCCCCAAAAC	1.36168e-10	5.07911e-10	0.592724
ZMO1_ZMO0145	.	perfect	GATAGACGGCTGGCCTCAAT	4.26639e-08	1.95214e-10	0.00333871
ZMO1_ZMO0145	.	perfect	GGTGGCGGGACAGCCGCCGC	2.10773e-07	5.25872e-12	0.000170997
ZMO1_ZMO0148	.	perfect	AACAGGCTGGGCAGCCAGCA	7.12931e-07	1.68831e-09	2.34029e-13
ZMO1_ZMO0148	.	perfect	AGCGGAAGAAGAAAGAATAG	0.0897837	0.000992461	0.0336828
ZMO1_ZMO0148	.	perfect	CGGTTTCGGGCGGTTATCAC	0.0153068	0.323933	0.526256
ZMO1_ZMO0148	.	perfect	GGATTATCGGAATCCAGAAT	0.0181666	0.00119669	0.210574
ZMO1_ZMO0149	trmB	perfect	ATCGCCGAAAAGATCCGTTG	5.85409e-06	2.48301e-08	0.00535989
ZMO1_ZMO0149	trmB	perfect	CCTGTTTCGGGCGCAGGCTG	0.000577212	1.7524e-08	0.000420643
ZMO1_ZMO0149	trmB	perfect	TAGAGGCGACGAATGGTGAG	0.192993	1.91571e-06	0.000140927
ZMO1_ZMO0149	trmB	perfect	TCCGTTGTAATTTCAAGCTG	5.97986e-05	9.98125e-05	0.662213
ZMO1_ZMO0150	.	perfect	GATTTTGGCTAGGGGCGAGG	0.903386	0.668951	0.678264
ZMO1_ZMO0150	.	perfect	GCGGAAGGGATATTGTCAGG	1.19577e-14	1.55987e-18	2.84543e-08
ZMO1_ZMO0150	.	perfect	GGCTTGCCAGAAAAGTTGAA	0.182188	0.378069	0.0568797
ZMO1_ZMO0150	.	perfect	TATCTTCAATTTTCTTTCAA	0.732903	0.610803	0.696886
ZMO1_ZMO0152	pyk	mismatch	CACCTACCTTGCGGCCGCGT	3.72509e-11	8.05728e-13	0.0218231
ZMO1_ZMO0152	pyk	mismatch	CACGTAACTTGCGGCCGCGT	1.42177e-10	7.15632e-12	0.191347
ZMO1_ZMO0152	pyk	mismatch	CACGTACCTTACGGCCGCGT	1.54098e-05	2.80917e-07	0.141535
ZMO1_ZMO0152	pyk	mismatch	CACGTACCTTGCGGCCGCGC	1.70671e-18	1.14013e-16	2.59366e-05
ZMO1_ZMO0152	pyk	mismatch	GACGTACCTTGCGGCCGCGT	6.21052e-09	3.7607e-09	0.675914
ZMO1_ZMO0152	pyk	mismatch	TATTCTGCCGTCGAGCTGGC	8.30548e-05	2.94183e-06	0.451119
ZMO1_ZMO0152	pyk	mismatch	TGTTCTGCCGTCGAGCCGGC	2.25508e-16	1.46963e-17	0.0171783
ZMO1_ZMO0152	pyk	mismatch	TTTTCTGCCGTCGAGCTGGC	1.63388e-07	6.54191e-09	0.508322
ZMO1_ZMO0152	pyk	perfect	CACGTACCTTGCGGCCGCGT	1.06638e-13	1.91812e-14	0.593421
ZMO1_ZMO0152	pyk	perfect	GATGACCTTCTTTTCGTCAT	4.70714e-10	8.31868e-11	0.65879
ZMO1_ZMO0152	pyk	perfect	TACCATGGCTCATGTTGATA	9.03047e-10	9.08505e-10	0.315223
ZMO1_ZMO0152	pyk	perfect	TGTTCTGCCGTCGAGCTGGC	1.66128e-10	5.4132e-12	0.248118
ZMO1_ZMO0153	yebC	perfect	AAATTTTGAATGGCCTGCCA	9.07303e-07	0.0035813	0.00347714
ZMO1_ZMO0153	yebC	perfect	CGGATCAGGTAAGCCGGACT	2.24058e-07	2.13921e-05	0.0390123
ZMO1_ZMO0153	yebC	perfect	GGATAATTTGGAAAAAAGGG	2.03465e-11	4.11708e-09	0.0169962
ZMO1_ZMO0153	yebC	perfect	GGCGGCTACCGTGACTTCAC	3.89597e-06	0.00565136	0.0135447
ZMO1_ZMO0154	ruvC	perfect	AGCCGGTTGTTCCCAAACCG	0.000700175	0.489033	0.00408628
ZMO1_ZMO0154	ruvC	perfect	ATCGGTGCGGATTTGTCCAT	3.09492e-06	0.125407	0.000256499
ZMO1_ZMO0154	ruvC	perfect	CGCCGTGCCAAAGCCATGGA	0.328518	0.040195	0.406532
ZMO1_ZMO0154	ruvC	perfect	TCAAGTCCCAGAAAAATCAT	6.07315e-05	0.000155376	0.811668
ZMO1_ZMO0155	ruvA	mismatch	AGCAATATCTCTTTCTATTC	0.0133075	0.97418	0.231045
ZMO1_ZMO0155	ruvA	mismatch	ATAAAGCGCGTCCTGATAAT	0.497531	0.00144817	0.0193048
ZMO1_ZMO0155	ruvA	mismatch	ATCAATATCACTTTCTATTC	0.737747	0.846186	0.424152
ZMO1_ZMO0155	ruvA	mismatch	ATCAATATCTCTTTCTATTT	0.0039371	0.00646101	0.0792257
ZMO1_ZMO0155	ruvA	mismatch	ATCAATATCTCTTTCTGTTC	0.489179	0.192841	0.592142
ZMO1_ZMO0155	ruvA	mismatch	ATCAATATTTCTTTCTATTC	0.1913	0.398206	0.223431
ZMO1_ZMO0155	ruvA	mismatch	CTAAAGAGCGTCCTGATAAT	0.0792802	4.55834e-09	0.00107113
ZMO1_ZMO0155	ruvA	mismatch	CTAAAGCGCGTCCTGATAAA	0.00659528	0.0245185	0.000184537
ZMO1_ZMO0155	ruvA	mismatch	CTAAAGCGCGTCCTGATTAT	7.22901e-09	2.3863e-09	0.366153
ZMO1_ZMO0155	ruvA	perfect	AGTAATTTCACCTTCAATTT	0.134254	0.090672	0.258272
ZMO1_ZMO0155	ruvA	perfect	ATAAGAAGCAAAACCAAAAA	0.0121269	0.879202	0.0127865
ZMO1_ZMO0155	ruvA	perfect	CCCGAATTTGGGTTTCGATA	2.11096e-08	0.0444658	5.42772e-05
ZMO1_ZMO0155	ruvA	perfect	CTAAAGCGCGTCCTGATAAT	0.566264	4.38557e-06	7.16036e-06
ZMO1_ZMO0156	.	perfect	CAGAGATTTATAGCGCTGCT	3.56403e-10	9.77384e-11	0.658249
ZMO1_ZMO0156	.	perfect	TCTGTCATATAGCTATCCAC	7.33704e-05	3.29489e-07	0.299853
ZMO1_ZMO0156	.	perfect	TTGCCTTCCGCATCATCGGT	3.94773e-05	1.76536e-05	0.0224809
ZMO1_ZMO0156	.	perfect	TTTTGAGCTTTCAGGATTTG	0.56515	0.0179829	0.969892
ZMO1_ZMO0157	lhdA	perfect	CTCTTGCCCCGTAAAAAAGC	7.44034e-06	6.48043e-11	7.74111e-06
ZMO1_ZMO0157	lhdA	perfect	GGGGTGCGTAATAGAATCGC	8.32135e-07	9.26948e-10	0.0135347
ZMO1_ZMO0157	lhdA	perfect	TGATCTGGAGATTGGGGTAT	0.000396575	2.38899e-06	0.0743706
ZMO1_ZMO0157	lhdA	perfect	TGTATTTGGGACGCTATTTT	0.00210005	0.000914548	0.0783645
ZMO1_ZMO0158	ruvB	mismatch	GACGGCGCAAGGCCTGATCG	2.06653e-06	0.86078	5.88555e-05
ZMO1_ZMO0158	ruvB	mismatch	GAGGGCACAAGGCCTGATCG	0.000109686	0.599239	0.000248369
ZMO1_ZMO0158	ruvB	mismatch	GAGGGCGAAAGGCCTGATCG	0.00087608	0.115171	0.0442338
ZMO1_ZMO0158	ruvB	mismatch	GGGTCAGCATTTTCCGCTTC	0.202119	0.782822	0.0758529
ZMO1_ZMO0158	ruvB	mismatch	GGGTCAGCATTTTCGGCCTC	0.00632802	0.627799	0.235936
ZMO1_ZMO0158	ruvB	mismatch	GGGTGAGCATTTTCGGCTTC	3.22348e-11	0.00302585	1.22216e-06
ZMO1_ZMO0158	ruvB	mismatch	GTGGGCGCAAGGCCTGATCG	4.74042e-08	0.934651	6.26344e-06
ZMO1_ZMO0158	ruvB	perfect	GAGGGCGCAAGGCCTGATCG	9.52704e-11	0.205181	1.74083e-08
ZMO1_ZMO0158	ruvB	perfect	GGGTCAGCATTTTCGGCTTC	2.09517e-07	0.085842	4.33895e-05
ZMO1_ZMO0158	ruvB	perfect	TTGCCGCCTCGATAAAAACG	1.83319e-06	0.255666	7.31253e-05
ZMO1_ZMO0158	ruvB	perfect	TTGTTTTCCCCAATCCTGGC	4.75809e-07	0.118138	0.000345165
ZMO1_ZMO0160	.	perfect	CCATCTGCAACCGGATGAAC	0.000607236	5.94178e-05	0.0027766
ZMO1_ZMO0160	.	perfect	CGTGATAGACTCGCCCCGAA	0.0172512	0.534837	0.00784985
ZMO1_ZMO0160	.	perfect	GATGGACGCGCCCCTTCAAA	0.00448824	3.54088e-14	2.52961e-11
ZMO1_ZMO0160	.	perfect	TCTTCATAATAGATATTGAC	0.711027	0.495406	0.711436
ZMO1_ZMO0161	tolQ	perfect	GACCAAACGGCCAACCATAT	0.00193979	2.70308e-09	8.62755e-06
ZMO1_ZMO0161	tolQ	perfect	GCATGAAGAAATAACGTCAC	1.52061e-05	0.00662013	0.216246
ZMO1_ZMO0161	tolQ	perfect	TAGAACAGAACTCGCCAAAT	1.68248e-07	0.000412411	0.274627
ZMO1_ZMO0161	tolQ	perfect	TTGCCGGACATTTCCAAAGA	0.00355986	0.855479	0.0469711
ZMO1_ZMO0162	tolR	perfect	ACCAACATCACATCAACCAA	4.06748e-07	3.60942e-05	0.964856
ZMO1_ZMO0162	tolR	perfect	ACGGCTATCCGGCAAATTGA	0.454097	0.0728196	0.134448
ZMO1_ZMO0162	tolR	perfect	GCCACCCCTGTCACCATCAA	1.79301e-09	8.41531e-11	0.415098
ZMO1_ZMO0162	tolR	perfect	TGCCATTAAAGGCCGTCTTT	0.00125348	3.06452e-05	0.111409
ZMO1_ZMO0164	tolA	perfect	CAGCAGAAGCAGAACATGAC	0.150261	1.66682e-08	9.15558e-06
ZMO1_ZMO0164	tolA	perfect	GCGCCTCATCGCTGATCGGG	7.72082e-08	6.17585e-11	0.00060617
ZMO1_ZMO0164	tolA	perfect	GCTTATCTTGCAAGGAAAAA	0.000528646	0.0583388	0.802176
ZMO1_ZMO0164	tolA	perfect	GTCACTTCTATCGTATCAAC	0.00874451	0.207271	0.983865
ZMO1_ZMO0165	tolB	mismatch	GCTCCTTGACCGCTAGCCGC	4.97445e-05	0.0337462	0.000140412
ZMO1_ZMO0165	tolB	mismatch	GCTGATTGACCGCTAGCCGC	0.0160687	0.575835	0.000379922
ZMO1_ZMO0165	tolB	mismatch	GCTGGTTGACCGCTAGCCGC	0.0603862	0.875177	0.0106918
ZMO1_ZMO0165	tolB	mismatch	GTTGCTTGACCGCTAGCCGC	0.995845	0.78439	0.232421
ZMO1_ZMO0165	tolB	mismatch	TACCACCATCAAAGCCGTTA	0.000240753	0.0521692	0.00254534
ZMO1_ZMO0165	tolB	mismatch	TACCGCAATCAAAGCCGTTA	0.0149856	0.10189	0.122515
ZMO1_ZMO0165	tolB	mismatch	TACCGCCATCAACGCCGTTA	0.0126599	0.0271338	0.385657
ZMO1_ZMO0165	tolB	mismatch	TACCGCCCTCAAAGCCGTTA	0.278064	0.00310316	0.0275656
ZMO1_ZMO0165	tolB	mismatch	TACCGCCTTCAAAGCCGTTA	0.00323869	0.978351	0.00167721
ZMO1_ZMO0165	tolB	perfect	CACCGCAATCGGCATAGGCT	3.40979e-10	0.00219633	0.000714449
ZMO1_ZMO0165	tolB	perfect	GCGGCGATTATCGCCCTGAT	0.0829265	1.56079e-06	2.14176e-06
ZMO1_ZMO0165	tolB	perfect	GCTGCTTGACCGCTAGCCGC	0.0398267	0.285012	0.0565535
ZMO1_ZMO0165	tolB	perfect	TACCGCCATCAAAGCCGTTA	1.12191e-06	0.409283	9.20273e-05
ZMO1_ZMO0166	.	mismatch	GAGATCGGAGCAGGCAGTCA	0.0124813	0.015498	0.88875
ZMO1_ZMO0166	.	mismatch	GTGATCAGAGCAGGCAGTCA	2.8779e-05	0.0142397	0.108755
ZMO1_ZMO0166	.	mismatch	GTGATCGCAGCAGGCAGTCA	0.000796345	0.130181	0.0938499
ZMO1_ZMO0166	.	mismatch	GTGATCGGAGCAGGCAGGCA	0.000581958	0.0313139	0.107944
ZMO1_ZMO0166	.	mismatch	GTGATCGGAGCGGGCAGTCA	0.0236763	0.0763397	0.0968312
ZMO1_ZMO0166	.	mismatch	TGAGTCATTATTAACCTCAT	0.821097	0.479933	0.989765
ZMO1_ZMO0166	.	mismatch	TTAGTCATAATTAACCTCAT	0.506103	0.456781	0.510345
ZMO1_ZMO0166	.	mismatch	TTAGTCATTATTAAACTCAT	0.728794	0.169559	0.727876
ZMO1_ZMO0166	.	mismatch	TTAGTCATTATTAACCTCGT	0.167916	0.135746	0.689916
ZMO1_ZMO0166	.	perfect	GCAAACTTGCCGTTTTAGGC	2.28619e-09	2.73217e-07	0.734512
ZMO1_ZMO0166	.	perfect	GCTTTGGTTGTCGGTGCCGG	0.000244746	0.519953	0.00171917
ZMO1_ZMO0166	.	perfect	GTGATCGGAGCAGGCAGTCA	0.0928209	0.0878063	0.462497
ZMO1_ZMO0166	.	perfect	TTACCGTTTGAAGTCGGGGC	0.00612999	0.0450801	0.617671
ZMO1_ZMO0168		perfect	AAAATGGCGGCGATTGAAGC	1.18277e-08	0.00357525	0.0031678
ZMO1_ZMO0168		perfect	AAAGGTCTGTTCCTTTTAAG	8.02325e-05	4.25979e-10	1.60483e-05
ZMO1_ZMO0168		perfect	CGGGTCGGAAAAGCCAAGCT	0.00362861	0.0301196	0.345793
ZMO1_ZMO0168		perfect	GATGCGCAAAAATTAGAGGA	0.13465	0.00728948	0.781699
ZMO1_ZMO0169	.	perfect	CAAGACCGATTGCAATGGCG	4.14097e-09	8.13762e-10	0.102852
ZMO1_ZMO0169	.	perfect	CAGCACTGTCACGCCCTGCT	9.33405e-15	1.5374e-13	0.309313
ZMO1_ZMO0169	.	perfect	GTCCATATTCCCGCTGTATG	1.47643e-08	9.00496e-11	0.011674
ZMO1_ZMO0169	.	perfect	TCCGTCGTATCAAGTTGAAC	1.83783e-07	3.91972e-07	0.446047
ZMO1_ZMO0171		perfect	AACAAGGTCAGCCCCTTTAT	2.1209e-12	4.16542e-12	0.898481
ZMO1_ZMO0171		perfect	GTCTGCGCTTTTTCAAGGCT	1.65178e-07	1.46651e-05	0.790745
ZMO1_ZMO0171		perfect	GTTGCCCCTAAAGCAATGCC	0.0132947	0.74287	0.0694226
ZMO1_ZMO0172	thiC	perfect	ACGGGAACCACGAATCGGAC	3.79381e-15	6.25914e-16	0.107658
ZMO1_ZMO0172	thiC	perfect	GAACAATCATAGACACGAAC	1.93067e-08	1.27877e-09	0.0834406
ZMO1_ZMO0172	thiC	perfect	GTGACCGGGAATATTCTGAT	1.17058e-06	6.14384e-09	0.0117029
ZMO1_ZMO0172	thiC	perfect	GTTCATTGGCAGAAGGCTCA	1.13381e-05	1.9444e-07	0.234771
ZMO1_ZMO0173	zapA	mismatch	GTCTTCATCACCATCGCGGC	2.12014e-06	0.000272397	0.0529225
ZMO1_ZMO0173	zapA	mismatch	GTTTTAATCACCATCGCGGC	0.000223691	0.0050793	0.0780877
ZMO1_ZMO0173	zapA	mismatch	GTTTTCATCACCATCGAGGC	0.00325424	0.0415712	0.214781
ZMO1_ZMO0173	zapA	mismatch	GTTTTCATCACCATTGCGGC	0.000387669	0.127915	0.122154
ZMO1_ZMO0173	zapA	mismatch	GTTTTCATGACCATCGCGGC	9.89568e-09	2.86257e-05	0.000633884
ZMO1_ZMO0173	zapA	mismatch	TATCAGCAAGCAAGCGAAGG	0.00105565	0.000152019	0.605687
ZMO1_ZMO0173	zapA	mismatch	TATCAGCAAGGAAGCGAACG	0.00238496	0.00362554	0.0814298
ZMO1_ZMO0173	zapA	mismatch	TATCTGCAAGGAAGCGAAGG	0.000128258	0.000251877	0.0268257
ZMO1_ZMO0173	zapA	mismatch	TATGAGCAAGGAAGCGAAGG	0.0137624	0.0304035	0.78894
ZMO1_ZMO0173	zapA	perfect	GTCTGATATCACCTGCGACA	0.78716	0.191712	0.361304
ZMO1_ZMO0173	zapA	perfect	GTTTTCATCACCATCGCGGC	1.25853e-05	1.75084e-05	0.448456
ZMO1_ZMO0173	zapA	perfect	TATCAGCAAGGAAGCGAAGG	0.0292645	0.00736514	0.149287
ZMO1_ZMO0173	zapA	perfect	TTGATCGGCCAGCAACAAAG	0.0143406	0.00134088	0.122578
ZMO1_ZMO0174	.	perfect	AGTGACATGGGCAATATGCA	9.21384e-06	1.24333e-06	0.224957
ZMO1_ZMO0174	.	perfect	ATTCTTTGCCGTCAACAAGT	7.52198e-07	5.67095e-09	0.0270501
ZMO1_ZMO0174	.	perfect	CCAGCATTTCTTCTGCCGGA	1.11888e-07	1.10106e-08	0.421726
ZMO1_ZMO0174	.	perfect	TGCTTTTAATTTTTGGCGCA	0.825924	0.217076	0.276016
ZMO1_ZMO0175	.	perfect	AGCCTGTGACAGACGGTTAA	0.000489337	0.0407369	0.0334148
ZMO1_ZMO0175	.	perfect	GCATGTGAAAGACGATCTTG	0.00181307	0.0580182	0.0224486
ZMO1_ZMO0175	.	perfect	GGTGGTCGGCTTCTTCCAGA	2.04117e-09	1.19313e-05	0.000218178
ZMO1_ZMO0175	.	perfect	TATCATGATCGGCTATGCGC	0.127676	0.211485	0.862551
ZMO1_ZMO0176	tklB	mismatch	GAATTAGCGAGGTGTCGATA	9.82295e-08	1.24419e-10	0.00076878
ZMO1_ZMO0176	tklB	mismatch	GCATTAGCGAGGTGGCGATA	2.13368e-11	9.27726e-12	0.556019
ZMO1_ZMO0176	tklB	mismatch	GCATTAGCGAGGTGTCAATA	8.05228e-13	5.08466e-15	0.00142436
ZMO1_ZMO0176	tklB	mismatch	GCATTAGCGAGGTGTCGAAA	8.84542e-15	1.49672e-16	0.000267612
ZMO1_ZMO0176	tklB	mismatch	GCATTAGCGAGGTGTCGATC	2.25508e-16	2.9664e-18	4.13689e-05
ZMO1_ZMO0176	tklB	mismatch	GTATTAGCGAGGTGTCGATA	0.000140087	1.9379e-06	0.035632
ZMO1_ZMO0176	tklB	mismatch	TTACAAGATACATAAAAAAT	0.145197	0.00411408	0.273217
ZMO1_ZMO0176	tklB	mismatch	TTACAAGATACCTAATAAAT	8.21518e-06	1.24669e-07	0.283248
ZMO1_ZMO0176	tklB	perfect	ATCCATCGACAAGGCACGAA	2.89777e-15	1.05198e-16	0.0170868
ZMO1_ZMO0176	tklB	perfect	GATGCCCGCTATTAGCGGCC	7.16164e-13	4.47318e-15	0.000745552
ZMO1_ZMO0176	tklB	perfect	GCATTAGCGAGGTGTCGATA	1.42577e-18	4.09612e-20	1.50631e-05
ZMO1_ZMO0176	tklB	perfect	GCCATACCCATCGGCAACCC	1.35249e-09	5.62445e-11	0.0232746
ZMO1_ZMO0177	gap	mismatch	ACCAGGTCAAGTCCAGAATC	9.27453e-11	6.2156e-12	0.223171
ZMO1_ZMO0177	gap	mismatch	ACCAGTTCAAGTCCATAATC	3.2482e-14	7.35103e-16	0.00169336
ZMO1_ZMO0177	gap	mismatch	ACGAGTTCAAGTCCAGAATC	2.43136e-11	5.94577e-13	0.156435
ZMO1_ZMO0177	gap	mismatch	GCGCACCCAGACGGCCGATA	9.46636e-11	1.80508e-11	0.405166
ZMO1_ZMO0177	gap	mismatch	GCGCAGCCAGACGCCCGATA	0.0327019	0.000391779	0.512114
ZMO1_ZMO0177	gap	mismatch	GCGCAGCCAGACGGCCGAGA	8.306e-16	1.93287e-16	0.137432
ZMO1_ZMO0177	gap	mismatch	GCGCAGCCAGACTGCCGATA	4.68182e-12	1.50876e-13	0.0327977
ZMO1_ZMO0177	gap	perfect	AACGCTACCCAGGTCATTGA	7.81143e-13	4.16919e-14	0.30306
ZMO1_ZMO0177	gap	perfect	ACCAGTTCAAGTCCAGAATC	2.2688e-17	3.66835e-18	0.289034
ZMO1_ZMO0177	gap	perfect	GCGCAGCCAGACGGCCGATA	2.43462e-19	4.91535e-20	0.406412
ZMO1_ZMO0177	gap	perfect	GGTGGTAACGGTACCCGGAT	3.09723e-20	1.91525e-20	0.416213
ZMO1_ZMO0178	pgk	mismatch	AAGCCATGATATCCTCCTTT	2.58775e-06	1.6969e-07	0.243839
ZMO1_ZMO0178	pgk	mismatch	AAGCCATTATATCCTCATTT	3.48494e-05	1.09422e-05	0.299236
ZMO1_ZMO0178	pgk	mismatch	AAGCCATTATATGCTCCTTT	7.26391e-06	5.94492e-08	0.0645086
ZMO1_ZMO0178	pgk	mismatch	AAGCCATTTTATCCTCCTTT	7.90104e-06	3.95605e-09	0.00124092
ZMO1_ZMO0178	pgk	mismatch	AATCCATTATATCCTCCTTT	0.00359864	2.56009e-05	0.0262226
ZMO1_ZMO0178	pgk	mismatch	GTAACGCGATAGCCATCCAT	4.93065e-09	8.0389e-10	0.250727
ZMO1_ZMO0178	pgk	mismatch	GTAACGCGATCGCCATCGAT	6.61888e-09	4.53746e-12	0.00170293
ZMO1_ZMO0178	pgk	mismatch	GTAACGCGGTCGCCATCCAT	1.06413e-09	2.29294e-11	0.0352034
ZMO1_ZMO0178	pgk	mismatch	TTAACGCGATCGCCATCCAT	1.17338e-07	7.45869e-08	0.87651
ZMO1_ZMO0178	pgk	perfect	CGGGATTGCAGCGCGCAGAC	3.39004e-17	8.29987e-19	0.000431762
ZMO1_ZMO0178	pgk	perfect	GTAACGCGATCGCCATCCAT	5.27321e-19	1.01107e-20	0.000182434
ZMO1_ZMO0178	pgk	perfect	GTGAGCCAAAATAAGGACTT	2.65222e-17	1.84459e-18	0.0639692
ZMO1_ZMO0178	pgk	perfect	TCAGCCAATTCATTAACGGT	1.07902e-13	7.16572e-15	0.0739472
ZMO1_ZMO0179	fbaB	perfect	GCAAGATTAGCCTTTGTCCC	0.000124857	3.60906e-11	1.22313e-07
ZMO1_ZMO0179	fbaB	perfect	GCTTGCCAGTGCCACCCAAA	0.277202	1.97334e-05	3.05136e-07
ZMO1_ZMO0179	fbaB	perfect	TCAAGAATAGCTTTTACTTC	0.360196	0.0356728	0.142473
ZMO1_ZMO0179	fbaB	perfect	TGTTCTAAACCTTGATCGAC	0.0329908	0.000116158	0.00128798
ZMO1_ZMO0180	ispG	mismatch	CCATGACCTTGCGCGATTTG	1.84171e-14	6.72749e-12	0.000432026
ZMO1_ZMO0180	ispG	mismatch	CCATGATCTTACGCGATTTG	1.88561e-12	7.89928e-12	0.607212
ZMO1_ZMO0180	ispG	mismatch	CCATGATCTTCCGCGATTTG	2.96125e-09	0.000612722	5.40885e-05
ZMO1_ZMO0180	ispG	mismatch	CCATGATCTTGCGCAATTTG	6.60211e-13	1.68694e-11	0.0215533
ZMO1_ZMO0180	ispG	mismatch	CCATGATCTTGCGCTATTTG	0.000178803	0.00168127	6.74178e-05
ZMO1_ZMO0180	ispG	mismatch	CCCTGATCTTGCGCGATTTG	1.03965e-12	7.0596e-11	0.00294972
ZMO1_ZMO0180	ispG	mismatch	TATATGGCGCCAAAGACGAA	9.9804e-08	2.03295e-07	0.408715
ZMO1_ZMO0180	ispG	mismatch	TATATGGCGCCAAGGACGAT	1.90207e-12	8.89921e-11	0.00726927
ZMO1_ZMO0180	ispG	perfect	CATGGTCTGGACACTGATCG	1.40169e-16	2.05284e-16	0.0576232
ZMO1_ZMO0180	ispG	perfect	CCATGATCTTGCGCGATTTG	7.24882e-17	6.04953e-16	0.00219152
ZMO1_ZMO0180	ispG	perfect	GGCTTGAGCATCGACGGTCG	1.62954e-15	1.84319e-15	0.257348
ZMO1_ZMO0180	ispG	perfect	TATATGGCGCCAAGGACGAA	4.33003e-05	8.06447e-06	0.568401
ZMO1_ZMO0182	ahcY	mismatch	AAATGAAGTATCCTAAGAAA	0.542455	0.346269	0.173734
ZMO1_ZMO0182	ahcY	mismatch	AAATGAAGTCCCCTAAGAAA	0.101283	0.472395	0.00147039
ZMO1_ZMO0182	ahcY	mismatch	AAATGAAGTCTCCTAAAAAA	0.0108153	0.770216	0.0234833
ZMO1_ZMO0182	ahcY	mismatch	AAATGAAGTCTCCTAAGAAG	0.315276	0.292474	3.68161e-05
ZMO1_ZMO0182	ahcY	mismatch	AAATGAAGTCTCCTAAGAAT	0.115968	0.304515	0.293092
ZMO1_ZMO0182	ahcY	mismatch	AAATGAAGTCTGCTAAGAAA	0.000643642	0.62872	1.11539e-05
ZMO1_ZMO0182	ahcY	mismatch	CTGAAGTCACGGACAATATA	0.190466	0.418032	0.215863
ZMO1_ZMO0182	ahcY	mismatch	CTGATGTCACGGACGATATA	0.609933	0.443259	0.732265
ZMO1_ZMO0182	ahcY	mismatch	TAATGAAGTCTCCTAAGAAA	0.318174	0.399514	0.0193363
ZMO1_ZMO0182	ahcY	perfect	CAGACCGGGCATTTCACCTT	2.60118e-06	0.0268354	6.76079e-07
ZMO1_ZMO0182	ahcY	perfect	CTGATGTCACGGACAATATA	0.0319187	0.721015	0.0065865
ZMO1_ZMO0182	ahcY	perfect	CTTTACGCCCCCAGCCAGCA	0.00154352	3.69116e-05	2.78578e-07
ZMO1_ZMO0182	ahcY	perfect	GCCTTTTAACGGCTTTTTAG	1.48305e-05	0.0797872	5.4523e-06
ZMO1_ZMO0183	.	mismatch	ACCATGACGTCTCCGAGATT	0.133134	0.0152345	0.835121
ZMO1_ZMO0183	.	mismatch	CAGGACATAACTATACTGGA	0.00881114	5.2042e-05	0.700134
ZMO1_ZMO0183	.	mismatch	CATGACATAACTATACAGGA	0.782123	0.383324	0.813074
ZMO1_ZMO0183	.	mismatch	CATGACATAACTATACTTGA	0.00397375	0.000690215	0.677744
ZMO1_ZMO0183	.	mismatch	CATGACATAACTATTCTGGA	0.144582	0.0016647	0.229384
ZMO1_ZMO0183	.	mismatch	GCCATGACCTCTCCGAGATT	0.0459282	0.0680293	0.953483
ZMO1_ZMO0183	.	mismatch	GCCATGACGGCTCCGAGATT	0.371483	0.116896	0.720669
ZMO1_ZMO0183	.	mismatch	GCCATGACGTCTCCGAGAAT	0.764765	0.000155744	0.108217
ZMO1_ZMO0183	.	mismatch	GCCATGACGTCTCCGAGTTT	0.175068	0.0214317	0.732479
ZMO1_ZMO0183	.	perfect	AGGTGAATATTATTCAGAAC	0.281409	0.517801	0.0370325
ZMO1_ZMO0183	.	perfect	CATGACATAACTATACTGGA	0.207357	0.0546411	0.161265
ZMO1_ZMO0183	.	perfect	TGGTTCCGGGTAAAAATTGC	0.962536	0.168772	0.0545438
ZMO1_ZMO0183	.	perfect	TTTAGCGCCGGGAAAAGTCT	0.730342	0.0001885	0.000199186
ZMO1_ZMO0184	.	perfect	AACAGCCATCAGACCGGCGG	8.8501e-10	8.58051e-09	0.319535
ZMO1_ZMO0184	.	perfect	GCAGCTTCAGTATTTTCAGC	3.45741e-05	1.28799e-08	0.00205384
ZMO1_ZMO0184	.	perfect	GGCAGCAGCCGTGCTAACGT	3.09064e-08	4.62386e-10	0.0323183
ZMO1_ZMO0184	.	perfect	GTCGATTGCGCCGTTGTCAA	1.52135e-05	5.06355e-08	0.189452
ZMO1_ZMO0186	cysS	mismatch	AAATTTCGATCTTTTTGGAA	2.55305e-05	8.2147e-05	0.322933
ZMO1_ZMO0186	cysS	mismatch	AAGAACCGGTGCGGAAGGCT	2.94157e-10	5.1362e-12	0.0448485
ZMO1_ZMO0186	cysS	mismatch	AATTCTCGATCTTTTTGGAA	1.26045e-05	0.00131869	0.326341
ZMO1_ZMO0186	cysS	mismatch	AATTTTCGATCATTTTGGAA	0.450254	0.241036	0.704396
ZMO1_ZMO0186	cysS	mismatch	CAGAACCGGTGAGGAAGGCT	8.39955e-11	1.62284e-11	0.633149
ZMO1_ZMO0186	cysS	mismatch	CAGAACCGGTGTGGAAGGCT	8.33851e-16	4.9758e-17	0.0300859
ZMO1_ZMO0186	cysS	mismatch	CAGAACCGTTGCGGAAGGCT	4.22875e-12	1.47265e-11	0.522918
ZMO1_ZMO0186	cysS	mismatch	CTGAACCGGTGCGGAAGGCT	2.04232e-13	1.17222e-13	0.877627
ZMO1_ZMO0186	cysS	perfect	AATTTTCGATCTTTTTGGAA	2.84185e-06	2.66823e-06	0.797482
ZMO1_ZMO0186	cysS	perfect	CACACGCTCTGGATCGATAG	9.49871e-17	1.57018e-16	0.153985
ZMO1_ZMO0186	cysS	perfect	CAGAACCGGTGCGGAAGGCT	1.73773e-17	5.59991e-18	0.908469
ZMO1_ZMO0186	cysS	perfect	GGGCAAAATTATAAACAGTT	2.67411e-15	3.78675e-16	0.691216
ZMO1_ZMO0187	aroH	mismatch	TCAAAAACGCGCCAACTATC	2.53265e-07	1.166e-07	0.460553
ZMO1_ZMO0187	aroH	mismatch	TCAAAATCGCGCCAACTATG	1.83839e-05	6.46415e-07	0.112076
ZMO1_ZMO0187	aroH	mismatch	TCAACATCGCGCCAACTATC	1.10715e-05	1.78379e-07	0.167245
ZMO1_ZMO0187	aroH	mismatch	TTATGGTTATCTGGATAAAT	0.022872	0.0309924	0.584839
ZMO1_ZMO0187	aroH	perfect	CAATTTTTCTTTTAACAGTC	0.0129425	0.108312	0.295271
ZMO1_ZMO0187	aroH	perfect	CTGAACCCAAAATCAAAGGC	7.2581e-10	8.07546e-11	0.513266
ZMO1_ZMO0187	aroH	perfect	TCAAAATCGCGCCAACTATC	1.97303e-10	7.17409e-11	0.944879
ZMO1_ZMO0187	aroH	perfect	TTATCGTTATCTGGATAAAT	0.000916452	9.24311e-05	0.613141
ZMO1_ZMO0188	fhuE	perfect	AGAAAAAGCTGCGGTCGATA	5.84103e-08	1.1486e-11	0.00180163
ZMO1_ZMO0188	fhuE	perfect	GCATAGGAACGGCGACGAGG	1.91809e-14	2.12825e-17	7.81389e-05
ZMO1_ZMO0188	fhuE	perfect	TGGCGCCCAGACAAAAACAA	9.9975e-09	4.81691e-11	0.0717912
ZMO1_ZMO0189	sdaA	perfect	AAATCGGCGGCGGCGATCAT	2.22744e-06	0.000191372	0.0722467
ZMO1_ZMO0189	sdaA	perfect	ATCGGTGGCATGGCCGCGTC	1.75922e-14	1.29088e-15	0.111315
ZMO1_ZMO0189	sdaA	perfect	CCCATCGTGTGGGAGGACGA	0.822552	0.00101551	0.014893
ZMO1_ZMO0189	sdaA	perfect	CGAAAAGGGTAACCACAATC	0.000115014	5.96902e-06	4.17224e-09
ZMO1_ZMO0190	.	perfect	CACGGTGGGCCCGCTTACTT	4.19048e-07	0.324208	0.000143503
ZMO1_ZMO0190	.	perfect	CGTAAACTGGCTTGAAATTC	7.29416e-07	1.81787e-07	0.580861
ZMO1_ZMO0190	.	perfect	GCGGTATCATCCTGATTTTG	2.87163e-07	5.19747e-08	0.549066
ZMO1_ZMO0190	.	perfect	TTTTGCAACGGTTTCTAAAC	0.181995	0.0178189	0.09651
ZMO1_ZMO0191	.	perfect	CACGATAACGCCACCACCGA	4.68795e-14	1.01908e-10	5.73565e-05
ZMO1_ZMO0191	.	perfect	CCGATTTTCCTGATATCAAA	0.000140866	0.00671738	0.616077
ZMO1_ZMO0191	.	perfect	CTCCAGCCAGAGCAGAACAA	0.105442	0.0100472	0.50521
ZMO1_ZMO0191	.	perfect	CTCGGTTGGCTGCGGCATAT	0.0107298	0.00236509	0.341561
ZMO1_ZMO0192	.	perfect	AAGAATTTCCTGTGCAAAGG	4.53789e-10	3.96995e-14	1.8623e-05
ZMO1_ZMO0192	.	perfect	AAGAGATGAAGAGCCAAAAA	0.00081682	1.22298e-05	0.795246
ZMO1_ZMO0192	.	perfect	AATCCAGTAGCCGCGACCAA	0.000139933	1.48487e-12	2.58161e-09
ZMO1_ZMO0192	.	perfect	CTTTAAAAGAGCATCGCTCT	1.74054e-08	4.22266e-08	0.692788
ZMO1_ZMO0193	.	mismatch	CCCGGTTTCTTCCCTGTGGC	9.23876e-05	2.84082e-08	0.0263882
ZMO1_ZMO0193	.	mismatch	CCGGATTTCTTCCCTGTGGC	0.000774686	0.000312834	0.850289
ZMO1_ZMO0193	.	mismatch	CCGGGTTTCTTCCCTGGGGC	1.49401e-06	3.15874e-06	0.769259
ZMO1_ZMO0193	.	mismatch	CCGGGTTTCTTCCCTGTGTC	6.04128e-05	1.72681e-05	0.303137
ZMO1_ZMO0193	.	mismatch	GAGACGGTTACCTTTGATGA	0.00120787	9.42521e-05	0.478391
ZMO1_ZMO0193	.	mismatch	GATACGGTTACCATTGATGA	0.0138654	0.00183347	0.552086
ZMO1_ZMO0193	.	mismatch	GATAGGGTTACCTTTGATGA	0.011143	0.0004539	0.222705
ZMO1_ZMO0193	.	mismatch	GCGGGTTTCTTCCCTGTGGC	0.00754478	0.00214045	0.941696
ZMO1_ZMO0193	.	mismatch	TCGGGTTTCTTCCCTGTGGC	0.00334524	0.00282953	0.635519
ZMO1_ZMO0193	.	perfect	AGGTTCGACACGGGTAACCT	0.000317646	0.000366791	0.498057
ZMO1_ZMO0193	.	perfect	CCGGGTTTCTTCCCTGTGGC	0.000344427	0.000314881	0.706106
ZMO1_ZMO0193	.	perfect	GATACGGTTACCTTTGATGA	0.000441149	8.15106e-05	0.780007
ZMO1_ZMO0193	.	perfect	TATTGCCTTTTAATTGGCGA	0.0685474	0.0287216	0.709661
ZMO1_ZMO0195	amiA	mismatch	AAAAAGATAATCGAAACAAA	0.310834	0.81244	0.836537
ZMO1_ZMO0195	amiA	mismatch	AAAAAGATCATCGAACCAAA	0.805783	0.172028	0.237455
ZMO1_ZMO0195	amiA	mismatch	AAAAAGCTAATCGAACCAAA	0.0737436	0.244574	0.408103
ZMO1_ZMO0195	amiA	mismatch	AAAAGGGCCTTTTTTCTTTT	0.820836	0.0875985	0.402928
ZMO1_ZMO0195	amiA	mismatch	AAAAGGGTCTTTATTCTTTT	0.723177	0.545719	0.585115
ZMO1_ZMO0195	amiA	mismatch	AAAAGGTTCTTTTTTCTTTT	0.505989	0.0591277	0.235936
ZMO1_ZMO0195	amiA	mismatch	ATAAGGGTCTTTTTTCTTTT	0.182129	0.236877	0.512601
ZMO1_ZMO0195	amiA	perfect	AAAAAGATAATCGAACCAAA	0.54616	0.0833147	0.0373336
ZMO1_ZMO0195	amiA	perfect	AAAAGGGTCTTTTTTCTTTT	0.134438	0.11658	0.00451596
ZMO1_ZMO0195	amiA	perfect	ATCCGAACCGGTTTTGCCAT	0.200118	0.0228235	0.000297712
ZMO1_ZMO0195	amiA	perfect	GAACCAGATTCACGCGCGAT	0.35975	0.00644751	3.3333e-05
ZMO1_ZMO0197	.	perfect	ATACCGCCAGAACAGAAAGC	8.85982e-08	3.64094e-06	0.16241
ZMO1_ZMO0197	.	perfect	GTTGTCCCCCTTATTTTTAA	2.21702e-07	2.9575e-06	0.285395
ZMO1_ZMO0197	.	perfect	TCGCGCACAACCGCCGGCAT	1.20367e-16	8.9067e-11	1.61821e-08
ZMO1_ZMO0197	.	perfect	TTTCAACTGATGGTAAATCT	0.0511548	0.103048	0.532765
ZMO1_ZMO0198	prfB	mismatch	ACGCCAAAGATTCTTGAATA	2.1872e-08	7.78525e-09	0.981046
ZMO1_ZMO0198	prfB	mismatch	GCGACAAAGATTCTTGAATA	6.51547e-12	1.64115e-12	0.443238
ZMO1_ZMO0198	prfB	mismatch	GCGCAAAAGATTCTTGAATA	3.57004e-09	3.61037e-09	0.91262
ZMO1_ZMO0198	prfB	mismatch	GCGCCAAAAATTCTTGAATA	1.80555e-12	4.8165e-13	0.492967
ZMO1_ZMO0198	prfB	mismatch	GCGCCAAAGATTCTAGAATA	8.1194e-12	5.35316e-13	0.0768463
ZMO1_ZMO0198	prfB	mismatch	GCGCCAAAGATTCTCGAATA	1.86053e-09	2.41753e-06	0.0183643
ZMO1_ZMO0198	prfB	mismatch	GTCGACAAGGGCTTGCGCTT	3.13484e-16	5.71619e-18	0.000396341
ZMO1_ZMO0198	prfB	mismatch	GTCGACATGGGCTTGCGCTC	3.72716e-15	3.29398e-15	0.947642
ZMO1_ZMO0198	prfB	mismatch	GTCGACATGGGTTTGCGCTT	3.71358e-10	3.67231e-11	0.294869
ZMO1_ZMO0198	prfB	perfect	AAGGCTGGGGTCTTCGACGC	3.67055e-18	8.83404e-20	0.000311344
ZMO1_ZMO0198	prfB	perfect	GCAAGGCTCTATCCCAGTCG	5.4049e-12	2.47893e-13	0.132021
ZMO1_ZMO0198	prfB	perfect	GCGCCAAAGATTCTTGAATA	2.25508e-16	8.2024e-18	0.0162337
ZMO1_ZMO0198	prfB	perfect	GTCGACATGGGCTTGCGCTT	2.48286e-16	1.89541e-17	0.204535
ZMO1_ZMO0199	lexA	perfect	CTGATACGCTGAGCCGGTTG	1.47547e-10	1.02376e-10	0.948229
ZMO1_ZMO0199	lexA	perfect	CTTCCAGAGCCTTGATAAGG	6.97068e-10	6.29488e-11	0.515614
ZMO1_ZMO0199	lexA	perfect	GTGCGCGATTAGGTAATCGG	4.81933e-09	2.37958e-09	0.651857
ZMO1_ZMO0199	lexA	perfect	TGATTTCGATTTGAGATCAA	5.8529e-06	2.05709e-05	0.0719226
ZMO1_ZMO0200	trpD	perfect	CCTTGTCATAGAAGCCATCA	2.06271e-07	5.76697e-18	3.76797e-14
ZMO1_ZMO0200	trpD	perfect	GATTTCTCCGAATGTTTTTC	6.17513e-06	4.0944e-16	1.34063e-11
ZMO1_ZMO0200	trpD	perfect	GCGGGTCGGGTCTGGAAGAA	2.34636e-11	3.28905e-22	5.81775e-19
ZMO1_ZMO0200	trpD	perfect	TGGCTTCGTCGAAGCTAAGG	8.76952e-09	8.71183e-19	1.71698e-14
ZMO1_ZMO0201	trpG	perfect	CGCCTAATTCCTGTAGGTAA	1.12865e-10	1.0737e-18	3.40493e-13
ZMO1_ZMO0201	trpG	perfect	CTACCGTTAGAGCATCATTG	1.07041e-12	8.67062e-16	3.11603e-05
ZMO1_ZMO0201	trpG	perfect	TATCGTAATTATCAATGACA	0.00127447	3.31371e-08	0.00063969
ZMO1_ZMO0202	mcpA1	perfect	CAATTAACAGAAGAATAGGT	0.824454	0.0662523	0.0275656
ZMO1_ZMO0202	mcpA1	perfect	CATAATCAGATATGTTTTGG	9.6982e-07	2.40908e-05	0.931951
ZMO1_ZMO0202	mcpA1	perfect	CGATTGATGCAAATTTCCAC	6.86083e-07	9.67268e-09	0.278743
ZMO1_ZMO0202	mcpA1	perfect	GTCGCTGACAGACTGTGCTC	5.01742e-07	2.96985e-10	0.0247513
ZMO1_ZMO0203	pbrR	perfect	ATAATCTCTTAAAATGGTCG	0.54018	0.833302	0.274564
ZMO1_ZMO0203	pbrR	perfect	ATAGCGGATCGTAACGACTT	2.59916e-08	7.63594e-11	0.0065865
ZMO1_ZMO0203	pbrR	perfect	GGCCTGTGCGAAGCGGGGCA	0.580243	0.0200314	0.0295867
ZMO1_ZMO0203	pbrR	perfect	GGTTATAAAGTCTATAATTA	0.000458542	0.000173228	0.838394
ZMO1_ZMO0204	czcD	perfect	AAGGCCTTTTTATATCCCTC	0.00636774	0.000228244	0.510015
ZMO1_ZMO0204	czcD	perfect	CAATCTCGGCTAAAAACATC	4.2713e-09	2.18455e-09	0.0607258
ZMO1_ZMO0204	czcD	perfect	CGCCGATTTTGAAAAAAATC	0.000704684	8.60303e-07	0.0178319
ZMO1_ZMO0204	czcD	perfect	GCCTTTTTTGTTGAAAAATC	0.00907229	0.00234048	0.418255
ZMO1_ZMO0205	.	mismatch	CTGCGGTATTGCCGAAGACG	0.000120946	0.000236599	0.726942
ZMO1_ZMO0205	.	mismatch	TCTGGCGGGCTGTGGTCGTC	6.0138e-09	4.75458e-12	0.00114028
ZMO1_ZMO0205	.	mismatch	TCTTCCGGGCTGTGGTCGTC	0.564287	1.75382e-06	6.52872e-06
ZMO1_ZMO0205	.	mismatch	TCTTGAGGGCTGTGGTCGTC	0.353516	0.00343492	0.000185663
ZMO1_ZMO0205	.	mismatch	TCTTGCGGGCTCTGGTCGTC	0.254786	0.00326972	4.63929e-06
ZMO1_ZMO0205	.	mismatch	TCTTGCGGGCTGGGGTCGTC	9.61306e-05	1.95693e-08	0.00120893
ZMO1_ZMO0205	.	mismatch	TCTTGCGGGCTGTGATCGTC	1.29844e-05	1.01908e-10	3.98836e-06
ZMO1_ZMO0205	.	mismatch	TCTTGCGGGCTGTGGGCGTC	6.05589e-07	4.25243e-13	2.50806e-07
ZMO1_ZMO0205	.	mismatch	TCTTGCGTGCTGTGGTCGTC	0.41173	8.25217e-09	5.81488e-08
ZMO1_ZMO0205	.	perfect	CCGCGAATCCACTCTACCCC	1.52541e-12	1.27982e-17	1.43639e-08
ZMO1_ZMO0205	.	perfect	CTGCGGTATTGTCGAAGACG	2.41215e-09	1.04151e-12	0.00313749
ZMO1_ZMO0205	.	perfect	TCTTGCGGGCTGTGGTCGTC	2.25662e-06	3.16027e-10	0.00214404
ZMO1_ZMO0205	.	perfect	TGAGGCTGTCTTCATCTTCA	0.301944	0.0017831	0.229551
ZMO1_ZMO0206	proB	mismatch	AGGTTCTGTTTCTTGCTCTT	6.38292e-07	4.94456e-10	0.0192521
ZMO1_ZMO0206	proB	mismatch	AGTTTCTGTTCCTTGCTCTT	0.00847491	8.0944e-06	0.00773216
ZMO1_ZMO0206	proB	mismatch	AGTTTCTGTTTCATGCTCTT	9.65374e-06	4.20802e-09	0.000524967
ZMO1_ZMO0206	proB	mismatch	AGTTTCTGTTTCTTGCACTT	7.82661e-06	7.3181e-09	0.00822526
ZMO1_ZMO0206	proB	mismatch	CGTTTCTGTTTCTTGCTCTT	0.00019084	1.82637e-05	0.783108
ZMO1_ZMO0206	proB	mismatch	GAAAACCGCACCATTGTTAT	8.38627e-10	7.7064e-13	0.000186363
ZMO1_ZMO0206	proB	mismatch	GAAAACCGCACCCTTGTTAT	1.18238e-14	1.27982e-17	2.91655e-07
ZMO1_ZMO0206	proB	mismatch	GAAAACCGCACCGTTGTCAT	2.17455e-10	1.70331e-13	7.0336e-05
ZMO1_ZMO0206	proB	mismatch	GGTTTCTGTTTCTTGCTCTT	3.20298e-07	2.25835e-07	0.800925
ZMO1_ZMO0206	proB	perfect	AGTTTCTGTTTCTTGCTCTT	3.94838e-12	4.40826e-14	0.00984885
ZMO1_ZMO0206	proB	perfect	GAAAACCGCACCGTTGTTAT	2.93706e-15	5.62258e-18	2.4146e-05
ZMO1_ZMO0206	proB	perfect	GTCGCGGGCAGTTTTCCGGT	4.71719e-15	1.07932e-17	5.20216e-06
ZMO1_ZMO0206	proB	perfect	TGAAATATCAGAAGTTAGAT	3.72616e-06	1.30939e-08	0.0204925
ZMO1_ZMO0207	obgE	mismatch	CGCACCCGGGCCACCAGCAC	3.84906e-20	2.54739e-21	9.11859e-05
ZMO1_ZMO0207	obgE	mismatch	CGCACCGCGGCCACCAGCAC	1.44122e-15	6.29734e-16	0.492943
ZMO1_ZMO0207	obgE	mismatch	CGCACCGGGGCCTCCAGCAC	3.48112e-17	1.67384e-17	0.555462
ZMO1_ZMO0207	obgE	mismatch	CGCACCGGGTCCACCAGCAC	3.98582e-16	3.72314e-17	0.0663278
ZMO1_ZMO0207	obgE	mismatch	TCCCTGATCGAGAAATTGCA	3.13034e-09	5.88146e-11	0.0847065
ZMO1_ZMO0207	obgE	mismatch	TGCCGGATCGAGAAATTGCA	8.17493e-12	8.99651e-14	0.00434728
ZMO1_ZMO0207	obgE	mismatch	TGCCTGATCGAGAAATGGCA	3.43857e-10	1.37627e-10	0.897319
ZMO1_ZMO0207	obgE	mismatch	TGCCTGATCGAGAAATTGCT	7.03832e-11	3.39036e-10	0.686364
ZMO1_ZMO0207	obgE	mismatch	TGCCTGCTCGAGAAATTGCA	4.49327e-10	5.78804e-11	1
ZMO1_ZMO0207	obgE	perfect	ATTCAATATATTTTTCATGA	1.57581e-06	4.60536e-05	0.0250562
ZMO1_ZMO0207	obgE	perfect	CAGAGTATTGAGGCCGGGGA	5.6507e-17	1.74529e-18	0.00154198
ZMO1_ZMO0207	obgE	perfect	CGCACCGGGGCCACCAGCAC	3.09723e-20	3.74659e-21	0.0285466
ZMO1_ZMO0207	obgE	perfect	TGCCCCCGTTACCCCCATCG	2.51615e-16	2.91372e-16	0.174603
ZMO1_ZMO0208	.	perfect	AAAAATGCCGGAATGGGGGC	0.000880029	9.99207e-05	0.521674
ZMO1_ZMO0208	.	perfect	CCGAGGTCATCTGACCAAAG	0.676979	8.39532e-08	4.95861e-08
ZMO1_ZMO0208	.	perfect	GAGTAATCCGCTGCGTGATG	0.00137117	0.294419	0.00103602
ZMO1_ZMO0208	.	perfect	TAACGGGTTACATCGTTATC	0.645851	0.0926531	0.121811
ZMO1_ZMO0209	rpmA	mismatch	AGCGACGACCAGCTGAATCG	6.78535e-11	1.26324e-12	0.0592104
ZMO1_ZMO0209	rpmA	mismatch	CACCAAATTTTTTAAAACCA	0.0106344	0.0149826	0.211194
ZMO1_ZMO0209	rpmA	mismatch	CACCAAATTTTTTAACTCCA	0.148313	0.00466928	0.853776
ZMO1_ZMO0209	rpmA	mismatch	GGCAACGACCAGCTGAATCG	9.12106e-12	9.65163e-13	0.189182
ZMO1_ZMO0209	rpmA	mismatch	GGCGACGACCAACTGAATCG	5.13989e-12	5.56388e-11	0.0663998
ZMO1_ZMO0209	rpmA	mismatch	GGCGACGACCAGCAGAATCG	1.45818e-14	6.27747e-15	0.761398
ZMO1_ZMO0209	rpmA	mismatch	GGCGACGATCAGCTGAATCG	6.75627e-12	2.80622e-11	0.465245
ZMO1_ZMO0209	rpmA	mismatch	GGCGTCGACCAGCTGAATCG	2.50722e-14	4.23326e-14	0.307882
ZMO1_ZMO0209	rpmA	mismatch	TACCAAATTTTTTAACACCA	0.00473105	0.00028726	0.203884
ZMO1_ZMO0209	rpmA	perfect	CACCAAATTTTTTAACACCA	1.28697e-13	3.15071e-13	0.194983
ZMO1_ZMO0209	rpmA	perfect	CGTAAACTTTGGTACCGCGC	3.24163e-11	3.08144e-10	0.00421441
ZMO1_ZMO0209	rpmA	perfect	GCCCATACCTACATTGCGAC	4.27882e-11	4.35982e-11	0.161959
ZMO1_ZMO0209	rpmA	perfect	GGCGACGACCAGCTGAATCG	2.58768e-18	4.0819e-18	0.0360584
ZMO1_ZMO0211	rplU	mismatch	AAGGCATAAAATAAACAGAT	4.48017e-10	2.61435e-11	0.72831
ZMO1_ZMO0211	rplU	mismatch	AAGGCATGAAATTAACAGAT	3.01237e-08	3.93006e-09	0.735824
ZMO1_ZMO0211	rplU	mismatch	AAGGCATGCAATAAACAGAT	2.16496e-11	3.68304e-13	0.129067
ZMO1_ZMO0211	rplU	mismatch	AAGGCCTGAAATAAACAGAT	2.03026e-10	9.12169e-11	0.72191
ZMO1_ZMO0211	rplU	mismatch	AAGGGATGAAATAAACAGAT	2.94049e-09	2.5507e-09	0.0933057
ZMO1_ZMO0211	rplU	mismatch	ACGGCATGAAATAAACAGAT	1.5076e-08	2.86215e-10	0.179335
ZMO1_ZMO0211	rplU	mismatch	CGTGGTTAACCAACACATGC	2.2304e-05	2.65689e-06	1
ZMO1_ZMO0211	rplU	mismatch	GGTGGTTAACCCACACATGC	2.11894e-06	2.19154e-09	0.00441202
ZMO1_ZMO0211	rplU	mismatch	TAGGCATGAAATAAACAGAT	3.65657e-06	1.58969e-07	1
ZMO1_ZMO0211	rplU	perfect	GGCTTTTATCACTTCTTCAA	5.57876e-07	5.30397e-08	0.991451
ZMO1_ZMO0211	rplU	perfect	GGTGCGCACGATAGCGAACA	8.77447e-05	1.86541e-05	0.300171
ZMO1_ZMO0211	rplU	perfect	TAAACAGATCGGATCATGCG	7.1171e-13	5.9014e-13	0.156698
ZMO1_ZMO0213	shdA	perfect	ACAACTCGCTAGAAAAAAAC	9.34526e-05	0.0759726	0.00726927
ZMO1_ZMO0213	shdA	perfect	ACCGGCATTGATGCCTAAGC	2.72365e-07	1.9981e-12	1.06738e-06
ZMO1_ZMO0213	shdA	perfect	ACTTCATTGATAATATCGAG	0.000965221	5.62263e-07	0.007332
ZMO1_ZMO0213	shdA	perfect	CAGTTGCATGCAAAGCATGT	1.65244e-10	5.63211e-11	0.0278646
ZMO1_ZMO0214	dinF	perfect	AGGCGCGCAGCGGCTCGTTT	1.14276e-07	1.00788e-11	7.96216e-05
ZMO1_ZMO0214	dinF	perfect	ATCCGCCAGACCAAACAAAG	4.75897e-07	2.22855e-11	5.40116e-05
ZMO1_ZMO0214	dinF	perfect	GACGGGAAAAGGAAAGGCGA	0.00322677	3.44498e-07	0.0170362
ZMO1_ZMO0214	dinF	perfect	GCGATATTGGTGACAATGGC	7.72793e-05	3.72124e-07	0.128832
ZMO1_ZMO0215	.	perfect	AAGATCAGAAACAGAGAAAA	0.050991	0.00274121	7.26873e-05
ZMO1_ZMO0215	.	perfect	CTGACGAAATAATTTCCGCA	0.00468014	0.57968	0.0193048
ZMO1_ZMO0215	.	perfect	GAAGACGACGCAACGGACAC	0.871938	1.10106e-08	1.50147e-07
ZMO1_ZMO0215	.	perfect	TTATCAGCCAATGACGCTGT	0.0494357	0.543454	0.226096
ZMO1_ZMO0216	.	perfect	CTGCTGTCCTGATGATAAAT	6.1463e-08	2.35256e-07	0.49848
ZMO1_ZMO0216	.	perfect	CTGTCGATCATCATTTTTAA	0.0716438	0.0599915	0.596148
ZMO1_ZMO0216	.	perfect	GCCGAAGAGGTCGGGATGGC	3.84629e-16	3.27341e-18	4.0957e-05
ZMO1_ZMO0216	.	perfect	GGGCGATCCATTCGATGGGG	4.6446e-07	9.24401e-15	1.50868e-09
ZMO1_ZMO0219	helY	perfect	AGATGACAAAGAAGAAAGAC	0.0358562	0.000417087	0.154068
ZMO1_ZMO0219	helY	perfect	CATCCGCTGAACCGCTAAAT	0.00234277	0.000152952	0.478341
ZMO1_ZMO0219	helY	perfect	GGGTCTTTCCGGTATTGGTC	9.58037e-10	5.87333e-13	0.00164489
ZMO1_ZMO0219	helY	perfect	TCCTATAACACCTGATGTAT	0.154322	0.478873	0.86972
ZMO1_ZMO0220	fdxA	mismatch	ATTATAAAAAACTCAGATAA	0.15919	0.868264	0.109071
ZMO1_ZMO0220	fdxA	mismatch	ATTATAAAAAACTCCGCTAA	0.0483597	0.446626	0.0427598
ZMO1_ZMO0220	fdxA	mismatch	ATTATAAAAGACTCCGATAA	0.057926	0.328335	0.00319821
ZMO1_ZMO0220	fdxA	mismatch	ATTATAATAAACTCCGATAA	0.0335944	0.28322	0.0161253
ZMO1_ZMO0220	fdxA	mismatch	TTTACAACAGATACAGGCAT	6.74603e-07	0.833282	4.3245e-06
ZMO1_ZMO0220	fdxA	mismatch	TTTACAACGGAAACAGGCAT	6.56171e-10	0.809558	7.13492e-09
ZMO1_ZMO0220	fdxA	mismatch	TTTACAACGGATACAGTCAT	0.000221877	0.255896	0.000467515
ZMO1_ZMO0220	fdxA	mismatch	TTTACAACGGATACCGGCAT	1.98481e-08	0.287396	8.42648e-09
ZMO1_ZMO0220	fdxA	perfect	ATAGCTTCAGCCGGACATTC	1.86942e-24	4.7593e-16	2.06433e-20
ZMO1_ZMO0220	fdxA	perfect	CCGCAATCAATGCATTCATT	2.78539e-13	0.0281389	5.0989e-14
ZMO1_ZMO0220	fdxA	perfect	CTTCATAGAAACAATCGACG	1.49218e-10	0.0836278	3.08688e-12
ZMO1_ZMO0220	fdxA	perfect	TTTACAACGGATACAGGCAT	2.52717e-07	0.886438	3.06219e-07
ZMO1_ZMO0221	.	mismatch	ATAATATACGACCTTTCCTG	0.00565636	0.001499	0.928509
ZMO1_ZMO0221	.	mismatch	ATTATATACGACCTTCCCTG	0.000328728	0.000486988	0.693849
ZMO1_ZMO0221	.	mismatch	ATTATATACGACCTTTCCGG	0.000542234	5.61499e-06	0.186188
ZMO1_ZMO0221	.	mismatch	GACGACGAAAATCAGCGCCT	9.42106e-12	5.23214e-09	0.000700306
ZMO1_ZMO0221	.	mismatch	GACGACGAAACTCAACGCCT	3.51467e-12	4.87334e-09	0.00341097
ZMO1_ZMO0221	.	mismatch	GACGACGAAAGTCAGCGCCT	4.09833e-09	4.90017e-07	0.0289439
ZMO1_ZMO0221	.	mismatch	GACGACGATACTCAGCGCCT	2.6175e-13	4.89873e-11	0.00351946
ZMO1_ZMO0221	.	mismatch	GGCGACGAAACTCAGCGCCT	8.1717e-10	1.54466e-08	0.0824988
ZMO1_ZMO0221	.	mismatch	GTCGACGAAACTCAGCGCCT	2.10776e-07	7.1516e-06	0.125112
ZMO1_ZMO0221	.	perfect	ACGCGCCCAACACCGTGCTT	1.17301e-10	7.54368e-08	0.000133614
ZMO1_ZMO0221	.	perfect	GACGACGAAACTCAGCGCCT	4.88523e-10	1.72483e-07	0.0015133
ZMO1_ZMO0221	.	perfect	GACGGGTTCCGGCAATTTCT	7.44633e-09	6.80505e-07	0.00828324
ZMO1_ZMO0221	.	perfect	TCCGTTCTTTTTCAAAACGC	6.26841e-08	1.0737e-05	0.00364777
ZMO1_ZMO0222	.	perfect	ACCACCATATTGCTTGATAG	7.10265e-07	5.36052e-10	0.0583645
ZMO1_ZMO0222	.	perfect	ATTGGTATCAGAAATAACGT	0.000163472	0.00369878	0.402562
ZMO1_ZMO0222	.	perfect	TCAATGACCACAATCGCACG	2.12058e-09	2.80611e-10	0.552638
ZMO1_ZMO0222	.	perfect	TTCCATGCGTCAGGATCTTT	0.31022	0.151325	0.0204419
ZMO1_ZMO0223	.	perfect	AAGGTTGAAAATGATAGGAT	3.29724e-10	5.43085e-09	0.591693
ZMO1_ZMO0223	.	perfect	AGTGTAATCCGAATTTTGAC	3.10503e-08	1.1854e-06	0.164274
ZMO1_ZMO0223	.	perfect	TCAATTCTTCCTGAAAAGGA	0.322171	0.448148	0.27388
ZMO1_ZMO0223	.	perfect	TCCAAAGACTTCACAGCCTT	3.34269e-10	2.32398e-09	0.49284
ZMO1_ZMO0224	metW	perfect	ACTTTCAGGGATAATATGAT	0.00685824	0.0238173	0.000627024
ZMO1_ZMO0224	metW	perfect	ATAGCAAAGTCAGGCCGTTC	3.49026e-06	9.38764e-10	5.28993e-13
ZMO1_ZMO0224	metW	perfect	GAAGGGTCTTCCAGAATTTG	5.33678e-05	1.63868e-06	3.75493e-10
ZMO1_ZMO0224	metW	perfect	GGGATTGATTTCGATGCCAC	0.0137133	0.0280546	0.00432076
ZMO1_ZMO0225	metX	perfect	ATCTGCATTGAGGTGGCCAT	2.26832e-07	4.24635e-05	1.09498e-09
ZMO1_ZMO0225	metX	perfect	CAATTTCAATTCCGGTGAGT	4.20127e-06	0.00788766	1.64454e-08
ZMO1_ZMO0225	metX	perfect	CCATCAAGAGCCAGTTCCCC	2.51416e-07	1.4834e-07	7.83599e-12
ZMO1_ZMO0225	metX	perfect	GTAAAGTAATATGCCGTTTA	0.312356	0.128046	0.118758
ZMO1_ZMO0226	sdh	perfect	AGAAGACAGCGCCTCCTTCA	5.561e-11	4.52474e-10	0.478875
ZMO1_ZMO0226	sdh	perfect	CACGAACCAATTCGTCTAAA	1.00919e-11	1.40796e-08	0.00782533
ZMO1_ZMO0226	sdh	perfect	TCCCGTAATTAAAGCGGTCT	0.000400908	0.00264526	0.943381
ZMO1_ZMO0226	sdh	perfect	TCTCTAATATCGAAAACCGC	0.219251	0.640972	0.52091
ZMO1_ZMO0227	polA	mismatch	ACATCAATCAGAATAAGATG	1.0257e-07	1.2334e-05	0.0555698
ZMO1_ZMO0227	polA	mismatch	CCATCAATCAGAATAAGAGG	4.25295e-10	2.47578e-05	2.33572e-05
ZMO1_ZMO0227	polA	mismatch	CCATCAATCAGAATATGATG	0.082822	0.080262	0.995903
ZMO1_ZMO0227	polA	mismatch	CCATCAATCAGAATGAGATG	0.0128092	0.00108618	0.174492
ZMO1_ZMO0227	polA	mismatch	CCATCAATGAGAATAAGATG	0.14348	0.18143	0.513821
ZMO1_ZMO0227	polA	mismatch	CCATCGATCAGAATAAGATG	1.67113e-06	0.000605898	0.0193399
ZMO1_ZMO0227	polA	mismatch	TAACGGGGGGAAACGATGAT	9.39531e-15	3.03335e-13	0.00109669
ZMO1_ZMO0227	polA	mismatch	TAACGGGGGGAGACGAGGAT	7.3885e-14	1.53454e-11	0.00097179
ZMO1_ZMO0227	polA	mismatch	TAACGGGGGGAGACGATGCT	2.73271e-15	9.33669e-13	6.36747e-05
ZMO1_ZMO0227	polA	perfect	AAACCATAAACCGCTCCCGC	3.05053e-17	1.17476e-13	1.26663e-08
ZMO1_ZMO0227	polA	perfect	CACCAGCTTCCAAAGCATGG	3.90133e-14	1.29381e-10	2.7836e-06
ZMO1_ZMO0227	polA	perfect	CCATCAATCAGAATAAGATG	7.7475e-10	1.95549e-07	0.00300631
ZMO1_ZMO0227	polA	perfect	TAACGGGGGGAGACGATGAT	6.85705e-15	9.50321e-14	0.00421406
ZMO1_ZMO0228	.	perfect	AATAAAAAGAAAGGGGATAC	1.4363e-09	7.58383e-09	0.403098
ZMO1_ZMO0228	.	perfect	TAACAAAAAGCCAAAAACAT	2.74619e-08	0.00160233	0.00296634
ZMO1_ZMO0228	.	perfect	TGCCAAGATAGCAATGTCTT	3.36171e-11	6.19107e-05	6.34384e-07
ZMO1_ZMO0228	.	perfect	TTCAGCTTCTTCTTTATTCA	0.00609485	0.00222897	0.795198
ZMO1_ZMO0229	.	perfect	AAAGACAACAGAGCCATCGG	1.126e-18	8.23751e-20	0.058223
ZMO1_ZMO0229	.	perfect	CTAAAATCAATCGTGATGTT	1.552e-06	1.69083e-08	0.721624
ZMO1_ZMO0229	.	perfect	GCTAAACCAACACAAAGGCG	3.5746e-05	1.54353e-08	9.52101e-05
ZMO1_ZMO0229	.	perfect	TAAAGCCATAATACCGATAT	0.0809409	0.0406584	0.792202
ZMO1_ZMO0230	fepC	perfect	CCGGCAGCCAGATGTATCAT	2.70076e-15	7.92887e-14	0.421029
ZMO1_ZMO0230	fepC	perfect	CCTCAAAAGAACAACTGCCA	3.38098e-08	2.50893e-09	0.0607293
ZMO1_ZMO0230	fepC	perfect	GCCATTGGCACCAATCATTC	0.236915	0.0295109	0.207192
ZMO1_ZMO0230	fepC	perfect	GGAGGGTGATGGCAGCCTGA	2.43266e-10	3.23611e-17	9.29251e-11
ZMO1_ZMO0231	.	perfect	ACCACCGTTCTAAAACGTCA	0.213294	5.64802e-08	0.000126366
ZMO1_ZMO0231	.	perfect	ACCATTAGCTGGTTTCTTCG	4.31047e-06	3.48203e-10	1.60023e-05
ZMO1_ZMO0231	.	perfect	GCGTTGAGTTGCAGCCGGAA	7.10738e-10	7.70663e-16	1.15758e-08
ZMO1_ZMO0231	.	perfect	TTTCATTTCCACCAGAGCCA	3.47702e-05	3.51056e-08	0.0300813
ZMO1_ZMO0232	.	perfect	ATCAATATTATAGGGTGCCA	0.414252	0.0646405	0.666781
ZMO1_ZMO0232	.	perfect	ATCCGCCGGATATGGCGTTC	0.0284636	0.346454	0.590092
ZMO1_ZMO0232	.	perfect	GAGAGGGGGAGGCCTTATTC	6.06934e-06	0.0401899	0.00192258
ZMO1_ZMO0232	.	perfect	GCATGGCGTCCCCAAAAACG	1.88561e-12	2.61063e-16	2.2009e-07
ZMO1_ZMO0233	.	perfect	CCGTTATAGCGGCCATAGAT	7.41337e-06	2.79693e-08	0.0424303
ZMO1_ZMO0233	.	perfect	GTATATCGCCTTTAAAAACA	0.00023147	5.91961e-09	0.000550208
ZMO1_ZMO0233	.	perfect	TGGCTGAAGAATTTTTGAAC	4.14077e-07	1.24199e-09	0.0898837
ZMO1_ZMO0233	.	perfect	TGGGACATCGCTAGGGCCTT	6.01871e-09	1.74766e-10	0.00460597
ZMO1_ZMO0234	.	perfect	CTGGGTGACCATGGTGGCAG	0.35122	0.0103708	0.256301
ZMO1_ZMO0234	.	perfect	GGATTGTTCCTGGCGCATTT	5.2881e-16	1.24424e-14	0.00303678
[truncated: 13,259 more rows]
