# Supplementary material for: The genetics of aerotolerant growth in an alphaproteobacterium with a naturally reduced genome
Source: mBio. 2023 Oct 31;14(6):e01487-23. doi: 10.1128/mbio.01487-23 (PMC10746277; doi:10.1128/mbio.01487-23)
Supplement: Table S9 — Metabolomics data. [file mbio.01487-23-s0010.xlsx]

## Sheet: Information
Supplementary Table S9 - Metabolomics Data
Strain	Definition
Control	Non-targeting CRISPRi control
atpA	Partial CRISPRi knockdown of atpA
atpC	Partial CRISPRi knockdown of atpC
atpF	Partial CRISPRi knockdown of atpF
rnfE	Partial CRISPRi knockdown of rnfE
Abbreviation	Definition
ADP	Adenosine diphosphate
AMP	Adenosine monophosphate
ATP	Adenosine triphosphate
CDP-MEP	4-diphosphocytidyl-2-C-methyl-d-erythritol 2-phosphate
CMP	Cytidine monophosphate
CTP	Cytidine triphosphate
DXP	1-deoxy-d-xylulose 5-phosphate
FAD	Flavin adenine dinucleotide
GDP	Guanosine diphosphate
GMP	Guanosine monophosphate
GTP	Guanosine triphosphate
IMP	isopentenyl monophosphate
IDP	isopentenyl diphosphate
KDPG	2-Keto-3-deoxy-6-phosphogluconate
UDP	Uridine diphosphate
UTP	Uridine triphosphate
MEcDP	2-C-methyl-d-erythritol 2,4-cyclodiphosphate
MEP	2-C-methyl-d-erythritol 4-phosphate
dTTP	Deoxythymidine triphosphate
dCTP	Deoxycytidine triphosphate

## Sheet: ATPase_summary
	Fold change (relative to control)
Compound	Control	Control Standard Deviation	atpA average	atpA Standard Deviation	atpC average	atpC Standard Deviation	atpF average	atpF Standard Deviation
2_3-Dihydrobenzoic acid	1	0.0530015	0.971819	0.0766793	1.12755	0.320929	0.894519	0.192786
3-Phospho-Glycerate	1	0.341129	0.543481	0.435693	0.229999	0.0455082	0.0783615	0.0272871
5-Dehydroquinate	1	0.0686162	0.767823	0.195306	0.814466	0.0135964	0.556845	0.0762867
3-Dehydroquinate	1	0.0847667	0.577181	0.237937	0.550893	0.00575298	0.307025	0.03019
4-Hydroxybenzoate	1	0.139508	1.02814	0.485031	0.694331	0.0240294	0.459217	0.0899494
6-Phospho-gluconolactone	1	0.275561	0.416197	0.253866	0.414097	0.0956175	0.132662	0.0544824
6-phosphogluconate	1	0.28708	0.48954	0.355372	0.30201	0.0753266	0.125347	0.0584372
ADP	1	0.304565	0.646976	0.512013	0.380522	0.13828	0.0845002	0.046649
AMP	1	0.249761	0.867301	0.679159	0.393133	0.130815	0.167368	0.0423862
ATP	1	0.254432	0.565646	0.288027	0.796455	0.189291	0.293732	0.0899397
Acetyl Coenzyme A	1	0.447865	0.682866	0.522795	0.41028	0.0731955	0.129348	0.0477841
Acetyl-Ornithine	1	0.0807974	0.768249	0.39417	0.64347	0.0101232	0.407404	0.0450401
Aconitate	1	0.208733	0.578238	0.325966	0.456692	0.0310048	0.2202	0.020976
Bisphospho-glycerate	1	0.342309	0.590552	0.431712	0.240865	0.0288876	0.0912884	0.0219598
CDP-MEP	1	0.522487	0.285515	0.271151	0.252015	0.0661709	0.0511043	0.0444164
CMP	1	0.148615	0.720808	0.496083	0.549999	0.136795	0.193117	0.0919741
CTP	1	0.214228	0.374405	0.227875	0.532219	0.143652	0.172411	0.0465323
Citrulline	1	0.129586	0.751749	0.474025	0.705117	0.0416943	0.350609	0.115049
DXP	1	0.224027	0.508204	0.300687	0.439677	0.0564349	0.160115	0.037855
Dihydroxyacetone phosphate	1	0.233871	0.80866	0.56409	0.443172	0.0803101	0.234747	0.0671147
FAD	1	0.365115	0.701666	0.532589	0.62611	0.234315	0.190268	0.0219199
GDP	1	0.262324	0.525686	0.419738	0.314177	0.094325	0.0383669	0.0207259
GMP	1	0.524984	0.478588	0.432113	0.186716	0.0683113	0.0674239	0.0239006
GTP	1	0.215388	0.448026	0.254654	0.567933	0.136002	0.161273	0.0307838
Glucosamine-6-phosphate	1	0.216514	0.169573	0.117695	0.252699	0.0783115	0.0950627	0.0388643
Glyceraldeyde-3-Phosphate	1	0.224978	0.873118	0.58532	0.512273	0.0877538	0.247212	0.0658181
Glycerol-3-phosphate	1	0.275939	1.00117	0.602144	0.731147	0.0395096	0.388773	0.0565795
IMP	1	0.182018	0.448538	0.299277	0.315271	0.108663	0.110336	0.0272048
IDP	1	0.376174	0.599444	0.365383	0.457223	0.0800727	0.105318	0.0529538
KDPG	1	0.275561	0.416197	0.253866	0.414097	0.0956175	0.132662	0.0544824
Myo-inositol	1	0.171427	1.15593	0.559511	0.884436	0.0450947	0.5906	0.045435
NAD+	1	0.365093	0.591305	0.384412	0.643595	0.116748	0.297159	0.1039
NADH	1	0.39083	0.58673	0.498995	0.167931	0.0212463	0.0697666	0.0384759
NADP+	1	0.376646	0.515707	0.372644	0.60002	0.131459	0.212435	0.0806247
NADPH	1	0.247135	0.527522	0.377516	0.504633	0.122466	0.13228	0.0675495
Phosphoenolpuruvate	1	0.2954	0.615004	0.299612	0.480078	0.0679184	0.221121	0.0800694
Shikimate 3-phosphate	1	0.234721	0.3466	0.269343	0.256882	0.0546188	0.0814466	0.0186568
Succinate	1	0.0686946	1.33631	0.341212	1.25471	0.0481765	0.965177	0.125653
UDP	1	0.408276	0.553399	0.467163	0.23789	0.0768049	0.058805	0.0335608
UDP-N-acetylglucosamine	1	0.365611	0.455976	0.278569	0.428765	0.096348	0.194737	0.0655248
UDP-glucuronate	1	0.445286	0.582558	0.420281	0.690512	0.119776	0.283123	0.0921183
UTP	1	0.345416	0.475816	0.294512	0.5767	0.152086	0.20903	0.0664898
alpha-ketoglutarate	1	0.158884	0.531028	0.189455	0.520935	0.0247357	0.249689	0.0187294
MEcDP	1	0.996713	2.08897	1.99216	1.90806	0.455482	0.0729518	0.0184846
dCTP	1	0.142291	0.392362	0.310788	0.426601	0.138077	0.0624815	0.0236801
pyruvate	1	0.0527822	0.539444	0.15576	0.532536	0.00626747	0.223416	0.0079941
phenylpyruvate	1	0.159347	1.1479	0.527699	0.819858	0.036367	0.456066	0.0522063

## Sheet: ATPase_all
	OD			0.505	0.515	0.542	0.501	0.497	0.517	0.494	0.515	0.508	0.491	0.517	0.499
	compound	formula	isotopeLabel	Control_1	Control_2	Control_3	atpA_1	atpA_2	atpA_3	atpC_1	atpC_2	atpC_3	atpF_1	atpF_2	atpF_3
	2_3-Dihydrobenzoic acid	C7H6O4	C12 PARENT	16126967	15300117	16488087	14771669	22997776	9853003	10359512	14137736	12924381	11141444	9887988	14557040
	2_3-Dihydrobenzoic acid	C7H6O4	C13-label-1	1.22904e+06	1.14031e+06	1.21017e+06	1.07574e+06	1.60606e+06	633211	806809	975783	965256	806349	774497	1.02606e+06
	2_3-Dihydrobenzoic acid	C7H6O4	C13-label-2	92320.1	71539.2	91320.6	92898.6	127256	59639.7	34912.6	81166.8	47596.2	60947.7	43459.3	117969
	2_3-Dihydrobenzoic acid	C7H6O4	C13-label-3	0	11801	3245.64	0	0	0	10127.8	23655.7	11948.5	6517.18	11274.3	8443.88
Labeled				92320.1	83340.2	94566.3	92898.6	127256	59639.7	45040.3	104822	59544.7	67464.9	54733.7	126413																							73	6-phosphogluconate 30min	0.0245965	76	0.38	TRUE
Unlabeled				1.7356e+07	1.64404e+07	1.76983e+07	1.58474e+07	2.46038e+07	1.04862e+07	1.11663e+07	1.51135e+07	1.38896e+07	1.19478e+07	1.06625e+07	1.55831e+07																							150	GDP 60min	0.025051	77	0.385	TRUE
Unlab./Lab (OD Correct)				372.273	383.046	345.299	340.496	389.017	340.089	501.859	279.965	459.181	360.685	376.802	247.037																							163	GPP 120min	0.0263282	78	0.39	TRUE
Log Trans.				8.54022	8.58138	8.4317	8.41149	8.60369	8.40977	8.97114	8.1291	8.84292	8.4946	8.55766	7.94858																							132	GPP 60min	0.0266449	79	0.395	TRUE
Fold Change (Linear)				1.01472	1.04409	0.941194	0.928103	1.06036	0.926995	1.36794	0.763112	1.25161	0.983134	1.02706	0.673358																							149	GTP 60min	0.0317512	80	0.4	TRUE
Average Fold Change				1			0.971819			1.12755			0.894519																									109	Phosphoenolpuruvate 45min	0.0318971	81	0.405	TRUE
Standard Dev. Fold Change				0.0530015			0.0766793			0.320929			0.192786																									92	NADPH 30min	0.0340289	82	0.41	TRUE
T.Test							0.306974			0.325195			0.202991																									120	GMP 45min	0.0349972	83	0.415	TRUE
Significant (True/False)							FALSE			FALSE			FALSE																									186	NADP+ 120min	0.0355438	84	0.42	TRUE
																																												49	ATP 15min	0.0356201	85	0.425	TRUE
	3-Phospho-Glycerate	C3H7O7P	C12 PARENT	22542514	16660181	14157600	18306054	11175059	1.01675e+06	3.50672e+06	5404828	3.44614e+06	1.17859e+06	849906	1.83089e+06
	3-Phospho-Glycerate	C3H7O7P	C13-label-1	754128	566824	491763	625502	355863	38111.5	110975	188136	126021	39152.5	41419.6	63295.8
	3-Phospho-Glycerate	C3H7O7P	C13-label-2	278849	277258	347113	357204	307765	311523	335621	392157	375735	306730	349481	388242
	3-Phospho-Glycerate	C3H7O7P	C13-label-3	18914606	19059986	22280214	22972912	19612534	18034640	17537848	21832538	21126642	16935278	19122826	20117142
Labeled				1.91935e+07	1.93372e+07	2.26273e+07	2.33301e+07	1.99203e+07	1.83462e+07	1.78735e+07	2.22247e+07	2.15024e+07	1.7242e+07	1.94723e+07	2.05054e+07																							73	6-phosphogluconate 30min	0.0245965	76	0.38	TRUE
Unlabeled				2.32966e+07	1.7227e+07	1.46494e+07	1.89316e+07	1.15309e+07	1.05486e+06	3.6177e+06	5.59296e+06	3.57216e+06	1.21774e+06	891325	1.89419e+06																							150	GDP 60min	0.025051	77	0.385	TRUE
Unlab./Lab (OD Correct)				2.40353	1.72985	1.1945	1.61969	1.16469	0.111214	0.409729	0.488651	0.327024	0.143842	0.0885377	0.18512																							163	GPP 120min	0.0263282	78	0.39	TRUE
Log Trans.				1.26515	0.790645	0.256407	0.695717	0.219951	-3.16859	-1.28726	-1.03312	-1.61253	-2.79744	-3.49756	-2.43346																							132	GPP 60min	0.0266449	79	0.395	TRUE
Fold Change (Linear)				1.35337	0.974037	0.672595	0.912009	0.655812	0.0626221	0.230709	0.275148	0.18414	0.0809942	0.0498535	0.104237																							149	GTP 60min	0.0317512	80	0.4	TRUE
Average Fold Change				1			0.543481			0.229999			0.0783615																									109	Phosphoenolpuruvate 45min	0.0318971	81	0.405	TRUE
Standard Dev. Fold Change				0.341129			0.435693			0.0455082			0.0272871																									92	NADPH 30min	0.0340289	82	0.41	TRUE
T.Test							0.145349			0.00172874			0.000498458																									120	GMP 45min	0.0349972	83	0.415	TRUE
Significant (True/False)							FALSE			TRUE			TRUE																									186	NADP+ 120min	0.0355438	84	0.42	TRUE
																																												49	ATP 15min	0.0356201	85	0.425	TRUE
	5-Dehydroquinate	C7H10O6	C12 PARENT	1.67628e+06	1.00982e+06	1.12341e+06	1.37982e+06	1.37017e+06	904423	666275	1.15428e+06	1.34116e+06	798783	733371	692054
	5-Dehydroquinate	C7H10O6	C13-label-1	138010	81497.7	81362.6	112948	105779	63208.1	47955.5	81468.7	103526	70152.6	60135.1	48261.9
	5-Dehydroquinate	C7H10O6	C13-label-2	16292	11506.3	13368.8	15897	14631	11502.3	8273.06	13967.7	15332.3	11053.9	8466.13	8230.33
	5-Dehydroquinate	C7H10O6	C13-label-3	0	0	1154.94	3531.41	0	0	1100.8	0	0	0	0	0
	5-Dehydroquinate	C7H10O6	C13-label-5	0	0	0	1224.74	0	0	0	0	1069.39	0	0	1151.85
	5-Dehydroquinate	C7H10O6	C13-label-6	51940.1	26393.6	37059.4	53788.7	48137.9	46795.8	28449	40191.6	51185.5	45956.7	41515.6	32192
	5-Dehydroquinate	C7H10O6	C13-label-7	1239766	691922	826713	1.31773e+06	1.07865e+06	1.15737e+06	625779	1.01334e+06	1.20389e+06	1.14049e+06	1.10071e+06	809167
Labeled				1.308e+06	729822	878296	1.39217e+06	1.14142e+06	1.21566e+06	663601	1.0675e+06	1.27148e+06	1.1975e+06	1.15069e+06	850741																							73	6-phosphogluconate 30min	0.0245965	76	0.38	TRUE
Unlabeled				1.81429e+06	1.09131e+06	1.20477e+06	1.49277e+06	1.47594e+06	967631	714231	1.23575e+06	1.44468e+06	868936	793506	740316																							150	GDP 60min	0.025051	77	0.385	TRUE
Unlab./Lab (OD Correct)				2.74668	2.90352	2.53084	2.14024	2.60177	1.53959	2.17873	2.2478	2.23665	1.47785	1.33383	1.74389																							163	GPP 120min	0.0263282	78	0.39	TRUE
Log Trans.				1.45769	1.5378	1.33962	1.09777	1.37949	0.622548	1.12349	1.16851	1.16134	0.563504	0.415572	0.80231																							132	GPP 60min	0.0266449	79	0.395	TRUE
Fold Change (Linear)				1.00721	1.06473	0.928063	0.784827	0.954071	0.56457	0.798944	0.82427	0.820184	0.541931	0.489116	0.639487																							149	GTP 60min	0.0317512	80	0.4	TRUE
Average Fold Change				1			0.767823			0.814466			0.556845																									109	Phosphoenolpuruvate 45min	0.0318971	81	0.405	TRUE
Standard Dev. Fold Change				0.0686162			0.195306			0.0135964			0.0762867																									92	NADPH 30min	0.0340289	82	0.41	TRUE
T.Test							0.0727812			0.00384663			0.00127088																									120	GMP 45min	0.0349972	83	0.415	TRUE
Significant (True/False)							FALSE			TRUE			TRUE																									186	NADP+ 120min	0.0355438	84	0.42	TRUE
																																												49	ATP 15min	0.0356201	85	0.425	TRUE
	3-Dehydroquinate	C7H10O6	C12 PARENT	2.29225e+06	2126609	2.49433e+06	1.44675e+06	978391	776168	1.21988e+06	1684081	1.5525e+06	406959	660944	986097
	3-Dehydroquinate	C7H10O6	C13-label-1	192367	153909	190413	121143	73456.7	60428.3	95280.8	128558	112987	34469.6	52331	78638.3
	3-Dehydroquinate	C7H10O6	C13-label-2	21845.8	25490.9	28377.5	15498.8	8919.19	11348.6	13871.9	21198	16600.9	6547.68	4043.9	10402.8
	3-Dehydroquinate	C7H10O6	C13-label-6	73418	65722.2	94514.2	90500.4	42437.2	80794.4	79167.3	103085	106758	39850.9	79890.3	110376
	3-Dehydroquinate	C7H10O6	C13-label-7	1700492	1.5812e+06	2007737	1.97196e+06	964139	1.78656e+06	1808759	2.35401e+06	2.17149e+06	1.02147e+06	1.88652e+06	2.46293e+06
Labeled				1.79576e+06	1.67242e+06	2.13063e+06	2.07796e+06	1.0155e+06	1.87871e+06	1.9018e+06	2.47829e+06	2.29485e+06	1.06787e+06	1.97046e+06	2.58371e+06																							73	6-phosphogluconate 30min	0.0245965	76	0.38	TRUE
Unlabeled				2.48461e+06	2.28052e+06	2.68475e+06	1.56789e+06	1.05185e+06	836596	1.31517e+06	1.81264e+06	1.66549e+06	441429	713276	1.06473e+06																							150	GDP 60min	0.025051	77	0.385	TRUE
Unlab./Lab (OD Correct)				2.73981	2.64778	2.32486	1.50606	2.0841	0.861323	1.39987	1.42021	1.42864	0.841902	0.700164	0.825843																							163	GPP 120min	0.0263282	78	0.39	TRUE
Log Trans.				1.45407	1.40478	1.21714	0.590776	1.05942	-0.215373	0.485297	0.506103	0.514647	-0.248276	-0.514234	-0.27606																							132	GPP 60min	0.0266449	79	0.395	TRUE
Fold Change (Linear)				1.06574	1.02994	0.904327	0.585829	0.810677	0.335039	0.544526	0.552435	0.555717	0.327484	0.272351	0.321238																							149	GTP 60min	0.0317512	80	0.4	TRUE
Average Fold Change				1			0.577181			0.550893			0.307025																									109	Phosphoenolpuruvate 45min	0.0318971	81	0.405	TRUE
Standard Dev. Fold Change				0.0847667			0.237937			0.00575298			0.03019																									92	NADPH 30min	0.0340289	82	0.41	TRUE
T.Test							0.040495			0.000148439			5.25265e-05																									120	GMP 45min	0.0349972	83	0.415	TRUE
Significant (True/False)							TRUE			TRUE			TRUE																									186	NADP+ 120min	0.0355438	84	0.42	TRUE
																																												49	ATP 15min	0.0356201	85	0.425	TRUE
	4-Hydroxybenzoate	C7H6O3	C12 PARENT	2.90857e+06	3.47583e+06	2653610	2.94404e+06	4889938	1.66026e+06	2.24997e+06	1.88969e+06	2330007	1.21812e+06	1184301	1.39907e+06
	4-Hydroxybenzoate	C7H6O3	C13-label-1	218579	259366	198000	227138	378842	107903	157734	156366	158981	88531.6	96973.1	104539
	4-Hydroxybenzoate	C7H6O3	C13-label-2	6971.1	11100.7	7816.11	6605.67	9210	9629.89	7987.65	5443.07	5781.78	1524.71	3623.71	1739.26
	4-Hydroxybenzoate	C7H6O3	C13-label-4	979.53	0	0	0	0	0	1469.53	0	0	0	1184.36	0
	4-Hydroxybenzoate	C7H6O3	C13-label-7	108588	138672	123313	125104	138625	122399	134923	120514	142348	116857	140125	116500
Labeled				116538	149773	131129	131710	147835	132029	144380	125957	148129	118382	144933	118239																							73	6-phosphogluconate 30min	0.0245965	76	0.38	TRUE
Unlabeled				3.12715e+06	3.7352e+06	2.85161e+06	3.17118e+06	5.26878e+06	1.76816e+06	2.4077e+06	2.04605e+06	2.48899e+06	1.30665e+06	1.28127e+06	1.50361e+06																							150	GDP 60min	0.025051	77	0.385	TRUE
Unlab./Lab (OD Correct)				53.136	48.4253	40.1228	48.0578	71.7096	25.9037	33.7574	31.5418	33.0764	22.4799	17.0996	25.4844																							163	GPP 120min	0.0263282	78	0.39	TRUE
Log Trans.				5.73162	5.59769	5.32635	5.5867	6.1641	4.69509	5.07713	4.97919	5.04773	4.49056	4.09589	4.67154																							132	GPP 60min	0.0266449	79	0.395	TRUE
Fold Change (Linear)				1.12509	1.02535	0.849555	1.01757	1.51837	0.548482	0.714775	0.667863	0.700354	0.475985	0.362064	0.539603																							149	GTP 60min	0.0317512	80	0.4	TRUE
Average Fold Change				1			1.02814			0.694331			0.459217																									109	Phosphoenolpuruvate 45min	0.0318971	81	0.405	TRUE
Standard Dev. Fold Change				0.139508			0.485031			0.0240294			0.0899494																									92	NADPH 30min	0.0340289	82	0.41	TRUE
T.Test							0.441193			0.00676331			0.00274293																									120	GMP 45min	0.0349972	83	0.415	TRUE
Significant (True/False)							FALSE			TRUE			TRUE																									186	NADP+ 120min	0.0355438	84	0.42	TRUE
																																												49	ATP 15min	0.0356201	85	0.425	TRUE
	6-Phospho-gluconolactone	C6H11O9P	C12 PARENT	39560396	30872250	27355896	15955935	19927330	4.23422e+06	11190549	16869494	11867425	3654716	2.59025e+06	5636008
	6-Phospho-gluconolactone	C6H11O9P	C13-label-1	2.67524e+06	2.09615e+06	1.7054e+06	1033700	1.24321e+06	283265	703658	1.15647e+06	790292	244360	167664	391000
	6-Phospho-gluconolactone	C6H11O9P	C13-label-2	736370	516258	472247	271688	344539	71231.4	184269	286788	165230	65388.7	47424.4	90287.4
	6-Phospho-gluconolactone	C6H11O9P	C13-label-3	48492.3	28131.4	35059.9	16590	23204.8	4916.84	10779.5	20159.6	6655.16	4091.17	3941.63	4837.66
	6-Phospho-gluconolactone	C6H11O9P	C13-label-4	7320.21	15253.1	6875.19	8070.5	10323	12888.5	7737.29	12402.6	6031.31	15988.2	10956.4	7921.1
	6-Phospho-gluconolactone	C6H11O9P	C13-label-5	836101	842665	972598	966254	954069	925663	910888	923708	985147	872841	882354	875599
	6-Phospho-gluconolactone	C6H11O9P	C13-label-6	22259504	22567936	25290210	24626522	23421030	22514790	22380528	23325072	25473910	22187312	22970010	22326958
Labeled				2.38878e+07	2.39702e+07	2.6777e+07	2.58891e+07	2.47532e+07	2.35295e+07	2.34942e+07	2.45681e+07	2.6637e+07	2.31456e+07	2.39147e+07	2.33056e+07																							73	6-phosphogluconate 30min	0.0245965	76	0.38	TRUE
Unlabeled				4.22356e+07	3.29684e+07	2.90613e+07	16989635	2.11705e+07	4.51748e+06	1.18942e+07	1.8026e+07	1.26577e+07	3.89908e+06	2.75791e+06	6.02701e+06																							150	GDP 60min	0.025051	77	0.385	TRUE
Unlab./Lab (OD Correct)				3.50116	2.67066	2.00241	1.30987	1.72086	0.371359	1.02482	1.42469	0.93542	0.343093	0.223062	0.518252																							163	GPP 120min	0.0263282	78	0.39	TRUE
Log Trans.				1.80783	1.4172	1.00174	0.389426	0.783127	-1.42912	0.0353714	0.510644	-0.0963134	-1.54333	-2.16448	-0.948275																							132	GPP 60min	0.0266449	79	0.395	TRUE
Fold Change (Linear)				1.28495	0.98015	0.7349	0.480732	0.631567	0.136291	0.376116	0.52287	0.343306	0.125917	0.0818653	0.190202																							149	GTP 60min	0.0317512	80	0.4	TRUE
Average Fold Change				1			0.416197			0.414097			0.132662																									109	Phosphoenolpuruvate 45min	0.0318971	81	0.405	TRUE
Standard Dev. Fold Change				0.275561			0.253866			0.0956175			0.0544824																									92	NADPH 30min	0.0340289	82	0.41	TRUE
T.Test							0.0532745			0.00662819			0.00107919																									120	GMP 45min	0.0349972	83	0.415	TRUE
Significant (True/False)							FALSE			TRUE			TRUE																									186	NADP+ 120min	0.0355438	84	0.42	TRUE
																																												49	ATP 15min	0.0356201	85	0.425	TRUE
	6-phosphogluconate	C6H13O10P	C12 PARENT	6.25546e+06	4.72516e+06	4242196	3.59065e+06	3.56503e+06	378596	1.28921e+06	2.09414e+06	1.39135e+06	541814	330604	901052
	6-phosphogluconate	C6H13O10P	C13-label-1	419820	330842	266141	238421	224647	25375.8	82345.3	125905	92629.1	37706.4	24829.2	60637.1
	6-phosphogluconate	C6H13O10P	C13-label-2	125266	109602	84290.1	71645.4	57832.1	5725.55	28520	44147.3	32235.1	15986.1	5077.6	22028.2
	6-phosphogluconate	C6H13O10P	C13-label-3	6344.63	0	5781.93	0	0	0	0	0	0	0	0	0
	6-phosphogluconate	C6H13O10P	C13-label-5	196989	196306	194115	222188	227985	196791	213634	213397	224081	193833	204821	233175
	6-phosphogluconate	C6H13O10P	C13-label-6	5.3715e+06	5.47783e+06	6.07162e+06	5.94748e+06	5.85521e+06	5353540	5.59504e+06	5.99597e+06	6334044	5.12705e+06	5.54591e+06	5.64052e+06
Labeled				5.7001e+06	5.78374e+06	6.3558e+06	6.24131e+06	6.14103e+06	5.55606e+06	5.83719e+06	6.25352e+06	6.59036e+06	5.33687e+06	5.75581e+06	5.89572e+06																							73	6-phosphogluconate 30min	0.0245965	76	0.38	TRUE
Unlabeled				6.67528e+06	5.056e+06	4.50834e+06	3.82907e+06	3.78967e+06	403972	1.37156e+06	2.22005e+06	1.48398e+06	579520	355433	961690																							150	GDP 60min	0.025051	77	0.385	TRUE
Unlab./Lab (OD Correct)				2.31897	1.69743	1.30872	1.22456	1.24167	0.140635	0.475646	0.689335	0.443258	0.221157	0.119443	0.326887																							163	GPP 120min	0.0263282	78	0.39	TRUE
Log Trans.				1.21348	0.76335	0.388156	0.292263	0.312276	-2.82997	-1.07204	-0.536723	-1.17378	-2.17686	-3.0656	-1.61314																							132	GPP 60min	0.0266449	79	0.395	TRUE
Fold Change (Linear)				1.30643	0.956276	0.73729	0.689877	0.699514	0.0792293	0.267963	0.388349	0.249717	0.124593	0.0672905	0.184158																							149	GTP 60min	0.0317512	80	0.4	TRUE
Average Fold Change				1			0.48954			0.30201			0.125347																									109	Phosphoenolpuruvate 45min	0.0318971	81	0.405	TRUE
Standard Dev. Fold Change				0.28708			0.355372			0.0753266			0.0584372																									92	NADPH 30min	0.0340289	82	0.41	TRUE
T.Test							0.113146			0.00259703			0.00159278																									120	GMP 45min	0.0349972	83	0.415	TRUE
Significant (True/False)							FALSE			TRUE			TRUE																									186	NADP+ 120min	0.0355438	84	0.42	TRUE
																																												49	ATP 15min	0.0356201	85	0.425	TRUE
	ADP	C10H15N5O10P2	C12 PARENT	5.54099e+06	3605867	3875711	4.67892e+06	4.3567e+06	209108	1.4173e+06	2.51243e+06	1.2332e+06	353228	157117	572258
	ADP	C10H15N5O10P2	C13-label-1	553753	388262	415237	519092	447663	25469.5	146329	267886	141824	38799.7	17214.5	65652.5
	ADP	C10H15N5O10P2	C13-label-10	3221240	3.21791e+06	3.79744e+06	4.04276e+06	3.72266e+06	3.01759e+06	3.47221e+06	3640915	3.80505e+06	3.63344e+06	3.23049e+06	3647095
	ADP	C10H15N5O10P2	C13-label-2	131889	100241	82126.2	120922	107592	5470.51	32608.7	48738.7	32369.1	4615.76	2754.63	16409.8
	ADP	C10H15N5O10P2	C13-label-3	10060.2	6008.1	5367.72	14071.3	15809.5	0	0	0	0	0	0	0
	ADP	C10H15N5O10P2	C13-label-7	0	4240.75	4091.36	3561.55	0	0	2996.47	4623.61	4667.97	4137.96	4756.95	0
	ADP	C10H15N5O10P2	C13-label-8	102126	100217	104468	116502	117877	96562.2	104997	117146	103846	101669	99272.1	101348
	ADP	C10H15N5O10P2	C13-label-9	1.47457e+06	1353846	1705226	1.71962e+06	1.71234e+06	1.35366e+06	1.49031e+06	1747309	1.64741e+06	1.61275e+06	1399309	1.54793e+06
Labeled				4.93988e+06	4.78246e+06	5.69871e+06	6.01744e+06	5.67627e+06	4.47328e+06	5.10312e+06	5.55873e+06	5.59334e+06	5.35661e+06	4.73658e+06	5.31279e+06																							73	6-phosphogluconate 30min	0.0245965	76	0.38	TRUE
Unlabeled				6.09474e+06	3.99413e+06	4.29095e+06	5.19801e+06	4.80436e+06	234577	1.56363e+06	2.78032e+06	1.37503e+06	392028	174332	637911																							150	GDP 60min	0.025051	77	0.385	TRUE
Unlab./Lab (OD Correct)				2.44314	1.62167	1.38924	1.7242	1.70301	0.101431	0.620256	0.971206	0.483923	0.149055	0.0711903	0.240623																							163	GPP 120min	0.0263282	78	0.39	TRUE
Log Trans.				1.28873	0.697483	0.474295	0.785928	0.768083	-3.30144	-0.689064	-0.0421513	-1.04715	-2.74609	-3.81218	-2.05515																							132	GPP 60min	0.0266449	79	0.395	TRUE
Fold Change (Linear)				1.34385	0.892002	0.764151	0.948397	0.936738	0.0557919	0.341172	0.534212	0.266182	0.0819875	0.0391582	0.132355																							149	GTP 60min	0.0317512	80	0.4	TRUE
Average Fold Change				1			0.646976			0.380522			0.0845002																									109	Phosphoenolpuruvate 45min	0.0318971	81	0.405	TRUE
Standard Dev. Fold Change				0.304565			0.512013			0.13828			0.046649																									92	NADPH 30min	0.0340289	82	0.41	TRUE
T.Test							0.183617			0.0103821			0.00142598																									120	GMP 45min	0.0349972	83	0.415	TRUE
Significant (True/False)							FALSE			TRUE			TRUE																									186	NADP+ 120min	0.0355438	84	0.42	TRUE
																																												49	ATP 15min	0.0356201	85	0.425	TRUE
	AMP	C10H14N5O7P	C12 PARENT	207001	151520	133937	200779	188444	15286.8	58687.7	92664.2	57035	30323.8	21954	42851
	AMP	C10H14N5O7P	C13-label-1	26329.8	6541.29	17409.6	23959	14124.5	0	3296.57	13488.2	3663.49	0	0	3093.58
	AMP	C10H14N5O7P	C13-label-10	175337	153549	175127	162434	156605	168144	178046	185695	174366	167233	169374	222724
	AMP	C10H14N5O7P	C13-label-2	4744.92	0	0	2737.26	0	0	0	0	0	0	0	0
	AMP	C10H14N5O7P	C13-label-8	3712.59	3967.71	6554.56	4033.61	4815.95	4150.13	4292.84	6611.79	3490.34	3770.57	3366.93	5595.88
	AMP	C10H14N5O7P	C13-label-9	80459.6	61466.6	84444.7	79315	75594.8	79581.2	95601.9	78340.8	95034.1	73030.4	80291.8	98266.1
Labeled				264254	218984	266126	248520	237015	251875	277941	270648	272890	244034	253032	326586																							73	6-phosphogluconate 30min	0.0245965	76	0.38	TRUE
Unlabeled				233331	158061	151347	224738	202569	15286.8	61984.2	106152	60698.5	30323.8	21954	45944.6																							150	GDP 60min	0.025051	77	0.385	TRUE
Unlab./Lab (OD Correct)				1.74847	1.40154	1.04927	1.805	1.71965	0.117393	0.451442	0.761584	0.437851	0.253077	0.167821	0.281926																							163	GPP 120min	0.0263282	78	0.39	TRUE
Log Trans.				0.806097	0.487013	0.0693864	0.852002	0.782114	-3.09059	-1.14739	-0.392924	-1.19149	-1.98235	-2.575	-1.82661																							132	GPP 60min	0.0266449	79	0.395	TRUE
Fold Change (Linear)				1.24912	1.00127	0.749606	1.28951	1.22853	0.0838661	0.322513	0.544081	0.312804	0.1808	0.119893	0.20141																							149	GTP 60min	0.0317512	80	0.4	TRUE
Average Fold Change				1			0.867301			0.393133			0.167368																									109	Phosphoenolpuruvate 45min	0.0318971	81	0.405	TRUE
Standard Dev. Fold Change				0.249761			0.679159			0.130815			0.0423862																									92	NADPH 30min	0.0340289	82	0.41	TRUE
T.Test							0.257942			0.00763591			0.000583169																									120	GMP 45min	0.0349972	83	0.415	TRUE
Significant (True/False)							FALSE			TRUE			TRUE																									186	NADP+ 120min	0.0355438	84	0.42	TRUE
																																												49	ATP 15min	0.0356201	85	0.425	TRUE
	ATP	C10H16N5O13P3	C12 PARENT	6535886	6133750	4.69094e+06	3.94401e+06	4.10077e+06	1.25799e+06	4.81943e+06	5.94883e+06	3.91972e+06	1.64982e+06	1.26844e+06	2389983
	ATP	C10H16N5O13P3	C13-label-1	798269	718762	581610	479563	466834	175179	517686	729151	450149	192394	146057	259768
	ATP	C10H16N5O13P3	C13-label-10	3442350	3.98962e+06	3953023	3480697	4.10199e+06	3.69806e+06	4673216	3.83894e+06	3913614	3913939	4.12827e+06	4.18017e+06
	ATP	C10H16N5O13P3	C13-label-2	221905	193487	156216	120940	133650	43172.9	152737	189512	129115	52608.9	37530	71083.7
	ATP	C10H16N5O13P3	C13-label-3	19825.6	20458.8	21763.4	14217.1	8214.4	3505.56	9136.43	15265.3	9737.38	4448.94	0	3601.94
	ATP	C10H16N5O13P3	C13-label-5	0	0	0	0	0	0	0	0	4992.22	0	0	0
	ATP	C10H16N5O13P3	C13-label-7	2454.73	6189.33	2322.84	0	4811.19	0	0	3792.62	0	0	0	0
	ATP	C10H16N5O13P3	C13-label-8	112236	109318	134641	103879	103855	111961	126507	115966	103333	121416	123518	137716
	ATP	C10H16N5O13P3	C13-label-9	1.46143e+06	1.68347e+06	1.66801e+06	1.45165e+06	1.72374e+06	1.44678e+06	1980518	1.63453e+06	1.66335e+06	1.72631e+06	1777352	1.87179e+06
Labeled				5.26021e+06	6.00254e+06	5.93598e+06	5.17138e+06	6.07627e+06	5.30348e+06	6.94211e+06	5.798e+06	5.82414e+06	5.81873e+06	6.06667e+06	6.26436e+06																							73	6-phosphogluconate 30min	0.0245965	76	0.38	TRUE
Unlabeled				7.33416e+06	6.85251e+06	5.27255e+06	4.42357e+06	4.5676e+06	1.43317e+06	5.33711e+06	6.67798e+06	4.36987e+06	1.84221e+06	1.4145e+06	2.64975e+06																							150	GDP 60min	0.025051	77	0.385	TRUE
Unlab./Lab (OD Correct)				2.76093	2.2167	1.63881	1.70738	1.5125	0.522693	1.55628	2.23645	1.47697	0.644808	0.450986	0.847672																							163	GPP 120min	0.0263282	78	0.39	TRUE
Log Trans.				1.46516	1.14842	0.712651	0.77178	0.596934	-0.935964	0.638102	1.16121	0.562644	-0.633059	-1.14885	-0.238421																							132	GPP 60min	0.0266449	79	0.395	TRUE
Fold Change (Linear)				1.25185	1.00509	0.743063	0.77415	0.68579	0.236997	0.705641	1.01404	0.669683	0.292366	0.204484	0.384348																							149	GTP 60min	0.0317512	80	0.4	TRUE
Average Fold Change				1			0.565646			0.796455			0.293732																									109	Phosphoenolpuruvate 45min	0.0318971	81	0.405	TRUE
Standard Dev. Fold Change				0.254432			0.288027			0.189291			0.0899397																									92	NADPH 30min	0.0340289	82	0.41	TRUE
T.Test							0.0871831			0.163538			0.00323833																									120	GMP 45min	0.0349972	83	0.415	TRUE
Significant (True/False)							FALSE			FALSE			TRUE																									186	NADP+ 120min	0.0355438	84	0.42	TRUE
																																												49	ATP 15min	0.0356201	85	0.425	TRUE
	Acetyl Coenzyme A	C23H38N7O17P3S	C12 PARENT	948117	571284	393958	599573	692641	58277.2	234273	323422	234227	84991.4	54814.1	113450
	Acetyl Coenzyme A	C23H38N7O17P3S	C13-label-1	286433	177750	109538	171250	177568	14669	71464.2	91541.6	70814.9	23011.3	14445.2	32787.4
	Acetyl Coenzyme A	C23H38N7O17P3S	C13-label-10	0	0	1689.96	0	0	0	0	0	0	1926.81	0	0
	Acetyl Coenzyme A	C23H38N7O17P3S	C13-label-11	2605.93	2724.29	6853.79	7194.01	3318	6065.57	4076.74	8065.55	6671.3	3102.88	2705.96	4138.05
	Acetyl Coenzyme A	C23H38N7O17P3S	C13-label-12	64136.5	64757.5	73218.4	69485.7	82044.8	78322.3	66662.3	76806.5	75158.9	73337.8	77426	79139.8
	Acetyl Coenzyme A	C23H38N7O17P3S	C13-label-13	638908	674495	609971	681731	649390	714321	592194	668784	720398	731774	677429	680281
	Acetyl Coenzyme A	C23H38N7O17P3S	C13-label-14	1.00708e+06	998259	953227	1.02159e+06	1.04448e+06	1.01821e+06	992930	1.00491e+06	1.10153e+06	1.10849e+06	1.01767e+06	1.04334e+06
	Acetyl Coenzyme A	C23H38N7O17P3S	C13-label-15	167383	169710	150216	182629	167982	185321	170507	172311	183155	180348	162307	164925
	Acetyl Coenzyme A	C23H38N7O17P3S	C13-label-16	64330.3	72101.1	65322.3	74942.2	76972.6	78311.2	67358.5	79730.9	85676.6	77641	69429.7	78376
	Acetyl Coenzyme A	C23H38N7O17P3S	C13-label-17	12972	9893.01	11361.5	7828.14	9071.03	10463.4	11674.3	13104.7	12913.4	10469.4	10008	11156
	Acetyl Coenzyme A	C23H38N7O17P3S	C13-label-18	23765.6	23505.2	22755.2	30311.9	25082.8	29928.4	27522	23874.8	25276.1	22756.1	26045.4	25279.2
	Acetyl Coenzyme A	C23H38N7O17P3S	C13-label-19	155451	154558	152884	182392	169828	173274	160287	170006	182074	178893	179690	163137
	Acetyl Coenzyme A	C23H38N7O17P3S	C13-label-2	96667.6	65350.6	36088.1	60301.1	59530.7	4535.67	24516.9	33489.6	24222.1	8720.81	4366.78	10579.5
	Acetyl Coenzyme A	C23H38N7O17P3S	C13-label-20	270350	277616	231691	265843	263115	276376	245014	285638	289182	281874	258157	265966
	Acetyl Coenzyme A	C23H38N7O17P3S	C13-label-21	32010.5	31611.8	27008.1	30487.8	39506.9	35002.7	39094.2	32386.9	39744.6	34215.4	29394.3	29937.9
	Acetyl Coenzyme A	C23H38N7O17P3S	C13-label-22	38846.5	37409.4	37679.8	42312.8	41164.7	47611.8	36133.7	44142	43873.3	51158.1	41966	48463.9
	Acetyl Coenzyme A	C23H38N7O17P3S	C13-label-23	42823.4	40670	32685.3	39717.3	38825	42966.8	38373.5	43745.5	44978.3	41825.6	42892.3	42395.1
	Acetyl Coenzyme A	C23H38N7O17P3S	C13-label-3	20424.8	18166	7068.21	13747.9	19664.2	0	2586.88	9357.58	3212.27	0	0	0
	Acetyl Coenzyme A	C23H38N7O17P3S	C13-label-4	2163.93	2109.79	0	2280.86	0	0	0	0	0	0	0	0
	Acetyl Coenzyme A	C23H38N7O17P3S	C13-label-7	0	0	0	0	0	0	0	1872.15	0	0	0	0
Labeled				2.63992e+06	2.64294e+06	2.41972e+06	2.71279e+06	2.68997e+06	2.70071e+06	2.47893e+06	2.66823e+06	2.83807e+06	2.80653e+06	2.59949e+06	2.64711e+06																							73	6-phosphogluconate 30min	0.0245965	76	0.38	TRUE
Unlabeled				1.23455e+06	749034	503496	770822	870209	72946.2	305737	414964	305042	108003	69259.2	146238																							150	GDP 60min	0.025051	77	0.385	TRUE
Unlab./Lab (OD Correct)				0.926033	0.55031	0.383912	0.567153	0.650908	0.0522437	0.249664	0.301981	0.211579	0.078376	0.0515346	0.11071																							163	GPP 120min	0.0263282	78	0.39	TRUE
Log Trans.				-0.110864	-0.861683	-1.38115	-0.81819	-0.619475	-4.2586	-2.00194	-1.72747	-2.24073	-3.67344	-4.27831	-3.17514																							132	GPP 60min	0.0266449	79	0.395	TRUE
Fold Change (Linear)				1.4934	0.887475	0.619128	0.914637	1.04971	0.0842524	0.402629	0.487	0.34121	0.126396	0.083109	0.17854																							149	GTP 60min	0.0317512	80	0.4	TRUE
Average Fold Change				1			0.682866			0.41028			0.129348																									109	Phosphoenolpuruvate 45min	0.0318971	81	0.405	TRUE
Standard Dev. Fold Change				0.447865			0.522795			0.0731955			0.0477841																									92	NADPH 30min	0.0340289	82	0.41	TRUE
T.Test							0.209423			0.0193287			0.0019432																									120	GMP 45min	0.0349972	83	0.415	TRUE
Significant (True/False)							FALSE			TRUE			TRUE																									186	NADP+ 120min	0.0355438	84	0.42	TRUE
																																												49	ATP 15min	0.0356201	85	0.425	TRUE
	Acetyl-Ornithine	C7H14N2O3	C12 PARENT	962363	924898	770724	910209	876384	303455	485435	675780	608598	377648	371738	430583
	Acetyl-Ornithine	C7H14N2O3	C13-label-1	43354.2	66538.1	63266.8	51360.4	26636.3	28213.2	60107.9	61136.5	72686.4	12085.7	28901.7	21287.4
	Acetyl-Ornithine	C7H14N2O3	C13-label-5	106381	128246	93042.7	84064.5	99453.8	47956.4	108442	124606	123810	128600	130977	129194
	Acetyl-Ornithine	C7H14N2O3	C13-label-6	2.77761e+06	2.84147e+06	2.56891e+06	3.57864e+06	2.49946e+06	2.67407e+06	2.58315e+06	3.30005e+06	3.23016e+06	3.22867e+06	2.9906e+06	2756275
	Acetyl-Ornithine	C7H14N2O3	C13-label-7	7597210	7.44215e+06	6.79172e+06	9159855	6.4151e+06	7.65614e+06	6843938	8821509	8481119	8472063	7.99077e+06	8129316
Labeled				1.04812e+07	1.04119e+07	9.45368e+06	1.28226e+07	9014016	1.03782e+07	9.53553e+06	1.22462e+07	1.18351e+07	1.18293e+07	1.11123e+07	1.10148e+07																							73	6-phosphogluconate 30min	0.0245965	76	0.38	TRUE
Unlabeled				1.00572e+06	991436	833991	961569	903020	331668	545543	736917	681284	389734	400640	451870																							150	GDP 60min	0.025051	77	0.385	TRUE
Unlab./Lab (OD Correct)				0.190009	0.184897	0.162765	0.149682	0.201568	0.0618148	0.115813	0.116845	0.113317	0.0671006	0.0697361	0.0822123																							163	GPP 120min	0.0263282	78	0.39	TRUE
Log Trans.				-2.39586	-2.43521	-2.61914	-2.74003	-2.31066	-4.0159	-3.11013	-3.09733	-3.14157	-3.89753	-3.84195	-3.6045																							132	GPP 60min	0.0266449	79	0.395	TRUE
Fold Change (Linear)				1.06018	1.03165	0.908168	0.835167	1.12468	0.344904	0.646194	0.651953	0.632264	0.374396	0.389101	0.458714																							149	GTP 60min	0.0317512	80	0.4	TRUE
Average Fold Change				1			0.768249			0.64347			0.407404																									109	Phosphoenolpuruvate 45min	0.0318971	81	0.405	TRUE
Standard Dev. Fold Change				0.0807974			0.39417			0.0101232			0.0450401																									92	NADPH 30min	0.0340289	82	0.41	TRUE
T.Test							0.177959			0.000415689			0.000164995																									120	GMP 45min	0.0349972	83	0.415	TRUE
Significant (True/False)							FALSE			TRUE			TRUE																									186	NADP+ 120min	0.0355438	84	0.42	TRUE
																																												49	ATP 15min	0.0356201	85	0.425	TRUE
	Aconitate	C6H6O6	C12 PARENT	2.51701e+06	2.24219e+06	1902465	1.35151e+06	1917509	500390	912953	995512	922249	433997	399719	451111
	Aconitate	C6H6O6	C13-label-1	174015	137976	133921	92973.7	139580	35333.1	58408.8	69141.3	51800	30204.3	19398.6	35769.3
	Aconitate	C6H6O6	C13-label-2	12198.3	23633.9	11326.1	7234.22	29078.8	4605.03	5756.47	5138.82	6402.76	0	0	0
	Aconitate	C6H6O6	C13-label-4	59978.4	68076.2	56363.9	63107.3	52023.2	58912.2	60787.4	69280.6	54299.2	50875.6	51317.1	62042.9
	Aconitate	C6H6O6	C13-label-5	1831412	1.8331e+06	2.05201e+06	1862491	1.90076e+06	1.79815e+06	1.68217e+06	1.66713e+06	1.85799e+06	1.56561e+06	1589723	1.72178e+06
	Aconitate	C6H6O6	C13-label-6	3.44221e+06	3.73355e+06	3.62851e+06	3.80453e+06	3694915	3.45224e+06	3.29395e+06	3549976	3.62062e+06	3.14926e+06	3.3058e+06	3606051
Labeled				5.3458e+06	5.65836e+06	5.74821e+06	5.73736e+06	5.67677e+06	5.31391e+06	5.04267e+06	5.29153e+06	5.53932e+06	4.76574e+06	4.94684e+06	5.38987e+06																							73	6-phosphogluconate 30min	0.0245965	76	0.38	TRUE
Unlabeled				2.69103e+06	2.38016e+06	2.03639e+06	1.44448e+06	2.05709e+06	535724	971362	1.06465e+06	974049	464201	419118	486880																							150	GDP 60min	0.025051	77	0.385	TRUE
Unlab./Lab (OD Correct)				0.996814	0.816788	0.653624	0.50253	0.729114	0.195001	0.389936	0.390679	0.346147	0.198378	0.163877	0.181027																							163	GPP 120min	0.0263282	78	0.39	TRUE
Log Trans.				-0.00460426	-0.291967	-0.613467	-0.992719	-0.455785	-2.35845	-1.35869	-1.35595	-1.53054	-2.33367	-2.60932	-2.46572																							132	GPP 60min	0.0266449	79	0.395	TRUE
Fold Change (Linear)				1.21207	0.993165	0.794768	0.611046	0.886559	0.237109	0.47414	0.475042	0.420895	0.241216	0.199265	0.220118																							149	GTP 60min	0.0317512	80	0.4	TRUE
Average Fold Change				1			0.578238			0.456692			0.2202																									109	Phosphoenolpuruvate 45min	0.0318971	81	0.405	TRUE
Standard Dev. Fold Change				0.208733			0.325966			0.0310048			0.020976																									92	NADPH 30min	0.0340289	82	0.41	TRUE
T.Test							0.0893945			0.00193394			0.000179538																									120	GMP 45min	0.0349972	83	0.415	TRUE
Significant (True/False)							FALSE			TRUE			TRUE																									186	NADP+ 120min	0.0355438	84	0.42	TRUE
																																												49	ATP 15min	0.0356201	85	0.425	TRUE
	Bisphospho-glycerate	C3H8O10P2	C12 PARENT	263473	231281	180784	209100	151041	19852.4	60052.3	89648.9	61735.5	20731.7	11786.9	34454.8
	Bisphospho-glycerate	C3H8O10P2	C13-label-1	8725.23	6663.31	8099.63	8390.71	4075.53	0	2686.98	2820.31	0	0	0	0
	Bisphospho-glycerate	C3H8O10P2	C13-label-2	4344.88	3004.12	7286.2	4403.36	2972.65	1965.49	5495.76	9615.98	5339.23	3122.26	1882.51	5096.94
	Bisphospho-glycerate	C3H8O10P2	C13-label-3	214353	258609	277607	234545	268134	149904	292155	353040	304775	236390	185163	340654
Labeled				218698	261613	284894	238949	271107	151869	297651	362656	310114	239512	187045	345751																							73	6-phosphogluconate 30min	0.0245965	76	0.38	TRUE
Unlabeled				272199	237945	188884	217491	155116	19852.4	62739.3	92469.2	61735.5	20731.7	11786.9	34454.8																							150	GDP 60min	0.025051	77	0.385	TRUE
Unlab./Lab (OD Correct)				2.46461	1.76608	1.22324	1.81676	1.15123	0.252843	0.426683	0.495103	0.391877	0.176289	0.121888	0.199703																							163	GPP 120min	0.0263282	78	0.39	TRUE
Log Trans.				1.30136	0.82055	0.29071	0.86137	0.203173	-1.98368	-1.22876	-1.0142	-1.35153	-2.50398	-3.03637	-2.32407																							132	GPP 60min	0.0266449	79	0.395	TRUE
Fold Change (Linear)				1.35569	0.971452	0.672859	0.999331	0.633246	0.139079	0.234702	0.272337	0.215556	0.09697	0.0670462	0.109849																							149	GTP 60min	0.0317512	80	0.4	TRUE
Average Fold Change				1			0.590552			0.240865			0.0912884																									109	Phosphoenolpuruvate 45min	0.0318971	81	0.405	TRUE
Standard Dev. Fold Change				0.342309			0.431712			0.0288876			0.0219598																									92	NADPH 30min	0.0340289	82	0.41	TRUE
T.Test							0.144228			0.00144507			0.000347132																									120	GMP 45min	0.0349972	83	0.415	TRUE
Significant (True/False)							FALSE			TRUE			TRUE																									186	NADP+ 120min	0.0355438	84	0.42	TRUE
																																												49	ATP 15min	0.0356201	85	0.425	TRUE
	CDP-MEP	C14H26N3O17P3	C12 PARENT	118365	69913.1	53085.4	33516	47692.2	0	26812.5	21606	33414.8	7437.62	5858.91	0
	CDP-MEP	C14H26N3O17P3	C13-label-1	17732.5	15791.2	7210.86	5753.43	5685.17	0	0	0	2885.63	0	4529.55	0
	CDP-MEP	C14H26N3O17P3	C13-label-12	0	5365.35	9705.28	5083.51	0	6240.87	11133.4	5400	6076.66	6074.62	7994.58	13035.4
	CDP-MEP	C14H26N3O17P3	C13-label-13	50524.6	41083.7	45706.8	49734.6	33113.9	41067.7	58074.2	43789.6	48003.6	50732.8	64672	50536.2
	CDP-MEP	C14H26N3O17P3	C13-label-14	38778.7	56188.3	42816.6	74741.8	71181	59243.2	64295.6	53237.7	59924	52061	58267.6	64195.7
	CDP-MEP	C14H26N3O17P3	C13-label-5	0	0	4168.92	0	0	0	0	0	0	0	0	0
Labeled				89303.3	102637	102398	129560	104295	106552	133503	102427	114004	108868	130934	127767																							73	6-phosphogluconate 30min	0.0245965	76	0.38	TRUE
Unlabeled				136097	85704.3	60296.3	39269.4	53377.4	0	26812.5	21606	36300.4	7437.62	10388.5	0																							150	GDP 60min	0.025051	77	0.385	TRUE
Unlab./Lab (OD Correct)				3.0178	1.6214	1.08643	0.604987	1.02976	0	0.406554	0.409591	0.626797	0.139139	0.153464	0																							163	GPP 120min	0.0263282	78	0.39	TRUE
Log Trans.				1.5935	0.697238	0.119595	-0.725023	0.0423148	#NUM!	-1.29848	-1.28774	-0.67393	-2.8454	-2.70402	#NUM!																							132	GPP 60min	0.0266449	79	0.395	TRUE
Fold Change (Linear)				1.58121	0.849548	0.569246	0.316989	0.539556	0	0.213018	0.21461	0.328417	0.0729035	0.0804092	0																							149	GTP 60min	0.0317512	80	0.4	TRUE
Average Fold Change				1			0.285515			0.252015			0.0511043																									109	Phosphoenolpuruvate 45min	0.0318971	81	0.405	TRUE
Standard Dev. Fold Change				0.522487			0.271151			0.0661709			0.0444164																									92	NADPH 30min	0.0340289	82	0.41	TRUE
T.Test							#NUM!			0.00825592			#NUM!																									120	GMP 45min	0.0349972	83	0.415	TRUE
Significant (True/False)							#NUM!			TRUE			#NUM!																									186	NADP+ 120min	0.0355438	84	0.42	TRUE
																																												49	ATP 15min	0.0356201	85	0.425	TRUE
	CMP	C9H14N3O8P	C12 PARENT	146965	112589	106756	109234	127387	21336.8	60923.5	90222.3	52088	32128.7	14930	36966.6
	CMP	C9H14N3O8P	C13-label-1	8719.63	7707.63	6362.48	8625.51	12396.3	0	2764.87	4180.55	3860.93	0	0	3311.08
	CMP	C9H14N3O8P	C13-label-7	21268.8	17930.9	14041	11422.6	15980	12672.5	13729.8	12375.1	20191.6	20329.9	19780.1	20939.4
	CMP	C9H14N3O8P	C13-label-8	73038.1	70585.6	67773.2	59069.5	84797.3	83609.9	68006.6	70727.1	73387.9	95585.8	80081.5	72262.6
	CMP	C9H14N3O8P	C13-label-9	91983.8	81328.4	86486.3	85010.2	107706	94661.2	97013.9	100031	82236.1	116494	105294	107415
Labeled				186291	169845	168300	155502	208484	190944	178750	183133	175816	232409	205155	200617																							73	6-phosphogluconate 30min	0.0245965	76	0.38	TRUE
Unlabeled				155685	120297	113118	117860	139783	21336.8	63688.4	94402.9	55949	32128.7	14930	40277.7																							150	GDP 60min	0.025051	77	0.385	TRUE
Unlab./Lab (OD Correct)				1.65487	1.37529	1.24007	1.51283	1.34905	0.216139	0.721251	1.00095	0.626428	0.281552	0.140763	0.402342																							163	GPP 120min	0.0263282	78	0.39	TRUE
Log Trans.				0.726715	0.459739	0.310427	0.597254	0.43194	-2.20997	-0.471426	0.00136421	-0.67478	-1.82853	-2.82866	-1.31351																							132	GPP 60min	0.0266449	79	0.395	TRUE
Fold Change (Linear)				1.16261	0.966195	0.871199	1.06282	0.947756	0.151846	0.506706	0.703202	0.440089	0.197801	0.0988911	0.28266																							149	GTP 60min	0.0317512	80	0.4	TRUE
Average Fold Change				1			0.720808			0.549999			0.193117																									109	Phosphoenolpuruvate 45min	0.0318971	81	0.405	TRUE
Standard Dev. Fold Change				0.148615			0.496083			0.136795			0.0919741																									92	NADPH 30min	0.0340289	82	0.41	TRUE
T.Test							0.19288			0.00991464			0.00285058																									120	GMP 45min	0.0349972	83	0.415	TRUE
Significant (True/False)							FALSE			TRUE			TRUE																									186	NADP+ 120min	0.0355438	84	0.42	TRUE
																																												49	ATP 15min	0.0356201	85	0.425	TRUE
	CTP	C9H16N3O14P3	C12 PARENT	635950	473524	333224	170101	172724	67722.4	232878	281671	146861	70378.9	54834.1	79665.1
	CTP	C9H16N3O14P3	C13-label-1	60995.6	52710.5	31688.9	20790.2	13237.8	4622.67	20920.2	30887.1	9507.4	4667.32	8124.44	5355.65
	CTP	C9H16N3O14P3	C13-label-2	21995.4	17353.2	7896.18	4673.97	6363.92	2400.45	8865.33	7698.35	8202.85	2322.12	2851.97	3615.96
	CTP	C9H16N3O14P3	C13-label-3	0	0	0	2691.31	0	0	0	5760.53	0	0	0	0
	CTP	C9H16N3O14P3	C13-label-7	38456	37457.6	28842.9	13294.8	33582.1	31403.5	38814.3	28654.2	26890.1	22056.5	37129.1	15073.3
	CTP	C9H16N3O14P3	C13-label-8	148455	147248	113089	67056.5	120409	146476	134760	126959	108980	110452	141069	138466
	CTP	C9H16N3O14P3	C13-label-9	192049	197368	141198	146330	175843	196129	179130	150823	134103	140095	189146	153495
Labeled				400955	399427	291026	234046	336198	376409	361569	319895	278176	274926	370196	310650																							73	6-phosphogluconate 30min	0.0245965	76	0.38	TRUE
Unlabeled				696946	526235	364912	190891	185962	72345.1	253799	312558	156369	75046.2	62958.5	85020.8																							150	GDP 60min	0.025051	77	0.385	TRUE
Unlab./Lab (OD Correct)				3.44201	2.55821	2.31344	1.62797	1.11294	0.371757	1.42093	1.89721	1.10654	0.555944	0.328951	0.548471																							163	GPP 120min	0.0263282	78	0.39	TRUE
Log Trans.				1.78325	1.35513	1.21004	0.703073	0.154381	-1.42757	0.506832	0.923883	0.146055	-0.846989	-1.60405	-0.866513																							132	GPP 60min	0.0266449	79	0.395	TRUE
Fold Change (Linear)				1.24206	0.923134	0.83481	0.587456	0.401608	0.134149	0.512745	0.684614	0.399297	0.200614	0.118703	0.197917																							149	GTP 60min	0.0317512	80	0.4	TRUE
Average Fold Change				1			0.374405			0.532219			0.172411																									109	Phosphoenolpuruvate 45min	0.0318971	81	0.405	TRUE
Standard Dev. Fold Change				0.214228			0.227875			0.143652			0.0465323																									92	NADPH 30min	0.0340289	82	0.41	TRUE
T.Test							0.0341595			0.0154799			0.000539972																									120	GMP 45min	0.0349972	83	0.415	TRUE
Significant (True/False)							TRUE			TRUE			TRUE																									186	NADP+ 120min	0.0355438	84	0.42	TRUE
																																												49	ATP 15min	0.0356201	85	0.425	TRUE
	Citrulline	C6H13N3O3	C12 PARENT	940512	875788	619271	574268	685036	290540	500723	502072	558945	435236	250411	356113
	Citrulline	C6H13N3O3	C13-label-1	65426.1	46729.2	19790.2	25177.2	75418.9	0	25239	26644.6	34104.5	18360.1	0	0
	Citrulline	C6H13N3O3	C13-label-4	237065	289267	182955	199780	134037	299994	195923	153786	207545	302775	292295	278433
	Citrulline	C6H13N3O3	C13-label-5	922625	983914	696163	872534	654082	998521	809705	774346	824947	1.10206e+06	1.09351e+06	891694
	Citrulline	C6H13N3O3	C13-label-6	1.00308e+06	923600	782267	906208	736614	1.13822e+06	972617	767957	975756	1.22985e+06	1.33068e+06	1.00103e+06
Labeled				2.16277e+06	2.19678e+06	1.66138e+06	1.97852e+06	1.52473e+06	2.43674e+06	1.97824e+06	1.69609e+06	2.00825e+06	2.63469e+06	2.71648e+06	2.17115e+06																							73	6-phosphogluconate 30min	0.0245965	76	0.38	TRUE
Unlabeled				1.00594e+06	922517	639062	599445	760455	290540	525962	528716	593049	453597	250411	356113																							150	GDP 60min	0.025051	77	0.385	TRUE
Unlab./Lab (OD Correct)				0.921021	0.815418	0.709698	0.604743	1.00351	0.230625	0.538204	0.605295	0.581312	0.350638	0.178302	0.328698																							163	GPP 120min	0.0263282	78	0.39	TRUE
Log Trans.				-0.118694	-0.294388	-0.494724	-0.725605	0.0050601	-2.11638	-0.893774	-0.72429	-0.782614	-1.51195	-2.4876	-1.60517																							132	GPP 60min	0.0266449	79	0.395	TRUE
Fold Change (Linear)				1.12956	1.00005	0.87039	0.741672	1.23073	0.282844	0.660066	0.742348	0.712935	0.43003	0.218674	0.403123																							149	GTP 60min	0.0317512	80	0.4	TRUE
Average Fold Change				1			0.751749			0.705117			0.350609																									109	Phosphoenolpuruvate 45min	0.0318971	81	0.405	TRUE
Standard Dev. Fold Change				0.129586			0.474025			0.0416943			0.115049																									92	NADPH 30min	0.0340289	82	0.41	TRUE
T.Test							0.183105			0.00704106			0.00447005																									120	GMP 45min	0.0349972	83	0.415	TRUE
Significant (True/False)							FALSE			TRUE			TRUE																									186	NADP+ 120min	0.0355438	84	0.42	TRUE
																																												49	ATP 15min	0.0356201	85	0.425	TRUE
	DXP	C5H11O7P	C12 PARENT	1806145	1461355	1.12297e+06	959601	988782	300211	621134	838380	644463	281967	205796	291314
	DXP	C5H11O7P	C13-label-1	92315.9	89516.9	72296.4	59441.7	49891.7	16449.3	34023.4	42257.6	37137.7	13880.3	5623.64	27293.3
	DXP	C5H11O7P	C13-label-2	22614	16488	18147	5749.83	13861.5	3999.29	4477.59	14007.3	7918.48	3622.79	0	0
	DXP	C5H11O7P	C13-label-4	68334	53069.4	40162	48343.5	45136.5	56984.4	42017.1	57536.3	54289.2	52599.5	47305.5	51266.3
	DXP	C5H11O7P	C13-label-5	1.35246e+06	1.32719e+06	1.27986e+06	1.44209e+06	1.29316e+06	1.68031e+06	1456812	1515141	1.50205e+06	1.59747e+06	1.57321e+06	1.50838e+06
Labeled				1.44341e+06	1.39675e+06	1.33817e+06	1.49618e+06	1.35216e+06	1.74129e+06	1.50331e+06	1.58668e+06	1.56426e+06	1.65369e+06	1.62052e+06	1.55964e+06																							73	6-phosphogluconate 30min	0.0245965	76	0.38	TRUE
Unlabeled				1.89846e+06	1.55087e+06	1195262	1.01904e+06	1.03867e+06	316661	655158	880637	681601	295848	211419	318607																							150	GDP 60min	0.025051	77	0.385	TRUE
Unlab./Lab (OD Correct)				2.60448	2.15601	1.64798	1.35947	1.54559	0.351749	0.882209	1.0777	0.857742	0.364362	0.252348	0.409383																							163	GPP 120min	0.0263282	78	0.39	TRUE
Log Trans.				1.38099	1.10836	0.7207	0.443048	0.628157	-1.50738	-0.180808	0.10796	-0.221384	-1.45656	-1.98651	-1.28848																							132	GPP 60min	0.0266449	79	0.395	TRUE
Fold Change (Linear)				1.21924	1.00929	0.771471	0.636411	0.723538	0.164664	0.412989	0.504506	0.401535	0.170569	0.118132	0.191645																							149	GTP 60min	0.0317512	80	0.4	TRUE
Average Fold Change				1			0.508204			0.439677			0.160115																									109	Phosphoenolpuruvate 45min	0.0318971	81	0.405	TRUE
Standard Dev. Fold Change				0.224027			0.300687			0.0564349			0.037855																									92	NADPH 30min	0.0340289	82	0.41	TRUE
T.Test							0.0809175			0.00291842			0.000371194																									120	GMP 45min	0.0349972	83	0.415	TRUE
Significant (True/False)							FALSE			TRUE			TRUE																									186	NADP+ 120min	0.0355438	84	0.42	TRUE
																																												49	ATP 15min	0.0356201	85	0.425	TRUE
	Dihydroxyacetone phosphate	C3H7O6P	C12 PARENT	1.17692e+06	864528	792827	1403613	862600	220835	386797	512560	415973	214131	204800	276720
	Dihydroxyacetone phosphate	C3H7O6P	C13-label-1	36472.7	31232.8	28450.5	48226.7	22843	3976.56	8895.37	26606.4	0	0	3954.86	3687.3
	Dihydroxyacetone phosphate	C3H7O6P	C13-label-2	11963	11754.2	7658.97	26168.6	4989.59	8839.25	6811.97	9108.74	10628.8	26404.6	14818.9	13964.1
	Dihydroxyacetone phosphate	C3H7O6P	C13-label-3	778860	718658	789252	878817	793083	886335	775609	796301	878575	813878	897078	728562
Labeled				790823	730412	796910	904986	798073	895175	782421	805410	889203	840283	911897	742526																							73	6-phosphogluconate 30min	0.0245965	76	0.38	TRUE
Unlabeled				1.21339e+06	895761	821277	1.45184e+06	885442	224811	395692	539166	415973	214131	208754	280408																							150	GDP 60min	0.025051	77	0.385	TRUE
Unlab./Lab (OD Correct)				3.0383	2.38132	1.90143	3.20213	2.23235	0.485758	1.02374	1.29987	0.920874	0.519005	0.442792	0.756794																							163	GPP 120min	0.0263282	78	0.39	TRUE
Log Trans.				1.60326	1.25176	0.927087	1.67903	1.15856	-1.04169	0.0338512	0.378362	-0.118924	-0.946179	-1.1753	-0.402027																							132	GPP 60min	0.0266449	79	0.395	TRUE
Fold Change (Linear)				1.24503	0.97581	0.779165	1.31216	0.914765	0.199053	0.419506	0.532656	0.377354	0.212677	0.181446	0.310117																							149	GTP 60min	0.0317512	80	0.4	TRUE
Average Fold Change				1			0.80866			0.443172			0.234747																									109	Phosphoenolpuruvate 45min	0.0318971	81	0.405	TRUE
Standard Dev. Fold Change				0.233871			0.56409			0.0803101			0.0671147																									92	NADPH 30min	0.0340289	82	0.41	TRUE
T.Test							0.241301			0.00446044			0.00110855																									120	GMP 45min	0.0349972	83	0.415	TRUE
Significant (True/False)							FALSE			TRUE			TRUE																									186	NADP+ 120min	0.0355438	84	0.42	TRUE
																																												49	ATP 15min	0.0356201	85	0.425	TRUE
	FAD	C27H33N9O15P2	C12 PARENT	70855.9	57386.9	46171.3	49296.1	72942.3	6635.81	35672.5	60235.7	24985.9	16219.6	8161.55	13566.9
	FAD	C27H33N9O15P2	C13-label-1	25476.9	14106.3	11895.1	18641.2	21307.5	2648.87	4902.14	19140.9	15284.3	0	5704.77	2996.04
	FAD	C27H33N9O15P2	C13-label-10	0	0	0	0	0	0	0	0	3040.08	0	0	2798.67
	FAD	C27H33N9O15P2	C13-label-17	0	0	0	2582.94	0	0	0	0	0	0	0	0
	FAD	C27H33N9O15P2	C13-label-18	3076.93	0	0	3266.83	2826.29	0	0	0	0	0	0	0
	FAD	C27H33N9O15P2	C13-label-19	0	0	0	0	0	0	2610.58	0	3237.63	3113.26	0	0
	FAD	C27H33N9O15P2	C13-label-2	2897.97	2974.8	3722.22	3387.34	4197.87	0	0	2346.95	2909.19	0	2295.77	0
	FAD	C27H33N9O15P2	C13-label-23	0	0	0	0	0	2328.93	0	0	0	0	0	0
	FAD	C27H33N9O15P2	C13-label-24	2577.87	0	2805.48	2515.89	2775.76	0	2400.78	3607.88	0	2719.93	0	2771.95
	FAD	C27H33N9O15P2	C13-label-25	19165.2	22381.3	25555.8	17201.4	18535.2	26723.7	22933.9	22705.5	20195.9	21439	22152.5	24884.8
	FAD	C27H33N9O15P2	C13-label-26	37209.5	42723	44167.4	45414.2	52436.8	48248.2	44585.3	50467.6	51170.8	52944.3	44615	49214.5
	FAD	C27H33N9O15P2	C13-label-27	31437.3	38050.6	35077.6	36261.1	37350.4	41763.6	42128.9	39389.5	36877.9	34237	43217.3	36270.3
	FAD	C27H33N9O15P2	C13-label-5	0	0	0	0	0	0	0	0	0	0	2480.92	0
	FAD	C27H33N9O15P2	C13-label-6	0	0	0	0	0	0	0	2890.63	0	0	0	0
Labeled				96364.8	106130	111329	110630	118122	119064	114660	121408	117432	114454	114762	115940																							73	6-phosphogluconate 30min	0.0245965	76	0.38	TRUE
Unlabeled				96332.8	71493.2	58066.3	67937.3	94249.8	9284.68	40574.7	79376.6	40270.2	16219.6	13866.3	16562.9																							150	GDP 60min	0.025051	77	0.385	TRUE
Unlab./Lab (OD Correct)				1.97954	1.30804	0.962317	1.22574	1.60543	0.150832	0.716338	1.26952	0.67505	0.288622	0.233708	0.286288																							163	GPP 120min	0.0263282	78	0.39	TRUE
Log Trans.				0.985166	0.387405	-0.0554155	0.293654	0.682964	-2.72898	-0.481287	0.344278	-0.566935	-1.79275	-2.09722	-1.80446																							132	GPP 60min	0.0266449	79	0.395	TRUE
Fold Change (Linear)				1.39736	0.923343	0.679299	0.86525	1.13328	0.106472	0.505663	0.896151	0.476517	0.203738	0.164975	0.20209																							149	GTP 60min	0.0317512	80	0.4	TRUE
Average Fold Change				1			0.701666			0.62611			0.190268																									109	Phosphoenolpuruvate 45min	0.0318971	81	0.405	TRUE
Standard Dev. Fold Change				0.365115			0.532589			0.234315			0.0219199																									92	NADPH 30min	0.0340289	82	0.41	TRUE
T.Test							0.206254			0.0914429			0.00090741																									120	GMP 45min	0.0349972	83	0.415	TRUE
Significant (True/False)							FALSE			FALSE			TRUE																									186	NADP+ 120min	0.0355438	84	0.42	TRUE
																																												49	ATP 15min	0.0356201	85	0.425	TRUE
	GDP	C10H15N5O11P2	C12 PARENT	392246	331622	316743	262554	304270	15789.7	102199	142972	105048	12404.5	6415.86	22564.5
	GDP	C10H15N5O11P2	C13-label-1	36157.7	38140.2	39511.6	21570.6	18313.3	0	3481.96	16119	5884.57	0	0	0
	GDP	C10H15N5O11P2	C13-label-10	191431	245076	253203	256114	242615	194094	250703	207881	264441	187800	258054	249906
	GDP	C10H15N5O11P2	C13-label-2	7887.16	11488.5	7191.24	0	6223.94	0	0	0	3581.85	0	0	0
	GDP	C10H15N5O11P2	C13-label-8	0	5512.38	10243.1	5485.99	5085.38	5911.95	4966.31	6243.48	8645.13	4152.73	9779.54	4781.77
	GDP	C10H15N5O11P2	C13-label-9	99593.7	100875	105138	115884	98626.9	82944.6	110618	119740	117943	71026	99506.9	115832
Labeled				298911	362952	375776	377484	352551	282950	366287	333865	394611	262978	367340	370520																							73	6-phosphogluconate 30min	0.0245965	76	0.38	TRUE
Unlabeled				428403	369762	356255	284125	322583	15789.7	105681	159091	110932	12404.5	6415.86	22564.5																							150	GDP 60min	0.025051	77	0.385	TRUE
Unlab./Lab (OD Correct)				2.83804	1.97818	1.74917	1.50236	1.84104	0.107937	0.584048	0.925269	0.553381	0.0960675	0.0337828	0.122043																							163	GPP 120min	0.0263282	78	0.39	TRUE
Log Trans.				1.5049	0.984173	0.806671	0.587227	0.880521	-3.21173	-0.775841	-0.112056	-0.853654	-3.37981	-4.88757	-3.03454																							132	GPP 60min	0.0266449	79	0.395	TRUE
Fold Change (Linear)				1.29682	0.903912	0.799269	0.686489	0.841247	0.0493211	0.266876	0.422794	0.252863	0.0438973	0.0154368	0.0557665																							149	GTP 60min	0.0317512	80	0.4	TRUE
Average Fold Change				1			0.525686			0.314177			0.0383669																									109	Phosphoenolpuruvate 45min	0.0318971	81	0.405	TRUE
Standard Dev. Fold Change				0.262324			0.419738			0.094325			0.0207259																									92	NADPH 30min	0.0340289	82	0.41	TRUE
T.Test							0.138271			0.00298397			0.000653904																									120	GMP 45min	0.0349972	83	0.415	TRUE
Significant (True/False)							FALSE			TRUE			TRUE																									186	NADP+ 120min	0.0355438	84	0.42	TRUE
																																												49	ATP 15min	0.0356201	85	0.425	TRUE
	GMP	C10H14N5O8P	C12 PARENT	94083.6	59551	48060.9	32889.4	56716	0	10236.4	18214.2	22337.7	5967.58	4362.07	9707.55
	GMP	C10H14N5O8P	C13-label-1	9045.46	5890.65	5843.68	5968.21	3498.75	0	0	0	0	0	0	0
	GMP	C10H14N5O8P	C13-label-10	34231.2	32935.7	33793.6	38813.6	41461.1	39697.7	45853.9	39097.1	54011.9	40759.7	49471.5	49318.4
	GMP	C10H14N5O8P	C13-label-4	0	3565.31	0	0	0	0	0	0	0	0	0	0
	GMP	C10H14N5O8P	C13-label-9	13655.4	26491	24621.8	10109.9	12726.1	16383.8	23137.1	14569.4	28729.7	31552.6	19523.9	29133.2
Labeled				47886.7	62992.1	58415.4	48923.4	54187.2	56081.4	68991	53666.5	82741.6	72312.3	68995.4	78451.6																							73	6-phosphogluconate 30min	0.0245965	76	0.38	TRUE
Unlabeled				103129	65441.7	53904.6	38857.6	60214.7	0	10236.4	18214.2	22337.7	5967.58	4362.07	9707.55																							150	GDP 60min	0.025051	77	0.385	TRUE
Unlab./Lab (OD Correct)				4.26457	2.01726	1.70255	1.58534	2.23589	0	0.300351	0.659023	0.531436	0.168076	0.122288	0.247975																							163	GPP 120min	0.0263282	78	0.39	TRUE
Log Trans.				2.0924	1.0124	0.767695	0.66479	1.16085	#NUM!	-1.73528	-0.6016	-0.912032	-2.57282	-3.03165	-2.01174																							132	GPP 60min	0.0266449	79	0.395	TRUE
Fold Change (Linear)				1.60234	0.757952	0.639705	0.595665	0.840098	0	0.112852	0.247617	0.199678	0.0631517	0.0459476	0.0931725																							149	GTP 60min	0.0317512	80	0.4	TRUE
Average Fold Change				1			0.478588			0.186716			0.0674239																									109	Phosphoenolpuruvate 45min	0.0318971	81	0.405	TRUE
Standard Dev. Fold Change				0.524984			0.432113			0.0683113			0.0239006																									92	NADPH 30min	0.0340289	82	0.41	TRUE
T.Test							#NUM!			0.00547028			0.000796305																									120	GMP 45min	0.0349972	83	0.415	TRUE
Significant (True/False)							#NUM!			TRUE			TRUE																									186	NADP+ 120min	0.0355438	84	0.42	TRUE
																																												49	ATP 15min	0.0356201	85	0.425	TRUE
	GTP	C10H16N5O14P3	C12 PARENT	862405	715769	494307	264680	337863	82148.1	301991	394481	237045	88688.1	72515.4	95217.4
	GTP	C10H16N5O14P3	C13-label-1	97209.1	83646.3	60223.8	39530.8	43407	15118.3	44708.7	52135.4	31870.1	10942	5949.18	5881.24
	GTP	C10H16N5O14P3	C13-label-10	360907	400076	307520	256435	296070	300274	325913	278292	291833	267092	291408	287847
	GTP	C10H16N5O14P3	C13-label-2	35091.7	19651.9	14678.3	5707.1	7172.11	2454.57	6605.08	12623.6	4957.86	2273.06	2728.68	1994.4
	GTP	C10H16N5O14P3	C13-label-5	0	0	0	5020.24	0	0	3436.07	0	0	0	0	0
	GTP	C10H16N5O14P3	C13-label-8	14678.9	8122.23	13380.2	11529.7	5387.35	12718.6	12440.5	6626.73	7566.01	8381.55	5690.36	5503.96
	GTP	C10H16N5O14P3	C13-label-9	151711	153008	129128	109419	141230	124456	130023	141565	120779	117575	134566	137290
Labeled				562388	580858	464706	388111	449859	439903	478418	439107	425136	395322	434393	432635																							73	6-phosphogluconate 30min	0.0245965	76	0.38	TRUE
Unlabeled				959614	799415	554530	304211	381270	97266.4	346700	446616	268915	99630.2	78464.6	101099																							150	GDP 60min	0.025051	77	0.385	TRUE
Unlab./Lab (OD Correct)				3.37885	2.67236	2.20165	1.56452	1.7053	0.427676	1.46696	1.97495	1.24516	0.513284	0.349382	0.468299																							163	GPP 120min	0.0263282	78	0.39	TRUE
Log Trans.				1.75653	1.41811	1.13858	0.645722	0.770024	-1.22541	0.552832	0.981819	0.316326	-0.962169	-1.51712	-1.0945																							132	GPP 60min	0.0266449	79	0.395	TRUE
Fold Change (Linear)				1.22825	0.971431	0.800322	0.56872	0.619894	0.155465	0.533256	0.717916	0.452627	0.186584	0.127004	0.170232																							149	GTP 60min	0.0317512	80	0.4	TRUE
Average Fold Change				1			0.448026			0.567933			0.161273																									109	Phosphoenolpuruvate 45min	0.0318971	81	0.405	TRUE
Standard Dev. Fold Change				0.215388			0.254654			0.136002			0.0307838																									92	NADPH 30min	0.0340289	82	0.41	TRUE
T.Test							0.0547131			0.0180162			0.000213036																									120	GMP 45min	0.0349972	83	0.415	TRUE
Significant (True/False)							FALSE			TRUE			TRUE																									186	NADP+ 120min	0.0355438	84	0.42	TRUE
																																												49	ATP 15min	0.0356201	85	0.425	TRUE
	Glucosamine-6-phosphate	C6H14NO8P	C12 PARENT	68471.2	126510	54987	6273.98	29136.3	5850.62	50171.4	11909.3	15892.9	7999.95	6380.1	18184.7
	Glucosamine-6-phosphate	C6H14NO8P	C13-label-1	4294.74	9205.34	2266.89	912.04	1469.21	0	0	1015.52	871.77	0	1061.79	0
	Glucosamine-6-phosphate	C6H14NO8P	C13-label-6	23433	51364.1	26726.8	17645.9	41575.7	39167.1	93978.7	14414.1	32124.4	33404.6	50891.7	53797.4
Labeled				23433	51364.1	26726.8	17645.9	41575.7	39167.1	93978.7	14414.1	32124.4	33404.6	50891.7	53797.4																							73	6-phosphogluconate 30min	0.0245965	76	0.38	TRUE
Unlabeled				72766	135715	57253.9	7186.02	30605.5	5850.62	50171.4	12924.8	16764.7	7999.95	7441.89	18184.7																							150	GDP 60min	0.025051	77	0.385	TRUE
Unlab./Lab (OD Correct)				6.14908	5.13052	3.95238	0.812844	1.48117	0.288928	1.08069	1.74113	1.0273	0.487752	0.282843	0.677398																							163	GPP 120min	0.0263282	78	0.39	TRUE
Log Trans.				2.62037	2.35911	1.98272	-0.29895	0.566734	-1.79122	0.11195	0.80002	0.038855	-1.03578	-1.82193	-0.561924																							132	GPP 60min	0.0266449	79	0.395	TRUE
Fold Change (Linear)				1.21109	1.01048	0.778438	0.160093	0.291722	0.0569055	0.212846	0.342922	0.202331	0.0960647	0.0557071	0.133416																							149	GTP 60min	0.0317512	80	0.4	TRUE
Average Fold Change				1			0.169573			0.252699			0.0950627																									109	Phosphoenolpuruvate 45min	0.0318971	81	0.405	TRUE
Standard Dev. Fold Change				0.216514			0.117695			0.0783115			0.0388643																									92	NADPH 30min	0.0340289	82	0.41	TRUE
T.Test							0.00829254			0.00138915			0.000546725																									120	GMP 45min	0.0349972	83	0.415	TRUE
Significant (True/False)							TRUE			TRUE			TRUE																									186	NADP+ 120min	0.0355438	84	0.42	TRUE
																																												49	ATP 15min	0.0356201	85	0.425	TRUE
	Glyceraldeyde-3-Phosphate	C3H7O6P	C12 PARENT	361297	433423	365886	554983	527410	92346.1	240567	318933	224386	105339	80693.6	150768
	Glyceraldeyde-3-Phosphate	C3H7O6P	C13-label-1	10402.5	9763.19	9903.18	20775.9	13574.4	2610.41	8303.78	9071.2	5827.51	0	1718.95	3353.26
	Glyceraldeyde-3-Phosphate	C3H7O6P	C13-label-2	10328.1	8736.61	4225.04	4539.11	6243.2	13871.9	11506.9	8527.81	5346.79	10398.5	9326.18	17292.1
	Glyceraldeyde-3-Phosphate	C3H7O6P	C13-label-3	324934	497354	488014	529173	504974	512641	593984	579000	560268	478449	489048	541651
Labeled				335262	506091	492239	533712	511217	526513	605491	587528	565615	488847	498374	558944																							73	6-phosphogluconate 30min	0.0245965	76	0.38	TRUE
Unlabeled				371700	443186	375789	575759	540984	94956.5	248871	328004	230214	105339	82412.6	154121																							150	GDP 60min	0.025051	77	0.385	TRUE
Unlab./Lab (OD Correct)				2.19542	1.7004	1.40854	2.15326	2.12923	0.348839	0.832032	1.08404	0.801211	0.438869	0.319851	0.552579																							163	GPP 120min	0.0263282	78	0.39	TRUE
Log Trans.				1.13449	0.765872	0.494198	1.10652	1.09033	-1.51937	-0.26529	0.116412	-0.319746	-1.18814	-1.64453	-0.855748																							132	GPP 60min	0.0266449	79	0.395	TRUE
Fold Change (Linear)				1.24167	0.961699	0.796631	1.21782	1.20424	0.197294	0.470575	0.613102	0.453143	0.248213	0.180899	0.312524																							149	GTP 60min	0.0317512	80	0.4	TRUE
Average Fold Change				1			0.873118			0.512273			0.247212																									109	Phosphoenolpuruvate 45min	0.0318971	81	0.405	TRUE
Standard Dev. Fold Change				0.224978			0.58532			0.0877538			0.0658181																									92	NADPH 30min	0.0340289	82	0.41	TRUE
T.Test							0.278033			0.00721315			0.0011654																									120	GMP 45min	0.0349972	83	0.415	TRUE
Significant (True/False)							FALSE			TRUE			TRUE																									186	NADP+ 120min	0.0355438	84	0.42	TRUE
																																												49	ATP 15min	0.0356201	85	0.425	TRUE
	Glycerol-3-phosphate	C3H9O6P	C12 PARENT	221186	178832	170953	272139	204592	77210.6	132903	172162	194044	63452.3	66623.4	94040.1
	Glycerol-3-phosphate	C3H9O6P	C13-label-1	6390.8	2418.74	5530.74	3816.64	7464.23	2209.21	4102.15	7921.53	3074.64	1073.57	1324.38	3725.33
	Glycerol-3-phosphate	C3H9O6P	C13-label-2	3154.6	2226.89	1362.28	3822.46	1777.06	3830.89	3696.91	3567.92	3931.45	2986.64	4216.11	2934.96
	Glycerol-3-phosphate	C3H9O6P	C13-label-3	171552	191431	212239	250302	137787	214535	197589	225061	268948	161894	199923	224579
Labeled				174707	193658	213602	254125	139564	218366	201286	228629	272880	164880	204139	227514																							73	6-phosphogluconate 30min	0.0245965	76	0.38	TRUE
Unlabeled				227577	181251	176484	275956	212056	79419.8	137006	180084	197119	64525.9	67947.8	97765.5																							150	GDP 60min	0.025051	77	0.385	TRUE
Unlab./Lab (OD Correct)				2.57945	1.81734	1.52441	2.16748	3.05719	0.703483	1.37784	1.52945	1.42198	0.797047	0.64381	0.861146																							163	GPP 120min	0.0263282	78	0.39	TRUE
Log Trans.				1.36706	0.861832	0.60825	1.11602	1.61221	-0.507413	0.462406	0.613016	0.507899	-0.327263	-0.635294	-0.215671																							132	GPP 60min	0.0266449	79	0.395	TRUE
Fold Change (Linear)				1.30689	0.920764	0.772347	1.09816	1.54894	0.356422	0.698087	0.774903	0.720451	0.403827	0.326189	0.436303																							149	GTP 60min	0.0317512	80	0.4	TRUE
Average Fold Change				1			1.00117			0.731147			0.388773																									109	Phosphoenolpuruvate 45min	0.0318971	81	0.405	TRUE
Standard Dev. Fold Change				0.275939			0.602144			0.0395096			0.0565795																									92	NADPH 30min	0.0340289	82	0.41	TRUE
T.Test							0.388463			0.0699981			0.00319125																									120	GMP 45min	0.0349972	83	0.415	TRUE
Significant (True/False)							FALSE			FALSE			TRUE																									186	NADP+ 120min	0.0355438	84	0.42	TRUE
																																												49	ATP 15min	0.0356201	85	0.425	TRUE
	IMP	C10H13N4O8P	C12 PARENT	190179	156960	156026	108972	100057	21641.8	49420.1	91489.5	39998.8	20598.4	12117.9	27172
	IMP	C10H13N4O8P	C13-label-1	23542.7	21790.8	12205.9	12186.6	10670.2	0	0	0	4181.91	0	4555.3	0
	IMP	C10H13N4O8P	C13-label-10	130936	104548	153489	149303	132526	144905	135759	148497	150025	155570	144824	155247
	IMP	C10H13N4O8P	C13-label-7	0	0	0	0	0	0	0	4877.64	0	0	0	0
	IMP	C10H13N4O8P	C13-label-8	4255.97	5202.32	6483.82	6197.27	4736.2	9648.84	9896.52	5985.44	4667.57	3770.95	4984.67	6924.67
	IMP	C10H13N4O8P	C13-label-9	102020	112844	91958.3	105038	93237.5	111226	85807.3	107607	97497.8	78266	111806	103445
Labeled				237212	222594	251931	260538	230500	265780	231462	266967	252191	237607	261615	265617																							73	6-phosphogluconate 30min	0.0245965	76	0.38	TRUE
Unlabeled				213721	178751	168232	121158	110727	21641.8	49420.1	91489.5	44180.7	20598.4	16673.2	27172																							150	GDP 60min	0.025051	77	0.385	TRUE
Unlab./Lab (OD Correct)				1.7841	1.55929	1.23205	0.928205	0.966558	0.1575	0.432211	0.665435	0.344858	0.17656	0.123272	0.205006																							163	GPP 120min	0.0263282	78	0.39	TRUE
Log Trans.				0.835197	0.640892	0.301063	-0.107485	-0.0490718	-2.66658	-1.21019	-0.58763	-1.53593	-2.50177	-3.02008	-2.28626																							132	GPP 60min	0.0266449	79	0.395	TRUE
Fold Change (Linear)				1.16979	1.02239	0.807824	0.6086	0.633747	0.103268	0.283389	0.436308	0.226114	0.115766	0.0808264	0.134417																							149	GTP 60min	0.0317512	80	0.4	TRUE
Average Fold Change				1			0.448538			0.315271			0.110336																									109	Phosphoenolpuruvate 45min	0.0318971	81	0.405	TRUE
Standard Dev. Fold Change				0.182018			0.299277			0.108663			0.0272048																									92	NADPH 30min	0.0340289	82	0.41	TRUE
T.Test							0.0776328			0.00296096			0.000141631																									120	GMP 45min	0.0349972	83	0.415	TRUE
Significant (True/False)							FALSE			TRUE			TRUE																									186	NADP+ 120min	0.0355438	84	0.42	TRUE
																																												49	ATP 15min	0.0356201	85	0.425	TRUE
	IDP	C5H12O7P2	C12 PARENT	32640.1	26458.5	30607.3	28941.3	27477.1	4868.9	15359.5	22208.2	16333.5	5156.08	2062.5	3343.3
	IDP	C5H12O7P2	C13-label-1	1693.68	0	0	2025.17	0	0	0	0	0	0	0	0
	IDP	C5H12O7P2	C13-label-4	1462.62	0	1785.87	2047.33	0	0	0	0	1894.28	2138.38	1666.84	1410.07
	IDP	C5H12O7P2	C13-label-5	44661.7	53241.1	78934.4	70510.4	65522.4	50697.4	65930.8	76284.9	78860	59145.8	61271.1	68520.2
Labeled				46124.3	53241.1	80720.3	72557.7	65522.4	50697.4	65930.8	76284.9	80754.3	61284.2	62938	69930.3																							73	6-phosphogluconate 30min	0.0245965	76	0.38	TRUE
Unlabeled				34333.8	26458.5	30607.3	30966.4	27477.1	4868.9	15359.5	22208.2	16333.5	5156.08	2062.5	3343.3																							150	GDP 60min	0.025051	77	0.385	TRUE
Unlab./Lab (OD Correct)				1.47401	0.964966	0.699589	0.851863	0.843771	0.185761	0.471586	0.565287	0.398153	0.171352	0.0633856	0.0958097																							163	GPP 120min	0.0263282	78	0.39	TRUE
Log Trans.				0.559748	-0.0514502	-0.515421	-0.231306	-0.245077	-2.42848	-1.08441	-0.822946	-1.3286	-2.54496	-3.9797	-3.38368																							132	GPP 60min	0.0266449	79	0.395	TRUE
Fold Change (Linear)				1.40893	0.922363	0.668702	0.814254	0.806519	0.17756	0.450766	0.540329	0.380575	0.163787	0.0605872	0.0915797																							149	GTP 60min	0.0317512	80	0.4	TRUE
Average Fold Change				1			0.599444			0.457223			0.105318																									109	Phosphoenolpuruvate 45min	0.0318971	81	0.405	TRUE
Standard Dev. Fold Change				0.376174			0.365383			0.0800727			0.0529538																									92	NADPH 30min	0.0340289	82	0.41	TRUE
T.Test							0.145257			0.0175952			0.00157522																									120	GMP 45min	0.0349972	83	0.415	TRUE
Significant (True/False)							FALSE			TRUE			TRUE																									186	NADP+ 120min	0.0355438	84	0.42	TRUE
																																												49	ATP 15min	0.0356201	85	0.425	TRUE
	KDPG	C6H11O9P	C12 PARENT	39560396	30872250	27355896	15955935	19927330	4.23422e+06	11190549	16869494	11867425	3654716	2.59025e+06	5636008
	KDPG	C6H11O9P	C13-label-1	2.67524e+06	2.09615e+06	1.7054e+06	1033700	1.24321e+06	283265	703658	1.15647e+06	790292	244360	167664	391000
	KDPG	C6H11O9P	C13-label-2	736370	516258	472247	271688	344539	71231.4	184269	286788	165230	65388.7	47424.4	90287.4
	KDPG	C6H11O9P	C13-label-3	48492.3	28131.4	35059.9	16590	23204.8	4916.84	10779.5	20159.6	6655.16	4091.17	3941.63	4837.66
	KDPG	C6H11O9P	C13-label-4	7320.21	15253.1	6875.19	8070.5	10323	12888.5	7737.29	12402.6	6031.31	15988.2	10956.4	7921.1
	KDPG	C6H11O9P	C13-label-5	836101	842665	972598	966254	954069	925663	910888	923708	985147	872841	882354	875599
	KDPG	C6H11O9P	C13-label-6	22259504	22567936	25290210	24626522	23421030	22514790	22380528	23325072	25473910	22187312	22970010	22326958
Labeled				2.38878e+07	2.39702e+07	2.6777e+07	2.58891e+07	2.47532e+07	2.35295e+07	2.34942e+07	2.45681e+07	2.6637e+07	2.31456e+07	2.39147e+07	2.33056e+07																							73	6-phosphogluconate 30min	0.0245965	76	0.38	TRUE
Unlabeled				4.22356e+07	3.29684e+07	2.90613e+07	16989635	2.11705e+07	4.51748e+06	1.18942e+07	1.8026e+07	1.26577e+07	3.89908e+06	2.75791e+06	6.02701e+06																							150	GDP 60min	0.025051	77	0.385	TRUE
Unlab./Lab (OD Correct)				3.50116	2.67066	2.00241	1.30987	1.72086	0.371359	1.02482	1.42469	0.93542	0.343093	0.223062	0.518252																							163	GPP 120min	0.0263282	78	0.39	TRUE
Log Trans.				1.80783	1.4172	1.00174	0.389426	0.783127	-1.42912	0.0353714	0.510644	-0.0963134	-1.54333	-2.16448	-0.948275																							132	GPP 60min	0.0266449	79	0.395	TRUE
Fold Change (Linear)				1.28495	0.98015	0.7349	0.480732	0.631567	0.136291	0.376116	0.52287	0.343306	0.125917	0.0818653	0.190202																							149	GTP 60min	0.0317512	80	0.4	TRUE
Average Fold Change				1			0.416197			0.414097			0.132662																									109	Phosphoenolpuruvate 45min	0.0318971	81	0.405	TRUE
Standard Dev. Fold Change				0.275561			0.253866			0.0956175			0.0544824																									92	NADPH 30min	0.0340289	82	0.41	TRUE
T.Test							0.0532745			0.00662819			0.00107919																									120	GMP 45min	0.0349972	83	0.415	TRUE
Significant (True/False)							FALSE			TRUE			TRUE																									186	NADP+ 120min	0.0355438	84	0.42	TRUE
																																												49	ATP 15min	0.0356201	85	0.425	TRUE
	Myo-inositol	C6H12O6	C12 PARENT	60340012	62789452	42777316	55765472	66300512	53526736	58273892	46530400	52916132	44673344	49897264	37824212
	Myo-inositol	C6H12O6	C13-label-1	3.50884e+06	3.86066e+06	2.57576e+06	3.39389e+06	4043253	3.37883e+06	3605126	2697054	3.07069e+06	2.71276e+06	3.03148e+06	2.30638e+06
	Myo-inositol	C6H12O6	C13-label-2	627367	685540	489751	581601	659219	525800	579942	537860	513361	494906	515334	394267
	Myo-inositol	C6H12O6	C13-label-3	28625.3	31546.2	15562.4	23131.3	29872.6	29983.2	43681.7	15972.8	29848	49156.1	27657.2	12679.7
	Myo-inositol	C6H12O6	C13-label-4	90690.9	146912	98392.1	117591	120061	141769	135598	78243.1	105047	171648	240794	122491
	Myo-inositol	C6H12O6	C13-label-5	2.15351e+06	2.58699e+06	2.1616e+06	2552268	1.84982e+06	3490787	3.11013e+06	2345368	2.96518e+06	3.24853e+06	4.17026e+06	2.97941e+06
	Myo-inositol	C6H12O6	C13-label-6	67177080	73387848	62429364	66863904	47961200	102007464	80287288	66370892	77800104	92209120	113938048	80813704
Labeled				7.00773e+07	7.68388e+07	6.51947e+07	7.01385e+07	5.06202e+07	1.06196e+08	8.41566e+07	6.93483e+07	8.14135e+07	9.61734e+07	1.18892e+08	8.43226e+07																							73	6-phosphogluconate 30min	0.0245965	76	0.38	TRUE
Unlabeled				6.38489e+07	6.66501e+07	4.53531e+07	5.91594e+07	70343765	5.69056e+07	61879018	49227454	5.59868e+07	4.73861e+07	5.29287e+07	4.01306e+07																							150	GDP 60min	0.025051	77	0.385	TRUE
Unlab./Lab (OD Correct)				1.8042	1.68427	1.2835	1.68356	2.79605	1.03647	1.48843	1.37836	1.35371	1.00349	0.861089	0.953743																							163	GPP 120min	0.0263282	78	0.39	TRUE
Log Trans.				0.851359	0.752127	0.360082	0.751518	1.48339	0.0516788	0.57379	0.462958	0.436918	0.00503186	-0.215766	-0.0683278																							132	GPP 60min	0.0266449	79	0.395	TRUE
Fold Change (Linear)				1.13425	1.05885	0.806898	1.05841	1.7578	0.651599	0.935732	0.866538	0.851038	0.630867	0.541342	0.59959																							149	GTP 60min	0.0317512	80	0.4	TRUE
Average Fold Change				1			1.15593			0.884436			0.5906																									109	Phosphoenolpuruvate 45min	0.0318971	81	0.405	TRUE
Standard Dev. Fold Change				0.171427			0.559511			0.0450947			0.045435																									92	NADPH 30min	0.0340289	82	0.41	TRUE
T.Test							0.4093			0.176782			0.00511459																									120	GMP 45min	0.0349972	83	0.415	TRUE
Significant (True/False)							FALSE			FALSE			TRUE																									186	NADP+ 120min	0.0355438	84	0.42	TRUE
																																												49	ATP 15min	0.0356201	85	0.425	TRUE
	NAD+	C21H27N7O14P2	C12 PARENT	925133	840643	598921	667774	574511	121153	547621	649107	463873	200352	172383	371873
	NAD+	C21H27N7O14P2	C13-label-1	220845	202845	145153	161784	129673	29226.5	137631	161642	115666	43369.1	41683.4	88458.5
	NAD+	C21H27N7O14P2	C13-label-10	20211	45862.2	27954.5	34818.3	31198.7	5996.92	31831.2	30222.2	23480.3	11628.6	8520.78	13311
	NAD+	C21H27N7O14P2	C13-label-11	5300.79	13416.9	8883.12	12144.3	8674.18	2026.68	10813.6	13345.5	7227.61	1508.7	3831.9	4243.47
	NAD+	C21H27N7O14P2	C13-label-12	0	1328.92	0	0	0	0	0	0	0	0	0	0
	NAD+	C21H27N7O14P2	C13-label-15	0	0	0	1335.44	0	0	0	0	0	0	0	0
	NAD+	C21H27N7O14P2	C13-label-16	0	0	1698.5	0	0	0	0	0	0	0	0	0
	NAD+	C21H27N7O14P2	C13-label-17	2872.58	3664.5	4490.06	2453.24	2034.68	4332.65	4067.19	3165.23	6577.79	4141.58	3976.19	2936.96
	NAD+	C21H27N7O14P2	C13-label-18	42274.8	67033.2	52399.3	45779.4	43289.2	52762.9	57646.9	52272.6	54251.4	43981.9	61358.8	58684.7
	NAD+	C21H27N7O14P2	C13-label-19	337304	408589	412520	431144	323810	408404	449244	431239	424906	334023	462562	485465
	NAD+	C21H27N7O14P2	C13-label-2	53951.1	44186.6	33367.6	37627	31334.4	5656.17	34422.9	39546.3	25121.8	6364.17	11067.9	19244.2
	NAD+	C21H27N7O14P2	C13-label-20	879455	1.10554e+06	1.15229e+06	1.13838e+06	931734	1.07214e+06	1.23685e+06	1.08556e+06	1.17384e+06	954778	1199707	1.27927e+06
	NAD+	C21H27N7O14P2	C13-label-21	769850	1.03301e+06	1.00287e+06	1.03498e+06	792112	972940	1.05263e+06	987922	1.01792e+06	790974	1.03164e+06	1.11423e+06
	NAD+	C21H27N7O14P2	C13-label-3	7798.76	8605.78	2845.53	2311.66	5689.63	1917.18	4588.51	2549.75	4049.49	1250.6	0	3759.24
	NAD+	C21H27N7O14P2	C13-label-4	1559.26	0	0	0	0	0	0	0	0	0	0	0
	NAD+	C21H27N7O14P2	C13-label-9	0	2793.89	1518.26	1320.68	1265.23	0	1403.84	0	0	0	0	0
Labeled				2.12058e+06	2.73403e+06	2.70084e+06	2.74229e+06	2.17114e+06	2.52618e+06	2.8835e+06	2.64582e+06	2.73737e+06	2.14865e+06	2.78266e+06	2.98114e+06																							73	6-phosphogluconate 30min	0.0245965	76	0.38	TRUE
Unlabeled				1.14598e+06	1.04349e+06	744073	829558	704184	150380	685251	810750	579539	243721	214066	460332																							150	GDP 60min	0.025051	77	0.385	TRUE
Unlab./Lab (OD Correct)				1.07012	0.741099	0.508296	0.603804	0.652592	0.115142	0.481064	0.595002	0.416759	0.231018	0.148798	0.309448																							163	GPP 120min	0.0263282	78	0.39	TRUE
Log Trans.				0.0977668	-0.432262	-0.976258	-0.727847	-0.615747	-3.11851	-1.0557	-0.749034	-1.26271	-2.11392	-2.74857	-1.69223																							132	GPP 60min	0.0266449	79	0.395	TRUE
Fold Change (Linear)				1.38406	0.95852	0.657418	0.780946	0.844047	0.148922	0.622196	0.769561	0.539026	0.298794	0.192452	0.400233																							149	GTP 60min	0.0317512	80	0.4	TRUE
Average Fold Change				1			0.591305			0.643595			0.297159																									109	Phosphoenolpuruvate 45min	0.0318971	81	0.405	TRUE
Standard Dev. Fold Change				0.365093			0.384412			0.116748			0.1039																									92	NADPH 30min	0.0340289	82	0.41	TRUE
T.Test							0.147637			0.0820063			0.00802388																									120	GMP 45min	0.0349972	83	0.415	TRUE
Significant (True/False)							FALSE			FALSE			TRUE																									186	NADP+ 120min	0.0355438	84	0.42	TRUE
																																												49	ATP 15min	0.0356201	85	0.425	TRUE
	NADH	C21H29N7O14P2	C12 PARENT	324890	216455	145203	188616	178424	3589.21	35369.4	39130	27422.5	17325.2	8310.93	26628.4
	NADH	C21H29N7O14P2	C13-label-1	84315.3	63588.4	36184.1	47224	44760.3	0	9336.06	4733.82	7266.23	0	0	0
	NADH	C21H29N7O14P2	C13-label-15	0	4399.36	0	0	0	0	0	0	0	0	0	0
	NADH	C21H29N7O14P2	C13-label-17	0	0	0	0	0	0	0	0	2277.94	2542.89	0	0
	NADH	C21H29N7O14P2	C13-label-18	4087.08	3756.94	3860	14542.1	4899.35	11837.8	4231.57	11530.5	3816.28	3722.9	3873.7	4036.97
	NADH	C21H29N7O14P2	C13-label-19	55027.3	61014.6	60157.6	61234.4	53816.8	54688.9	68913.2	52685.8	52353.5	53622.6	59466.8	54317.2
	NADH	C21H29N7O14P2	C13-label-2	20026.2	10681.9	5580.24	9439.98	5530.56	0	0	3981.76	0	0	0	0
	NADH	C21H29N7O14P2	C13-label-20	150859	144698	137598	154940	130602	123739	124599	114961	124638	132520	127182	135268
	NADH	C21H29N7O14P2	C13-label-21	135254	142225	126804	131256	111050	99260.2	125821	115517	120494	145470	120561	116618
Labeled				365254	366776	334000	371413	305899	289526	323565	298676	303580	337878	311084	310240																							73	6-phosphogluconate 30min	0.0245965	76	0.38	TRUE
Unlabeled				409205	280043	181387	235840	223184	3589.21	44705.4	43863.8	34688.8	17325.2	8310.93	26628.4																							150	GDP 60min	0.025051	77	0.385	TRUE
Unlab./Lab (OD Correct)				2.21848	1.48258	1.00198	1.26743	1.46801	0.0239785	0.279687	0.285167	0.224932	0.104433	0.0516752	0.172007																							163	GPP 120min	0.0263282	78	0.39	TRUE
Log Trans.				1.14957	0.568106	0.00285634	0.341901	0.553861	-5.38212	-1.83812	-1.81012	-2.15244	-3.25936	-4.27439	-2.53946																							132	GPP 60min	0.0266449	79	0.395	TRUE
Fold Change (Linear)				1.41514	0.945714	0.63915	0.808473	0.936422	0.0152955	0.178408	0.181904	0.143481	0.0666161	0.0329629	0.109721																							149	GTP 60min	0.0317512	80	0.4	TRUE
Average Fold Change				1			0.58673			0.167931			0.0697666																									109	Phosphoenolpuruvate 45min	0.0318971	81	0.405	TRUE
Standard Dev. Fold Change				0.39083			0.498995			0.0212463			0.0384759																									92	NADPH 30min	0.0340289	82	0.41	TRUE
T.Test							0.176683			0.000991928			0.00142341																									120	GMP 45min	0.0349972	83	0.415	TRUE
Significant (True/False)							FALSE			TRUE			TRUE																									186	NADP+ 120min	0.0355438	84	0.42	TRUE
																																												49	ATP 15min	0.0356201	85	0.425	TRUE
	NADP+	C21H28N7O17P3	C12 PARENT	653898	447016	344246	337418	362841	40343.9	270206	365556	265149	103163	58190.4	152391
	NADP+	C21H28N7O17P3	C13-label-1	167722	100966	96438.4	75752.2	98257.6	12766.4	59099.2	91273.9	58305	28893.5	16960.8	33769.2
	NADP+	C21H28N7O17P3	C13-label-17	0	0	0	0	0	2090.84	2665.65	0	0	0	0	0
	NADP+	C21H28N7O17P3	C13-label-18	28640.1	23943.1	27419	22292.4	27055.2	24230.4	28137.4	25708.2	32303.4	26943.3	24203.3	26247.9
	NADP+	C21H28N7O17P3	C13-label-19	191370	193498	207886	210686	213231	191574	199820	198147	215820	215228	212731	228672
	NADP+	C21H28N7O17P3	C13-label-2	40671	27462.9	30058.3	19660.4	25249.5	0	15081.3	22681.2	18399.5	4624.15	3324.31	14971.2
	NADP+	C21H28N7O17P3	C13-label-20	486001	496035	516562	495901	523242	526242	523608	515538	510798	489903	512909	558808
	NADP+	C21H28N7O17P3	C13-label-21	411343	417886	446732	429211	455416	462068	494806	429082	470773	443070	430387	507922
	NADP+	C21H28N7O17P3	C13-label-3	10703.2	2797.82	3388.18	0	3205.85	0	2718.32	3044.69	0	0	0	0
	NADP+	C21H28N7O17P3	C13-label-4	0	0	2401.38	0	0	0	0	0	0	0	0	0
	NADP+	C21H28N7O17P3	C13-label-9	0	2012.27	0	0	0	0	0	0	0	0	0	0
Labeled				1.16873e+06	1.16364e+06	1.23445e+06	1.17775e+06	1.2474e+06	1.20621e+06	1.26684e+06	1.1942e+06	1.24809e+06	1.17977e+06	1.18355e+06	1.33662e+06																							73	6-phosphogluconate 30min	0.0245965	76	0.38	TRUE
Unlabeled				821620	547983	440684	413170	461099	53110.3	329305	456830	323454	132057	75151.2	186160																							150	GDP 60min	0.025051	77	0.385	TRUE
Unlab./Lab (OD Correct)				1.39209	0.914414	0.658652	0.700225	0.743758	0.0851661	0.5262	0.742797	0.510154	0.227972	0.122817	0.279112																							163	GPP 120min	0.0263282	78	0.39	TRUE
Log Trans.				0.477249	-0.129081	-0.602412	-0.51411	-0.427094	-3.55358	-0.926317	-0.42896	-0.970994	-2.13307	-3.02542	-1.84108																							132	GPP 60min	0.0266449	79	0.395	TRUE
Fold Change (Linear)				1.40845	0.92516	0.666393	0.708454	0.752499	0.086167	0.532384	0.751527	0.51615	0.230651	0.12426	0.282392																							149	GTP 60min	0.0317512	80	0.4	TRUE
Average Fold Change				1			0.515707			0.60002			0.212435																									109	Phosphoenolpuruvate 45min	0.0318971	81	0.405	TRUE
Standard Dev. Fold Change				0.376646			0.372644			0.131459			0.0806247																									92	NADPH 30min	0.0340289	82	0.41	TRUE
T.Test							0.129319			0.0627659			0.00450169																									120	GMP 45min	0.0349972	83	0.415	TRUE
Significant (True/False)							FALSE			FALSE			TRUE																									186	NADP+ 120min	0.0355438	84	0.42	TRUE
																																												49	ATP 15min	0.0356201	85	0.425	TRUE
	NADPH	C21H30N7O17P3	C12 PARENT	214841	149686	139725	121211	102421	20161.2	99846.2	122607	64517.4	20990.2	16293.4	48098.2
	NADPH	C21H30N7O17P3	C13-label-1	51585.6	42018.8	34835.1	26269.7	24416.5	2063.92	26408.9	25823.8	16591.7	3426.68	3811.69	9090.49
	NADPH	C21H30N7O17P3	C13-label-18	8372.77	6265.76	12289.2	11282.4	4303.84	10423.8	6243.62	10911.5	14290.4	8698.77	11076.6	15785.2
	NADPH	C21H30N7O17P3	C13-label-19	64637.3	63982.9	73879.9	70496.6	57571.4	69275.6	90098.5	87891.1	69489.7	71067.1	89995.9	98993.1
	NADPH	C21H30N7O17P3	C13-label-2	19678	15959.2	3178.45	8524	8471.14	0	4368.56	16986.7	4907.79	0	0	2489.98
	NADPH	C21H30N7O17P3	C13-label-20	185981	168560	174599	157912	155637	215946	202910	193821	177234	220154	201137	232526
	NADPH	C21H30N7O17P3	C13-label-21	141658	148483	153388	147846	125815	182849	196537	166195	168763	172821	188930	210236
	NADPH	C21H30N7O17P3	C13-label-3	3084.49	0	0	3857.05	0	0	0	0	0	0	0	0
Labeled				423412	403251	417335	399919	351798	478495	500158	475805	434685	472741	491140	560031																							73	6-phosphogluconate 30min	0.0245965	76	0.38	TRUE
Unlabeled				266427	191704	174560	147480	126838	22225.2	126255	148431	81109.1	24416.9	20105.1	57188.7																							150	GDP 60min	0.025051	77	0.385	TRUE
Unlab./Lab (OD Correct)				1.24601	0.9231	0.771721	0.736079	0.725435	0.0898415	0.510993	0.605742	0.367308	0.105193	0.0791791	0.204643																							163	GPP 120min	0.0263282	78	0.39	TRUE
Log Trans.				0.317321	-0.115441	-0.373849	-0.442067	-0.463082	-3.47647	-0.968625	-0.723225	-1.44494	-3.24889	-3.65874	-2.28882																							132	GPP 60min	0.0266449	79	0.395	TRUE
Fold Change (Linear)				1.27108	0.941671	0.787247	0.750888	0.740029	0.091649	0.521273	0.617928	0.374698	0.107309	0.0807721	0.20876																							149	GTP 60min	0.0317512	80	0.4	TRUE
Average Fold Change				1			0.527522			0.504633			0.13228																									109	Phosphoenolpuruvate 45min	0.0318971	81	0.405	TRUE
Standard Dev. Fold Change				0.247135			0.377516			0.122466			0.0675495																									92	NADPH 30min	0.0340289	82	0.41	TRUE
T.Test							0.121985			0.0139054			0.00133756																									120	GMP 45min	0.0349972	83	0.415	TRUE
Significant (True/False)							FALSE			TRUE			TRUE																									186	NADP+ 120min	0.0355438	84	0.42	TRUE
																																												49	ATP 15min	0.0356201	85	0.425	TRUE
	Phosphoenolpuruvate	C3H5O6P	C12 PARENT	1.04467e+06	756718	842576	625206	427571	178076	257002	418467	301850	198693	147941	196870
	Phosphoenolpuruvate	C3H5O6P	C13-label-1	33785.4	23328.8	27620.8	22981.5	14313.2	6777.78	6634.63	12876.6	10293.1	7170.5	3351.73	2728.84
	Phosphoenolpuruvate	C3H5O6P	C13-label-2	12665.1	17029.8	18038	14178.2	11142.3	18601.8	14983.3	18780.2	10358.9	14485.9	17011.8	17737.2
	Phosphoenolpuruvate	C3H5O6P	C13-label-3	907999	872730	1234947	827616	716922	691669	638374	1.10136e+06	615720	820392	1246590	893681
Labeled				920664	889760	1.25299e+06	841794	728064	710271	653357	1.12015e+06	626079	834877	1.2636e+06	911418																							73	6-phosphogluconate 30min	0.0245965	76	0.38	TRUE
Unlabeled				1.07846e+06	780047	870196	648187	441884	184854	263637	431343	312143	205864	151293	199599																							150	GDP 60min	0.025051	77	0.385	TRUE
Unlab./Lab (OD Correct)				2.31959	1.70232	1.28136	1.53694	1.22119	0.5034	0.816824	0.747725	0.981434	0.502199	0.231589	0.438874																							163	GPP 120min	0.0263282	78	0.39	TRUE
Log Trans.				1.21387	0.767501	0.357679	0.62006	0.288285	-0.990222	-0.291902	-0.419421	-0.0270371	-0.993669	-2.11036	-1.18812																							132	GPP 60min	0.0266449	79	0.395	TRUE
Fold Change (Linear)				1.31216	0.962983	0.724853	0.86943	0.690813	0.284768	0.462069	0.42298	0.555186	0.284089	0.131007	0.248266																							149	GTP 60min	0.0317512	80	0.4	TRUE
Average Fold Change				1			0.615004			0.480078			0.221121																									109	Phosphoenolpuruvate 45min	0.0318971	81	0.405	TRUE
Standard Dev. Fold Change				0.2954			0.299612			0.0679184			0.0800694																									92	NADPH 30min	0.0340289	82	0.41	TRUE
T.Test							0.107985			0.00989807			0.00322804																									120	GMP 45min	0.0349972	83	0.415	TRUE
Significant (True/False)							FALSE			TRUE			TRUE																									186	NADP+ 120min	0.0355438	84	0.42	TRUE
																																												49	ATP 15min	0.0356201	85	0.425	TRUE
	Shikimate	C7H10O5	C12 PARENT	7.27466e+06	7.13552e+06	9189514	6962762	3.49475e+06	2.11718e+06	3234414	5242018	6.44377e+06	1.22588e+06	1.41864e+06	2.36603e+06
	Shikimate	C7H10O5	C13-label-1	502274	503116	625347	462320	232112	153806	227379	355036	427406	86953.4	104037	168702
Labeled				7.77694e+06	7.63864e+06	9.81486e+06	7.42508e+06	3.72686e+06	2.27098e+06	3.46179e+06	5.59705e+06	6.87118e+06	1.31283e+06	1.52268e+06	2.53473e+06																							73	6-phosphogluconate 30min	0.0245965	76	0.38	TRUE
Unlabeled				0	0	0	0	0	0	0	0	0	0	0	0																							150	GDP 60min	0.025051	77	0.385	TRUE
Unlab./Lab (OD Correct)				0	0	0	0	0	0	0	0	0	0	0	0																							163	GPP 120min	0.0263282	78	0.39	TRUE
Log Trans.				#NUM!	#NUM!	#NUM!	#NUM!	#NUM!	#NUM!	#NUM!	#NUM!	#NUM!	#NUM!	#NUM!	#NUM!																							132	GPP 60min	0.0266449	79	0.395	TRUE
Fold Change (Linear)				#DIV/0!	#DIV/0!	#DIV/0!	#DIV/0!	#DIV/0!	#DIV/0!	#DIV/0!	#DIV/0!	#DIV/0!	#DIV/0!	#DIV/0!	#DIV/0!																							149	GTP 60min	0.0317512	80	0.4	TRUE
Average Fold Change				#DIV/0!			#DIV/0!			#DIV/0!			#DIV/0!																									109	Phosphoenolpuruvate 45min	0.0318971	81	0.405	TRUE
Standard Dev. Fold Change				#DIV/0!			#DIV/0!			#DIV/0!			#DIV/0!																									92	NADPH 30min	0.0340289	82	0.41	TRUE
T.Test							#NUM!			#NUM!			#NUM!																									120	GMP 45min	0.0349972	83	0.415	TRUE
Significant (True/False)							#NUM!			#NUM!			#NUM!																									186	NADP+ 120min	0.0355438	84	0.42	TRUE
																																												49	ATP 15min	0.0356201	85	0.425	TRUE
	Shikimate 3-phosphate	C7H11O8P	C12 PARENT	947580	923012	655910	462562	295683	53358.6	205626	253650	189213	66777.5	51280.9	88832.3
	Shikimate 3-phosphate	C7H11O8P	C13-label-1	56745.2	68154.9	59716.9	41998.5	30282.1	0	6693.79	26297.5	6323.87	0	3138.69	5236.83
	Shikimate 3-phosphate	C7H11O8P	C13-label-6	69915.1	84456.6	80031.4	61880	84232.2	74912.6	74599.3	63323.7	71901.3	71074.2	87938.6	78771.6
	Shikimate 3-phosphate	C7H11O8P	C13-label-7	1727308	1.92248e+06	1853314	1770284	1.81927e+06	1.69285e+06	1.8191e+06	1817297	1953682	1.76787e+06	1.73112e+06	1.9696e+06
Labeled				1.79722e+06	2.00694e+06	1.93335e+06	1.83216e+06	1.9035e+06	1.76776e+06	1.8937e+06	1.88062e+06	2.02558e+06	1.83894e+06	1.81906e+06	2.04838e+06																							73	6-phosphogluconate 30min	0.0245965	76	0.38	TRUE
Unlabeled				1.00432e+06	991166	715627	504561	325965	53358.6	212319	279948	195537	66777.5	54419.6	94069.1																							150	GDP 60min	0.025051	77	0.385	TRUE
Unlab./Lab (OD Correct)				1.10658	0.95897	0.682932	0.549682	0.344558	0.0583835	0.226961	0.289047	0.190027	0.0739572	0.0578654	0.0920316																							163	GPP 120min	0.0263282	78	0.39	TRUE
Log Trans.				0.146101	-0.0604419	-0.550185	-0.863332	-1.53718	-4.09829	-2.13948	-1.79062	-2.39572	-3.75717	-4.11115	-3.44173																							132	GPP 60min	0.0266449	79	0.395	TRUE
Fold Change (Linear)				1.20784	1.04673	0.74543	0.599985	0.37609	0.0637264	0.247731	0.315499	0.207417	0.0807253	0.0631609	0.100454																							149	GTP 60min	0.0317512	80	0.4	TRUE
Average Fold Change				1			0.3466			0.256882			0.0814466																									109	Phosphoenolpuruvate 45min	0.0318971	81	0.405	TRUE
Standard Dev. Fold Change				0.234721			0.269343			0.0546188			0.0186568																									92	NADPH 30min	0.0340289	82	0.41	TRUE
T.Test							0.0582017			0.000979655			0.000108																									120	GMP 45min	0.0349972	83	0.415	TRUE
Significant (True/False)							FALSE			TRUE			TRUE																									186	NADP+ 120min	0.0355438	84	0.42	TRUE
																																												49	ATP 15min	0.0356201	85	0.425	TRUE
	Succinate	C4H6O4	C12 PARENT	64617312	66466708	51921684	74508184	86508184	64039036	71695320	74697896	70541440	67471136	60766540	77989792
	Succinate	C4H6O4	C13-label-1	2.43538e+06	2.40882e+06	2.15777e+06	3057199	3.36328e+06	2.54271e+06	2802132	3019388	2.67063e+06	2654885	2.4085e+06	3.19272e+06
	Succinate	C4H6O4	C13-label-2	223527	222528	161565	172529	175748	202382	210621	178715	199567	200665	211312	276423
	Succinate	C4H6O4	C13-label-3	9270799	9396677	7.9209e+06	7.78977e+06	8.21639e+06	9890759	9126401	8.00079e+06	8383696	10025380	10930186	10661891
	Succinate	C4H6O4	C13-label-4	19691506	20187848	16838422	16572769	17530456	21017574	19431518	18479158	17818616	22733696	22864238	23979326
Labeled				2.91858e+07	2.98071e+07	2.49209e+07	2.45351e+07	2.59226e+07	3.11107e+07	2.87685e+07	2.66587e+07	2.64019e+07	3.29597e+07	3.40057e+07	3.49176e+07																							73	6-phosphogluconate 30min	0.0245965	76	0.38	TRUE
Unlabeled				6.70527e+07	6.88755e+07	5.40794e+07	77565383	8.98715e+07	6.65817e+07	74497452	77717284	7.32121e+07	70126021	6.3175e+07	8.11825e+07																							150	GDP 60min	0.025051	77	0.385	TRUE
Unlab./Lab (OD Correct)				4.54939	4.48682	4.00377	6.3102	6.97569	4.13956	5.242	5.66073	5.45864	4.33325	3.59338	4.65926																							163	GPP 120min	0.0263282	78	0.39	TRUE
Log Trans.				2.18567	2.16569	2.00136	2.65769	2.80234	2.04948	2.39012	2.50099	2.44854	2.11545	1.84534	2.2201																							132	GPP 60min	0.0266449	79	0.395	TRUE
Fold Change (Linear)				1.04664	1.03225	0.921115	1.45174	1.60484	0.952355	1.20598	1.30232	1.25582	0.996915	0.826699	1.07192																							149	GTP 60min	0.0317512	80	0.4	TRUE
Average Fold Change				1			1.33631			1.25471			0.965177																									109	Phosphoenolpuruvate 45min	0.0318971	81	0.405	TRUE
Standard Dev. Fold Change				0.0686946			0.341212			0.0481765			0.125653																									92	NADPH 30min	0.0340289	82	0.41	TRUE
T.Test							0.09021			0.00390898			0.336483																									120	GMP 45min	0.0349972	83	0.415	TRUE
Significant (True/False)							FALSE			TRUE			FALSE																									186	NADP+ 120min	0.0355438	84	0.42	TRUE
																																												49	ATP 15min	0.0356201	85	0.425	TRUE
	UDP	C9H14N2O12P2	C12 PARENT	1.50081e+06	916017	827188	949369	896434	16381.6	229442	373837	198667	65224.5	27468.1	111180
	UDP	C9H14N2O12P2	C13-label-1	156628	87421.9	75635.9	106454	85613.6	0	22857.2	31747.3	16876.2	4094.28	0	10236.3
	UDP	C9H14N2O12P2	C13-label-2	53608.6	26221.4	26297.5	21819.8	11297.8	0	3501.13	5577.92	0	0	0	0
	UDP	C9H14N2O12P2	C13-label-4	0	0	0	0	0	0	0	0	4874.63	0	0	0
	UDP	C9H14N2O12P2	C13-label-6	0	0	0	0	0	3540.58	0	0	3738.57	0	2559.1	3484.14
	UDP	C9H14N2O12P2	C13-label-7	115747	115580	132500	124363	113381	119781	108708	140246	144038	117544	128067	145148
	UDP	C9H14N2O12P2	C13-label-8	493825	500950	569131	569143	568617	490533	521084	561774	568997	433703	566511	643383
	UDP	C9H14N2O12P2	C13-label-9	628414	629158	702465	743745	688838	683714	657513	703402	730752	636442	713069	814605
Labeled				1.2916e+06	1.27191e+06	1.43039e+06	1.45907e+06	1.38213e+06	1.29757e+06	1.29081e+06	1.411e+06	1.4524e+06	1.18769e+06	1.41021e+06	1.60662e+06																							73	6-phosphogluconate 30min	0.0245965	76	0.38	TRUE
Unlabeled				1.65744e+06	1.00344e+06	902824	1.05582e+06	982048	16381.6	252299	405584	215544	69318.8	27468.1	121416																							150	GDP 60min	0.025051	77	0.385	TRUE
Unlab./Lab (OD Correct)				2.54108	1.53189	1.16452	1.44437	1.42964	0.0244194	0.395666	0.558145	0.292136	0.118868	0.0376751	0.151447																							163	GPP 120min	0.0263282	78	0.39	TRUE
Log Trans.				1.34544	0.615313	0.21974	0.530436	0.515651	-5.35583	-1.33765	-0.841289	-1.77529	-3.07256	-4.73024	-2.72311																							132	GPP 60min	0.0266449	79	0.395	TRUE
Fold Change (Linear)				1.45551	0.877455	0.667031	0.827322	0.818887	0.0139873	0.226634	0.319701	0.167333	0.0680869	0.02158	0.0867479																							149	GTP 60min	0.0317512	80	0.4	TRUE
Average Fold Change				1			0.553399			0.23789			0.058805																									109	Phosphoenolpuruvate 45min	0.0318971	81	0.405	TRUE
Standard Dev. Fold Change				0.408276			0.467163			0.0768049			0.0335608																									92	NADPH 30min	0.0340289	82	0.41	TRUE
T.Test							0.168746			0.00432437			0.00189618																									120	GMP 45min	0.0349972	83	0.415	TRUE
Significant (True/False)							FALSE			TRUE			TRUE																									186	NADP+ 120min	0.0355438	84	0.42	TRUE
																																												49	ATP 15min	0.0356201	85	0.425	TRUE
	UDP-N-acetylglucosamine	C17H27N3O17P2	C12 PARENT	1.04395e+06	754861	692354	813806	421826	154492	260146	650614	474688	300049	188766	293409
	UDP-N-acetylglucosamine	C17H27N3O17P2	C13-label-1	191510	159093	145621	140697	86651.9	39240.4	59560.4	107326	74546	52143.9	28032.8	67633.2
	UDP-N-acetylglucosamine	C17H27N3O17P2	C13-label-12	0	6754.85	6354.25	5300.94	0	0	0	0	0	5708.86	6187.45	8128.11
	UDP-N-acetylglucosamine	C17H27N3O17P2	C13-label-13	37682.8	63272.5	48863.9	67656.5	63518.5	76755.3	42495.5	79752.9	78940.9	79448.2	86902.4	80719.1
	UDP-N-acetylglucosamine	C17H27N3O17P2	C13-label-14	96238.7	90150.1	162190	167613	103110	160382	116502	137748	168339	184975	165319	145317
	UDP-N-acetylglucosamine	C17H27N3O17P2	C13-label-15	88196.2	73940.7	103387	134927	87123.9	141159	101414	130413	157149	180275	152061	143219
	UDP-N-acetylglucosamine	C17H27N3O17P2	C13-label-16	333782	289375	441078	500106	317687	432140	283193	484989	492734	602570	624934	493723
	UDP-N-acetylglucosamine	C17H27N3O17P2	C13-label-17	349838	393126	510232	615486	395668	600732	340746	602924	666356	830925	748745	632928
	UDP-N-acetylglucosamine	C17H27N3O17P2	C13-label-2	46907.9	21538.2	40841.8	27169.7	15442.3	7436.83	19711.5	21631.1	14403	0	0	6664.63
	UDP-N-acetylglucosamine	C17H27N3O17P2	C13-label-3	8364.16	0	0	0	0	0	0	0	7754.96	0	0	0
	UDP-N-acetylglucosamine	C17H27N3O17P2	C13-label-6	0	0	0	0	0	0	0	0	0	6419.07	0	0
Labeled				961010	938158	1.31295e+06	1.51826e+06	982549	1.4186e+06	904063	1.45746e+06	1.58568e+06	1.89032e+06	1.78415e+06	1.5107e+06																							73	6-phosphogluconate 30min	0.0245965	76	0.38	TRUE
Unlabeled				1.23546e+06	913954	837975	954503	508478	193732	319706	757940	549234	352193	216799	361042																							150	GDP 60min	0.025051	77	0.385	TRUE
Unlab./Lab (OD Correct)				2.54571	1.89165	1.17756	1.25486	1.04126	0.26415	0.715856	1.00979	0.681835	0.379458	0.235037	0.478939																							163	GPP 120min	0.0263282	78	0.39	TRUE
Log Trans.				1.34807	0.919646	0.235806	0.327522	0.0583365	-1.92057	-0.482259	0.0140574	-0.552506	-1.39799	-2.08904	-1.06209																							132	GPP 60min	0.0266449	79	0.395	TRUE
Fold Change (Linear)				1.36015	1.01069	0.629161	0.670457	0.556337	0.141132	0.382475	0.539521	0.364297	0.202741	0.125578	0.255892																							149	GTP 60min	0.0317512	80	0.4	TRUE
Average Fold Change				1			0.455976			0.428765			0.194737																									109	Phosphoenolpuruvate 45min	0.0318971	81	0.405	TRUE
Standard Dev. Fold Change				0.365611			0.278569			0.096348			0.0655248																									92	NADPH 30min	0.0340289	82	0.41	TRUE
T.Test							0.0795873			0.0168106			0.0030311																									120	GMP 45min	0.0349972	83	0.415	TRUE
Significant (True/False)							FALSE			TRUE			TRUE																									186	NADP+ 120min	0.0355438	84	0.42	TRUE
																																												49	ATP 15min	0.0356201	85	0.425	TRUE
	UDP-glucuronate	C15H22N2O18P2	C12 PARENT	1.87143e+06	1.20494e+06	784510	917203	1.12889e+06	159097	953418	995439	739843	367539	280494	488639
	UDP-glucuronate	C15H22N2O18P2	C13-label-1	299961	213541	143501	168827	198885	28728.1	166141	196709	132147	63413.9	49134.1	92151.8
	UDP-glucuronate	C15H22N2O18P2	C13-label-12	17457	17308.4	18050.5	15256.8	15156	19398.1	14738.2	18101.8	15357.3	18054.8	22032.1	17181.2
	UDP-glucuronate	C15H22N2O18P2	C13-label-13	243050	237691	241508	250819	236844	272622	244380	245429	247169	254860	265153	266100
	UDP-glucuronate	C15H22N2O18P2	C13-label-14	778195	832314	790210	860077	804812	915574	829512	816568	878388	917403	913000	854796
	UDP-glucuronate	C15H22N2O18P2	C13-label-15	923900	969592	943300	954411	938600	1.11339e+06	1.01326e+06	992898	1.02712e+06	1.08447e+06	1.07987e+06	1.0114e+06
	UDP-glucuronate	C15H22N2O18P2	C13-label-2	86108.6	48522.9	44858.6	52586.2	59271.5	6219	49191.1	52823.9	34181.2	17718.6	16618.2	23644.2
	UDP-glucuronate	C15H22N2O18P2	C13-label-3	18104.5	5098.76	2609.78	6049.59	13757.9	0	3073.81	2765.68	2358.94	0	0	0
	UDP-glucuronate	C15H22N2O18P2	C13-label-6	0	0	0	0	0	0	0	2162.21	0	0	0	0
Labeled				2.06681e+06	2.11053e+06	2.04054e+06	2.1392e+06	2.06844e+06	2.3272e+06	2.15415e+06	2.13075e+06	2.20457e+06	2.29251e+06	2.29667e+06	2.17312e+06																							73	6-phosphogluconate 30min	0.0245965	76	0.38	TRUE
Unlabeled				2.17139e+06	1.41849e+06	928011	1.08603e+06	1.32777e+06	187825	1.11956e+06	1.19215e+06	871989	430953	329628	580791																							150	GDP 60min	0.025051	77	0.385	TRUE
Unlab./Lab (OD Correct)				2.08039	1.30505	0.839092	1.01333	1.29159	0.156109	1.05207	1.0864	0.778615	0.382858	0.27761	0.535594																							163	GPP 120min	0.0263282	78	0.39	TRUE
Log Trans.				1.05685	0.384103	-0.253099	0.0191104	0.369145	-2.67937	0.0732265	0.11956	-0.361017	-1.38512	-1.84887	-0.900787																							132	GPP 60min	0.0266449	79	0.395	TRUE
Fold Change (Linear)				1.47736	0.926765	0.595871	0.719608	0.917206	0.110859	0.747113	0.771497	0.552925	0.271882	0.197141	0.380346																							149	GTP 60min	0.0317512	80	0.4	TRUE
Average Fold Change				1			0.582558			0.690512			0.283123																									109	Phosphoenolpuruvate 45min	0.0318971	81	0.405	TRUE
Standard Dev. Fold Change				0.445286			0.420281			0.119776			0.0921183																									92	NADPH 30min	0.0340289	82	0.41	TRUE
T.Test							0.162572			0.165012			0.00954872																									120	GMP 45min	0.0349972	83	0.415	TRUE
Significant (True/False)							FALSE			FALSE			TRUE																									186	NADP+ 120min	0.0355438	84	0.42	TRUE
																																												49	ATP 15min	0.0356201	85	0.425	TRUE
	UTP	C9H15N2O15P3	C12 PARENT	5.95944e+06	3.85421e+06	2.83513e+06	2.18891e+06	2.26516e+06	519185	1.90266e+06	2847536	1.66268e+06	688821	507250	887025
	UTP	C9H15N2O15P3	C13-label-1	568701	406235	301988	247023	237278	61639.6	204462	332181	165304	74459.4	60695.1	112388
	UTP	C9H15N2O15P3	C13-label-2	196744	135226	99968.2	66179.1	76495.1	20087.2	66067.9	99194.4	60166	23908.7	12495.4	33278.1
	UTP	C9H15N2O15P3	C13-label-6	14601.1	9982.34	8907.36	16154.9	9652.09	7382.79	20563.7	15774.6	8985.69	14590.5	13498.1	7821.1
	UTP	C9H15N2O15P3	C13-label-7	363687	381405	337652	305260	353765	334421	331558	348134	328847	283310	367779	357548
	UTP	C9H15N2O15P3	C13-label-8	1.59496e+06	1.60112e+06	1.43068e+06	1.21668e+06	1.37088e+06	1.41775e+06	1.4443e+06	1.39476e+06	1.32371e+06	1.10019e+06	1.41366e+06	1.33383e+06
	UTP	C9H15N2O15P3	C13-label-9	2082980	2.13416e+06	1764592	1661300	1.96208e+06	1932710	1943260	1898832	1.79033e+06	1578839	1.95851e+06	1821297
Labeled				4.25297e+06	4.26189e+06	3.6418e+06	3.26558e+06	3.77287e+06	3.71235e+06	3.80575e+06	3.75669e+06	3.51204e+06	3.00084e+06	3.76594e+06	3.55377e+06																							73	6-phosphogluconate 30min	0.0245965	76	0.38	TRUE
Unlabeled				6.52814e+06	4260444	3.13712e+06	2.43593e+06	2.50244e+06	580824	2.10712e+06	3.17972e+06	1.82798e+06	763280	567945	999413																							150	GDP 60min	0.025051	77	0.385	TRUE
Unlab./Lab (OD Correct)				3.03953	1.94109	1.58934	1.48891	1.33455	0.302625	1.12079	1.64352	1.02459	0.518036	0.291704	0.56358																							163	GPP 120min	0.0263282	78	0.39	TRUE
Log Trans.				1.60385	0.956866	0.668424	0.574255	0.416358	-1.7244	0.16451	0.716792	0.0350397	-0.948876	-1.77742	-0.827309																							132	GPP 60min	0.0266449	79	0.395	TRUE
Fold Change (Linear)				1.38792	0.886348	0.72573	0.679872	0.60939	0.138186	0.511778	0.750473	0.467851	0.236548	0.133199	0.257344																							149	GTP 60min	0.0317512	80	0.4	TRUE
Average Fold Change				1			0.475816			0.5767			0.20903																									109	Phosphoenolpuruvate 45min	0.0318971	81	0.405	TRUE
Standard Dev. Fold Change				0.345416			0.294512			0.152086			0.0664898																									92	NADPH 30min	0.0340289	82	0.41	TRUE
T.Test							0.0851653			0.0451172			0.00256849																									120	GMP 45min	0.0349972	83	0.415	TRUE
Significant (True/False)							FALSE			TRUE			TRUE																									186	NADP+ 120min	0.0355438	84	0.42	TRUE
																																												49	ATP 15min	0.0356201	85	0.425	TRUE
	alpha-ketoglutarate	C5H6O5	C12 PARENT	11373053	8431273	8.06478e+06	4897784	5.56322e+06	3253984	4.45551e+06	4970374	4967150	2383407	2.21221e+06	2361633
	alpha-ketoglutarate	C5H6O5	C13-label-1	592064	435758	428300	270463	293737	178480	263001	242720	272944	125593	116929	118848
	alpha-ketoglutarate	C5H6O5	C13-label-2	86722.7	32016	33869.6	44412.5	39492.3	3419.42	35392	18473.4	62452	0	13055.9	0
	alpha-ketoglutarate	C5H6O5	C13-label-3	19691.7	7679.62	6507.42	16436.8	5449	16674.7	11411	20342	15001.1	12498.8	10768.3	17515.9
	alpha-ketoglutarate	C5H6O5	C13-label-4	677466	497608	560218	623626	523382	629228	540133	641713	657850	644080	670910	618631
	alpha-ketoglutarate	C5H6O5	C13-label-5	1.22901e+06	820157	1095419	1.00594e+06	901213	1.11154e+06	976897	1.03856e+06	1.12126e+06	1.0627e+06	1.05936e+06	1.0944e+06
Labeled				2.01289e+06	1.35746e+06	1.69601e+06	1.69041e+06	1.46954e+06	1.76087e+06	1.56383e+06	1.71908e+06	1.85656e+06	1.71928e+06	1.75409e+06	1.73055e+06																							73	6-phosphogluconate 30min	0.0245965	76	0.38	TRUE
Unlabeled				1.19651e+07	8.86703e+06	8.49308e+06	5.16825e+06	5.85695e+06	3.43246e+06	4.71851e+06	5.21309e+06	5.24009e+06	2.509e+06	2.32914e+06	2.48048e+06																							150	GDP 60min	0.025051	77	0.385	TRUE
Unlab./Lab (OD Correct)				11.7708	12.6836	9.23925	6.10257	8.01928	3.77042	6.10784	5.88832	5.55605	2.97216	2.56834	2.87244																							163	GPP 120min	0.0263282	78	0.39	TRUE
Log Trans.				3.55714	3.6649	3.20778	2.60942	3.00347	1.91472	2.61066	2.55786	2.47406	1.57151	1.36084	1.52228																							132	GPP 60min	0.0266449	79	0.395	TRUE
Fold Change (Linear)				1.04804	1.12932	0.82264	0.543358	0.714017	0.335709	0.543827	0.524281	0.494697	0.264634	0.228679	0.255755																							149	GTP 60min	0.0317512	80	0.4	TRUE
Average Fold Change				1			0.531028			0.520935			0.249689																									109	Phosphoenolpuruvate 45min	0.0318971	81	0.405	TRUE
Standard Dev. Fold Change				0.158884			0.189455			0.0247357			0.0187294																									92	NADPH 30min	0.0340289	82	0.41	TRUE
T.Test							0.024685			0.00146951			9.77534e-05																									120	GMP 45min	0.0349972	83	0.415	TRUE
Significant (True/False)							TRUE			TRUE			TRUE																									186	NADP+ 120min	0.0355438	84	0.42	TRUE
																																												49	ATP 15min	0.0356201	85	0.425	TRUE
	MEcDP	C5H12O9P2	C12 PARENT	7.23912e+06	1.30413e+06	1.17698e+06	5.99668e+06	16415325	398508	7.91595e+06	3.92748e+06	6333780	178384	192638	283919
	MEcDP	C5H12O9P2	C13-label-1	429657	71542.9	71926.2	367304	963514	27143.3	455599	227185	361268	5114.12	5682.14	15337.4
	MEcDP	C5H12O9P2	C13-label-2	131864	19313.3	23433.8	98179.6	288772	3858.32	153302	70004.5	96180.4	0	3003.44	4772.93
	MEcDP	C5H12O9P2	C13-label-3	11428.8	0	0	3850.93	14503.2	0	5788.32	0	3260.28	0	0	0
	MEcDP	C5H12O9P2	C13-label-4	26812.2	21723.5	17669.9	16436.6	15483.6	22407.7	20229.1	15007.8	24205.9	25198	23896.6	23900.4
	MEcDP	C5H12O9P2	C13-label-5	605783	611267	592642	577158	613554	622916	618802	536068	613711	605823	678998	671818
Labeled				775888	652304	633746	695625	932314	649182	798121	621081	737357	631021	705898	700492																							73	6-phosphogluconate 30min	0.0245965	76	0.38	TRUE
Unlabeled				7.66878e+06	1.37567e+06	1.24891e+06	6.36398e+06	1.73788e+07	425652	8.37155e+06	4.15467e+06	6.69505e+06	183498	198320	299256																							150	GDP 60min	0.025051	77	0.385	TRUE
Unlab./Lab (OD Correct)				19.572	4.09503	3.63593	18.2607	37.5061	1.26823	21.2329	12.9892	17.8736	0.592251	0.543419	0.85613																							163	GPP 120min	0.0263282	78	0.39	TRUE
Log Trans.				4.29072	2.03388	1.86232	4.19067	5.22905	0.342814	4.40823	3.69924	4.15976	-0.755719	-0.879864	-0.224098																							132	GPP 60min	0.0266449	79	0.395	TRUE
Fold Change (Linear)				2.15054	0.449955	0.399509	2.00645	4.1211	0.13935	2.33304	1.42722	1.96392	0.0650755	0.0597098	0.09407																							149	GTP 60min	0.0317512	80	0.4	TRUE
Average Fold Change				1			2.08897			1.90806			0.0729518																									109	Phosphoenolpuruvate 45min	0.0318971	81	0.405	TRUE
Standard Dev. Fold Change				0.996713			1.99216			0.455482			0.0184846																									92	NADPH 30min	0.0340289	82	0.41	TRUE
T.Test							0.385068			0.0841182			0.00715754																									120	GMP 45min	0.0349972	83	0.415	TRUE
Significant (True/False)							FALSE			FALSE			TRUE																									186	NADP+ 120min	0.0355438	84	0.42	TRUE
																																												49	ATP 15min	0.0356201	85	0.425	TRUE
	dCTP	C9H16N3O13P3	C12 PARENT	71467.8	62072.4	48037.3	27032.7	18807.9	4545.52	17443.2	23019.3	27370.7	3903.06	2263.44	4901.2
	dCTP	C9H16N3O13P3	C13-label-1	5638.73	0	6495.65	5161.57	0	0	0	4232.1	0	0	0	0
	dCTP	C9H16N3O13P3	C13-label-7	3208.47	4696.5	6281.6	4984.27	5074.24	5128.2	4889.77	6518.02	7539.03	3193.51	4931.06	10954.5
	dCTP	C9H16N3O13P3	C13-label-8	24898.5	18848.6	24101.3	11753.5	12736.1	38009.7	31494.9	18478.6	31518.7	24553	24703	27734.8
	dCTP	C9H16N3O13P3	C13-label-9	45943.6	47007.4	33667.9	35877.4	32293.5	30713.6	31157.9	27212.4	33534.4	34501.7	39492	30147.4
Labeled				74050.5	70552.5	64050.8	52615.2	50103.8	73851.5	67542.6	52209	72592.1	62248.2	69126	68836.7																							73	6-phosphogluconate 30min	0.0245965	76	0.38	TRUE
Unlabeled				77106.5	62072.4	54532.9	32194.2	18807.9	4545.52	17443.2	27251.4	27370.7	3903.06	2263.44	4901.2																							150	GDP 60min	0.025051	77	0.385	TRUE
Unlab./Lab (OD Correct)				2.06192	1.70836	1.57085	1.22132	0.755288	0.119051	0.522784	1.01353	0.74222	0.127702	0.063334	0.142686																							163	GPP 120min	0.0263282	78	0.39	TRUE
Log Trans.				1.04399	0.772611	0.651547	0.288441	-0.404902	-3.07035	-0.935713	0.0193864	-0.430081	-2.96915	-3.98088	-2.80908																							132	GPP 60min	0.0266449	79	0.395	TRUE
Fold Change (Linear)				1.15814	0.959549	0.882314	0.68599	0.424229	0.0668685	0.293637	0.569277	0.416889	0.0717273	0.0355734	0.0801438																							149	GTP 60min	0.0317512	80	0.4	TRUE
Average Fold Change				1			0.392362			0.426601			0.0624815																									109	Phosphoenolpuruvate 45min	0.0318971	81	0.405	TRUE
Standard Dev. Fold Change				0.142291			0.310788			0.138077			0.0236801																									92	NADPH 30min	0.0340289	82	0.41	TRUE
T.Test							0.0706576			0.0065863			0.000224722																									120	GMP 45min	0.0349972	83	0.415	TRUE
Significant (True/False)							FALSE			TRUE			TRUE																									186	NADP+ 120min	0.0355438	84	0.42	TRUE
																																												49	ATP 15min	0.0356201	85	0.425	TRUE
	dTTP	C10H17N2O14P3	C12 PARENT	617728	463522	375451	238193	265913	62339.3	184636	287297	167431	56534.1	51988.4	98252.4
	dTTP	C10H17N2O14P3	C13-label-10	275766	304954	243949	250306	303548	258420	300157	276488	243526	235866	282019	262795
	dTTP	C10H17N2O14P3	C13-label-2	17815.9	16227.9	4343.76	2939.78	7740.91	1799.1	6217.32	8099.79	6887.91	3346.13	2976.84	3558.12
	dTTP	C10H17N2O14P3	C13-label-7	0	2439.39	2272.88	0	0	0	0	0	0	3716.13	0	4991.95
	dTTP	C10H17N2O14P3	C13-label-8	50355	51990.5	64089.6	39341.9	42582.6	46463.3	60436.2	41625.7	52026.3	43018.3	55845.3	43481.7
	dTTP	C10H17N2O14P3	C13-label-9	206829	242526	202034	174937	191328	194320	196645	202383	202370	176427	208909	203683
Labeled				275000	294517	266124	214278	233910	240784	257081	244009	254396	219445	264755	247165																							73	6-phosphogluconate 30min	0.0245965	76	0.38	TRUE
Unlabeled				17815.9	18667.2	6616.64	2939.78	7740.91	1799.1	6217.32	8099.79	6887.91	7062.26	2976.84	8550.07																							150	GDP 60min	0.025051	77	0.385	TRUE
Unlab./Lab (OD Correct)				0.128287	0.123073	0.0458728	0.0273841	0.0665866	0.0144523	0.0489561	0.0644556	0.0532982	0.0655446	0.0217481	0.0693237																							163	GPP 120min	0.0263282	78	0.39	TRUE
Log Trans.				-2.96255	-3.02241	-4.44622	-5.19052	-3.90862	-6.11255	-4.35237	-3.95555	-4.22977	-3.93138	-5.52297	-3.85051																							132	GPP 60min	0.0266449	79	0.395	TRUE
Fold Change (Linear)				1.29481	1.24219	0.462998	0.27639	0.672064	0.145869	0.494118	0.650556	0.537944	0.661547	0.219506	0.699691																							149	GTP 60min	0.0317512	80	0.4	TRUE
Average Fold Change				1			0.364774			0.560873			0.526915																									109	Phosphoenolpuruvate 45min	0.0318971	81	0.405	TRUE
Standard Dev. Fold Change				0.465801			0.274006			0.0807			0.266906																									92	NADPH 30min	0.0340289	82	0.41	TRUE
T.Test							0.0589624			0.116016			0.129602																									120	GMP 45min	0.0349972	83	0.415	TRUE
Significant (True/False)							FALSE			FALSE			FALSE																									186	NADP+ 120min	0.0355438	84	0.42	TRUE
																																												49	ATP 15min	0.0356201	85	0.425	TRUE
	pyruvate	C3H4O3	C12 PARENT	14800756	15167277	12290203	9771284	12779936	7.22931e+06	6.48444e+06	8644549	11157409	4481068	4.14146e+06	3.1306e+06
	pyruvate	C3H4O3	C13-label-1	487725	483466	400568	326425	392425	234439	199239	279608	366116	149689	144796	105660
	pyruvate	C3H4O3	C13-label-3	6.19736e+06	6.02797e+06	5153321	8.24367e+06	7751170	7.43558e+06	5255626	6.67614e+06	8945061	8695459	8002248	5831252
Labeled				6.19736e+06	6.02797e+06	5153321	8.24367e+06	7751170	7.43558e+06	5255626	6.67614e+06	8945061	8695459	8002248	5831252																							73	6-phosphogluconate 30min	0.0245965	76	0.38	TRUE
Unlabeled				1.52885e+07	1.56507e+07	1.26908e+07	1.00977e+07	1.31724e+07	7.46375e+06	6.68368e+06	8.92416e+06	1.15235e+07	4.63076e+06	4.28626e+06	3.23626e+06																							150	GDP 60min	0.025051	77	0.385	TRUE
Unlab./Lab (OD Correct)				4.88502	5.04147	4.54362	2.44492	3.41932	1.94157	2.57433	2.59558	2.53594	1.08462	1.03604	1.1122																							163	GPP 120min	0.0263282	78	0.39	TRUE
Log Trans.				2.28836	2.33384	2.18384	1.28979	1.77371	0.95722	1.3642	1.37606	1.34252	0.117191	0.0510773	0.15341																							132	GPP 60min	0.0266449	79	0.395	TRUE
Fold Change (Linear)				1.01278	1.04522	0.942001	0.50689	0.708908	0.402533	0.533721	0.538126	0.525761	0.224868	0.214796	0.230585																							149	GTP 60min	0.0317512	80	0.4	TRUE
Average Fold Change				1			0.539444			0.532536			0.223416																									109	Phosphoenolpuruvate 45min	0.0318971	81	0.405	TRUE
Standard Dev. Fold Change				0.0527822			0.15576			0.00626747			0.0079941																									92	NADPH 30min	0.0340289	82	0.41	TRUE
T.Test							0.00915325			1.85887e-05			1.12705e-06																									120	GMP 45min	0.0349972	83	0.415	TRUE
Significant (True/False)							TRUE			TRUE			TRUE																									186	NADP+ 120min	0.0355438	84	0.42	TRUE
																																												49	ATP 15min	0.0356201	85	0.425	TRUE
	phenylpyruvate	C9H8O3	C12 PARENT	60213412	57048236	47174348	56592692	86120280	38462084	46811724	41012192	43204772	27037024	27135926	29370522
	phenylpyruvate	C9H8O3	C13-label-1	5.64943e+06	5301812	4.45266e+06	5.17996e+06	8.23176e+06	3781324	4383224	3.86201e+06	3998206	2524232	2.6089e+06	2.71121e+06
	phenylpyruvate	C9H8O3	C13-label-2	225864	220906	165396	205285	350634	169060	188086	168036	176288	78764.8	100837	110205
	phenylpyruvate	C9H8O3	C13-label-3	22704	24740.1	18150.3	37604.2	46779.3	15208.4	26124.1	21051.1	23012.3	7144.19	8834.49	8276.38
	phenylpyruvate	C9H8O3	C13-label-7	55460.8	54022.1	56213.1	45775.6	51018.2	70215.5	56233.2	50315.4	53935.1	50624.6	69284	67035.6
	phenylpyruvate	C9H8O3	C13-label-8	3062166	2891192	2.98732e+06	2765311	2.76969e+06	3519504	3.25853e+06	2752335	2.78903e+06	3.03777e+06	3.51442e+06	3.60439e+06
	phenylpyruvate	C9H8O3	C13-label-9	37633908	40826992	38079916	37993860	37440336	42060716	43866896	36600884	36227472	41205316	49146940	45236836
Labeled				4.10001e+07	4.40179e+07	4.1307e+07	4.10478e+07	4.06585e+07	4.58347e+07	47395872	3.95926e+07	3.92697e+07	4.43796e+07	5.28403e+07	4.90267e+07																							73	6-phosphogluconate 30min	0.0245965	76	0.38	TRUE
Unlabeled				6.58628e+07	62350048	5.1627e+07	6.17727e+07	9.4352e+07	42243408	51194948	4.48742e+07	47202978	29561256	2.97448e+07	3.20817e+07																							150	GDP 60min	0.025051	77	0.385	TRUE
Unlab./Lab (OD Correct)				3.181	2.75043	2.30597	3.00378	4.66922	1.78268	2.18655	2.20077	2.36618	1.35662	1.08882	1.31137																							163	GPP 120min	0.0263282	78	0.39	TRUE
Log Trans.				1.66948	1.45966	1.20538	1.58678	2.22318	0.83405	1.12866	1.13801	1.24256	0.440015	0.122764	0.391071																							132	GPP 60min	0.0266449	79	0.395	TRUE
Fold Change (Linear)				1.1585	1.00169	0.839817	1.09395	1.70049	0.649239	0.796325	0.801505	0.861744	0.49407	0.396539	0.47759																							149	GTP 60min	0.0317512	80	0.4	TRUE
Average Fold Change				1			1.1479			0.819858			0.456066																									109	Phosphoenolpuruvate 45min	0.0318971	81	0.405	TRUE
Standard Dev. Fold Change				0.159347			0.527699			0.036367			0.0522063																									92	NADPH 30min	0.0340289	82	0.41	TRUE
T.Test							0.409721			0.0595186			0.00124376																									120	GMP 45min	0.0349972	83	0.415	TRUE
Significant (True/False)							FALSE			FALSE			TRUE																									186	NADP+ 120min	0.0355438	84	0.42	TRUE
																																												49	ATP 15min	0.0356201	85	0.425	TRUE

## Sheet: Rnf_summary
	Fold change (relative to control)
Compound	Control	Control Standard Deviation	rnfE average	rnfE Standard Deviation
2_3-Dihydrobenzoic acid	1	0.0632304	1.75361	0.952394
3-Phospho-Glycerate	1	0.162249	0.905555	0.691727
4-Hydroxybenzoate	1	0.0513762	0.833046	0.385117
6-Phospho-gluconolactone	1	0.0737204	0.545367	0.438586
6-phosphogluconate	1	0.166225	0.427952	0.263609
ATP	1	0.159162	0.348374	0.0299687
ADP	1	0.663063	1.21821	0.927145
Acetyl Coenzyme A	1	0.179431	2.34108	1.05464
Acetyl-Ornithine	1	0.158217	0.306171	0.153183
Aconitate	1	0.0690126	2.83489	1.24961
CMP	1	0.0351113	1.9077	1.24052
CTP	1	0.0896846	0.310302	0.116157
Citrate	1	0.124182	1.06664	0.325902
Citrulline	1	0.0781989	0.140579	0.0634211
DXP	1	0.106872	1.91941	0.568354
Dihydroorotate	1	0.354611	0.617955	0.291673
GTP	1	0.345219	0.613117	0.244754
Gluconolactone	1	0.212625	0.65267	0.258287
Glutatione (reduced)	1	0.355946	0.936089	0.329194
Glycerol-3-phosphate	1	0.120501	0.602699	0.141966
KDPG	1	0.0737204	0.545367	0.438586
Lactate	1	0.0169758	0.631033	0.23411
MEP	1	0.547122	4.45929	1.84439
Myo-inositol	1	0.0620799	0.899055	0.390449
NAD+	1	0.210484	1.6864	0.707935
NADH	1	0.345886	2.18951	1.28201
NADP+	1	0.501208	1.50925	1.04301
NADPH	1	0.299172	1.1239	0.760485
Phosphoenolpuruvate	1	0.0314663	0.830436	0.0696977
Shikimate 3-phosphate	1	0.128899	0.148297	0.0951561
Succinate	1	0.0573542	0.294708	0.0897841
UDP-N-acetylglucosamine	1	0.110593	0.429023	0.155553
UDP-glucuronate	1	0.250001	0.734554	0.414006
UTP	1	0.201517	0.318488	0.105237
alpha-ketoglutarate	1	0.129357	0.641866	0.220068
MEcDP	1	0.570806	4	0.392235
dTTP	1	0.234084	0.813899	0.545046
phenylpyruvate	1	0.0959348	1.41523	0.636875
pyruvate	1	0.049017	0.415514	0.0822388
AMP	#DIV/0!	#DIV/0!	#DIV/0!	#DIV/0!
Gluconate	#DIV/0!	#DIV/0!	#DIV/0!	#DIV/0!
Ornithine	#DIV/0!	#DIV/0!	#DIV/0!	#DIV/0!
UDP	#DIV/0!	#DIV/0!	#DIV/0!	#DIV/0!

## Sheet: Rnf_all
	OD			0.541	0.604	0.598	0.543	0.489	0.487
metaGroupId	compound	formula	isotopeLabel	Control_1	Control_2	Control_3	rnfE_1	rnfE_2	rnfE_3
1	2_3-Dihydrobenzoic acid	C7H6O4	C12 PARENT	22031786	27607554	27775098	21029870	31675152	24255482
1	2_3-Dihydrobenzoic acid	C7H6O4	C13-label-1	1.49521e+06	2.00074e+06	2.10413e+06	1590863	2.17102e+06	1.78823e+06
1	2_3-Dihydrobenzoic acid	C7H6O4	C13-label-2	129335	133388	179440	101474	84376.4	171445
1	2_3-Dihydrobenzoic acid	C7H6O4	C13-label-3	21789.7	26241.6	5187.78	6597.36	0	0
1	2_3-Dihydrobenzoic acid	C7H6O4	C13-label-6	0	0	0	0	0	0
Labeled				151124	159630	184628	108071	84376.4	171445
Unlabeled				2.3527e+07	2.96083e+07	2.98792e+07	22620733	3.38462e+07	2.60437e+07
Unlab./Lab (OD Correct)				287.763	307.088	270.627	385.475	820.313	311.923
Log Trans.				8.16874	8.26251	8.08016	8.5905	9.68003	8.28505
Fold Change (Linear)				0.997471	1.06446	0.938072	1.33617	2.84345	1.08122
Average Fold Change				1			1.75361
Standard Dev. Fold Change				0.0632304			0.952394
T.Test							0.0927364
Significant (True/False)							FALSE
6	3-Phospho-Glycerate	C3H7O7P	C12 PARENT	4.99245e+06	10811143	8.3472e+06	523656	10633946	16925030
6	3-Phospho-Glycerate	C3H7O7P	C13-label-1	165033	389882	303862	15671.9	394777	591553
6	3-Phospho-Glycerate	C3H7O7P	C13-label-2	63263.3	137634	97957.5	7528.6	112982	213662
6	3-Phospho-Glycerate	C3H7O7P	C13-label-3	938441	1.45748e+06	1.60759e+06	570233	2.18602e+06	2.13754e+06
Labeled				1.0017e+06	1.59511e+06	1.70555e+06	577761	2.299e+06	2.3512e+06
Unlabeled				5.15749e+06	1.1201e+07	8.65106e+06	539328	1.10287e+07	1.75166e+07
Unlab./Lab (OD Correct)				9.51703	11.626	8.48212	1.71911	9.8102	15.2978
Log Trans.				3.25051	3.53928	3.08442	0.781665	3.29428	3.93526
Fold Change (Linear)				0.963746	1.17731	0.858945	0.174087	0.993434	1.54914
Average Fold Change				1			0.905555
Standard Dev. Fold Change				0.162249			0.691727
T.Test							0.278716
Significant (True/False)							FALSE
10	4-Hydroxybenzoate	C7H6O3	C12 PARENT	7.87753e+06	10930495	10417580	3.70186e+06	9347247	8862399
10	4-Hydroxybenzoate	C7H6O3	C13-label-1	549155	856380	794306	256552	683276	681129
10	4-Hydroxybenzoate	C7H6O3	C13-label-2	9171.55	22262.5	17837.8	9903.61	24402.8	15167.6
10	4-Hydroxybenzoate	C7H6O3	C13-label-4	0	1791.38	0	1251.27	0	1388.6
10	4-Hydroxybenzoate	C7H6O3	C13-label-7	84314.8	97420.1	87677	99149.4	97479.9	88651.8
Labeled				93486.4	121474	105515	110304	121883	105208
Unlabeled				8.42668e+06	1.17869e+07	1.12119e+07	3.95841e+06	1.00305e+07	9543528
Unlab./Lab (OD Correct)				166.614	160.649	177.69	66.0889	168.296	186.265
Log Trans.				7.38036	7.32777	7.47322	6.04634	7.39485	7.54121
Fold Change (Linear)				0.989876	0.954439	1.05568	0.392644	0.999868	1.10663
Average Fold Change				1			0.833046
Standard Dev. Fold Change				0.0513762			0.385117
T.Test							0.224928
Significant (True/False)							FALSE
15	6-Phospho-gluconolactone	C6H11O9P	C12 PARENT	29137990	37028888	33192752	2.24538e+06	17713824	30244962
15	6-Phospho-gluconolactone	C6H11O9P	C13-label-1	2.07801e+06	2519745	2159088	137672	1.21746e+06	2.02544e+06
15	6-Phospho-gluconolactone	C6H11O9P	C13-label-2	511599	699687	552588	40365.5	318215	564684
15	6-Phospho-gluconolactone	C6H11O9P	C13-label-3	46378.8	54426.2	46537.7	4380.96	8569.6	38614.3
15	6-Phospho-gluconolactone	C6H11O9P	C13-label-5	221874	166235	214687	170817	250544	221247
15	6-Phospho-gluconolactone	C6H11O9P	C13-label-6	5.12712e+06	5.0167e+06	5282952	4.19317e+06	6.18027e+06	5.86496e+06
Labeled				5.90697e+06	5.93705e+06	6.09677e+06	4.40874e+06	6.7576e+06	6.68951e+06
Unlabeled				3.1216e+07	39548633	35351840	2.38306e+06	1.89313e+07	3.22704e+07
Unlab./Lab (OD Correct)				9.76821	11.0287	9.69642	0.995452	5.729	9.90561
Log Trans.				3.28809	3.46319	3.27745	-0.00657614	2.51828	3.30825
Fold Change (Linear)				0.961018	1.08503	0.953955	0.0979348	0.563631	0.974536
Average Fold Change				1			0.545367
Standard Dev. Fold Change				0.0737204			0.438586
T.Test							0.116927
Significant (True/False)							FALSE
21	6-phosphogluconate	C6H13O10P	C12 PARENT	2.4613e+06	4.14707e+06	2.97332e+06	145045	1492618	1.90898e+06
21	6-phosphogluconate	C6H13O10P	C13-label-1	154408	284297	195812	16623.4	87807.9	119392
21	6-phosphogluconate	C6H13O10P	C13-label-2	53193.9	77337.9	75343.9	5473.9	37870.4	44917.9
21	6-phosphogluconate	C6H13O10P	C13-label-3	7880.45	0	6162.6	0	0	0
21	6-phosphogluconate	C6H13O10P	C13-label-5	5806.71	13874.2	15030.8	5855.93	22270.1	7879.14
21	6-phosphogluconate	C6H13O10P	C13-label-6	330110	429199	429662	170479	470940	478997
Labeled				396991	520411	526199	181809	531081	531794
Unlabeled				2.6157e+06	4.43136e+06	3.16913e+06	161669	1.58043e+06	2.02838e+06
Unlab./Lab (OD Correct)				12.179	14.0979	10.0714	1.63761	6.08562	7.83206
Log Trans.				3.60632	3.81741	3.33219	0.711591	2.6054	2.96939
Fold Change (Linear)				1.00519	1.16357	0.831241	0.13516	0.502276	0.646419
Average Fold Change				1			0.427952
Standard Dev. Fold Change				0.166225			0.263609
T.Test							0.0525858
Significant (True/False)							FALSE
27	ADP	C10H15N5O10P2	C12 PARENT	192995	726073	286525	46636	1.44007e+06	4073973
27	ADP	C10H15N5O10P2	C13-label-1	11952.3	71022.3	37618	8009.45	155009	438033
27	ADP	C10H15N5O10P2	C13-label-10	8083.74	11992.9	17222.7	6447.35	39655.3	70394.3
Labeled				8083.74	11992.9	17222.7	6447.35	39655.3	70394.3
Unlabeled				204947	797095	324143	54645.5	1.59507e+06	4.51201e+06
Unlab./Lab (OD Correct)				46.8633	110.039	31.4727	15.6089	82.2566	131.614
Log Trans.				5.55039	6.78187	4.97603	3.9643	6.36206	7.04017
Fold Change (Linear)				0.746329	1.75245	0.501223	0.248583	1.30999	2.09605
Average Fold Change				1			1.21821
Standard Dev. Fold Change				0.663063			0.927145
T.Test							0.493224
Significant (True/False)							FALSE
30	AMP	C10H14N5O7P	C12 PARENT	49706.2	88529.2	40719.3	54226.7	451830	701716
30	AMP	C10H14N5O7P	C13-label-1	0	5111	5938.45	0	52362.1	83251.7
30	AMP	C10H14N5O7P	C13-label-10	5005.97	0	0	5758.9	7815.46	6037.24
30	AMP	C10H14N5O7P	C13-label-2	0	0	0	0	0	9365.79
30	AMP	C10H14N5O7P	C13-label-9	0	0	0	0	4288.42	0
Labeled				5005.97	0	0	5758.9	12103.9	15403
Unlabeled				49706.2	93640.2	46657.8	54226.7	504192	784968
Unlab./Lab (OD Correct)				18.3538	#DIV/0!	#DIV/0!	17.341	85.1849	104.645
Log Trans.				4.198	#DIV/0!	#DIV/0!	4.11611	6.41253	6.70935
Fold Change (Linear)				#DIV/0!	#DIV/0!	#DIV/0!	#DIV/0!	#DIV/0!	#DIV/0!
Average Fold Change				#DIV/0!			#DIV/0!
Standard Dev. Fold Change				#DIV/0!			#DIV/0!
T.Test							#DIV/0!
Significant (True/False)							#DIV/0!
35	ATP	C10H16N5O13P3	C12 PARENT	1.87926e+06	5.66478e+06	3.43775e+06	225211	498028	694094
35	ATP	C10H16N5O13P3	C13-label-1	244916	628304	378374	24942.5	42799.4	75726.2
35	ATP	C10H16N5O13P3	C13-label-10	271093	618561	539144	113266	249997	338727
35	ATP	C10H16N5O13P3	C13-label-2	61841.8	174690	113638	5054.42	10437.8	20402.1
35	ATP	C10H16N5O13P3	C13-label-3	5831.63	6858.29	7863.01	0	0	0
35	ATP	C10H16N5O13P3	C13-label-4	0	0	0	0	0	0
35	ATP	C10H16N5O13P3	C13-label-8	0	12496.2	10781.8	0	5179.39	4681.19
35	ATP	C10H16N5O13P3	C13-label-9	88389.3	223231	202338	45708.5	90669.9	109764
Labeled				427156	1.03584e+06	873764	164029	356284	473574
Unlabeled				2.12418e+06	6.29308e+06	3.81612e+06	250154	540827	769820
Unlab./Lab (OD Correct)				9.19194	10.0585	7.30343	2.80858	3.10423	3.33789
Log Trans.				3.20037	3.33035	2.86858	1.48984	1.63423	1.73894
Fold Change (Linear)				1.03848	1.13639	0.825125	0.317306	0.350708	0.377107
Average Fold Change				1			0.348374
Standard Dev. Fold Change				0.159162			0.0299687
T.Test							0.000311505
Significant (True/False)							TRUE
43	Acetyl Coenzyme A	C23H38N7O17P3S	C12 PARENT	529196	584479	428762	468815	1.4623e+06	2400274
43	Acetyl Coenzyme A	C23H38N7O17P3S	C13-label-1	178476	175305	115443	122806	416896	707634
43	Acetyl Coenzyme A	C23H38N7O17P3S	C13-label-12	7481.51	3830.13	3879.7	4251.3	5110.49	7001.22
43	Acetyl Coenzyme A	C23H38N7O17P3S	C13-label-13	78978.6	82451.3	77584.1	58486.4	80701.6	85563.9
43	Acetyl Coenzyme A	C23H38N7O17P3S	C13-label-14	126102	143075	131888	104160	149730	170196
43	Acetyl Coenzyme A	C23H38N7O17P3S	C13-label-15	22380.7	19639.1	25578.3	16977.4	23525.1	21757
43	Acetyl Coenzyme A	C23H38N7O17P3S	C13-label-16	12788.7	7262.94	14192.1	11367	10120.7	14844.7
43	Acetyl Coenzyme A	C23H38N7O17P3S	C13-label-18	0	0	0	0	3487.04	3073.9
43	Acetyl Coenzyme A	C23H38N7O17P3S	C13-label-19	27975.9	17366	29641.1	23890	25672.7	27845.9
43	Acetyl Coenzyme A	C23H38N7O17P3S	C13-label-2	61257.2	56597.4	48844.5	49150.4	143937	239182
43	Acetyl Coenzyme A	C23H38N7O17P3S	C13-label-20	49599.7	57676.9	47648	32733.2	45872.8	50991.2
43	Acetyl Coenzyme A	C23H38N7O17P3S	C13-label-21	3469.74	3543.98	3510.18	3690.45	5172.22	0
43	Acetyl Coenzyme A	C23H38N7O17P3S	C13-label-22	4638.07	5341.25	5533.5	2867.16	3591.16	4975.55
43	Acetyl Coenzyme A	C23H38N7O17P3S	C13-label-23	0	11930.1	3777.84	2902.37	4228	5008.92
43	Acetyl Coenzyme A	C23H38N7O17P3S	C13-label-3	9140.95	11827.8	10220	7303.17	35823.9	44815.6
43	Acetyl Coenzyme A	C23H38N7O17P3S	C13-label-4	0	0	0	0	3284.51	4582.68
43	Acetyl Coenzyme A	C23H38N7O17P3S	C13-label-5	0	0	0	0	0	3422.44
Labeled				403813	420542	402297	317779	540258	683260
Unlabeled				707672	759784	544205	591621	1879201	3107908
Unlab./Lab (OD Correct)				3.23933	2.99119	2.26212	3.42861	7.11317	9.34013
Log Trans.				1.69569	1.58072	1.17767	1.77763	2.83049	3.22344
Fold Change (Linear)				1.14428	1.05663	0.799086	1.21115	2.51271	3.29938
Average Fold Change				1			2.34108
Standard Dev. Fold Change				0.179431			1.05464
T.Test							0.0351796
Significant (True/False)							TRUE
60	Acetyl-Ornithine	C7H14N2O3	C12 PARENT	2.98355e+06	1.51485e+06	969118	173661	363151	455036
60	Acetyl-Ornithine	C7H14N2O3	C13-label-1	237797	117260	43707.6	7281.6	25867.9	34722
60	Acetyl-Ornithine	C7H14N2O3	C13-label-5	140095	28740	35260.9	21276.3	26471.2	17201.7
60	Acetyl-Ornithine	C7H14N2O3	C13-label-6	4061050	1223763	1.10893e+06	1529206	1.22725e+06	1468932
60	Acetyl-Ornithine	C7H14N2O3	C13-label-7	14148571	5.10598e+06	4.00983e+06	5382171	4.9269e+06	5074130
Labeled				1.83497e+07	6.35848e+06	5.15403e+06	6.93265e+06	6.18063e+06	6.56026e+06
Unlabeled				3.22135e+06	1.63211e+06	1.01283e+06	180942	389018	489758
Unlab./Lab (OD Correct)				0.324497	0.42497	0.328615	0.0480664	0.128715	0.153296
Log Trans.				-1.62372	-1.23457	-1.60553	-4.37883	-2.95775	-2.70561
Fold Change (Linear)				0.902985	1.18257	0.914442	0.133755	0.358177	0.42658
Average Fold Change				1			0.306171
Standard Dev. Fold Change				0.158217			0.153183
T.Test							0.0128049
Significant (True/False)							TRUE
65	Aconitate	C6H6O6	C12 PARENT	2.78722e+06	3358113	3986258	4.75762e+06	9286488	9798387
65	Aconitate	C6H6O6	C13-label-1	185722	212588	259316	298408	505156	617461
65	Aconitate	C6H6O6	C13-label-2	30217.3	38488	34026.8	45035.1	103845	96086.6
65	Aconitate	C6H6O6	C13-label-4	28453	35948.3	36177.8	37154.6	27565.5	11663.9
65	Aconitate	C6H6O6	C13-label-5	1.05241e+06	973885	1.1299e+06	1.14751e+06	956001	986024
65	Aconitate	C6H6O6	C13-label-6	2309143	2.38942e+06	2.64896e+06	2.64237e+06	2.25886e+06	2.31723e+06
Labeled				3.42022e+06	3.43775e+06	3.84906e+06	3.87207e+06	3.34628e+06	3.41101e+06
Unlabeled				2.97295e+06	3.5707e+06	4.24557e+06	5.05602e+06	9.79164e+06	1.04158e+07
Unlab./Lab (OD Correct)				1.6067	1.71966	1.84451	2.40473	5.98391	6.27022
Log Trans.				0.684103	0.782124	0.883235	1.26587	2.58109	2.64852
Fold Change (Linear)				0.932166	0.997701	1.07013	1.39516	3.4717	3.63782
Average Fold Change				1			2.83489
Standard Dev. Fold Change				0.0690126			1.24961
T.Test							0.0190898
Significant (True/False)							TRUE
71	CMP	C9H14N3O8P	C12 PARENT	84519.8	91243.3	73530.8	51538.5	195825	386494
71	CMP	C9H14N3O8P	C13-label-8	12036.9	0	5349.36	6438.85	5788.78	8051.27
71	CMP	C9H14N3O8P	C13-label-9	5717.72	18250.5	8616.41	8926.39	19784.1	20769.4
Labeled				17754.6	18250.5	13965.8	15365.2	25572.9	28820.7
Unlabeled				84519.8	91243.3	73530.8	51538.5	195825	386494
Unlab./Lab (OD Correct)				8.79936	8.27729	8.80447	6.17721	15.6596	27.5366
Log Trans.				3.1374	3.04916	3.13824	2.62696	3.96897	4.78328
Fold Change (Linear)				1.01997	0.959458	1.02057	0.716029	1.81517	3.19189
Average Fold Change				1			1.9077
Standard Dev. Fold Change				0.0351113			1.24052
T.Test							0.16886
Significant (True/False)							FALSE
74	CTP	C9H16N3O14P3	C12 PARENT	166599	381138	368913	27949.5	82989.4	134436
74	CTP	C9H16N3O14P3	C13-label-1	9684.19	65360.4	28983.2	6142.11	7392.32	11844.6
74	CTP	C9H16N3O14P3	C13-label-2	5883.8	12624.4	16097.8	3082.54	4754.43	4160.92
74	CTP	C9H16N3O14P3	C13-label-8	9034.94	19554.7	24264.2	6473.9	9838.75	21631.5
74	CTP	C9H16N3O14P3	C13-label-9	15639	36285	32359.8	25213.2	35124.7	49768.7
Labeled				30557.8	68464.1	72721.7	34769.6	49717.9	75561.1
Unlabeled				176284	446498	397896	34091.6	90381.7	146281
Unlab./Lab (OD Correct)				10.6633	10.7974	9.14965	1.80571	3.71757	3.97521
Log Trans.				3.41459	3.43262	3.19372	0.852563	1.89436	1.99103
Fold Change (Linear)				1.04507	1.05821	0.896719	0.17697	0.364343	0.389594
Average Fold Change				1			0.310302
Standard Dev. Fold Change				0.0896846			0.116157
T.Test							0.0044987
Significant (True/False)							TRUE
79	Citrate	C6H8O7	C12 PARENT	4723681	10289057	12825124	4543908	14505924	21108040
79	Citrate	C6H8O7	C13-label-1	271775	735974	814140	295619	1.01974e+06	1.40766e+06
79	Citrate	C6H8O7	C13-label-2	62711.2	142728	138091	57827.7	179682	298507
79	Citrate	C6H8O7	C13-label-3	6440.81	7446.88	6898.75	0	11306.9	19987.2
79	Citrate	C6H8O7	C13-label-5	534441	1.16419e+06	1.66537e+06	845866	1.76127e+06	2415142
79	Citrate	C6H8O7	C13-label-6	1.1054e+06	2595027	3579974	1.80421e+06	3.36084e+06	4.98545e+06
Labeled				1.70899e+06	3.90939e+06	5.39034e+06	2.7079e+06	5.3131e+06	7.71909e+06
Unlabeled				4.99546e+06	1.1025e+07	1.36393e+07	4.83953e+06	1.55257e+07	2.25157e+07
Unlab./Lab (OD Correct)				5.40304	4.66911	4.2313	3.29132	5.97576	5.9895
Log Trans.				2.43377	2.22315	2.0811	1.71867	2.57912	2.58244
Fold Change (Linear)				1.13323	0.979297	0.887471	0.690321	1.25335	1.25624
Average Fold Change				1			1.06664
Standard Dev. Fold Change				0.124182			0.325902
T.Test							0.442027
Significant (True/False)							FALSE
85	Citrulline	C6H13N3O3	C12 PARENT	1.26747e+06	1.10219e+06	1.04817e+06	93886.4	133474	89556.9
85	Citrulline	C6H13N3O3	C13-label-1	44814.6	41923.6	26777.7	0	0	0
85	Citrulline	C6H13N3O3	C13-label-4	104055	41831.2	44010.5	86445.7	28613.2	30084.7
85	Citrulline	C6H13N3O3	C13-label-5	569466	360500	401722	371047	317168	355881
85	Citrulline	C6H13N3O3	C13-label-6	804632	584438	554039	533627	370203	544521
Labeled				1.47815e+06	986770	999772	991119	715985	930487
Unlabeled				1.31229e+06	1.14412e+06	1.07495e+06	93886.4	133474	89556.9
Unlab./Lab (OD Correct)				1.64102	1.91963	1.79799	0.174452	0.381226	0.197633
Log Trans.				0.714589	0.940828	0.846383	-2.51909	-1.39128	-2.3391
Fold Change (Linear)				0.918713	1.07469	1.00659	0.0976662	0.213427	0.110644
Average Fold Change				1			0.140579
Standard Dev. Fold Change				0.0781989			0.0634211
T.Test							0.000603673
Significant (True/False)							TRUE
91	DXP	C5H11O7P	C12 PARENT	1710421	2.17705e+06	2.02723e+06	2.34096e+06	4.57203e+06	4.2699e+06
91	DXP	C5H11O7P	C13-label-1	102993	119676	124366	115642	289097	215756
91	DXP	C5H11O7P	C13-label-2	38684	24225.1	30911.8	30795.4	71469.2	71878.9
91	DXP	C5H11O7P	C13-label-4	21532.8	9475.26	14437.3	9743.09	8737.63	9698.03
91	DXP	C5H11O7P	C13-label-5	570458	561962	627229	573890	646229	707380
Labeled				630675	595662	672579	614428	726436	788957
Unlabeled				1.81341e+06	2.29673e+06	2.15159e+06	2.4566e+06	4.86113e+06	4.48566e+06
Unlab./Lab (OD Correct)				5.31489	6.3837	5.34953	7.36314	13.6846	11.6746
Log Trans.				2.41004	2.67439	2.41941	2.88032	3.77448	3.54531
Fold Change (Linear)				0.935275	1.12336	0.94137	1.29571	2.40811	2.05442
Average Fold Change				1			1.91941
Standard Dev. Fold Change				0.106872			0.568354
T.Test							0.0166156
Significant (True/False)							TRUE
96	Dihydroorotate	C5H6N2O4	C12 PARENT	243989	433983	567870	244980	509309	466992
96	Dihydroorotate	C5H6N2O4	C13-label-1	17634.5	23411.8	31567.5	13108	25819.9	26156.1
96	Dihydroorotate	C5H6N2O4	C13-label-2	20842.8	7490.1	9879.3	6665.84	9951.04	7294.76
96	Dihydroorotate	C5H6N2O4	C13-label-3	6206.98	4379.44	12354.7	18838.7	15337.1	16042.8
96	Dihydroorotate	C5H6N2O4	C13-label-4	14631.7	19976	26612.7	52807.9	36797.6	42156.9
96	Dihydroorotate	C5H6N2O4	C13-label-5	18518.9	12715.6	28659	52946.2	41614.2	43579.4
Labeled				60200.3	44561.2	77505.7	131259	103700	109074
Unlabeled				261624	457395	599437	258088	535129	493148
Unlab./Lab (OD Correct)				8.03306	16.9941	12.9333	3.6211	10.5529	9.28385
Log Trans.				3.00595	4.08696	3.69302	1.85643	3.39957	3.21472
Fold Change (Linear)				0.63485	1.34304	1.02211	0.286174	0.833991	0.733699
Average Fold Change				1			0.617955
Standard Dev. Fold Change				0.354611			0.291673
T.Test							0.127073
Significant (True/False)							FALSE
102	GTP	C10H16N5O14P3	C12 PARENT	108775	477178	340784	18135.3	77836.1	153402
102	GTP	C10H16N5O14P3	C13-label-1	10032.1	62464.6	40684	0	9013.33	28560.3
102	GTP	C10H16N5O14P3	C13-label-10	5630.64	30762.2	43155.3	4307.68	19205.1	21890.3
102	GTP	C10H16N5O14P3	C13-label-2	6140.38	12427.6	8951.14	0	7725	0
102	GTP	C10H16N5O14P3	C13-label-9	3405.21	0	9869.13	0	0	5750.22
Labeled				15176.2	43189.8	61975.6	4307.68	26930.1	27640.5
Unlabeled				118807	539642	381468	18135.3	86849.4	181962
Unlab./Lab (OD Correct)				14.4705	20.6866	10.2929	7.75321	6.59507	13.5178
Log Trans.				3.85504	4.37062	3.36357	2.95479	2.72139	3.75679
Fold Change (Linear)				0.955148	1.36545	0.679399	0.511764	0.435319	0.892266
Average Fold Change				1			0.613117
Standard Dev. Fold Change				0.345219			0.244754
T.Test							0.0840405
Significant (True/False)							FALSE
107	Gluconate	C6H12O7	C12 PARENT	246421	192281	533524	1.20283e+06	3.85135e+06	239015
107	Gluconate	C6H12O7	C13-label-1	7020.86	16226.3	28779.1	81177.2	234140	15398.7
107	Gluconate	C6H12O7	C13-label-3	0	0	0	0	1741.04	0
Labeled				0	16226.3	28779.1	81177.2	235881	15398.7
Unlabeled				253442	192281	533524	1.20283e+06	3.85135e+06	239015
Unlab./Lab (OD Correct)				#DIV/0!	19.6191	31.001	27.288	33.3896	31.8723
Log Trans.				#DIV/0!	4.29419	4.95424	4.77019	5.06133	4.99423
Fold Change (Linear)				#DIV/0!	#DIV/0!	#DIV/0!	#DIV/0!	#DIV/0!	#DIV/0!
Average Fold Change				#DIV/0!			#DIV/0!
Standard Dev. Fold Change				#DIV/0!			#DIV/0!
T.Test							#DIV/0!
Significant (True/False)							#DIV/0!
110	Gluconolactone	C6H10O6	C12 PARENT	160700	316636	309330	97968.2	182750	212468
110	Gluconolactone	C6H10O6	C13-label-1	5518.26	7731.12	15853.7	5256.22	4049.77	5041.2
110	Gluconolactone	C6H10O6	C13-label-2	0	0	8652.04	0	22395.1	0
110	Gluconolactone	C6H10O6	C13-label-5	0	7264.41	2860.21	4375.09	0	2943.45
110	Gluconolactone	C6H10O6	C13-label-6	91132.9	95832.7	108498	109995	105465	111353
Labeled				91132.9	103097	120010	114370	127860	114296
Unlabeled				166219	324367	325183	103224	186800	217509
Unlab./Lab (OD Correct)				3.37137	5.20899	4.53115	1.66215	2.98768	3.90767
Log Trans.				1.75334	2.381	2.17988	0.733052	1.57902	1.96631
Fold Change (Linear)				0.771392	1.19185	1.03676	0.380311	0.6836	0.8941
Average Fold Change				1			0.65267
Standard Dev. Fold Change				0.212625			0.258287
T.Test							0.0859805
Significant (True/False)							FALSE
115	Glutatione (reduced)	C10H17N3O6S	C12 PARENT	212861	482493	375081	413873	2.04823e+06	980083
115	Glutatione (reduced)	C10H17N3O6S	C13-label-1	12520.5	23481.2	42076.9	54512.6	222720	96371.8
115	Glutatione (reduced)	C10H17N3O6S	C13-label-10	70674.3	247172	241007	358004	928340	513636
115	Glutatione (reduced)	C10H17N3O6S	C13-label-2	0	0	0	5224.29	31268.6	10764.1
115	Glutatione (reduced)	C10H17N3O6S	C13-label-3	0	0	0	0	2531.86	0
115	Glutatione (reduced)	C10H17N3O6S	C13-label-5	0	0	0	0	0	0
115	Glutatione (reduced)	C10H17N3O6S	C13-label-6	0	0	0	0	0	0
115	Glutatione (reduced)	C10H17N3O6S	C13-label-8	4321.22	0	0	6375.59	15363.3	11634.6
115	Glutatione (reduced)	C10H17N3O6S	C13-label-9	26091.6	67479.5	94414.5	144332	329613	185015
Labeled				101087	314651	335422	513936	1.30712e+06	721050
Unlabeled				225381	505975	417158	468386	2.27095e+06	1.07646e+06
Unlab./Lab (OD Correct)				4.12121	2.66233	2.07973	1.6784	3.55292	3.0655
Log Trans.				2.04307	1.41269	1.0564	0.747084	1.829	1.61612
Fold Change (Linear)				1.39493	0.901134	0.703939	0.568096	1.20257	1.0376
Average Fold Change				1			0.936089
Standard Dev. Fold Change				0.355946			0.329194
T.Test							0.410002
Significant (True/False)							FALSE
127	Glycerol-3-phosphate	C3H9O6P	C12 PARENT	270170	248486	275819	133149	253618	155704
127	Glycerol-3-phosphate	C3H9O6P	C13-label-1	4648.04	9383.62	8873.8	4377.07	11910.9	2593.07
127	Glycerol-3-phosphate	C3H9O6P	C13-label-2	0	1459.28	1584.18	1422.01	1493.47	1611.5
127	Glycerol-3-phosphate	C3H9O6P	C13-label-3	92700.6	59728.3	72270.9	83609.5	112770	87143.2
Labeled				92700.6	61187.6	73855	85031.5	114263	88754.7
Unlabeled				274818	257870	284693	137526	265529	158297
Unlab./Lab (OD Correct)				5.47982	6.97751	6.44608	2.97856	4.75221	3.6623
Log Trans.				2.45413	2.80271	2.68842	1.57461	2.2486	1.87275
Fold Change (Linear)				0.869655	1.10734	1.023	0.472702	0.754184	0.581212
Average Fold Change				1			0.602699
Standard Dev. Fold Change				0.120501			0.141966
T.Test							0.0136034
Significant (True/False)							TRUE
131	KDPG	C6H11O9P	C12 PARENT	29137990	37028888	33192752	2.24538e+06	17713824	30244962
131	KDPG	C6H11O9P	C13-label-1	2.07801e+06	2519745	2159088	137672	1.21746e+06	2.02544e+06
131	KDPG	C6H11O9P	C13-label-2	511599	699687	552588	40365.5	318215	564684
131	KDPG	C6H11O9P	C13-label-3	46378.8	54426.2	46537.7	4380.96	8569.6	38614.3
131	KDPG	C6H11O9P	C13-label-5	221874	166235	214687	170817	250544	221247
131	KDPG	C6H11O9P	C13-label-6	5.12712e+06	5.0167e+06	5282952	4.19317e+06	6.18027e+06	5.86496e+06
Labeled				5.90697e+06	5.93705e+06	6.09677e+06	4.40874e+06	6.7576e+06	6.68951e+06
Unlabeled				3.1216e+07	39548633	35351840	2.38306e+06	1.89313e+07	3.22704e+07
Unlab./Lab (OD Correct)				9.76821	11.0287	9.69642	0.995452	5.729	9.90561
Log Trans.				3.28809	3.46319	3.27745	-0.00657614	2.51828	3.30825
Fold Change (Linear)				0.961018	1.08503	0.953955	0.0979348	0.563631	0.974536
Average Fold Change				1			0.545367
Standard Dev. Fold Change				0.0737204			0.438586
T.Test							0.116927
Significant (True/False)							FALSE
137	Lactate	C3H6O3	C12 PARENT	28226288	16360875	24347546	9862947	13169228	14653247
137	Lactate	C3H6O3	C13-label-1	874973	537712	761942	320627	399427	483877
137	Lactate	C3H6O3	C13-label-3	10829156	5754680	8740437	9685599	6.57509e+06	10099881
Labeled				10829156	5754680	8740437	9685599	6.57509e+06	10099881
Unlabeled				2.91013e+07	1.68986e+07	2.51095e+07	1.01836e+07	1.35687e+07	1.51371e+07
Unlab./Lab (OD Correct)				4.96729	4.86175	4.80401	1.93631	4.22013	3.0775
Log Trans.				2.31246	2.28147	2.26424	0.953307	2.07729	1.62176
Fold Change (Linear)				1.01837	0.996733	0.984895	0.396972	0.865192	0.630935
Average Fold Change				1			0.631033
Standard Dev. Fold Change				0.0169758			0.23411
T.Test							0.0437949
Significant (True/False)							TRUE
140	MEP	C5H13O7P	C12 PARENT	64883.6	78118.1	56963.4	211286	381356	334914
140	MEP	C5H13O7P	C13-label-1	0	4423.38	0	6965.86	16683.6	9617.72
140	MEP	C5H13O7P	C13-label-5	29961.5	15679.2	28479.2	30921.9	25217.9	26843
Labeled				29961.5	15679.2	28479.2	30921.9	25217.9	26843
Unlabeled				64883.6	82541.5	56963.4	218252	398040	344532
Unlab./Lab (OD Correct)				4.00289	8.71589	3.34477	12.9985	32.2782	26.3553
Log Trans.				2.00104	3.12365	1.74191	3.70027	5.01249	4.72002
Fold Change (Linear)				0.747572	1.62776	0.624664	2.42757	6.02821	4.92207
Average Fold Change				1			4.45929
Standard Dev. Fold Change				0.547122			1.84439
T.Test							0.00984692
Significant (True/False)							TRUE
143	Myo-inositol	C6H12O6	C12 PARENT	35900012	78113672	82873784	47378448	62455376	66017132
143	Myo-inositol	C6H12O6	C13-label-1	2.1368e+06	4.7582e+06	4.75026e+06	2.77474e+06	4.21628e+06	3.89508e+06
143	Myo-inositol	C6H12O6	C13-label-2	385658	801070	830661	549545	692824	715677
143	Myo-inositol	C6H12O6	C13-label-3	0	36887	35413.4	33363.3	29344.8	33539.2
143	Myo-inositol	C6H12O6	C13-label-4	63494.2	48868.3	87071.4	74354	52458.8	63473.5
143	Myo-inositol	C6H12O6	C13-label-5	466299	943016	1.01548e+06	1.20965e+06	707019	902378
143	Myo-inositol	C6H12O6	C13-label-6	13522336	23099520	25643672	36073660	19837056	25538610
Labeled				1.44378e+07	2.49294e+07	2.76123e+07	3.79406e+07	2.13187e+07	2.72537e+07
Unlabeled				3.80368e+07	8.28719e+07	8.7624e+07	5.01532e+07	6.66717e+07	6.99122e+07
Unlab./Lab (OD Correct)				4.86974	5.50375	5.30664	2.43442	6.39546	5.26743
Log Trans.				2.28385	2.46042	2.4078	1.28358	2.67705	2.3971
Fold Change (Linear)				0.931703	1.053	1.01529	0.465764	1.22361	1.00779
Average Fold Change				1			0.899055
Standard Dev. Fold Change				0.0620799			0.390449
T.Test							0.285158
Significant (True/False)							FALSE
150	NAD+	C21H27N7O14P2	C12 PARENT	1.04701e+06	956229	953452	1.15608e+06	2.05306e+06	2088944
150	NAD+	C21H27N7O14P2	C13-label-1	249050	250510	233780	287677	501681	536975
150	NAD+	C21H27N7O14P2	C13-label-10	5870.62	4453.28	12041.1	8915.7	15033.4	20007.8
150	NAD+	C21H27N7O14P2	C13-label-11	0	0	2256.01	1898.3	8511.34	6513.38
150	NAD+	C21H27N7O14P2	C13-label-16	0	0	1494.89	0	0	0
150	NAD+	C21H27N7O14P2	C13-label-18	10756	4637.58	11655	14820.2	13951	7629.73
150	NAD+	C21H27N7O14P2	C13-label-19	78785.1	78754.8	112960	114022	113158	77727.8
150	NAD+	C21H27N7O14P2	C13-label-2	55859.3	48904.5	46816.9	66896.8	111476	118600
150	NAD+	C21H27N7O14P2	C13-label-20	245783	198018	326008	346297	314586	233527
150	NAD+	C21H27N7O14P2	C13-label-21	268082	243713	317094	351208	338459	257157
150	NAD+	C21H27N7O14P2	C13-label-3	6169.07	7011.27	9818.55	12288.7	18398.8	20051.8
150	NAD+	C21H27N7O14P2	C13-label-4	0	0	0	0	2393.5	0
150	NAD+	C21H27N7O14P2	C13-label-9	0	0	0	0	0	0
Labeled				671305	585492	840144	916347	935968	741215
Unlabeled				1.29606e+06	1.20674e+06	1.18723e+06	1.44375e+06	2.55474e+06	2.62592e+06
Unlab./Lab (OD Correct)				3.56868	3.41236	2.36309	2.90157	5.58183	7.27459
Log Trans.				1.83539	1.77077	1.24067	1.53683	2.48074	2.86286
Fold Change (Linear)				1.14575	1.09556	0.758687	0.93157	1.79209	2.33556
Average Fold Change				1			1.6864
Standard Dev. Fold Change				0.210484			0.707935
T.Test							0.0978157
Significant (True/False)							FALSE
163	NADH	C21H29N7O14P2	C12 PARENT	124207	144182	121293	103382	428777	568652
163	NADH	C21H29N7O14P2	C13-label-1	39606.6	41057.3	20916.9	16259	125861	141257
163	NADH	C21H29N7O14P2	C13-label-19	5255.74	4893.01	0	0	4902.66	0
163	NADH	C21H29N7O14P2	C13-label-2	7156.03	5652.1	0	0	22759.1	32488
163	NADH	C21H29N7O14P2	C13-label-20	14081	22038.5	7901.1	15366.4	15970.9	11870.5
163	NADH	C21H29N7O14P2	C13-label-21	20387.7	24141.5	15288.1	26746.3	8354.11	23811
163	NADH	C21H29N7O14P2	C13-label-7	0	0	0	0	0	0
Labeled				46880.5	56725.1	23189.2	42112.7	51986.8	68169.5
Unlabeled				163813	185240	142210	119641	554639	709909
Unlab./Lab (OD Correct)				6.45893	5.40657	10.2551	5.232	21.8177	21.3837
Log Trans.				2.69129	2.43471	3.35828	2.38736	4.44743	4.41844
Fold Change (Linear)				0.875959	0.733238	1.3908	0.709563	2.95891	2.90006
Average Fold Change				1			2.18951
Standard Dev. Fold Change				0.345886			1.28201
T.Test							0.138877
Significant (True/False)							FALSE
170	NADP+	C21H28N7O17P3	C12 PARENT	69801.4	83247.2	55674.7	9832.18	116669	248705
170	NADP+	C21H28N7O17P3	C13-label-1	14132.9	22057.7	9180.81	0	36142.4	50067.5
170	NADP+	C21H28N7O17P3	C13-label-17	0	0	5763.87	0	0	0
170	NADP+	C21H28N7O17P3	C13-label-19	5570.58	0	0	0	6577.63	5626.15
170	NADP+	C21H28N7O17P3	C13-label-2	0	9335.9	4736.65	0	0	15717.4
170	NADP+	C21H28N7O17P3	C13-label-20	5103.16	17926.2	6323.02	5382.9	9393.06	15671.4
170	NADP+	C21H28N7O17P3	C13-label-21	4714.34	13805.1	5474.17	3888.36	6872.48	9002.76
Labeled				15388.1	41067.2	22297.7	9271.26	22843.2	46017.7
Unlabeled				83934.2	105305	64855.5	9832.18	152811	298772
Unlab./Lab (OD Correct)				10.0822	4.24538	4.86391	1.95304	13.6801	13.3317
Log Trans.				3.33375	2.08589	2.28212	0.965722	3.77401	3.73679
Fold Change (Linear)				1.57605	0.663633	0.760321	0.305297	2.13846	2.084
Average Fold Change				1			1.50925
Standard Dev. Fold Change				0.501208			1.04301
T.Test							0.405161
Significant (True/False)							FALSE
177	NADPH	C21H30N7O17P3	C12 PARENT	487252	345281	200287	70630.6	359959	485051
177	NADPH	C21H30N7O17P3	C13-label-1	90323.3	80595.6	74578.2	11557.9	81058.2	110831
177	NADPH	C21H30N7O17P3	C13-label-18	4195.4	0	0	0	0	0
177	NADPH	C21H30N7O17P3	C13-label-19	9864.03	0	8954.14	9656.82	5303.47	8568.38
177	NADPH	C21H30N7O17P3	C13-label-2	29559	22778.6	10083.4	0	19827.1	30749.9
177	NADPH	C21H30N7O17P3	C13-label-20	56799.4	32918.2	11350.8	28046.1	16251.4	29398
177	NADPH	C21H30N7O17P3	C13-label-21	77282.3	15856.5	41804.2	37144.8	42889.4	31702.4
177	NADPH	C21H30N7O17P3	C13-label-3	6416.05	0	0	0	0	0
177	NADPH	C21H30N7O17P3	C13-label-7	0	0	0	6484.09	0	0
Labeled				184116	71553.2	72192.4	81331.8	84271.3	100419
Unlabeled				577576	425877	274865	82188.5	441018	595882
Unlab./Lab (OD Correct)				5.79856	9.85411	6.36688	1.86102	10.7021	12.1848
Log Trans.				2.53569	3.30073	2.67059	0.896092	3.41982	3.607
Fold Change (Linear)				0.79001	1.34255	0.86744	0.25355	1.45808	1.66008
Average Fold Change				1			1.1239
Standard Dev. Fold Change				0.299172			0.760485
T.Test							0.420123
Significant (True/False)							FALSE
186	Ornithine	C5H12N2O2	C12 PARENT	10731311	6871602	6.72674e+06	3310535	6.41155e+06	6170840
186	Ornithine	C5H12N2O2	C13-label-1	572129	350664	314166	148660	324384	315972
186	Ornithine	C5H12N2O2	C13-label-2	15889.1	0	8237.44	0	12920	3007.67
Labeled				15889.1	0	8237.44	0	12920	3007.67
Unlabeled				1.13034e+07	7.22227e+06	7.0409e+06	3.45919e+06	6.73594e+06	6.48681e+06
Unlab./Lab (OD Correct)				1314.96	#DIV/0!	1429.34	#DIV/0!	1066.17	4428.66
Log Trans.				10.3608	#DIV/0!	10.4811	#DIV/0!	10.0582	12.1127
Fold Change (Linear)				#DIV/0!	#DIV/0!	#DIV/0!	#DIV/0!	#DIV/0!	#DIV/0!
Average Fold Change				#DIV/0!			#DIV/0!
Standard Dev. Fold Change				#DIV/0!			#DIV/0!
T.Test							#DIV/0!
Significant (True/False)							#DIV/0!
189	Phosphoenolpuruvate	C3H5O6P	C12 PARENT	301452	396947	324330	151545	221318	284006
189	Phosphoenolpuruvate	C3H5O6P	C13-label-1	7944.41	7003.63	6424.75	0	8152.59	8205.91
189	Phosphoenolpuruvate	C3H5O6P	C13-label-2	6993.64	5531.46	4581.65	3670.79	8884.92	4771.57
189	Phosphoenolpuruvate	C3H5O6P	C13-label-3	349504	392878	345260	224969	331402	412068
Labeled				356497	398409	349842	228640	340287	416839
Unlabeled				309396	403950	330755	151545	229470	292212
Unlab./Lab (OD Correct)				1.60421	1.67866	1.58101	1.22065	1.37902	1.43946
Log Trans.				0.681866	0.747306	0.660842	0.287648	0.463647	0.525529
Fold Change (Linear)				0.989466	1.03538	0.975152	0.752887	0.850571	0.887849
Average Fold Change				1			0.830436
Standard Dev. Fold Change				0.0314663			0.0696977
T.Test							0.0116558
Significant (True/False)							TRUE
194	Shikimate 3-phosphate	C7H11O8P	C12 PARENT	934285	1.24531e+06	945230	40148.9	203699	185439
194	Shikimate 3-phosphate	C7H11O8P	C13-label-1	59668.7	120930	65544.7	0	7274.83	7809.81
194	Shikimate 3-phosphate	C7H11O8P	C13-label-6	0	18052.4	6771.4	7721.29	19439.2	5362.45
194	Shikimate 3-phosphate	C7H11O8P	C13-label-7	312644	322737	323229	311976	365859	308489
Labeled				312644	340789	330000	319697	385298	313851
Unlabeled				993954	1.36624e+06	1.01077e+06	40148.9	210974	193248
Unlab./Lab (OD Correct)				5.87651	6.6375	5.12199	0.231279	1.11976	1.26434
Log Trans.				2.55496	2.73064	2.3567	-2.1123	0.163186	0.338381
Fold Change (Linear)				0.999633	1.12908	0.871284	0.039342	0.190478	0.215072
Average Fold Change				1			0.148297
Standard Dev. Fold Change				0.128899			0.0951561
T.Test							0.00898498
Significant (True/False)							TRUE
198	Succinate	C4H6O4	C12 PARENT	86086272	111127656	117605704	26427672	29741638	31480186
198	Succinate	C4H6O4	C13-label-1	3.5757e+06	4.50772e+06	5100679	1.02142e+06	1.25665e+06	1233730
198	Succinate	C4H6O4	C13-label-2	127169	179504	172805	128808	82594.9	129974
198	Succinate	C4H6O4	C13-label-3	5.52689e+06	5.70711e+06	6.79925e+06	8228372	5.30387e+06	6.55383e+06
198	Succinate	C4H6O4	C13-label-4	15640152	16385433	19309294	24044208	16165783	18891320
Labeled				2.12942e+07	2.2272e+07	2.62814e+07	3.24014e+07	2.15522e+07	2.55751e+07
Unlabeled				8.9662e+07	1.15635e+08	122706383	2.74491e+07	3.09983e+07	32713916
Unlab./Lab (OD Correct)				7.78304	8.59595	7.80761	1.56014	2.94128	2.62655
Log Trans.				2.96033	3.10366	2.96488	0.641679	1.55644	1.39317
Fold Change (Linear)				0.965374	1.0662	0.968422	0.193513	0.364823	0.325786
Average Fold Change				1			0.294708
Standard Dev. Fold Change				0.0573542			0.0897841
T.Test							0.00157847
Significant (True/False)							TRUE
203	UDP	C9H14N2O12P2	C12 PARENT	191685	269812	171787	15590.1	584088	1.14538e+06
203	UDP	C9H14N2O12P2	C13-label-1	11693.4	29399.6	17148.5	0	57889.5	110605
203	UDP	C9H14N2O12P2	C13-label-2	9308.71	0	0	0	21798.2	35929.3
203	UDP	C9H14N2O12P2	C13-label-7	0	0	0	0	0	0
203	UDP	C9H14N2O12P2	C13-label-9	0	0	6497.58	4664.49	7825.32	6766.53
Labeled				9308.71	0	6497.58	4664.49	29623.5	42695.8
Unlabeled				203379	299211	188935	15590.1	641977	1.25599e+06
Unlab./Lab (OD Correct)				40.3849	#DIV/0!	48.625	6.15522	44.3174	60.4047
Log Trans.				5.33574	#DIV/0!	5.60363	2.62181	5.4698	5.91659
Fold Change (Linear)				#DIV/0!	#DIV/0!	#DIV/0!	#DIV/0!	#DIV/0!	#DIV/0!
Average Fold Change				#DIV/0!			#DIV/0!
Standard Dev. Fold Change				#DIV/0!			#DIV/0!
T.Test							#DIV/0!
Significant (True/False)							#DIV/0!
208	UDP-N-acetylglucosamine	C17H27N3O17P2	C12 PARENT	1898386	1.73807e+06	705371	1.18294e+06	1.05704e+06	1.52142e+06
208	UDP-N-acetylglucosamine	C17H27N3O17P2	C13-label-1	380678	388346	177125	216364	222240	293383
208	UDP-N-acetylglucosamine	C17H27N3O17P2	C13-label-13	8502.21	0	0	22533.2	9870.05	9234.73
208	UDP-N-acetylglucosamine	C17H27N3O17P2	C13-label-14	46804.2	13431	0	61512.3	59422.9	62046.9
208	UDP-N-acetylglucosamine	C17H27N3O17P2	C13-label-15	16301.7	15581	0	86603.9	39307.4	31658.4
208	UDP-N-acetylglucosamine	C17H27N3O17P2	C13-label-16	184571	84676.4	46886.7	346602	230349	238410
208	UDP-N-acetylglucosamine	C17H27N3O17P2	C13-label-17	260451	186328	119658	719920	340370	430263
208	UDP-N-acetylglucosamine	C17H27N3O17P2	C13-label-2	104791	99567	25644.2	65343.8	49814.4	98652.7
208	UDP-N-acetylglucosamine	C17H27N3O17P2	C13-label-3	0	0	0	8429.39	0	0
208	UDP-N-acetylglucosamine	C17H27N3O17P2	C13-label-6	0	16154.8	0	0	0	0
Labeled				621422	415739	192189	1.31094e+06	729134	870265
Unlabeled				2.27906e+06	2.12642e+06	882496	1.3993e+06	1.27928e+06	1.81481e+06
Unlab./Lab (OD Correct)				6.77911	8.46821	7.67861	1.96575	3.58797	4.28203
Log Trans.				2.7611	3.08206	2.94085	0.975077	1.84317	2.09829
Fold Change (Linear)				0.887088	1.10812	1.00479	0.25723	0.469508	0.56033
Average Fold Change				1			0.429023
Standard Dev. Fold Change				0.110593			0.155553
T.Test							0.0108088
Significant (True/False)							TRUE
218	UDP-glucuronate	C15H22N2O18P2	C12 PARENT	2.01789e+06	1.59831e+06	1179910	327117	1.01241e+06	1.17497e+06
218	UDP-glucuronate	C15H22N2O18P2	C13-label-1	363355	301603	215023	54501.2	169692	218033
218	UDP-glucuronate	C15H22N2O18P2	C13-label-13	37729.3	42806.4	39978.2	38229.9	32394.3	44489.9
218	UDP-glucuronate	C15H22N2O18P2	C13-label-14	182921	157354	173818	129582	121274	141302
218	UDP-glucuronate	C15H22N2O18P2	C13-label-15	245305	245435	251826	267868	228656	223627
218	UDP-glucuronate	C15H22N2O18P2	C13-label-2	114432	82765.2	59299.5	22366.7	48254.2	60595.2
218	UDP-glucuronate	C15H22N2O18P2	C13-label-3	7888.83	0	0	0	4881.6	7024.1
218	UDP-glucuronate	C15H22N2O18P2	C13-label-4	0	0	0	0	0	0
218	UDP-glucuronate	C15H22N2O18P2	C13-label-6	5577.12	0	0	0	0	0
Labeled				593853	528360	524922	458047	435460	477039
Unlabeled				2.38125e+06	1.89992e+06	1.39493e+06	381618	1.1821e+06	1.393e+06
Unlab./Lab (OD Correct)				7.41188	5.95343	4.44383	1.53433	5.55135	5.9961
Log Trans.				2.88984	2.57372	2.1518	0.617609	2.47284	2.58402
Fold Change (Linear)				1.24855	1.00287	0.748575	0.258462	0.93514	1.01006
Average Fold Change				1			0.734554
Standard Dev. Fold Change				0.250001			0.414006
T.Test							0.195297
Significant (True/False)							FALSE
227	UTP	C9H15N2O15P3	C12 PARENT	1353139	3.82839e+06	2.83235e+06	165033	554604	785386
227	UTP	C9H15N2O15P3	C13-label-1	129645	399330	292185	19584.4	58006.6	85907.1
227	UTP	C9H15N2O15P3	C13-label-2	49675	134114	100748	4026.23	10747.5	24916.8
227	UTP	C9H15N2O15P3	C13-label-3	6736.85	6814.53	6932.61	0	0	0
227	UTP	C9H15N2O15P3	C13-label-7	9101.64	47775.7	42703.7	8454.27	12484.7	27640.9
227	UTP	C9H15N2O15P3	C13-label-8	78305.8	208387	247560	76203.3	151451	164927
227	UTP	C9H15N2O15P3	C13-label-9	161334	408526	460976	127796	261563	355418
Labeled				305154	805617	858920	216480	436246	572902
Unlabeled				1.48278e+06	4.22772e+06	3.12454e+06	184618	612610	871294
Unlab./Lab (OD Correct)				8.98177	8.68843	6.08319	1.57057	2.87174	3.12288
Log Trans.				3.167	3.1191	2.60483	0.651285	1.52192	1.64288
Fold Change (Linear)				1.13438	1.09733	0.768294	0.198359	0.362694	0.394412
Average Fold Change				1			0.318488
Standard Dev. Fold Change				0.201517			0.105237
T.Test							0.00467843
Significant (True/False)							TRUE
234	alpha-ketoglutarate	C5H6O5	C12 PARENT	16093339	19787208	18708978	8880153	11188228	10742288
234	alpha-ketoglutarate	C5H6O5	C13-label-1	877265	1.1061e+06	980160	457980	594508	511100
234	alpha-ketoglutarate	C5H6O5	C13-label-2	96938.1	9554.42	18585.3	0	37612.7	24196.9
234	alpha-ketoglutarate	C5H6O5	C13-label-4	179825	193424	166327	240155	167011	195652
234	alpha-ketoglutarate	C5H6O5	C13-label-5	454028	431043	426337	601556	363990	453092
Labeled				730791	634021	611249	841711	568613	672942
Unlabeled				1.69706e+07	2.08933e+07	1.96891e+07	9.33813e+06	1.17827e+07	1.12534e+07
Unlab./Lab (OD Correct)				42.9246	54.559	53.8651	20.4314	42.376	34.3382
Log Trans.				5.42373	5.76975	5.75128	4.35271	5.40518	5.10174
Fold Change (Linear)				0.850843	1.08146	1.0677	0.404986	0.839968	0.680643
Average Fold Change				1			0.641866
Standard Dev. Fold Change				0.129357			0.220068
T.Test							0.0523363
Significant (True/False)							FALSE
239	MEcDP	C5H12O9P2	C12 PARENT	14529185	4.9044e+06	5622438	322718176	375299936	378514656
239	MEcDP	C5H12O9P2	C13-label-1	810969	273072	299434	18973630	22094462	22063810
239	MEcDP	C5H12O9P2	C13-label-2	259076	85008.8	90844.1	6.30957e+06	6739896	7.13155e+06
239	MEcDP	C5H12O9P2	C13-label-3	7960.9	0	5403.15	297926	400399	407700
239	MEcDP	C5H12O9P2	C13-label-4	0	6561.83	15485.1	23726.8	27872.5	28606.6
239	MEcDP	C5H12O9P2	C13-label-5	393725	429946	429186	203918	130392	103846
Labeled				660762	521517	540918	6.83514e+06	7.29856e+06	7.6717e+06
Unlabeled				1.53402e+07	5.17747e+06	5.92187e+06	341691806	397394398	400578466
Unlab./Lab (OD Correct)				42.9129	16.4366	18.3074	92.0634	111.346	107.218
Log Trans.				5.42334	4.03884	4.19435	6.52456	6.79891	6.7444
Fold Change (Linear)				1.65779	0.634971	0.707241	3.55655	4.30147	4.14198
Average Fold Change				1			4
Standard Dev. Fold Change				0.570806			0.392235
T.Test							0.00434497
Significant (True/False)							TRUE
245	dTTP	C10H17N2O14P3	C12 PARENT	220204	449844	330391	42420.2	109437	116164
245	dTTP	C10H17N2O14P3	C13-label-1	56656.5	128287	131722	21241.6	37293.9	126943
245	dTTP	C10H17N2O14P3	C13-label-10	30251.1	52863.4	56193.9	15369.7	32273.5	25904.2
245	dTTP	C10H17N2O14P3	C13-label-8	0	6027.92	4738.17	0	0	0
245	dTTP	C10H17N2O14P3	C13-label-9	26027.9	22375	43448.2	20524.6	14373.9	11589.8
Labeled				56279	81266.3	104380	35894.3	46647.4	37494
Unlabeled				276860	578132	462112	63661.8	146731	243107
Unlab./Lab (OD Correct)				9.09319	11.7782	7.40335	3.26628	6.43258	13.3139
Log Trans.				3.18479	3.55805	2.88818	1.70765	2.6854	3.73486
Fold Change (Linear)				0.964803	1.24969	0.785508	0.346558	0.682507	1.41263
Average Fold Change				1			0.813899
Standard Dev. Fold Change				0.234084			0.545046
T.Test							0.231019
Significant (True/False)							FALSE
250	phenylpyruvate	C9H8O3	C12 PARENT	67902944	93782760	95835624	60191616	125407032	107251688
250	phenylpyruvate	C9H8O3	C13-label-1	6629490	9455007	9573628	5951874	12687624	10643234
250	phenylpyruvate	C9H8O3	C13-label-2	249982	369439	391216	259553	575492	468130
250	phenylpyruvate	C9H8O3	C13-label-3	32167.3	50012.2	48982.9	39044.6	74368.4	53228.4
250	phenylpyruvate	C9H8O3	C13-label-7	11565.4	22828	12878.7	10312	14322.7	12891.8
250	phenylpyruvate	C9H8O3	C13-label-8	4181129	3.46157e+06	3715295	4460860	3365933	3.66642e+06
250	phenylpyruvate	C9H8O3	C13-label-9	14921891	16751632	16472661	17057176	14409256	14489432
Labeled				1.93967e+07	2.06555e+07	2.0641e+07	2.18269e+07	1.84394e+07	1.86901e+07
Unlabeled				74532434	103237767	105409252	66143490	138094656	117894922
Unlab./Lab (OD Correct)				7.10263	8.27497	8.53977	5.58077	15.3152	12.9525
Log Trans.				2.82835	3.04875	3.0942	2.48046	3.93689	3.69516
Fold Change (Linear)				0.890896	1.03794	1.07116	0.700007	1.92101	1.62466
Average Fold Change				1			1.41523
Standard Dev. Fold Change				0.0959348			0.636875
T.Test							0.226474
Significant (True/False)							FALSE
257	pyruvate	C3H4O3	C12 PARENT	34775572	42646480	38595812	11047906	18637470	14948532
257	pyruvate	C3H4O3	C13-label-3	8701209	9028104	7.92085e+06	7.11338e+06	9589997	10693547
Labeled				8701209	9028104	7.92085e+06	7.11338e+06	9589997	10693547
Unlabeled				34775572	42646480	38595812	11047906	18637470	14948532
Unlab./Lab (OD Correct)				7.3875	7.82077	8.1483	2.86025	3.97429	2.87044
Log Trans.				2.88509	2.96731	3.0265	1.51614	1.9907	1.52127
Fold Change (Linear)				0.948876	1.00453	1.0466	0.36738	0.510472	0.368689
Average Fold Change				1			0.415514
Standard Dev. Fold Change				0.049017			0.0822388
T.Test							0.000696188
Significant (True/False)							TRUE
